# Supplementary material for: Comparative Genomics Identifies Features Associated with Methicillin-Resistant Staphylococcus aureus (MRSA) Transmission in Hospital Settings
Source: mSphere. 2022 May 17;7(3):e00116-22. doi: 10.1128/msphere.00116-22 (PMC9241550; doi:10.1128/msphere.00116-22)
Supplement: TABLE S1 [file msphere.00116-22-s0001.xlsx]

## Sheet: Sheet1
Table S1. Isolate Metadata
Sample	Insert Size	Total Reads		Genome Coverage	Number of Contigs	Genome Size (bp)	GC	N50	GenBank Accession No.	SRA Accession No.	SPA-type	SCC-Mec typing	MLST (CC)	Genomic Clade	Geogrpahic Location	Transmission	Clinical vs. Surveillance	Body site
MRSA1	404	2724258	411362958	147.375	31	2791271	0.3262	295202	WBHV00000000	SRR10179083	t008	IV	8 (CC8)	1-Green	Maryland	High	Clinical	Sputum
MRSA10	493	3817952	576510752	210.787	31	2735036	0.3278	250902	WBHU00000000	SRR10179082	t548	VIII*	5 (CC5)	2-Blue	Maryland	Low	Surveillance	Nasal
MRSA100	437	3630220	548163220	191.762	35	2858562	0.3275	170064	WBHT00000000	SRR10179185	t045	II	225 (CC5)	2-Blue	Maryland	Low	Surveillance	Nasal
MRSA101	460	3494024	527597624	185.853	27	2838792	0.3262	300480	WBHS00000000	SRR10179290	t008	IV	ND	1-Green	Maryland	Mid	Surveillance	Nasal
MRSA102	420	3438980	519285980	187.326	27	2772092	0.3276	431335	WBHR00000000	SRR10179017	t026	IV	54 (CC45)	4-Yellow	Maryland	Low	Surveillance	Nasal
MRSA103	436	3348168	505573368	178.71	31	2829018	0.3272	443398	WBHQ00000000	SRR10179006	t242	II	5 (CC5)	2-Blue	Maryland	Low	Surveillance	Nasal
MRSA104	544	3590670	542191170	194.25	29	2791200	0.3267	699731	WBHP00000000	SRR10178995	t064	IV	8 (CC8)	1-Green	Maryland	Mid	Clinical	Others
MRSA105	453	3822610	577214110	199.9	40	2887518	0.3265	227545	WBHO00000000	SRR10178984	t008	IV	8 (CC8)	1-Green	Maryland	Mid	Surveillance	Nasal
MRSA106	545	3542228	534876428	192.962	39	2771933	0.3269	247058	WBHN00000000	SRR10178973	t242	II	5 (CC5)	2-Blue	Maryland	Mid	Surveillance	Nasal
MRSA107	444	3791274	572482374	195.319	28	2931006	0.3261	284107	WBHM00000000	SRR10178962	t008	IV	8 (CC8)	1-Green	Maryland	Low	Surveillance	Nasal
MRSA108	521	5395966	814790866	283.602	30	2873007	0.3273	288049	WBHL00000000	SRR10178951	t105	II	105 (CC5)	2-Blue	Maryland	Low	Surveillance	Nasal
MRSA109	516	4646288	701589488	240.156	26	2921394	0.3264	381525	WBHK00000000	SRR10178940	t008	IV	8 (CC8)	1-Green	Maryland	Low	Surveillance	Nasal
MRSA11	570	3440454	519508554	177.479	29	2927157	0.3273	287824	WBHJ00000000	SRR10178929	t002	IV	105 (CC5)	2-Blue	Maryland	Low	Surveillance	Nasal
MRSA110	499	4174882	630407182	213.926	36	2946853	0.3266	283926	WBHI00000000	SRR10179262	t008	IV	8 (CC8)	1-Green	Maryland	High	Clinical	Sputum
MRSA112	460	3737726	564396626	195.484	35	2887177	0.3265	347420	WBHH00000000	SRR10179251	t008	II	8 (CC8)	1-Green	Maryland	Low	Surveillance	Nasal
MRSA113	490	5127932	774317732	271.088	39	2856331	0.3274	204938	WBHG00000000	SRR10179240	t002	II	231 (CC5)	2-Blue	Maryland	Mid	Clinical	Sputum
MRSA114	432	3427176	517503576	181.93	34	2844520	0.3271	243833	WBHF00000000	SRR10179229	t856	II	5 (CC5)	2-Blue	Maryland	Mid	Surveillance	Nasal
MRSA115	480	2963254	447451354	152.983	85	2924835	0.327	221193	WBHE00000000	SRR10179218	t002	IV	105 (CC5)	2-Blue	Maryland	Mid	Clinical	Sputum
MRSA116	464	3984944	601726544	210.232	28	2862201	0.3261	345460	WBHD00000000	SRR10179207	t008	IV	8 (CC8)	1-Green	Maryland	Low	Surveillance	Nasal
MRSA117	443	4100492	619174292	215.74	32	2869996	0.3261	333066	WBHC00000000	SRR10179196	t008	IV	8 (CC8)	1-Green	Maryland	Low	Clinical	Blood
MRSA118	452	3845056	580603456	201.777	38	2877456	0.3264	280924	WBHB00000000	SRR10179184	t008	IV	8 (CC8)	1-Green	Maryland	Low	Surveillance	Nasal
MRSA118-1	453	2658674	401459774	139.383	39	2880266	0.3264	198614	WBHA00000000	SRR10179173	t008	IV	#N/A	1-Green	Maryland	Low	Surveillance	Nasal
MRSA118-2	465	3854178	581980878	210.903	32	2759474	0.3265	181622	WBGZ00000000	SRR10179162	t1548	IV	#N/A	2-Blue	Maryland	Low	Surveillance	Nasal
MRSA119	542	3641384	549848984	191.503	29	2871229	0.3261	312042	WBGY00000000	SRR10179151	t008	IV	8 (CC8)	1-Green	Maryland	Mid	Clinical	Sputum
MRSA12	431	3292444	497159044	174.854	38	2843273	0.327	242815	WBGX00000000	SRR10179140	t856	II	5 (CC5)	2-Blue	Maryland	Mid	Surveillance	Nasal
MRSA120	568	3279974	495276074	173.701	48	2851310	0.3273	228460	WBGW00000000	SRR10179129	t105	II	105 (CC5)	2-Blue	Maryland	Low	Clinical	Blood
MRSA121	530	4574424	690738024	240.628	27	2870565	0.3261	345387	WBGV00000000	SRR10179118	t008	IV	8 (CC8)	1-Green	Maryland	Mid	Clinical	Sputum
MRSA122	413	3287494	496411594	169.717	58	2924929	0.3262	158830	WBGU00000000	SRR10179107	t008	IV	8 (CC8)	1-Green	Maryland	Mid	Clinical	Urine
MRSA123	399	2911336	439611736	157.922	43	2783732	0.3269	154081	WBGT00000000	SRR10179312	t045	II	225 (CC5)	2-Blue	Maryland	High	Surveillance	Nasal
MRSA124	445	3611020	545264020	187.021	27	2915523	0.3266	333124	WBGS00000000	SRR10179301	t008	IV	8 (CC8)	1-Green	Maryland	Low	Surveillance	Nasal
MRSA125	463	3311634	500056734	174.282	34	2869237	0.3261	304481	WBGR00000000	SRR10179289	t008	IV	ND	1-Green	Maryland	Low	Surveillance	Nasal
MRSA126	473	3640022	549643322	189.666	38	2897949	0.3256	235657	WBGQ00000000	SRR10179278	t008	IV	8 (CC8)	1-Green	Maryland	Low	Surveillance	Nasal
MRSA127	450	3526420	532489420	182.816	33	2912704	0.3265	304669	WBGP00000000	SRR10179095	t008	IV	8 (CC8)	1-Green	Maryland	Mid	Clinical	Sputum
MRSA128	502	3523528	532052728	182.864	30	2909559	0.3264	333118	WBGO00000000	SRR10179084	t008	IV	8 (CC8)	1-Green	Maryland	Low	Clinical	Others
MRSA129	438	3439930	519429430	187.947	32	2763701	0.3272	226266	WBGN00000000	SRR10179071	t242	IV	5 (CC5)	2-Blue	Maryland	Low	Surveillance	Nasal
MRSA13	402	5828122	880046422	300.791	32	2925776	0.3262	158970	WBGM00000000	SRR10179060	t008	IV	8 (CC8)	1-Green	Maryland	Low	Surveillance	Nasal
MRSA130	447	3153906	476239806	164.338	32	2897923	0.3264	284122	WBGL00000000	SRR10179049	t121	IV	8 (CC8)	1-Green	Maryland	Low	Surveillance	Nasal
MRSA131	457	3798068	573508268	208.574	37	2749664	0.3266	153446	WBGK00000000	SRR10179038	t088	IV	840 (CC5)	2-Blue	Maryland	Low	Clinical	Sputum
MRSA132	462	4012102	605827402	218.188	34	2776634	0.3273	270629	WBGJ00000000	SRR10179027	t548	IV	5 (CC5)	2-Blue	Maryland	Low	Clinical	Blood
MRSA133	417	3300814	498422914	183.673	25	2713650	0.3269	238316	WBGI00000000	SRR10179018	t179	IV	5 (CC5)	2-Blue	Maryland	Low	Surveillance	Nasal
MRSA134	446	3068042	463274342	160.755	28	2881857	0.3266	226269	WBGH00000000	SRR10179016	t121	IV	8 (CC8)	1-Green	Maryland	Mid	Surveillance	Nasal
MRSA135	496	3128940	472469940	162.496	31	2907575	0.3264	304501	WBGG00000000	SRR10179015	t008	IV	8 (CC8)	1-Green	Maryland	Mid	Surveillance	Nasal
MRSA136	471	3625842	547502142	187.597	27	2918501	0.3264	381526	WBGF00000000	SRR10179014	t008	IV	8 (CC8)	1-Green	Maryland	Mid	Surveillance	Nasal
MRSA137	427	3121708	471377908	164.423	37	2866864	0.3268	293060	WBGE00000000	SRR10179013	t002	II	5 (CC5)	2-Blue	Maryland	High	Surveillance	Nasal
MRSA138	501	3539406	534450306	183.194	30	2917399	0.3264	346822	WBGD00000000	SRR10179012	t008	IV	8 (CC8)	1-Green	Maryland	Low	Clinical	Others
MRSA139	454	3407166	514482066	183.221	39	2807994	0.3271	174640	WBGC00000000	SRR10179011	t045	II	225 (CC5)	2-Blue	Maryland	Low	Surveillance	Nasal
MRSA14	534	4257130	642826630	222.469	33	2889505	0.3271	290683	WBGB00000000	SRR10179010	t242	IV	5 (CC5)	2-Blue	Maryland	Mid	Surveillance	Nasal
MRSA140	483	3802934	574243034	202.638	42	2833831	0.3271	243368	WBGA00000000	SRR10179009	t062	II	5 (CC5)	2-Blue	Maryland	Mid	Clinical	Blood
MRSA141	535	3725206	562506106	195.967	22	2870417	0.3266	373724	WBFZ00000000	SRR10179008	t008	IV	8 (CC8)	1-Green	Maryland	Low	Surveillance	Nasal
MRSA142	419	2092822	316016122	112.006	32	2821431	0.3261	265134	WBFY00000000	SRR10179007	t024	IV	8 (CC8)	1-Green	Maryland	Mid	Surveillance	Nasal
MRSA143	480	4343128	655812328	230.426	29	2846091	0.3274	221191	WBFX00000000	SRR10179005	t002	II	105 (CC5)	2-Blue	Maryland	High	Surveillance	Nasal
MRSA144	444	3991868	602772068	213.25	34	2826597	0.3278	441860	WBFW00000000	SRR10179004	t242	II	5 (CC5)	2-Blue	Maryland	Low	Surveillance	Nasal
MRSA145	468	3009380	454416380	156.369	49	2906043	0.3274	211906	WBFV00000000	SRR10179003	t002	II	105 (CC5)	2-Blue	Maryland	Mid	Surveillance	Nasal
MRSA146	425	3626574	547612674	197.464	31	2773222	0.3271	311318	WBFU00000000	SRR10179002	t2302	IV	5 (CC5)	2-Blue	Maryland	Mid	Surveillance	Nasal
MRSA147	433	3460602	522550902	183.563	36	2846705	0.3273	222180	WBFT00000000	SRR10179001	t088	II	5 (CC5)	2-Blue	Maryland	High	Surveillance	Nasal
MRSA149	448	3748290	565991790	197.301	47	2868668	0.327	175740	WBFS00000000	SRR10179000	t002	II	105 (CC5)	2-Blue	Maryland	Mid	Surveillance	Nasal
MRSA15	546	3996568	603481768	206.808	91	2918071	0.3271	80371	WBFR00000000	SRR10178999	t1081	V	45 (CC45)	4-Yellow	Maryland	High	Surveillance	Nasal
MRSA150	508	4574438	690740138	241.265	28	2862988	0.3261	345454	WBFQ00000000	SRR10178998	t008	IV	8 (CC8)	1-Green	Maryland	High	Clinical	Sputum
MRSA151	629	4660432	703725232	241.123	34	2918538	0.3264	213199	WBFP00000000	SRR10178997	t008	IV	8 (CC8)	1-Green	Maryland	Low	Surveillance	Nasal
MRSA152	408	2937352	443540152	155.735	35	2848038	0.3276	428845	WBFO00000000	SRR10178996	t105	II	105 (CC5)	2-Blue	Maryland	Mid	Surveillance	Nasal
MRSA153	445	3008712	454315512	162.494	25	2795883	0.3268	329230	WBFN00000000	SRR10178994	t209		109 (CC1)	5-Other	Maryland	Low	Surveillance	Nasal
MRSA154	447	4296358	648750058	223.029	26	2908809	0.3264	345506	WBFM00000000	SRR10178993	t008	IV	8 (CC8)	1-Green	Maryland	Low	Surveillance	Nasal
MRSA155	463	3979074	600840174	215.145	27	2792725	0.3276	443401	WBFL00000000	SRR10178992	t002	II	5 (CC5)	2-Blue	Maryland	Low	Surveillance	Nasal
MRSA156	516	4463524	673992124	231.463	28	2911879	0.3265	346821	WBFK00000000	SRR10178991	t008	IV	8 (CC8)	1-Green	Maryland	Low	Clinical	Others
MRSA157	486	4162340	628513340	218.063	38	2882254	0.3261	283671	WBFJ00000000	SRR10178990	t008	IV	8 (CC8)	1-Green	Maryland	Low	Clinical	Sputum
MRSA158	466	2926016	441828416	153.982	33	2869350	0.3261	333123	WBFI00000000	SRR10178989	t008	IV	8 (CC8)	1-Green	Maryland	Low	Surveillance	Nasal
MRSA159	565	3870056	584378456	203.805	25	2867342	0.3261	381216	WBFH00000000	SRR10178988	t008	II	8 (CC8)	1-Green	Maryland	Mid	Surveillance	Nasal
MRSA16	494	4106074	620017174	212.32	30	2920198	0.3264	345464	WBFG00000000	SRR10178987	t008	IV	8 (CC8)	1-Green	Maryland	Mid	Surveillance	Nasal
MRSA160	471	3746130	565665630	194.223	35	2912459	0.3264	283804	WBFF00000000	SRR10178986	t008	IV	8 (CC8)	1-Green	Maryland	Low	Surveillance	Nasal
MRSA161	457	2973608	449014808	158.441	32	2833955	0.3276	469494	WBFE00000000	SRR10178985	t002	II	ND	2-Blue	Maryland	Mid	Surveillance	Nasal
MRSA162	426	2544208	384175408	140.018	35	2743758	0.3275	222187	WBFD00000000	SRR10178983	t548	VIII*	5 (CC5)	2-Blue	Maryland	Low	Surveillance	Nasal
MRSA163	367	3132986	473080886	167.51	30	2824194	0.3278	419318	WBFC00000000	SRR10178982	t002	II	105 (CC5)	2-Blue	Maryland	Mid	Surveillance	Nasal
MRSA164	426	2670332	403220132	139.636	21	2887655	0.3268	405200	WBFB00000000	SRR10178981	t008	IV	8 (CC8)	1-Green	Maryland	Mid	Surveillance	Nasal
MRSA165	422	3264376	492920776	174.315	53	2827763	0.3278	209148	WBFA00000000	SRR10178980	t769	II	5 (CC5)	2-Blue	Maryland	Mid	Surveillance	Nasal
MRSA166	556	4212704	636118304	226.253	36	2811530	0.3269	177209	WBEZ00000000	SRR10178979	t045	II	225 (CC5)	2-Blue	Maryland	Low	Surveillance	Nasal
MRSA167	434	3461352	522664152	182.336	50	2866485	0.3271	212302	WBEY00000000	SRR10178978	t242	II	5 (CC5)	2-Blue	Maryland	Mid	Surveillance	Nasal
MRSA168	425	3613478	545635178	190.697	34	2861274	0.3275	243955	WBEX00000000	SRR10178977	t002	II	105 (CC5)	2-Blue	Maryland	Low	Surveillance	Nasal
MRSA169	418	3838020	579541020	204.687	35	2831356	0.3274	221030	WBEW00000000	SRR10178976	t2308	II	105 (CC5)	2-Blue	Maryland	Mid	Surveillance	Nasal
MRSA17	523	4144954	625888054	221.409	42	2826838	0.3275	288279	WBEV00000000	SRR10178975	t002	II	105 (CC5)	2-Blue	Maryland	Mid	Clinical	Sputum
MRSA170	525	3805896	574690296	202.279	25	2841075	0.3263	333123	WBEU00000000	SRR10178974	t008	IV	8 (CC8)	1-Green	Maryland	Mid	Clinical	Sputum
MRSA171	507	4015922	606404222	209.573	30	2893518	0.3265	333118	WBET00000000	SRR10178972	t008	IV	8 (CC8)	1-Green	Maryland	Mid	Surveillance	Nasal
MRSA172	501	3860830	582985330	200.234	25	2911523	0.3263	333119	WBES00000000	SRR10178971	t008	IV	8 (CC8)	1-Green	Maryland	Low	Surveillance	Nasal
MRSA173	443	2972436	448837836	167.299	40	2682854	0.3269	127559	WBER00000000	SRR10178970	t216		59	5-Other	Maryland	Low	Clinical	Sputum
MRSA174	468	3387432	511502232	175.496	33	2914617	0.3264	333125	WBEQ00000000	SRR10178969	t008	IV	8 (CC8)	1-Green	Maryland	Low	Surveillance	Nasal
MRSA175	482	3604394	544263494	189.796	26	2867625	0.3261	345459	WBEP00000000	SRR10178968	t008	IV	8 (CC8)	1-Green	Maryland	Mid	Surveillance	Nasal
MRSA176	514	2837280	428429280	147.047	35	2913562	0.3263	243791	WBEO00000000	SRR10178967	t008	IV	8 (CC8)	1-Green	Maryland	Low	Surveillance	Nasal
MRSA177	469	3547212	535629012	188.638	27	2839451	0.3262	333117	WBEN00000000	SRR10178966	t008	IV	8 (CC8)	1-Green	Maryland	Mid	Surveillance	Nasal
MRSA178	425	2377292	358971092	126.595	30	2835593	0.3263	284012	WBEM00000000	SRR10178965	t008	IV	8 (CC8)	1-Green	Maryland	Mid	Surveillance	Nasal
MRSA179	409	2698544	407480144	144.063	29	2828486	0.3262	280525	WBEL00000000	SRR10178964	t008	IV	8 (CC8)	1-Green	Maryland	Low	Clinical	Others
MRSA18	552	4039484	609962084	220.415	24	2767335	0.3269	432938	WBEK00000000	SRR10178963	t088	IV	840 (CC5)	2-Blue	Maryland	High	Surveillance	Nasal
MRSA180-2	460	4057392	612666192	212.765	25	2879538	0.3267	348739	WBEJ00000000	SRR10178961		IV	#N/A	1-Green	Maryland	High	Surveillance	Nasal
MRSA181	416	3129838	472605538	162.055	28	2916323	0.3264	304504	WBEI00000000	SRR10178960	t190	IV	8 (CC8)	1-Green	Maryland	Low	Surveillance	Nasal
MRSA182	470	3764934	568505034	201.676	33	2818901	0.3269	243942	WBEH00000000	SRR10178959	t002	II	105 (CC5)	2-Blue	Maryland	Low	Clinical	Wound
MRSA183	468	3085020	465838020	165.293	30	2818259	0.3261	381214	WBEG00000000	SRR10178958	t008	IV	8 (CC8)	1-Green	Maryland	Mid	Surveillance	Nasal
MRSA184	450	4281728	646540928	228.919	43	2824325	0.3262	284137	WBEF00000000	SRR10178957	t211	IV	8 (CC8)	1-Green	Maryland	Mid	Clinical	Sputum
MRSA185	446	3094626	467288526	163.834	30	2852201	0.3273	260992	WBEE00000000	SRR10178956	t1341	II	5 (CC5)	2-Blue	Maryland	Low	Surveillance	Nasal
MRSA188	408	3945442	595761742	211.276	33	2819824	0.3277	419310	WBED00000000	SRR10178955	t002	II	5 (CC5)	2-Blue	Maryland	Mid	Surveillance	Nasal
MRSA189	424	2792780	421709780	148.381	32	2842082	0.3274	240598	WBEC00000000	SRR10178954	t002	II	105 (CC5)	2-Blue	Maryland	Mid	Clinical	Others
MRSA19	432	2755104	416020704	141.662	41	2936717	0.3269	296927	WBEB00000000	SRR10178953	t008	IV	8 (CC8)	1-Green	Maryland	Low	Clinical	Wound
MRSA190	467	3319368	501224568	172.764	33	2901213	0.3256	304667	WBEA00000000	SRR10178952	t024	IV	8 (CC8)	1-Green	Maryland	Low	Clinical	Sputum
MRSA191	475	3838368	579593568	214.332	33	2704186	0.3265	181767	WBDZ00000000	SRR10178950	t088	IV	840 (CC5)	2-Blue	Maryland	Low	Clinical	Others
MRSA192	455	2968666	448268566	158.429	47	2829462	0.3276	443400	WBDY00000000	SRR10178949	t002	II	105 (CC5)	2-Blue	Maryland	Low	Surveillance	Nasal
MRSA193	431	2574638	388770338	132.837	62	2926664	0.3269	172779	WBDX00000000	SRR10178948	t535	II	3390 (CC5)	2-Blue	Maryland	Low	Surveillance	Nasal
MRSA194	449	3670634	554265734	196.792	34	2816505	0.3262	282854	WBDW00000000	SRR10178947	t024	IV	8 (CC8)	1-Green	Maryland	Mid	Clinical	Sputum
MRSA195	419	6258220	944991220	329.571	45	2867339	0.3277	221192	WBDV00000000	SRR10178946	t2366	II	105 (CC5)	2-Blue	Maryland	Mid	Surveillance	Nasal
MRSA196	450	3368864	508698464	175.535	68	2897982	0.3272	74602	WBDU00000000	SRR10178945	t1081	V	45 (CC45)	4-Yellow	Maryland	Low	Clinical	Blood
MRSA197	434	3269268	493659468	173.259	38	2849256	0.3275	221191	WBDT00000000	SRR10178944	t105	II	105 (CC5)	2-Blue	Maryland	Mid	Surveillance	Nasal
MRSA198	437	3447082	520509382	181.928	48	2861081	0.3276	240041	WBDS00000000	SRR10178943	t002	II	105 (CC5)	2-Blue	Maryland	Low	Clinical	Others
MRSA199	431	2727950	411920450	149.608	33	2753324	0.3276	187458	WBDR00000000	SRR10178942	t1567	IV	840 (CC5)	2-Blue	Maryland	Mid	Surveillance	Nasal
MRSA2	413	3220458	486289158	170.619	46	2850144	0.3274	137200	WBDQ00000000	SRR10178941	t002	II	5 (CC5)	2-Blue	Maryland	Mid	Clinical	Blood
MRSA20	457	3731134	563401234	193.508	30	2911511	0.3264	304377	WBDP00000000	SRR10178939	t008		8 (CC8)	1-Green	Maryland	High	Surveillance	Nasal
MRSA200	484	3484356	526137756	181.63	38	2896754	0.3264	291060	WBDO00000000	SRR10178938	t008	IV	8 (CC8)	1-Green	Maryland	Low	Surveillance	Nasal
MRSA201	431	3048166	460273066	163.731	37	2811146	0.327	158127	WBDN00000000	SRR10178937	t657	V	772 (CC1)	5-Other	Maryland	Low	Surveillance	Nasal
MRSA202	438	346096	52260496	18.1484	78	2879624	0.3265	76633	WBDM00000000	SRR10178936	t008	IV	8 (CC8)	1-Green	Maryland	Mid	Clinical	Sputum
MRSA203	494	3249902	490735202	168.637	27	2910008	0.3263	345459	WBDL00000000	SRR10178935	t5160	IV	8 (CC8)	1-Green	Maryland	Low	Clinical	Sputum
MRSA204	470	3669440	554085440	191.357	41	2895554	0.3269	288336	WBDK00000000	SRR10178934	t2308	II	105 (CC5)	2-Blue	Maryland	Low	Surveillance	Nasal
MRSA205	429	3566724	538575324	187.641	30	2870246	0.3261	345440	WBDJ00000000	SRR10178933	t596	IV	8 (CC8)	1-Green	Maryland	High	Clinical	Sputum
MRSA206	536	3813618	575856318	202.257	42	2847155	0.3273	244036	WBDI00000000	SRR10178932	t242	II	5 (CC5)	2-Blue	Maryland	Mid	Surveillance	Nasal
MRSA207	416	3292136	497112536	172.335	33	2884574	0.327	205001	WBDH00000000	SRR10178931	t548	II	5 (CC5)	2-Blue	Maryland	Low	Surveillance	Nasal
MRSA209	507	3661926	552950826	188.347	45	2935815	0.3271	221189	WBDG00000000	SRR10178930	t062	II	3390 (CC5)	2-Blue	Maryland	Mid	Surveillance	Nasal
MRSA21	515	4170864	629800464	212.327	87	2966182	0.3263	74602	WBDF00000000	SRR10178928	t1081		45 (CC45)	4-Yellow	Maryland	Low	Surveillance	Nasal
MRSA211	432	6579076	993440476	340.766	30	2915317	0.3263	304502	WBDE00000000	SRR10179271	t008	IV	8 (CC8)	1-Green	Maryland	Low	Surveillance	Nasal
MRSA212	483	3744984	565492584	199.466	29	2835036	0.3263	345459	WBDD00000000	SRR10179270	t008	IV	8 (CC8)	1-Green	Maryland	Low	Clinical	Sputum
MRSA213	501	3639624	549583224	199.87	33	2749708	0.3264	238202	WBDC00000000	SRR10179269	t002		5 (CC5)	2-Blue	Maryland	Low	Surveillance	Nasal
MRSA214	530	3942756	595356156	207.682	26	2866675	0.3261	283744	WBDB00000000	SRR10179268	t024	IV	8 (CC8)	1-Green	Maryland	Mid	Surveillance	Nasal
MRSA215	492	3731276	563422676	196.581	43	2866115	0.3276	221190	WBDA00000000	SRR10179267	t002	II	ND	2-Blue	Maryland	Mid	Surveillance	Nasal
MRSA217	459	4298220	649031220	227.114	31	2857735	0.3264	305071	WBCZ00000000	SRR10179266	t211	IV	8 (CC8)	1-Green	Maryland	Low	Surveillance	Nasal
MRSA218	465	4117258	621705958	211.016	37	2946256	0.3266	345390	WBCY00000000	SRR10179265	t008	IV	8 (CC8)	1-Green	Maryland	Mid	Clinical	Others
MRSA219	418	4099586	619037486	216.037	45	2865418	0.3276	153754	WBCX00000000	SRR10179264	t002	II	105 (CC5)	2-Blue	Maryland	Mid	Surveillance	Nasal
MRSA22	446	3261576	492497976	171.499	47	2871732	0.3276	419332	WBCW00000000	SRR10179263	t002	II	ND	2-Blue	Maryland	Mid	Surveillance	Nasal
MRSA220	488	4659914	703647014	245.644	25	2864498	0.326	345476	WBCV00000000	SRR10179261	t008	IV	8 (CC8)	1-Green	Maryland	Low	Clinical	Urine
MRSA221	457	2672266	403512166	149.106	27	2706207	0.3272	238315	WBCU00000000	SRR10179260	t586		5 (CC5)	2-Blue	Maryland	Low	Clinical	Sputum
MRSA222	512	3806634	574801734	199.454	28	2881882	0.3265	379481	WBCT00000000	SRR10179259	t008	IV	8 (CC8)	1-Green	Maryland	Mid	Clinical	Others
MRSA223	409	3220758	486334458	167.379	25	2905583	0.3264	344326	WBCS00000000	SRR10179258	t723	IV	8 (CC8)	1-Green	Maryland	Low	Surveillance	Nasal
MRSA224	509	4842994	731292094	255.727	37	2859654	0.3275	170064	WBCR00000000	SRR10179257	t045	II	225 (CC5)	2-Blue	Maryland	Mid	Surveillance	Nasal
MRSA225	436	3257784	491925384	176.042	27	2794371	0.3262	375038	WBCQ00000000	SRR10179256	t2648	IV	8 (CC8)	1-Green	Maryland	Low	Clinical	Sputum
MRSA226	565	4013544	606045144	211.177	26	2869844	0.3261	333055	WBCP00000000	SRR10179255	t008	IV	8 (CC8)	1-Green	Maryland	Low	Surveillance	Nasal
MRSA227	469	3827720	577985720	200.397	42	2884205	0.3257	190424	WBCO00000000	SRR10179254	t008	IV	8 (CC8)	1-Green	Maryland	Mid	Surveillance	Nasal
MRSA228	572	3851790	581620290	201.178	27	2891072	0.3266	375324	WBCN00000000	SRR10179253	t008	IV	8 (CC8)	1-Green	Maryland	Mid	Surveillance	Nasal
MRSA229	420	3056396	461515796	159.012	42	2902392	0.3256	284051	WBCM00000000	SRR10179252	t008	IV	8 (CC8)	1-Green	Maryland	Low	Clinical	Sputum
MRSA23	471	2997380	452604380	159.283	38	2841517	0.3274	244037	WBCL00000000	SRR10179250	t002	II	5 (CC5)	2-Blue	Maryland	Low	Clinical	Others
MRSA230	523	3311574	500047674	174.173	42	2870984	0.3276	218466	WBCK00000000	SRR10179249	t002	II	105 (CC5)	2-Blue	Maryland	High	Surveillance	Nasal
MRSA231	549	3666928	553706128	193.158	27	2866599	0.3263	299350	WBCJ00000000	SRR10179248	t008	IV	8 (CC8)	1-Green	Maryland	Low	Surveillance	Nasal
MRSA232	471	3234636	488430036	173.207	28	2819922	0.326	287014	WBCI00000000	SRR10179247	t008	IV	8 (CC8)	1-Green	Maryland	Low	Surveillance	Nasal
MRSA233	532	3565798	538435498	191.441	36	2812542	0.3269	244439	WBCH00000000	SRR10179246	t045	II	225 (CC5)	2-Blue	Maryland	Low	Surveillance	Nasal
MRSA234	512	3720848	561848048	195.883	29	2868283	0.3261	304667	WBCG00000000	SRR10179245	t008	IV	8 (CC8)	1-Green	Maryland	Mid	Clinical	Blood
MRSA235	457	3313776	500380176	178.531	30	2802757	0.3269	243947	WBCF00000000	SRR10179244	t002	II	105 (CC5)	2-Blue	Maryland	Low	Clinical	Sputum
MRSA236	458	3815344	576116944	197.445	27	2917856	0.3264	381528	WBCE00000000	SRR10179243	t008	IV	8 (CC8)	1-Green	Maryland	Low	Surveillance	Nasal
MRSA237	481	4063250	613550750	213.407	32	2875033	0.3259	345465	WBCD00000000	SRR10179242	t008	IV	8 (CC8)	1-Green	Maryland	High	Clinical	Sputum
MRSA238	427	6968666	1052268566	362.66	24	2901533	0.3264	345509	WBCC00000000	SRR10179241	t008	IV	8 (CC8)	1-Green	Maryland	Low	Surveillance	Nasal
MRSA239	450	3391526	512120426	174.015	43	2942961	0.3258	345454	WBCB00000000	SRR10179239	t008	IV	8 (CC8)	1-Green	Maryland	Low	Clinical	Others
MRSA240	563	3694530	557874030	196.152	49	2844090	0.3264	207199	WBCA00000000	SRR10179238	t008	IV	8 (CC8)	1-Green	Maryland	Low	Surveillance	Nasal
MRSA241	431	2834082	427946382	155.555	30	2751102	0.327	226145	WBBZ00000000	SRR10179237	t002	IV	5 (CC5)	2-Blue	Maryland	Low	Clinical	Sputum
MRSA243	381	2963456	447481856	162.112	47	2760329	0.3269	173135	WBBY00000000	SRR10179236	t002	IV	5 (CC5)	2-Blue	Maryland	Mid	Clinical	Sputum
MRSA244	461	4082526	616461426	215.126	26	2865586	0.326	345460	WBBX00000000	SRR10179235	t008	IV	8 (CC8)	1-Green	Maryland	High	Surveillance	Nasal
MRSA245	516	4774468	720944668	250.347	50	2879787	0.3273	218010	WBBW00000000	SRR10179234	t002	II	105 (CC5)	2-Blue	Maryland	Mid	Surveillance	Nasal
MRSA246	473	4178766	630993666	216.705	31	2911770	0.3263	345460	WBBV00000000	SRR10179233	t008	IV	8 (CC8)	1-Green	Maryland	Low	Surveillance	Nasal
MRSA247	440	2929758	442393458	157.43	56	2810088	0.3272	161964	WBBU00000000	SRR10179232	t045	II	225 (CC5)	2-Blue	Maryland	Mid	Surveillance	Nasal
MRSA248	462	3070682	463672982	165.528	29	2801180	0.3263	220511	WBBT00000000	SRR10179231	t024	IV	8 (CC8)	1-Green	Maryland	Low	Surveillance	Nasal
MRSA249	527	3320236	501355636	175.149	44	2862450	0.3277	218466	WBBS00000000	SRR10179230	t002	II	105 (CC5)	2-Blue	Maryland	Low	Surveillance	Nasal
MRSA25	421	3155710	476512210	168.59	32	2826454	0.3273	244212	WBBR00000000	SRR10179228	t242	II	5 (CC5)	2-Blue	Maryland	Mid	Surveillance	Nasal
MRSA250	571	4938280	745680280	256.027	26	2912501	0.3264	375333	WBBQ00000000	SRR10179227	t008	IV	8 (CC8)	1-Green	Maryland	Mid	Clinical	Sputum
MRSA251	470	4001954	604295054	218.514	30	2765472	0.3278	173797	WBBP00000000	SRR10179226	t011		398	5-Other	Maryland	Mid	Surveillance	Nasal
MRSA252	509	4187304	632282904	222.497	34	2841760	0.3262	191135	WBBO00000000	SRR10179225	t008	IV	8 (CC8)	1-Green	Maryland	Mid	Surveillance	Nasal
MRSA253	489	4323678	652875378	227.67	44	2867637	0.3276	221190	WBBN00000000	SRR10179224	t002	II	105 (CC5)	2-Blue	Maryland	Low	Surveillance	Nasal
MRSA254	492	4927710	744084210	253.381	34	2936624	0.3266	329326	WBBM00000000	SRR10179223		IV	8 (CC8)	1-Green	Maryland	Low	Surveillance	Nasal
MRSA255	412	3133588	473171788	165.376	36	2861196	0.3261	280662	WBBL00000000	SRR10179222	t008	IV	8 (CC8)	1-Green	Maryland	Mid	Clinical	Blood
MRSA256	492	5068778	765385478	268.441	58	2851223	0.3259	284068	WBBK00000000	SRR10179221	t211	IV	8 (CC8)	1-Green	Maryland	Low	Clinical	Sputum
MRSA257	500	3637532	549267332	198.529	28	2766681	0.3267	243907	WBBJ00000000	SRR10179220	t002	II	225 (CC5)	2-Blue	Maryland	Low	Clinical	Sputum
MRSA258	445	4335288	654628488	234.661	39	2789678	0.3275	205203	WBBI00000000	SRR10179219	t450	II	5 (CC5)	2-Blue	Maryland	Low	Surveillance	Nasal
MRSA259	542	3541892	534825692	182.14	42	2936350	0.3269	284130	WBBH00000000	SRR10179217	t008	IV	8 (CC8)	1-Green	Maryland	High	Clinical	Sputum
MRSA26	441	2945322	444743622	155.926	26	2852277	0.3273	237629	WBBG00000000	SRR10179216	t14130	II	225 (CC5)	2-Blue	Maryland	Low	Surveillance	Nasal
MRSA260	491	4821822	728095122	254.866	31	2856777	0.3271	222178	WBBF00000000	SRR10179215	t045	II	225 (CC5)	2-Blue	Maryland	High	Clinical	Sputum
MRSA261	498	4207052	635264852	233.416	21	2721604	0.3269	495750	WBBE00000000	SRR10179214	t056		106	5-Other	Maryland	High	Clinical	Sputum
MRSA262	503	3573532	539603332	189.829	37	2842570	0.3275	216081	WBBD00000000	SRR10179213	t045	II	105 (CC5)	2-Blue	Maryland	Mid	Surveillance	Nasal
MRSA263	535	3871206	584552106	200.309	32	2918245	0.3263	345466	WBBC00000000	SRR10179212	t068	IV	8 (CC8)	1-Green	Maryland	Mid	Clinical	Sputum
MRSA264	536	3627814	547799914	186.598	46	2935729	0.327	241076	WBBB00000000	SRR10179211	t002	II	105 (CC5)	2-Blue	Maryland	High	Clinical	Sputum
MRSA265	474	3283426	495797326	177.473	31	2793647	0.3271	218367	WBBA00000000	SRR10179210	t002	IV	5 (CC5)	2-Blue	Maryland	High	Clinical	Sputum
MRSA266	421	5861928	885151128	298.288	46	2967435	0.3261	283813	WBAZ00000000	SRR10179209	t008	IV	8 (CC8)	1-Green	Maryland	Low	Clinical	Sputum
MRSA267	472	3859058	582717758	200.133	30	2911659	0.3265	304668	WBAY00000000	SRR10179208	t008	IV	8 (CC8)	1-Green	Maryland	Low	Surveillance	Nasal
MRSA268	425	3354030	506458530	173.781	85	2914347	0.3261	109368	WBAX00000000	SRR10179206	t008	II	8 (CC8)	1-Green	Maryland	Mid	Clinical	Urine
MRSA269	495	3923022	592376322	206.588	57	2867422	0.3273	154109	WBAW00000000	SRR10179205	t002		105 (CC5)	2-Blue	Maryland	Mid	Clinical	Sputum
MRSA27	489	4335490	654658990	238.689	28	2742726	0.3273	222215	WBAV00000000	SRR10179204	t450	II	5 (CC5)	2-Blue	Maryland	Mid	Clinical	Sputum
MRSA271	431	3037012	458588812	158.327	35	2896468	0.3266	201609	WBAU00000000	SRR10179203	t008	IV	8 (CC8)	1-Green	Maryland	Low	Clinical	Others
MRSA272	447	3784542	571465842	195.148	114	2928368	0.3263	71498	WBAT00000000	SRR10179202	t008	IV	8 (CC8)	1-Green	Maryland	Low	Clinical	Sputum
MRSA273	434	3413422	515426722	183.022	38	2816195	0.3265	267012	WBAS00000000	SRR10179201	t13691		8 (CC8)	1-Green	Maryland	Low	Clinical	Sputum
MRSA274	455	3866870	583897370	205.637	37	2839459	0.3275	331131	WBAR00000000	SRR10179200	t002	II	ND	2-Blue	Maryland	Mid	Clinical	Sputum
MRSA275	449	3634216	548766616	195.571	29	2805965	0.3271	240324	WBAQ00000000	SRR10179199	t242	II	5 (CC5)	2-Blue	Maryland	Low	Surveillance	Nasal
MRSA276	486	3885360	586689360	214.084	32	2740467	0.3267	171162	WBAP00000000	SRR10179198	t2703	IV	72 (CC8)	3-Orange	Maryland	Low	Clinical	Sputum
MRSA277	448	3351676	506103076	176.317	28	2870423	0.3261	345357	WBAO00000000	SRR10179197	t008	IV	8 (CC8)	1-Green	Maryland	Mid	Clinical	Sputum
MRSA278	450	4033918	609121618	212.352	35	2868455	0.3263	271788	WBAN00000000	SRR10179195	t008	IV	8 (CC8)	1-Green	Maryland	Low	Surveillance	Nasal
MRSA279	490	4018472	606789272	211.702	24	2866241	0.3261	345481	WBAM00000000	SRR10179194	t008	IV	8 (CC8)	1-Green	Maryland	Low	Surveillance	Nasal
MRSA28	501	4872908	735809108	251.325	37	2927715	0.3272	221191	WBAL00000000	SRR10179193	t002	II	105 (CC5)	2-Blue	Maryland	Mid	Clinical	Urine
MRSA280	456	3819212	576701012	202.569	26	2846942	0.3271	419197	WBAK00000000	SRR10179192	t002	II	105 (CC5)	2-Blue	Maryland	Low	Clinical	Sputum
MRSA281	457	3118280	470860280	163.738	33	2875702	0.3264	235774	WBAJ00000000	SRR10179191	t008	IV	8 (CC8)	1-Green	Maryland	Mid	Clinical	Sputum
MRSA282	437	3198696	483003096	165.789	48	2913353	0.3269	418353	WBAI00000000	SRR10179190	t105		105 (CC5)	2-Blue	Maryland	Mid	Clinical	Sputum
MRSA283	417	1945088	293708288	104.346	35	2814763	0.328	222055	WBAH00000000	SRR10179189		II	5 (CC5)	2-Blue	Maryland	High	Clinical	Sputum
MRSA285	441	4000778	604117478	220.384	32	2741201	0.3267	176733	WBAF00000000	SRR10179187	t2703	IV	72 (CC8)	3-Orange	Maryland	Low	Clinical	Sputum
MRSA286	464	4089866	617569766	215.184	35	2869967	0.326	383639	WBAE00000000	SRR10179186	t008	IV	8 (CC8)	1-Green	Maryland	Mid	Surveillance	Nasal
MRSA288	440	3430916	518068316	178.823	32	2897102	0.3265	215804	WBAD00000000	SRR10179183	t0089	IV	8 (CC8)	1-Green	Maryland	Low	Clinical	Sputum
MRSA289	430	5884810	888606310	304.824	28	2915143	0.3264	381528	WBAC00000000	SRR10179182	t008	IV	8 (CC8)	1-Green	Maryland	Low	Clinical	Others
MRSA29	452	4356220	657789220	225.853	30	2912471	0.3265	304553	WBAB00000000	SRR10179181	t622	IV	8 (CC8)	1-Green	Maryland	Low	Clinical	Others
MRSA290	479	3476088	524889288	179.568	31	2923075	0.3262	345710	WBAA00000000	SRR10179180	t008	IV	8 (CC8)	1-Green	Maryland	Mid	Clinical	Others
MRSA291	462	3549742	536011042	184.629	44	2903180	0.3279	221197	WAZZ00000000	SRR10179179	t105	II	105 (CC5)	2-Blue	Maryland	High	Clinical	Sputum
MRSA292	439	6322490	954695990	340.158	26	2806629	0.326	304688	WAZY00000000	SRR10179178	t211	IV	8 (CC8)	1-Green	Maryland	Mid	Surveillance	Nasal
MRSA293	460	3476848	525004048	179.847	51	2919171	0.3274	188162	WAZX00000000	SRR10179177	t13748	II	105 (CC5)	2-Blue	Maryland	Mid	Surveillance	Nasal
MRSA294	459	3669348	554071548	199.091	29	2783007	0.3262	282791	WAZW00000000	SRR10179176	t008	IV	8 (CC8)	1-Green	Maryland	High	Surveillance	Nasal
MRSA295	478	3187154	481260254	165.493	30	2908039	0.3262	333119	WAZV00000000	SRR10179175	t008	IV	ND	1-Green	Maryland	Low	Surveillance	Nasal
MRSA297	439	3000452	453068252	162.171	38	2793766	0.3267	185500	WAZU00000000	SRR10179174	t148	IV	72 (CC8)	3-Orange	Maryland	Mid	Surveillance	Nasal
MRSA297_2	436	6095952	920488752	315.277	32	2919616	0.3264	345439	WAZT00000000	SRR10179172	t008	IV	8 (CC8)	1-Green	Maryland	Mid	Surveillance	Nasal
MRSA298	439	871450	131588950	45.8924	56	2867339	0.3263	109627	WAZS00000000	SRR10179171	t126	IV	72 (CC8)	3-Orange	Maryland	Mid	Surveillance	Nasal
MRSA299	454	2991914	451779014	157.188	66	2874125	0.3268	79250	WAZR00000000	SRR10179170	t1081	V	45 (CC45)	4-Yellow	Maryland	Low	Surveillance	Nasal
MRSA3	498	3779774	570745874	208.799	38	2733468	0.3269	235136	WAZQ00000000	SRR10179169	t214	IV	5 (CC5)	2-Blue	Maryland	High	Surveillance	Nasal
MRSA30	419	3343824	504917424	172.641	34	2924667	0.3264	382340	WAZP00000000	SRR10179168	t008	IV	8 (CC8)	1-Green	Maryland	Low	Clinical	Blood
MRSA300	412	2791040	421447040	144.319	60	2920255	0.3322	215700	WAZO00000000	SRR10179167	t010	II	5 (CC5)	2-Blue	Maryland	High	Surveillance	Nasal
MRSA301	446	2895826	437269726	149.741	40	2920164	0.3267	252755	WAZN00000000	SRR10179166	t105	II	105 (CC5)	2-Blue	Maryland	Mid	Clinical	Others
MRSA302	520	3018578	455805278	159.203	30	2863042	0.3262	304666	WAZM00000000	SRR10179165	t008	IV	8 (CC8)	1-Green	Maryland	Low	Surveillance	Nasal
MRSA303	449	2978026	449681926	166.403	45	2702362	0.3268	108857	WAZL00000000	SRR10179164	t216	IV	59	5-Other	Maryland	Low	Surveillance	Nasal
MRSA304	462	3316166	500741066	175.765	37	2848927	0.3263	283747	WAZK00000000	SRR10179163	t008	IV	8 (CC8)	1-Green	Maryland	Low	Surveillance	Nasal
MRSA305	484	3283344	495784944	171.521	48	2890519	0.3276	188508	WAZJ00000000	SRR10179161	t002	II	105 (CC5)	2-Blue	Maryland	Mid	Clinical	Sputum
MRSA306	451	2400340	362451340	124.316	37	2915564	0.3266	284020	WAZI00000000	SRR10179160	t008	IV	8 (CC8)	1-Green	Maryland	Mid	Clinical	Sputum
MRSA307	435	5882130	888201630	304.828	37	2913784	0.3264	287311	WAZH00000000	SRR10179159	t008	IV	8 (CC8)	1-Green	Maryland	Low	Surveillance	Nasal
MRSA309	399	2382860	359811860	127.597	40	2819904	0.328	222096	WAZG00000000	SRR10179158	t242	II	ND	2-Blue	Maryland	Mid	Clinical	Sputum
MRSA31	504	4058140	612779140	211.183	35	2901655	0.3266	382058	WAZF00000000	SRR10179157	t211	IV	8 (CC8)	1-Green	Maryland	Mid	Clinical	Sputum
MRSA33	485	4191826	632965726	225.391	27	2808307	0.3261	304754	WAZE00000000	SRR10179156	t008	IV	8 (CC8)	1-Green	Maryland	Mid	Clinical	Sputum
MRSA34	503	4335280	654627280	229.872	33	2847795	0.3271	250196	WAZD00000000	SRR10179155	t668	II	5 (CC5)	2-Blue	Maryland	Low	Surveillance	Nasal
MRSA35	460	4467540	674598540	237.89	48	2835753	0.3273	201417	WAZC00000000	SRR10179154	t002	II	105 (CC5)	2-Blue	Maryland	Mid	Surveillance	Nasal
MRSA36	477	4217736	636878136	221.515	49	2875106	0.3276	221190	WAZB00000000	SRR10179153	t002	II	ND	2-Blue	Maryland	Low	Surveillance	Nasal
MRSA37	449	3725368	562530568	201.621	35	2790040	0.3269	173933	WAZA00000000	SRR10179152	t088	IV	840 (CC5)	2-Blue	Maryland	High	Clinical	Sputum
MRSA38	493	3615778	545982478	199.361	26	2738669	0.3274	244213	WAYZ00000000	SRR10179150	t002	II	105 (CC5)	2-Blue	Maryland	Low	Clinical	Others
MRSA4	458	4157464	627777064	218.78	70	2869449	0.3269	144005	WAYY00000000	SRR10179149	t002	II	105 (CC5)	2-Blue	Maryland	Mid	Surveillance	Nasal
MRSA40	469	3773764	569838364	196.93	60	2893606	0.3275	221191	WAYX00000000	SRR10179148	t002	II	105 (CC5)	2-Blue	Maryland	Mid	Surveillance	Nasal
MRSA41	511	3545850	535423350	186.891	29	2864890	0.3261	333124	WAYW00000000	SRR10179147	t008	IV	8 (CC8)	1-Green	Maryland	Mid	Clinical	Sputum
MRSA42	414	2747998	414947698	141.101	49	2940783	0.326	173124	WAYV00000000	SRR10179146	t008	IV	8 (CC8)	1-Green	Maryland	Mid	Surveillance	Nasal
MRSA43	443	3221830	486496330	168.824	63	2881679	0.3276	221197	WAYU00000000	SRR10179145	t105	II	105 (CC5)	2-Blue	Maryland	Mid	Clinical	Sputum
MRSA44	559	5006862	756036162	257.15	47	2940061	0.3269	297379	WAYT00000000	SRR10179144	t008	IV	8 (CC8)	1-Green	Maryland	Low	Surveillance	Nasal
MRSA45	458	5689392	859098192	302.572	34	2839319	0.3264	299492	WAYS00000000	SRR10179143	t008	IV	8 (CC8)	1-Green	Maryland	Mid	Surveillance	Nasal
MRSA46	500	4137060	624696060	214.37	47	2914102	0.3274	234562	WAYR00000000	SRR10179142	t105	II	105 (CC5)	2-Blue	Maryland	Low	Surveillance	Nasal
MRSA47	552	3574842	539801142	187.933	45	2872312	0.3268	153241	WAYQ00000000	SRR10179141	t002	II	ND	2-Blue	Maryland	Mid	Surveillance	Nasal
MRSA48	425	2379424	359293024	126.923	29	2830794	0.3268	300350	WAYP00000000	SRR10179139	t211	IV	ND	1-Green	Maryland	Low	Surveillance	Nasal
MRSA5	483	4601064	694760664	240.028	35	2894503	0.3279	288710	WAYO00000000	SRR10179138	t002	II	5 (CC5)	2-Blue	Maryland	Mid	Clinical	Sputum
MRSA50	451	3390568	511975768	176.779	110	2896131	0.3264	67684	WAYN00000000	SRR10179137	t1081	V	45 (CC45)	4-Yellow	Maryland	High	Surveillance	Nasal
MRSA500	435	3415458	515734158	179.02	30	2880874	0.3272	443401	WAWM00000000	SRR10179295	t2164	II	105 (CC5)	2-Blue	New York	High	Clinical	Sputum
MRSA501	443	4298628	649092828	225.906	28	2873289	0.326	377950	WAWL00000000	SRR10179294	t008	IV	8 (CC8)	1-Green	New York	Low	Clinical	Others
MRSA502	470	4036966	609581866	221.496	19	2752110	0.3271	319610	WAWK00000000	SRR10179293	t1200	IV	80	5-Other	New York	Low	Clinical	Blood
MRSA503	436	2955596	446294996	156.708	30	2847936	0.3271	243826	WAWJ00000000	SRR10179292	t002	II	105 (CC5)	2-Blue	New York	Mid	Clinical	Sputum
MRSA504	427	3025994	456925094	160.222	26	2851822	0.3261	381190	WAWI00000000	SRR10179291	t530	IV	8 (CC8)	1-Green	New York	Mid	Clinical	Sputum
MRSA505	440	2601462	392820762	141.125	41	2783503	0.327	174478	WAWH00000000	SRR10179288	t7098	IV	72 (CC8)	3-Orange	New York	Low	Clinical	Wound
MRSA506	467	3289676	496741076	173.463	44	2863665	0.3275	419246	WAWG00000000	SRR10179287	t002	II	105 (CC5)	2-Blue	New York	Low	Clinical	Wound
MRSA508	427	3276268	494716468	173.715	63	2847855	0.3266	180953	WAWF00000000	SRR10179286	t002	IV	5 (CC5)	2-Blue	New York	High	Clinical	Blood
MRSA509	470	3231040	487887040	164.426	77	2967220	0.3267	182962	WAWE00000000	SRR10179285	t242	II	5 (CC5)	2-Blue	New York	High	Clinical	Urine
MRSA51	522	3697536	558327936	191.795	44	2911059	0.3267	221191	WAYM00000000	SRR10179136	t002	II	105 (CC5)	2-Blue	Maryland	High	Surveillance	Nasal
MRSA510	465	3865744	583727344	205.188	26	2844843	0.3271	316224	WAWD00000000	SRR10179284	t586	II	5 (CC5)	2-Blue	New York	Low	Clinical	Blood
MRSA511	479	3489826	526963726	183.044	29	2878887	0.3263	333150	WAWC00000000	SRR10179283	t008	IV	ND	1-Green	New York	High	Clinical	Sputum
MRSA512	472	3175052	479432852	165.35	34	2899500	0.3263	283511	WAWB00000000	SRR10179282	t197	IV	8 (CC8)	1-Green	New York	High	Clinical	Sputum
MRSA513	476	4407928	665597128	230.346	38	2889548	0.3275	243955	WAWA00000000	SRR10179281	t242	II	105 (CC5)	2-Blue	New York	Low	Clinical	Blood
MRSA514	519	4551784	687319384	241.116	42	2850571	0.3274	295426	WAVZ00000000	SRR10179280	t1814	IV	88	5-Other	New York	Mid	Clinical	Blood
MRSA515	416	3262576	492648976	171.1	67	2879312	0.3267	95743	WAVY00000000	SRR10179279	t064	IV	8 (CC8)	1-Green	New York	Low	Clinical	Sputum
MRSA516	469	3242860	489671860	171.218	33	2859930	0.3274	229079	WAVX00000000	SRR10179277	t002	II	105 (CC5)	2-Blue	New York	Mid	Clinical	Blood
MRSA517	458	2666338	402617038	146.945	31	2739909	0.3264	193778	WAVW00000000	SRR10179276	t779	IV	72 (CC8)	3-Orange	New York	Low	Clinical	Sputum
MRSA518	459	3482392	525841192	187.934	38	2798003	0.3271	150800	WAVV00000000	SRR10179275	t2834	IV	22 (CC22)	5-Other	New York	Mid	Clinical	Sputum
MRSA52	518	4825326	728624226	254.953	30	2857882	0.3264	333047	WAYL00000000	SRR10179135	t068	IV	8 (CC8)	1-Green	Maryland	Low	Surveillance	Nasal
MRSA520	494	3931276	593622676	210.778	47	2816342	0.3261	187117	WAVU00000000	SRR10179274	t002	IV	5 (CC5)	2-Blue	New York	Mid	Clinical	Blood
MRSA521	549	3197898	482882598	166.323	70	2903287	0.3263	90077	WAVT00000000	SRR10179273	t451	IV	8 (CC8)	1-Green	New York	Low	Clinical	Blood
MRSA522	489	3514086	530626986	189.172	30	2804992	0.3276	244193	WAVS00000000	SRR10179272	t002	II	105 (CC5)	2-Blue	New York	Mid	Clinical	Sputum
MRSA523	429	3026854	457054954	157.478	59	2902336	0.3265	184311	WAVR00000000	SRR10179099	t002	IV	5 (CC5)	2-Blue	New York	Low	Clinical	Sputum
MRSA524	478	3462396	522821796	185.768	57	2814381	0.3262	180937	WAVQ00000000	SRR10179098	t002	IV	5 (CC5)	2-Blue	New York	High	Clinical	Blood
MRSA525	459	4174068	630284268	218.241	53	2888019	0.3274	419381	WAVP00000000	SRR10179097	t002	II	105 (CC5)	2-Blue	New York	High	Clinical	Sputum
MRSA526	484	4116900	621651900	225.536	39	2756328	0.3263	206464	WAVO00000000	SRR10179096	t002	IV	5 (CC5)	2-Blue	New York	Low	Clinical	Wound
MRSA527	456	3848958	581192658	201.777	30	2880371	0.3258	284170	WAVN00000000	SRR10179094	t008	IV	8 (CC8)	1-Green	New York	Mid	Clinical	Others
MRSA528	463	2815264	425104864	149.424	32	2844949	0.3272	221188	WAVM00000000	SRR10179093	t002	II	3390 (CC5)	2-Blue	New York	Low	Clinical	Blood
MRSA529	492	3102740	468513740	160.745	29	2914637	0.3263	283689	WAVL00000000	SRR10179092	t681	IV	8 (CC8)	1-Green	New York	High	Clinical	Blood
MRSA53	493	4372378	660229078	227.348	79	2904045	0.3276	221191	WAYK00000000	SRR10179134	t002	II	105 (CC5)	2-Blue	Maryland	Mid	Surveillance	Nasal
MRSA530	465	3052098	460866798	168.189	43	2740166	0.3266	120736	WAVK00000000	SRR10179091	t901	IV	ND	3-Orange	New York	Low	Clinical	Blood
MRSA531	466	3341662	504590962	182.779	27	2760669	0.3265	187382	WAVJ00000000	SRR10179090	t002		5 (CC5)	2-Blue	New York	Low	Clinical	Blood
MRSA532	507	3214462	485383762	171.272	39	2833992	0.3269	283942	WAVI00000000	SRR10179089	t574	IV	2253 (CC8)	1-Green	New York	Low	Clinical	Sputum
MRSA533	557	5072588	765960788	273.085	30	2804840	0.3269	185354	WAVH00000000	SRR10179088	t002	II	105 (CC5)	2-Blue	New York	Low	Clinical	Sputum
MRSA534	494	4158004	627858604	217.217	39	2890472	0.3274	243944	WAVG00000000	SRR10179087	t002	II	105 (CC5)	2-Blue	New York	High	Clinical	Sputum
MRSA535	482	3087632	466232432	160.107	33	2912001	0.3264	223450	WAVF00000000	SRR10179086	t008	IV	8 (CC8)	1-Green	New York	Mid	Clinical	Sputum
MRSA536	484	3604420	544267420	188.917	43	2880990	0.3273	243942	WAVE00000000	SRR10179085	t002	II	105 (CC5)	2-Blue	New York	Mid	Clinical	Sputum
MRSA537	470	4508726	680817626	239.531	40	2842293	0.3277	212343	WAVD00000000	SRR10179081	t002	II	105 (CC5)	2-Blue	New York	Mid	Clinical	Others
MRSA538	471	3667442	553783742	196.548	24	2817554	0.3263	345445	WAVC00000000	SRR10179080	t008	IV	8 (CC8)	1-Green	New York	High	Clinical	Blood
MRSA539	498	3261246	492448146	171.67	27	2868566	0.3261	588580	WAVB00000000	SRR10179079	t008	IV	8 (CC8)	1-Green	New York	Mid	Clinical	Urine
MRSA54	523	4084308	616730508	220.842	41	2792637	0.3266	222167	WAYJ00000000	SRR10179133	t002	II	225 (CC5)	2-Blue	Maryland	Low	Surveillance	Nasal
MRSA540	542	1209052	182566852	64.1394	37	2846408	0.3273	222067	WAVA00000000	SRR10179078	t002	II	5 (CC5)	2-Blue	New York	Low	Clinical	Blood
MRSA541	489	2325176	351101576	122.345	27	2869770	0.326	382034	WAUZ00000000	SRR10179077	t008	IV	ND	1-Green	New York	Mid	Clinical	Blood
MRSA542	462	2780540	419861540	151.914	27	2763808	0.3268	244037	WAUY00000000	SRR10179076	t002	II	5 (CC5)	2-Blue	New York	Low	Clinical	Sputum
MRSA543	473	2680578	404767278	139.947	74	2892297	0.327	221191	WAUX00000000	SRR10179075	t002	II	105 (CC5)	2-Blue	New York	Low	Clinical	Others
MRSA55	518	4010370	605565870	211.321	31	2865617	0.3263	304484	WAYI00000000	SRR10179132	t008	IV	1750 (CC8)	1-Green	Maryland	Mid	Surveillance	Nasal
MRSA56	492	3953948	597046148	202.736	25	2944945	0.326	405519	WAYH00000000	SRR10179131	t008	IV	8 (CC8)	1-Green	Maryland	Low	Clinical	Sputum
MRSA57	471	3381960	510675960	175.143	76	2915774	0.3266	76967	WAYG00000000	SRR10179130	t1081		45 (CC45)	4-Yellow	Maryland	Low	Clinical	Others
MRSA58	531	4692672	708593472	240.476	38	2946630	0.3266	304668	WAYF00000000	SRR10179128	t242	IV	8 (CC8)	1-Green	Maryland	High	Surveillance	Nasal
MRSA59	476	3644390	550302890	196.134	24	2805747	0.3271	243818	WAYE00000000	SRR10179127	t242	II	5 (CC5)	2-Blue	Maryland	Mid	Surveillance	Nasal
MRSA6	501	3890944	587532544	204.649	36	2870931	0.3262	208319	WAYD00000000	SRR10179126	t008	IV	8 (CC8)	1-Green	Maryland	Mid	Surveillance	Nasal
MRSA60	487	5306022	801209322	275.027	34	2913198	0.3264	283748	WAYC00000000	SRR10179125	t008	IV	8 (CC8)	1-Green	Maryland	Low	Surveillance	Nasal
MRSA61	446	3275728	494634928	172.406	27	2869015	0.3261	381210	WAYB00000000	SRR10179124	t008	IV	8 (CC8)	1-Green	Maryland	Mid	Surveillance	Nasal
MRSA62	518	5131476	774852876	266.007	35	2912904	0.3263	333118	WAYA00000000	SRR10179123	t008	IV	8 (CC8)	1-Green	Maryland	Mid	Surveillance	Nasal
MRSA63	563	3776710	570283210	189.463	145	3009992	0.3258	66240	WAXZ00000000	SRR10179122	t535	IV	105 (CC5)	2-Blue	Maryland	High	Clinical	Sputum
MRSA64	484	3823966	577418866	198.17	29	2913750	0.3263	331613	WAXY00000000	SRR10179121	t008	IV	1252 (CC8)	1-Green	Maryland	Mid	Surveillance	Nasal
MRSA65	465	4051000	611701000	218.077	30	2804978	0.3261	283749	WAXX00000000	SRR10179120	t008	IV	8 (CC8)	1-Green	Maryland	Low	Surveillance	Nasal
MRSA66-1	474	4445738	671306438	239.715	29	2800438	0.3263	329168	WAXW00000000	SRR10179119	t008	IV	#N/A	1-Green	Maryland	Mid	Surveillance	Nasal
MRSA66-2	469	3410614	515002714	178.048	32	2892495	0.3266	304500	WAXV00000000	SRR10179117	t723	IV	#N/A	1-Green	Maryland	Mid	Surveillance	Nasal
MRSA67	533	4128542	623409842	224.279	50	2779612	0.3269	114673	WAXU00000000	SRR10179116	t355	IV	152	5-Other	Maryland	Mid	Clinical	Sputum
MRSA68	512	4838382	730595682	255.908	28	2854912	0.3264	286833	WAXT00000000	SRR10179115	t211	IV	8 (CC8)	1-Green	Maryland	Low	Clinical	Sputum
MRSA69	496	4624496	698298896	240.743	25	2900596	0.3265	602546	WAXS00000000	SRR10179114	t008	IV	8 (CC8)	1-Green	Maryland	Mid	Surveillance	Nasal
MRSA7	559	3281582	495518882	172.586	33	2871137	0.3261	345460	WAXR00000000	SRR10179113	t008	IV	8 (CC8)	1-Green	Maryland	Low	Surveillance	Nasal
MRSA70	504	3594008	542695208	189.112	31	2869703	0.3261	333066	WAXQ00000000	SRR10179112	t008	IV	8 (CC8)	1-Green	Maryland	High	Surveillance	Nasal
MRSA700	497	3013346	455015246	157.905	31	2881570	0.327	289415	WAUW00000000	SRR10179074	t2115	II	5 (CC5)	2-Blue	California	Mid	Clinical	Blood
MRSA701	472	3847918	581035618	202.498	30	2869335	0.328	222179	WAUV00000000	SRR10179073	t002	II	5 (CC5)	2-Blue	California	Low	Clinical	Sputum
MRSA702	439	3806952	574849752	198.425	51	2897062	0.327	289645	WAUU00000000	SRR10179072	t242	II	5 (CC5)	2-Blue	California	Mid	Clinical	Sputum
MRSA703	447	3486034	526391134	193.238	32	2724049	0.3267	213580	WAUT00000000	SRR10179070		IV	72 (CC8)	3-Orange	California	Mid	Clinical	Sputum
MRSA704	460	3636896	549171296	191.895	24	2861835	0.3274	486123	WAUS00000000	SRR10179069	t242	II	5 (CC5)	2-Blue	California	Mid	Clinical	Sputum
MRSA705	445	3133628	473177828	163.44	27	2895112	0.3269	289646	WAUR00000000	SRR10179068	t242	II	5 (CC5)	2-Blue	California	High	Clinical	Sputum
MRSA707	449	3522546	531904446	185.41	30	2868800	0.3261	304506	WAUQ00000000	SRR10179067	t008	IV	8 (CC8)	1-Green	California	High	Clinical	Others
MRSA708	448	3180238	480215938	170.086	38	2823372	0.3274	191364	WAUP00000000	SRR10179066	t002		5 (CC5)	2-Blue	California	High	Clinical	Others
MRSA709	463	3305720	499163720	172.148	37	2899616	0.3268	289413	WAUO00000000	SRR10179065	t242	II	5 (CC5)	2-Blue	California	Mid	Surveillance	Nasal
MRSA71	527	4365444	659182044	229.734	28	2869327	0.3261	305136	WAXP00000000	SRR10179111	t008	IV	ND	1-Green	Maryland	Low	Clinical	Sputum
MRSA710	469	3082398	465442098	162.472	39	2864756	0.3271	420967	WAUN00000000	SRR10179064	t002	II	5 (CC5)	2-Blue	California	Low	Surveillance	Nasal
MRSA711	496	4104888	619838088	213.204	30	2907254	0.3263	345464	WAUM00000000	SRR10179063	t008	IV	8 (CC8)	1-Green	California	Low	Surveillance	Nasal
MRSA712	468	3643566	550178466	200.377	26	2745716	0.3266	198484	WAUL00000000	SRR10179062	t1548	IV	5 (CC5)	2-Blue	California	Low	Surveillance	Nasal
MRSA713	495	3418280	516160280	175.238	69	2945485	0.327	289646	WAUK00000000	SRR10179061	t242	II	5 (CC5)	2-Blue	California	Mid	Clinical	Sputum
MRSA714	441	4218042	636924342	222.416	27	2863668	0.326	380636	WAUJ00000000	SRR10179059	t008	IV	8 (CC8)	1-Green	California	Low	Surveillance	Nasal
MRSA715	462	3481852	525759652	184.421	23	2850867	0.3261	345454	WAUI00000000	SRR10179058		IV	1540 (CC8)	1-Green	California	Low	Clinical	Sputum
MRSA716	471	4091464	617811064	212.2	31	2911450	0.3263	283748	WAUH00000000	SRR10179057	t008	IV	8 (CC8)	1-Green	California	Mid	Surveillance	Nasal
MRSA717	459	3917540	591548540	208.478	26	2837461	0.3263	333127	WAUG00000000	SRR10179056	t008	IV	ND	1-Green	California	Low	Surveillance	Nasal
MRSA718	534	4225508	638051708	222.168	28	2871939	0.3261	284113	WAUF00000000	SRR10179055	t008	IV	8 (CC8)	1-Green	California	High	Surveillance	Nasal
MRSA719	484	3213558	485247258	169.216	49	2867615	0.3279	280853	WAUE00000000	SRR10179054	t2352	II	5 (CC5)	2-Blue	California	Low	Clinical	Wound
MRSA72	467	3986734	601996834	209.428	50	2874486	0.3275	205960	WAXO00000000	SRR10179110	t002	II	105 (CC5)	2-Blue	Maryland	Low	Clinical	Sputum
MRSA720	444	2671854	403449954	139.206	29	2898232	0.3268	442377	WAUD00000000	SRR10179053	t242	II	5 (CC5)	2-Blue	California	High	Clinical	Blood
MRSA721	655	4241198	640420898	227.996	27	2808909	0.3261	241918	WAUC00000000	SRR10179052	t008	IV	8 (CC8)	1-Green	California	Low	Surveillance	Nasal
MRSA722	429	2568058	387776758	134.003	31	2893784	0.3265	304501	WAUB00000000	SRR10179051	t008	IV	8 (CC8)	1-Green	California	Mid	Surveillance	Nasal
MRSA723	480	3033028	457987228	157.433	32	2909093	0.3264	282763	WAUA00000000	SRR10179050	t6869	IV	8 (CC8)	1-Green	California	Low	Surveillance	Nasal
MRSA724	474	3375098	509639798	187.32	33	2720696	0.3266	220191	WATZ00000000	SRR10179048	t002		5 (CC5)	2-Blue	California	Low	Clinical	Others
MRSA725	540	3348842	505675142	174.799	36	2892888	0.3262	243923	WATY00000000	SRR10179047	t242	II	5 (CC5)	2-Blue	California	Low	Surveillance	Nasal
MRSA726	455	2505498	378330198	139.253	25	2716855	0.3267	219751	WATX00000000	SRR10179046	t8193		88	5-Other	California	Low	Clinical	Others
MRSA727	474	3710920	560348920	192.901	27	2904858	0.3263	375095	WATW00000000	SRR10179045	t008	IV	8 (CC8)	1-Green	California	Mid	Clinical	Others
MRSA728	461	3755872	567136672	194.71	36	2912730	0.3264	333120	WATV00000000	SRR10179044	t008	IV	8 (CC8)	1-Green	California	Low	Surveillance	Nasal
MRSA729	428	3406082	514318382	182.13	29	2823905	0.326	299344	WATU00000000	SRR10179043	t024	IV	8 (CC8)	1-Green	California	Mid	Surveillance	Nasal
MRSA73	507	4534946	684776846	240.584	41	2846312	0.3271	215893	WAXN00000000	SRR10179109	t002	II	5 (CC5)	2-Blue	Maryland	High	Surveillance	Nasal
MRSA730	471	4430562	669014862	242.154	38	2762765	0.3269	126491	WATT00000000	SRR10179042	t528	IV	59	5-Other	California	Low	Surveillance	Nasal
MRSA731	489	3718120	561436120	197.677	24	2840169	0.3263	343982	WATS00000000	SRR10179041	t008	IV	ND	1-Green	California	Mid	Clinical	Others
MRSA732	467	3023408	456534608	158.789	35	2875106	0.3273	243923	WATR00000000	SRR10179040	t242	II	5 (CC5)	2-Blue	California	Low	Surveillance	Nasal
MRSA733	488	992240	149828240	51.9741	37	2882748	0.3267	173154	WATQ00000000	SRR10179039	t008	IV	8 (CC8)	1-Green	California	Mid	Clinical	Blood
MRSA734	449	3321522	501549822	175.695	46	2854666	0.327	161449	WATP00000000	SRR10179037	t002		5 (CC5)	2-Blue	California	Low	Clinical	Others
MRSA735	500	2878300	434623300	152.492	33	2850136	0.3271	173749	WATO00000000	SRR10179036	t002	II	5 (CC5)	2-Blue	California	Low	Clinical	Others
MRSA737	546	3750316	566297716	197.462	30	2867880	0.3261	343582	WATN00000000	SRR10179035	t008	IV	8 (CC8)	1-Green	California	Low	Surveillance	Nasal
MRSA738	515	3253946	491345846	175.594	38	2798198	0.327	156320	WATM00000000	SRR10179034	t6465		121	5-Other	California	Low	Clinical	Wound
MRSA739	504	4533356	684536756	237.449	63	2882875	0.327	222067	WATL00000000	SRR10179033	t242	II	5 (CC5)	2-Blue	California	Mid	Clinical	Sputum
MRSA74	539	4253572	642289372	219.223	82	2929845	0.3272	66876	WAXM00000000	SRR10179108	t018	II	36 (CC30)	5-Other	Maryland	Mid	Surveillance	Nasal
MRSA740	486	4429562	668863862	233.467	27	2864924	0.3261	333123	WATK00000000	SRR10179032	t008	IV	8 (CC8)	1-Green	California	Low	Surveillance	Nasal
MRSA741	495	3447334	520547434	178.658	34	2913654	0.3263	379507	WATJ00000000	SRR10179031	t211	IV	8 (CC8)	1-Green	California	Low	Clinical	Others
MRSA742	465	4040380	610097380	212.702	33	2868322	0.3261	283987	WATI00000000	SRR10179030	t008	IV	8 (CC8)	1-Green	California	Low	Surveillance	Nasal
MRSA743	444	4053710	612110210	221.567	44	2762637	0.3262	106067	WATH00000000	SRR10179029	t4690	V	152	5-Other	California	High	Clinical	Wound
MRSA744	507	4670204	705200804	242.372	31	2909579	0.3263	300478	WATG00000000	SRR10179028	t008	IV	8 (CC8)	1-Green	California	High	Clinical	Sputum
MRSA745	454	3066886	463099786	159.859	30	2896923	0.3269	289415	WATF00000000	SRR10179026	t242	II	5 (CC5)	2-Blue	California	High	Clinical	Others
MRSA746	465	2861980	432158980	157.781	29	2738985	0.3273	244156	WATE00000000	SRR10179025		II	5 (CC5)	2-Blue	California	Low	Clinical	Sputum
MRSA749	461	2881656	435130056	150.533	40	2890590	0.3266	197752	WATD00000000	SRR10179024	t002	II	5 (CC5)	2-Blue	California	Low	Surveillance	Nasal
MRSA75	490	4630334	699180434	242.463	27	2883659	0.3266	333122	WAXL00000000	SRR10179106	t008		8 (CC8)	1-Green	Maryland	High	Surveillance	Nasal
MRSA750	457	3051362	460755662	162.225	40	2840221	0.3272	279245	WATC00000000	SRR10179023	t002		5 (CC5)	2-Blue	California	Mid	Clinical	Sputum
MRSA751	498	3811110	575477610	200.97	28	2863501	0.3269	288405	WATB00000000	SRR10179022	t002	IV	5 (CC5)	2-Blue	California	Low	Surveillance	Nasal
MRSA752	453	4324122	652942422	230.073	26	2837974	0.3262	345460	WATA00000000	SRR10179021	t024	IV	8 (CC8)	1-Green	California	Low	Clinical	Blood
MRSA753	477	3367518	508495218	177.57	33	2863634	0.3261	201596	WASZ00000000	SRR10179020	t121	IV	8 (CC8)	1-Green	California	Mid	Clinical	Sputum
MRSA754	431	4180350	631232850	216.982	199	2909153	0.3268	47630	WASY00000000	SRR10179019	t1451	II	398	5-Other	California	Mid	Clinical	Sputum
MRSA76	404	3201396	483410796	168.658	29	2866225	0.3262	345460	WAXK00000000	SRR10179105	t008	IV	8 (CC8)	1-Green	Maryland	Mid	Clinical	Blood
MRSA77	535	3342204	504672804	177.417	30	2844557	0.3256	304502	WAXJ00000000	SRR10179104	t211	IV	8 (CC8)	1-Green	Maryland	Mid	Clinical	Sputum
MRSA78	469	18938328	2859687528	1008.03	25	2836910	0.3265	299314	WAXI00000000	SRR10179103	t008	IV	8 (CC8)	1-Green	Maryland	High	Surveillance	Nasal
MRSA79	505	4755926	718144826	259.233	32	2770266	0.327	200135	WAXH00000000	SRR10179102	t2666	IV	840 (CC5)	2-Blue	Maryland	Mid	Clinical	Sputum
MRSA8	566	3874494	585048594	200.511	32	2917786	0.3263	283744	WAXG00000000	SRR10179101	t008	IV	8 (CC8)	1-Green	Maryland	Mid	Clinical	Blood
MRSA80	490	4449382	671856682	230.62	31	2913262	0.3263	345459	WAXF00000000	SRR10179100	t008	IV	8 (CC8)	1-Green	Maryland	Low	Surveillance	Nasal
MRSA81	580	4095304	618390904	212.444	75	2910841	0.3269	153760	WAXE00000000	SRR10179315	t088		105 (CC5)	2-Blue	Maryland	Low	Surveillance	Nasal
MRSA83	546	4524148	683146348	240.196	34	2844125	0.3264	304681	WAXD00000000	SRR10179314	t008	IV	8 (CC8)	1-Green	Maryland	Mid	Surveillance	Nasal
MRSA85	527	4457926	673146826	237.086	29	2839253	0.3262	304752	WAXC00000000	SRR10179313	t008	IV	ND	1-Green	Maryland	Low	Clinical	Blood
MRSA86	550	3954150	597076650	212.919	41	2804242	0.3276	199663	WAXB00000000	SRR10179311	t002	II	5 (CC5)	2-Blue	Maryland	Low	Clinical	Blood
MRSA87	536	3929800	593399800	202.659	61	2928066	0.3269	219253	WAXA00000000	SRR10179310	t105	II	105 (CC5)	2-Blue	Maryland	Mid	Clinical	Blood
MRSA88	544	3411670	515162170	187.861	27	2742253	0.3268	234118	WAWZ00000000	SRR10179309	t002	IV	5 (CC5)	2-Blue	Maryland	Mid	Clinical	Blood
MRSA89	511	4417348	667019548	242.08	20	2755367	0.3267	247479	WAWY00000000	SRR10179308	t002	IV	5 (CC5)	2-Blue	Maryland	Mid	Clinical	Others
MRSA9	595	3779022	570632322	200.569	37	2845063	0.3275	216299	WAWX00000000	SRR10179307	t002	II	5 (CC5)	2-Blue	Maryland	Low	Surveillance	Nasal
MRSA90	409	2959362	446863662	158.543	39	2818569	0.3271	387589	WAWW00000000	SRR10179306	t002	II	105 (CC5)	2-Blue	Maryland	High	Surveillance	Nasal
MRSA91	527	5203138	785673838	271.28	45	2896174	0.3276	221197	WAWV00000000	SRR10179305	t105	II	105 (CC5)	2-Blue	Maryland	Low	Clinical	Others
MRSA92	570	2741320	413939320	141.585	31	2923613	0.3262	304505	WAWU00000000	SRR10179304	t008	IV	8 (CC8)	1-Green	Maryland	Low	Surveillance	Nasal
MRSA93	574	3563988	538162188	186.842	30	2880303	0.3266	333118	WAWT00000000	SRR10179303	t008	IV	8 (CC8)	1-Green	Maryland	Mid	Surveillance	Nasal
MRSA94	512	4462482	673834782	230.599	35	2922102	0.3262	377842	WAWS00000000	SRR10179302	t008	IV	8 (CC8)	1-Green	Maryland	Mid	Clinical	Wound
MRSA95	520	3276014	494678114	172.196	60	2872762	0.3275	212998	WAWR00000000	SRR10179300	t002	II	105 (CC5)	2-Blue	Maryland	Mid	Surveillance	Nasal
MRSA96	445	3755668	567105868	194.382	43	2917478	0.3264	191715	WAWQ00000000	SRR10179299	t008	IV	8 (CC8)	1-Green	Maryland	Mid	Clinical	Sputum
MRSA97	405	3122276	471463676	172.6	27	2731544	0.327	234329	WAWP00000000	SRR10179298	t148	IV	72 (CC8)	3-Orange	Maryland	Low	Clinical	Others
MRSA98	464	3570268	539110468	185.383	36	2908087	0.3274	419319	WAWO00000000	SRR10179297	t105	II	105 (CC5)	2-Blue	Maryland	Mid	Clinical	Others
MRSA99	484	3843378	580350078	202.685	26	2863314	0.3264	307780	WAWN00000000	SRR10179296	t008	IV	8 (CC8)	1-Green	Maryland	Low	Surveillance	Nasal
MRSA284	460	6213650	938261150	328.48	30	2856374	0.3262	333124	WBAG00000000	SRR10179188	t008	IV	8 (CC8)	1-Green	Maryland	Low	Clinical	Others
*LESS THAN 90% COVERAGE
