# Supplementary material for: Comparative Genomics Identifies Features Associated with Methicillin-Resistant Staphylococcus aureus (MRSA) Transmission in Hospital Settings
Source: mSphere. 2022 May 17;7(3):e00116-22. doi: 10.1128/msphere.00116-22 (PMC9241550; doi:10.1128/msphere.00116-22)
Supplement: TABLE S5 [file msphere.00116-22-s0005.xlsx]

## Sheet: Sheet1
Table S5. Identification of genes in Picc and Non-Picc Line Isolates
Genes	Gene Function	Number of Conserved Genes among non-PICC Line Isolates (n=165)	Number of Conserved Genes among PICC-Line Isolates (n=217)	P-Values*
MRSA61_2_295	hypothetical protein	161	196	0.006
MRSA102_1_45	putative oRF020	8	28	0.008
MRSA100_10_24	holin, phage phi LC3 family	146	208	0.009
MRSA116_5_95	hypothetical protein	161	197	0.009
MRSA251_5_177	hypothetical protein	145	206	0.0141
MRSA185_2_477	conserved hypothetical protein	5	0	0.0145
MRSA118_1_17_33	transcriptional activator RinB family protein	140	201	0.019
MRSA15_53_1	hypothetical protein	155	214	0.0196
MRSA144_10_58	marR family protein	0	7	0.0209
MRSA144_10_59	helix-turn-helix family protein	0	7	0.0209
MRSA163_2_338	LPXTG cell wall anchor domain protein	156	190	0.0218
MRSA142_10_59	sasC/Mrp/FmtB intercellular aggregation domain protein	161	200	0.0234
MRSA305_2_1	LPXTG cell wall anchor domain protein	161	200	0.0234
MRSA63_9_36	LPXTG cell wall anchor domain protein	10	29	0.0256
MRSA100_3_77	hypothetical protein	162	202	0.0262
MRSA103_21_3	phage transcriptional regulator, RinA family protein	47	40	0.0263
MRSA113_15_35	enterotoxin type B	1	10	0.0272
MRSA122_10_39	dnaD domain protein	121	180	0.0313
MRSA213_7_60	dnaD domain protein	121	180	0.0313
MRSA17_9_6	hypothetical protein	4	0	0.0341
MRSA185_2_475	putative oRF030	4	0	0.0341
MRSA116_5_98	kxYKxGKxW signal peptide domain protein	156	214	0.0352
MRSA102_15_6	putative pathogenicity island protein	6	20	0.0394
MRSA536_37_1	dnaD domain protein	122	180	0.0419
MRSA184_11_1	CHAP domain protein	148	207	0.0426
MRSA21_5_98	phage lysin, N-acetylmuramoyl-L-alanine amidase domain protein	148	207	0.0426
MRSA100_10_25	CHAP domain protein	145	204	0.0428
MRSA103_1_481	LPXTG cell wall anchor domain protein	7	2	0.0433
MRSA114_16_17	conserved hypothetical protein	7	2	0.0433
MRSA122_3_162	kxYKxGKxW signal peptide domain protein	158	215	0.0433
MRSA303_9_72	putative lipoprotein	2	11	0.0469
MRSA153_1_213	conserved hypothetical protein	1	9	0.048
MRSA173_8_52	putative penicillin binding protein	1	9	0.048
MRSA102_15_1	putative oRF021	7	21	0.0484
* P-values calculated using Fischer's exact test
