# Supplementary material for: Comparative Genomics Identifies Features Associated with Methicillin-Resistant Staphylococcus aureus (MRSA) Transmission in Hospital Settings
Source: mSphere. 2022 May 17;7(3):e00116-22. doi: 10.1128/msphere.00116-22 (PMC9241550; doi:10.1128/msphere.00116-22)
Supplement: TABLE S2 [file msphere.00116-22-s0002.xlsx]

## Sheet: Sheet1
Table S2 Genes associated with Geographical Area of Isolates
Maryland					New York					California
Gene	Annotation	Naive_p	Bonferroni_p		Gene	Annotation	Naive_p	Bonferroni_p		Gene	Annotation	Naive_p	Bonferroni_p
MRSA509_27_5	6-phospho 3-hexuloisomerase	1.14e-11	7.07e-08		MRSA508_46_1	conserved hypothetical protein	8.12e-07	0.00504171		MRSA713_16_5	bacitracin resistance BacA family protein	1.22e-13	7.58e-10
MRSA193_29_2	hxlR-like helix-turn-helix family protein	1.14e-11	7.07e-08		MRSA508_46_3	replication initiator A family protein	8.12e-07	0.00504171		MRSA724_17_22	bacitracin resistance BacA family protein	1.22e-13	7.58e-10
MRSA193_29_4	3-hexulose-6-phosphate synthase	1.14e-11	7.07e-08		MRSA297_29_2	conserved hypothetical protein	8.12e-07	0.00504171		MRSA193_29_4	3-hexulose-6-phosphate synthase	1.28e-12	7.93e-09
MRSA720_16_4	phosphoglucose isomerase family protein	1.14e-11	7.07e-08		MRSA523_38_1	HAD ATPase, P-type, IC family protein	8.12e-07	0.00504171		MRSA720_16_4	phosphoglucose isomerase family protein	1.28e-12	7.93e-09
MRSA193_29_5	glucose-6-phosphate isomerase	1.14e-11	7.07e-08		MRSA508_46_2	conserved hypothetical protein	8.12e-07	0.00504171		MRSA193_29_5	glucose-6-phosphate isomerase	1.28e-12	7.93e-09
MRSA720_16_5	phosphoglucose isomerase family protein	1.14e-11	7.07e-08		MRSA153_11_52	C4-dicarboxylate transporter/malic acid transport family protein	3.36e-06	0.0208576		MRSA720_16_5	phosphoglucose isomerase family protein	1.28e-12	7.93e-09
MRSA713_16_5	bacitracin resistance BacA family protein	4.31e-11	2.67e-07		MRSA514_11_55	hypothetical protein	7.52e-06	0.0466682		MRSA509_27_5	6-phospho 3-hexuloisomerase	1.28e-12	7.93e-09
MRSA724_17_22	bacitracin resistance BacA family protein	4.31e-11	2.67e-07		MRSA297_20_5	cadmium-translocating P-type ATPase	7.52e-06	0.0466682		MRSA193_29_2	hxlR-like helix-turn-helix family protein	1.28e-12	7.93e-09
MRSA705_11_20	glucose-6-phosphate dehydrogenase, C-terminal domain protein	5.13e-11	3.18e-07		MRSA297_20_4	cadmium resistance transcriptional regulatory protein CadC	7.52e-06	0.0466682		MRSA705_11_20	glucose-6-phosphate dehydrogenase, C-terminal domain protein	1.04e-11	6.43e-08
MRSA193_29_6	6-phosphogluconate dehydrogenase	5.13e-11	3.18e-07		MRSA524_48_1	hypothetical protein	1.21e-05	0.0748969		MRSA193_29_6	6-phosphogluconate dehydrogenase	1.04e-11	6.43e-08
MRSA193_29_7	glucose-6-phosphate dehydrogenase	2.27e-10	1.41e-06		MRSA508_26_4	hypothetical protein	1.21e-05	0.0748969		MRSA509_20_18	putative membrane protein	1.06e-11	6.55e-08
MRSA509_20_18	putative membrane protein	9.7e-10	6.02e-06		MRSA508_5_2	conserved hypothetical protein	1.21e-05	0.0748969		MRSA509_26_3	conserved hypothetical protein	1.06e-11	6.55e-08
MRSA509_26_3	conserved hypothetical protein	9.7e-10	6.02e-06		MRSA508_26_5	hypothetical protein	1.21e-05	0.0748969		MRSA509_20_13	AP2 domain protein	1.06e-11	6.55e-08
MRSA725_18_40	bacitracin resistance BacA family protein	9.7e-10	6.02e-06		MRSA508_5_1	lytTr DNA-binding domain protein	1.21e-05	0.0748969		MRSA509_20_14	hypothetical protein	1.06e-11	6.55e-08
MRSA509_20_14	hypothetical protein	9.7e-10	6.02e-06		MRSA508_20_33	hypothetical protein	6.66e-05	0.41311		MRSA509_26_2	transmembrane secretion effector family protein	1.06e-11	6.55e-08
MRSA509_20_13	AP2 domain protein	9.7e-10	6.02e-06		MRSA508_6_24	FMN-dependent oxidoredeuctase, nitrilotriacetate monooxygenase family domain protein	6.66e-05	0.41311		MRSA725_18_40	bacitracin resistance BacA family protein	1.06e-11	6.55e-08
MRSA509_26_2	transmembrane secretion effector family protein	9.7e-10	6.02e-06		MRSA508_6_15	conserved hypothetical protein	6.66e-05	0.41311		MRSA725_32_1	bacitracin resistance BacA family protein	1.06e-11	6.55e-08
MRSA725_32_1	bacitracin resistance BacA family protein	9.7e-10	6.02e-06		MRSA508_6_16	conserved hypothetical protein	6.66e-05	0.41311		MRSA193_29_7	glucose-6-phosphate dehydrogenase	8.07e-11	5.01e-07
MRSA273_5_17	phage regulatory , Rha family protein	9.93e-10	6.16e-06		MRSA508_6_23	hypothetical protein	6.66e-05	0.41311		MRSA509_26_4	undecaprenyl-diphosphatase UppP	9.41e-11	5.84e-07
MRSA509_26_4	undecaprenyl-diphosphatase UppP	4.54e-09	2.82e-05		MRSA508_6_26	FMN-dependent oxidoreductase, nitrilotriacetate monooxygenase family domain protein	6.66e-05	0.41311		MRSA713_16_4	bacitracin resistance BacA family protein	9.41e-11	5.84e-07
MRSA509_26_1	hypothetical protein	4.54e-09	2.82e-05		MRSA508_20_32	pretranslocase subunit SecB family protein	6.66e-05	0.41311		MRSA509_26_1	hypothetical protein	9.41e-11	5.84e-07
MRSA713_16_4	bacitracin resistance BacA family protein	4.54e-09	2.82e-05		MRSA508_20_34	putative predicted protein	6.66e-05	0.41311		MRSA273_5_17	phage regulatory , Rha family protein	6.04e-10	3.75e-06
MRSA509_26_9	glyoxalase/Bleomycin resistance /Dioxygenase superfamily protein	2.1e-08	0.000130354		MRSA508_33_1	putative replication initiator protein A	6.66e-05	0.41311		MRSA509_26_9	glyoxalase/Bleomycin resistance /Dioxygenase superfamily protein	8.15e-10	5.06e-06
MRSA725_3_61	conserved hypothetical protein	8.73e-08	0.000541959		MRSA508_6_25	FMN-dependent oxidoredeuctase, nitrilotriacetate monooxygenase family domain protein	6.66e-05	0.41311		MRSA725_3_61	conserved hypothetical protein	1.82e-09	1.13e-05
MRSA100_17_7	putative oRF130	1.32e-07	0.000818219		MRSA153_11_35	cro/C1-type HTH DNA-binding domain protein	7.62e-05	0.472928		MRSA107_15_13	putative membrane protein	3.21e-08	0.000199289
MRSA115_56_1	transposase IS66 family protein	1.24e-06	0.00767324		MRSA153_11_36	helix-turn-helix domain protein	7.62e-05	0.472928		MRSA107_15_26	conserved hypothetical protein	3.21e-08	0.000199289
MRSA509_27_7	transposase IS66 family protein	1.24e-06	0.00767324		MRSA508_4_57	type I site-specific deoxyribonuclease, HsdR family protein	0.000121638	0.754882		MRSA107_15_12	conserved hypothetical protein	3.21e-08	0.000199289
MRSA201_1_416	phage minor structural , N-terminal region domain protein	1.75e-06	0.0108859		MRSA523_3_55	type I restriction modification DNA specificity domain protein	0.000121638	0.754882		MRSA137_12_28	putative membrane protein	3.21e-08	0.000199289
MRSA254_24_1	hypothetical protein	7.45e-06	0.0462327		MRSA508_4_47	hypothetical protein	0.000121638	0.754882		MRSA509_20_3	replication initiator A family protein	3.21e-08	0.000199289
MRSA107_15_13	putative membrane protein	9.98e-06	0.0619652		MRSA523_3_54	type I restriction modification DNA specificity domain protein	0.000121638	0.754882		MRSA107_15_17	conserved hypothetical protein	7.62e-08	0.000473107
MRSA107_15_12	conserved hypothetical protein	9.98e-06	0.0619652		MRSA508_4_48	conserved hypothetical protein	0.000121638	0.754882		MRSA107_15_18	putative staphylococcus aureus TY4, ETB plasmid DNA, complete sequence	7.62e-08	0.000473107
MRSA107_15_26	conserved hypothetical protein	9.98e-06	0.0619652		MRSA508_4_44	hypothetical protein	0.000121638	0.754882		MRSA107_15_8	replication initiator A family protein	7.62e-08	0.000473107
MRSA509_20_3	replication initiator A family protein	9.98e-06	0.0619652		MRSA508_4_49	conserved hypothetical protein	0.000121638	0.754882		MRSA107_15_9	putative membrane protein	7.62e-08	0.000473107
MRSA137_12_28	putative membrane protein	9.98e-06	0.0619652		MRSA508_4_59	conserved hypothetical protein	0.000121638	0.754882		MRSA509_20_2	replication initiator A domain protein	7.62e-08	0.000473107
MRSA739_13_10	AAA domain protein	1.19e-05	0.0735814		MRSA508_4_40	DNA polymerase A family protein	0.000121638	0.754882		MRSA745_13_4	cobQ/CobB/MinD/ParA nucleotide binding domain protein	7.62e-08	0.000473107
MRSA15_15_51	conserved hypothetical protein	1.19e-05	0.0735814		MRSA508_26_6	hypothetical protein	0.000121638	0.754882		MRSA107_15_11	conserved hypothetical protein	7.62e-08	0.000473107
MRSA101_7_88	hypothetical protein	1.27e-05	0.0787134		MRSA508_4_41	hypothetical protein	0.000121638	0.754882		MRSA107_15_15	conserved hypothetical protein	7.62e-08	0.000473107
MRSA229_11_1	hypothetical protein	1.86e-05	0.115316		MRSA508_4_42	phage/plasmid primase, P4 family, C-terminal domain protein	0.000121638	0.754882		MRSA107_15_14	conserved hypothetical protein	7.62e-08	0.000473107
MRSA54_34_1	integrase core domain protein	2.27e-05	0.140948		MRSA508_4_43	resolvase, N terminal domain protein	0.000121638	0.754882		MRSA107_15_16	conserved hypothetical protein	7.62e-08	0.000473107
MRSA107_15_15	conserved hypothetical protein	2.4e-05	0.148866		MRSA508_4_54	type I restriction modification DNA specificity domain protein	0.000121638	0.754882		MRSA100_17_7	putative oRF130	3.25e-07	0.00201509
MRSA107_15_9	putative membrane protein	2.4e-05	0.148866		MRSA508_4_51	HNH endonuclease family protein	0.000121638	0.754882		MRSA115_56_1	transposase IS66 family protein	4.72e-07	0.00292957
MRSA107_15_14	conserved hypothetical protein	2.4e-05	0.148866		MRSA508_4_39	hypothetical protein	0.000121638	0.754882		MRSA509_27_7	transposase IS66 family protein	4.72e-07	0.00292957
MRSA107_15_17	conserved hypothetical protein	2.4e-05	0.148866		MRSA508_32_11	nmrA-like family protein	0.000121638	0.754882		MRSA127_9_102	cro/C1-type HTH DNA-binding domain protein	5.37e-07	0.00333025
MRSA107_15_18	putative staphylococcus aureus TY4, ETB plasmid DNA, complete sequence	2.4e-05	0.148866		MRSA508_4_53	hypothetical protein	0.000121638	0.754882		MRSA127_9_101	helix-turn-helix family protein	5.37e-07	0.00333025
MRSA107_15_8	replication initiator A family protein	2.4e-05	0.148866		MRSA508_4_58	hypothetical protein	0.000121638	0.754882		MRSA243_26_1	resolvase, N terminal domain protein	5.43e-07	0.00336919
MRSA745_13_4	cobQ/CobB/MinD/ParA nucleotide binding domain protein	2.4e-05	0.148866		MRSA508_4_46	conserved hypothetical protein	0.000121638	0.754882		MRSA104_5_84	conserved hypothetical protein	8.55e-07	0.00530357
MRSA107_15_11	conserved hypothetical protein	2.4e-05	0.148866		MRSA508_4_56	type I restriction modification DNA specificity domain protein	0.000121638	0.754882		MRSA509_26_12	helix-turn-helix domain of resolvase family protein	8.87e-07	0.00550324
MRSA509_20_2	replication initiator A domain protein	2.4e-05	0.148866		MRSA508_4_55	type I restriction-modification system, M subunit	0.000121638	0.754882		MRSA129_18_13	mu transposase, C-terminal family protein	2.22e-06	0.0137821
MRSA107_15_16	conserved hypothetical protein	2.4e-05	0.148866		MRSA508_4_50	conserved hypothetical protein	0.000121638	0.754882		MRSA147_19_17	integrase core domain protein	2.22e-06	0.0137821
MRSA196_65_1	phage tail repeat like family protein	2.6e-05	0.16143		MRSA508_4_52	type-2 restriction enzyme HphI domain protein	0.000121638	0.754882		MRSA129_18_12	helix-turn-helix domain protein	2.22e-06	0.0137821
MRSA30_21_1	ribosomal RNA adenine dimethylase family protein	3.21e-05	0.199346		MRSA508_4_45	recombinase family protein	0.000121638	0.754882		MRSA739_13_10	AAA domain protein	2.53e-06	0.015731
MRSA142_27_2	ribosomal RNA adenine dimethylase family protein	3.21e-05	0.199346		MRSA508_6_17	PTS system glucitol/sorbitol-specific IIA component family protein	0.000214182	1		MRSA15_15_51	conserved hypothetical protein	2.53e-06	0.015731
MRSA167_9_29	putative bacteriophage	3.31e-05	0.205287		MRSA508_6_20	glucitol operon activator family protein	0.000214182	1		MRSA54_34_1	integrase core domain protein	4.18e-06	0.0259433
MRSA254_24_2	hypothetical protein	4.27e-05	0.264701		MRSA508_6_19	PTS system, glucitol/sorbitol-specific, IIC component family protein	0.000214182	1		MRSA732_16_40	AAA domain protein	7.67e-06	0.0476052
MRSA254_21_5	structural domain protein	4.31e-05	0.267596		MRSA749_23_15	PRD domain protein	0.000214182	1		MRSA131_31_2	putative truncated streptothricin acetyl transferase	9.59e-06	0.0595366
MRSA108_20_6	helix-turn-helix domain of resolvase family protein	4.34e-05	0.269377		MRSA515_26_8	putative membrane protein	0.000214182	1		MRSA241_21_5	acetyltransferase family protein	1.67e-05	0.103549
MRSA110_27_1	phage tail repeat like family protein	4.36e-05	0.270814		MRSA508_6_22	short chain dehydrogenase family protein	0.000214182	1		MRSA291_17_19	streptothricine-acetyl-transferase domain protein	1.72e-05	0.106583
MRSA201_17_16	phage tail repeat like family protein	4.36e-05	0.270814		MRSA508_6_18	PTS system, glucitol/sorbitol-specific, IIBC component family protein	0.000214182	1		MRSA132_1_336	protein A	4.15e-05	0.257362
MRSA744_20_8	resolvase, N terminal domain protein	5.29e-05	0.328581		MRSA508_6_21	PRD domain protein	0.000214182	1		MRSA100_14_67	hypothetical protein	4.85e-05	0.301279
MRSA21_67_1	hypothetical protein	5.32e-05	0.330459		MRSA749_23_16	conserved hypothetical protein	0.000214182	1		MRSA102_9_49	hypothetical protein	6.33e-05	0.392753
MRSA102_19_1	rRNA adenine N-6-methyltransferase	5.55e-05	0.344687		MRSA101_1_506	abi-like family protein	0.000219077	1		MRSA108_1_324	LPXTG cell wall anchor domain protein	7.66e-05	0.475583
MRSA124_2_135	conserved hypothetical protein	5.59e-05	0.346631		MRSA100_19_12	conserved hypothetical protein	0.000472582	1		MRSA103_8_119	conserved hypothetical protein	0.000105642	0.655615
MRSA42_39_1	firmicute plasmid replication family protein	5.81e-05	0.360567		MRSA101_7_88	hypothetical protein	0.000534723	1		MRSA103_8_118	putative staphylococcus hemolyticus JCSC1435 DNA, complete genome	0.000105642	0.655615
MRSA732_16_40	AAA domain protein	6.34e-05	0.393662		MRSA297_28_3	EDD, DegV family domain protein	0.000559914	1		MRSA251_5_177	hypothetical protein	0.000112397	0.697534
MRSA147_19_17	integrase core domain protein	6.92e-05	0.429333		MRSA297_28_1	thymidylate synthase	0.000559914	1		MRSA101_18_1	bacitracin resistance BacA family protein	0.000121955	0.756852
MRSA129_18_13	mu transposase, C-terminal family protein	6.92e-05	0.429333		MRSA297_28_2	dihydrofolate reductase type 1 from Tn4003	0.000559914	1		MRSA115_37_3	conserved hypothetical protein	0.000160699	0.997298
MRSA129_18_12	helix-turn-helix domain protein	6.92e-05	0.429333		MRSA511_14_15	degT/DnrJ/EryC1/StrS aminotransferase family protein	0.000559914	1		MRSA509_5_151	phage antirepressor KilAC domain protein	0.000179892	1
MRSA100_14_38	conserved hypothetical protein	7.18e-05	0.445426		MRSA509_36_1	putative plasmin sensitive surface protein	0.000650383	1		MRSA709_6_12	host cell surface-exposed lipofamily protein	0.000179892	1
MRSA192_11_36	conserved hypothetical protein	7.18e-05	0.445426		MRSA515_50_1	phosphotransferase enzyme family protein	0.000650383	1		MRSA509_5_148	host cell surface-exposed lipofamily protein	0.000179892	1
MRSA100_22_9	putative membrane protein	8.72e-05	0.541334		MRSA229_11_1	hypothetical protein	0.000710577	1		MRSA709_6_11	hypothetical protein	0.000179892	1
MRSA102_19_2	firmicute plasmid replication family protein	9.53e-05	0.591322		MRSA137_4_131	LPXTG cell wall anchor domain protein	0.000813861	1		MRSA102_1_73	putative oRF094	0.000197513	1
MRSA127_9_102	cro/C1-type HTH DNA-binding domain protein	0.000111583	0.692484		MRSA297_3_253	conserved hypothetical protein	0.000850557	1		MRSA133_5_134	antA/AntB antirepressor family protein	0.00020377	1
MRSA127_9_101	helix-turn-helix family protein	0.000111583	0.692484		MRSA160_4_2	conserved hypothetical protein	0.000850557	1		MRSA700_28_2	conserved hypothetical protein	0.000231612	1
MRSA151_4_154	structural domain protein	0.000112245	0.696593		MRSA238_4_18	conserved hypothetical protein	0.000850557	1		MRSA108_20_6	helix-turn-helix domain of resolvase family protein	0.0002621	1
MRSA101_7_89	phage minor structural , N-terminal region domain protein	0.000112245	0.696593		MRSA97_6_4	conserved hypothetical protein	0.000877126	1		MRSA301_24_15	conserved hypothetical protein	0.000327798	1
MRSA738_9_112	77ORF002 domain protein	0.000112245	0.696593		MRSA303_19_36	conserved hypothetical protein	0.000967517	1		MRSA102_1_38	short C-terminal domain protein	0.000335327	1
MRSA198_14_5	N-acetylmuramoyl-L-alanine amidase family protein	0.000125108	0.776423		MRSA101_1_505	putative penicillin binding protein	0.00108497	1		MRSA209_44_1	dUTPase family protein	0.000337366	1
MRSA291_17_19	streptothricine-acetyl-transferase domain protein	0.00013239	0.821613		MRSA116_1_201	penicillin binding domain protein	0.00108497	1		MRSA108_9_1	dUTPase family protein	0.000337366	1
MRSA118_1_31_1	conserved hypothetical protein	0.000143569	0.89099		MRSA297_21_4	putative replication initiation protein Rep	0.00108618	1		MRSA211_1_506	conserved hypothetical protein	0.000352114	1
MRSA100_10_20	conserved hypothetical protein	0.000143569	0.89099		MRSA181_1_552	conserved hypothetical protein	0.00108618	1		MRSA102_1_35	phage integrase family protein	0.000356156	1
MRSA100_10_21	conserved hypothetical protein	0.000143569	0.89099		MRSA181_1_549	putative pathogenicity island protein	0.00108618	1		MRSA502_1_900	hypothetical protein	0.000374354	1
MRSA101_7_87	putative bacteriophage	0.000145675	0.90406		MRSA522_18_17	PVL ORF-50-like family protein	0.00108618	1		MRSA130_5_71	putative oRF071	0.000405643	1
MRSA46_31_1	firmicute plasmid replication family protein	0.00015601	0.9682		MRSA514_17_37	PVL ORF-50-like family protein	0.00108618	1		MRSA123_20_44	hypothetical protein	0.000456181	1
MRSA133_5_134	antA/AntB antirepressor family protein	0.000167859	1		MRSA518_8_111	hypothetical protein	0.00110984	1		MRSA146_15_28	staphylococcal/Streptococcal toxin, beta-grasp domain protein	0.000456181	1
MRSA509_5_151	phage antirepressor KilAC domain protein	0.000169854	1		MRSA114_1_457	hypothetical protein	0.00110984	1		MRSA131_9_68	enterotoxin type E	0.000456181	1
MRSA508_6_23	hypothetical protein	0.000169854	1		MRSA101_1_510	conserved hypothetical protein	0.00111352	1		MRSA123_10_86	enterotoxin type E	0.000456181	1
MRSA508_6_24	FMN-dependent oxidoredeuctase, nitrilotriacetate monooxygenase family domain protein	0.000169854	1		MRSA101_1_507	putative terminase small subunit	0.00111352	1		MRSA123_20_43	glycosyl transferase 2 family protein	0.000456181	1
MRSA508_6_15	conserved hypothetical protein	0.000169854	1		MRSA101_1_511	phage/plasmid primase, P4 family, C-terminal domain protein	0.00111352	1		MRSA95_14_30	hypothetical protein	0.000481662	1
MRSA508_6_16	conserved hypothetical protein	0.000169854	1		MRSA236_1_331	bifunctional DNA primase/polymerase, N-terminal family protein	0.00111352	1		MRSA46_31_1	firmicute plasmid replication family protein	0.000572131	1
MRSA709_6_11	hypothetical protein	0.000169854	1		MRSA236_1_332	phage/plasmid primase, P4 family, C-terminal domain protein	0.00111352	1		MRSA42_39_1	firmicute plasmid replication family protein	0.000579987	1
MRSA508_6_26	FMN-dependent oxidoreductase, nitrilotriacetate monooxygenase family domain protein	0.000169854	1		MRSA101_1_509	conserved hypothetical protein	0.00111352	1		MRSA254_21_5	structural domain protein	0.000643134	1
MRSA709_6_12	host cell surface-exposed lipofamily protein	0.000169854	1		MRSA100_23_2	conserved hypothetical protein	0.00112283	1		MRSA101_18_6	transcriptional regulatory , C terminal family protein	0.000656406	1
MRSA509_5_148	host cell surface-exposed lipofamily protein	0.000169854	1		MRSA142_9_110	conserved hypothetical protein	0.00112283	1		MRSA259_21_11	sensor histidine kinase domain protein	0.000656406	1
MRSA508_6_25	FMN-dependent oxidoredeuctase, nitrilotriacetate monooxygenase family domain protein	0.000169854	1		MRSA160_4_1	conserved hypothetical protein	0.00112283	1		MRSA101_18_5	putative membrane protein	0.000656406	1
MRSA525_1_567	plasmin sensitive surface domain protein	0.000179177	1		MRSA101_1_508	phage capsid family protein	0.00115238	1		MRSA101_18_4	histidine kinase-, DNA gyrase B-, and HSP90-like ATPase family protein	0.000699757	1
MRSA193_22_14	conserved hypothetical protein	0.000179177	1		MRSA101_1_519	conserved hypothetical protein	0.00115238	1		MRSA744_20_8	resolvase, N terminal domain protein	0.000754162	1
MRSA193_22_15	putative staphylococcus hemolyticus JCSC1435 DNA, complete genome	0.000179177	1		MRSA272_114_1	conserved hypothetical protein	0.00115238	1		MRSA201_13_7	conserved hypothetical protein	0.000769338	1
MRSA193_1_2	hypothetical protein	0.000179177	1		MRSA101_1_512	conserved hypothetical protein	0.00115238	1		MRSA102_19_2	firmicute plasmid replication family protein	0.000963698	1
MRSA193_22_12	conserved hypothetical protein	0.000179177	1		MRSA78_1_276	hypothetical protein	0.00115238	1		MRSA96_12_42	hypothetical protein	0.00105363	1
MRSA193_22_13	mur ligase middle domain protein	0.000179177	1		MRSA741_1_444	conserved hypothetical protein	0.00115238	1		MRSA276_6_155	serine-aspartate repeat family protein	0.00105363	1
MRSA131_31_2	putative truncated streptothricin acetyl transferase	0.000217096	1		MRSA741_1_443	conserved hypothetical protein	0.00115238	1		MRSA100_5_11	putative transcriptional regulator	0.00108164	1
MRSA509_36_1	putative plasmin sensitive surface protein	0.000221783	1		MRSA508_35_1	putative transposon Tn552 DNA-invertase bin3	0.00119766	1		MRSA14_1_565	conserved hypothetical protein	0.00108749	1
MRSA193_1_1	putative membrane protein	0.000221783	1		MRSA272_51_1	hypothetical protein	0.00127667	1		MRSA14_1_564	conserved hypothetical protein	0.00108749	1
MRSA18_2_214	conserved hypothetical protein	0.000224169	1		MRSA15_42_12	putative membrane protein	0.00141795	1		MRSA100_22_9	putative membrane protein	0.00109292	1
MRSA103_23_2	AP2 domain protein	0.000224307	1		MRSA105_13_8	conserved hypothetical protein	0.00141795	1		MRSA43_26_1	conserved hypothetical protein	0.00110386	1
MRSA137_25_2	staphylococcus hemolyticus JCSC1435 DNA, complete genome domain protein	0.000224307	1		MRSA142_7_137	hypothetical protein	0.00145071	1		MRSA53_29_5	conserved hypothetical protein	0.0011114	1
MRSA109_5_65	staphylococcus hemolyticus JCSC1435 DNA, complete genome domain protein	0.000224307	1		MRSA103_23_2	AP2 domain protein	0.00148171	1		MRSA43_53_1	phage tail family protein	0.00140184	1
MRSA272_51_1	hypothetical protein	0.000234009	1		MRSA137_25_2	staphylococcus hemolyticus JCSC1435 DNA, complete genome domain protein	0.00148171	1		MRSA201_1_416	phage minor structural , N-terminal region domain protein	0.00142846	1
MRSA105_12_115	bacterial dnaA family protein	0.000241945	1		MRSA109_5_65	staphylococcus hemolyticus JCSC1435 DNA, complete genome domain protein	0.00148171	1		MRSA100_17_5	putative membrane protein	0.00147279	1
MRSA508_46_1	conserved hypothetical protein	0.00024884	1		MRSA18_2_214	conserved hypothetical protein	0.0015193	1		MRSA26_14_64	conserved hypothetical protein	0.00155443	1
MRSA508_46_3	replication initiator A family protein	0.00024884	1		MRSA100_4_120	transposase DDE domain protein	0.00153302	1		MRSA102_1_66	transcriptional activator RinB family protein	0.00163543	1
MRSA508_46_2	conserved hypothetical protein	0.00024884	1		MRSA170_3_312	GA module family protein	0.00153302	1		MRSA17_4_110	helix-turn-helix family protein	0.00179301	1
MRSA297_29_2	conserved hypothetical protein	0.00024884	1		MRSA718_3_2	conserved hypothetical protein	0.00153302	1		MRSA123_10_87	hypothetical protein	0.00192141	1
MRSA523_38_1	HAD ATPase, P-type, IC family protein	0.00024884	1		MRSA127_3_312	GA module family protein	0.00153302	1		MRSA100_23_10	recombinase family protein	0.00195504	1
MRSA137_4_131	LPXTG cell wall anchor domain protein	0.000250005	1		MRSA511_3_2	GA module family protein	0.00153302	1		MRSA509_1_534	recombinase zinc beta ribbon domain protein	0.00195504	1
MRSA101_18_1	bacitracin resistance BacA family protein	0.000279342	1		MRSA193_43_1	cadmium-translocating P-type ATPase	0.00154661	1		MRSA100_23_9	resolvase, N terminal domain protein	0.00195504	1
MRSA4_32_12	peptidase M23 family protein	0.000279435	1		MRSA30_6_44	gram-positive signal peptide, YSIRK family domain protein	0.00154661	1		MRSA100_23_17	type I restriction modification DNA specificity domain protein	0.00195504	1
MRSA102_1_43	phage antirepressor KilAC domain protein	0.000291001	1		MRSA193_43_2	bacterial regulatory , arsR family protein	0.00154661	1		MRSA509_1_535	resolvase, N terminal domain protein	0.00195504	1
MRSA15_14_42	conserved hypothetical protein	0.000326958	1		MRSA301_20_17	methyltransferase domain protein	0.00154661	1		MRSA100_23_18	conserved hypothetical protein	0.00195504	1
MRSA241_21_5	acetyltransferase family protein	0.000329574	1		MRSA254_24_2	hypothetical protein	0.00155608	1		MRSA100_23_15	conserved hypothetical protein	0.00195504	1
MRSA103_1_321	surface protein G	0.00036241	1		MRSA151_6_171	transposase DDE domain protein	0.00156381	1		MRSA101_19_2	phosphotransferase enzyme family protein	0.0023055	1
MRSA100_14_33	hypothetical protein	0.000387838	1		MRSA125_10_5	transposase DDE domain protein	0.00156381	1		MRSA196_65_1	phage tail repeat like family protein	0.00259795	1
MRSA501_4_176	hypothetical protein	0.000387838	1		MRSA302_3_313	GA module family protein	0.00156381	1		MRSA103_10_58	helix-turn-helix family protein	0.0025994	1
MRSA501_4_173	phosphatidylinositol kinase domain protein	0.000387838	1		MRSA101_12_10	staphylococcus tandem lipo family protein	0.00160781	1		MRSA103_16_4	putative oRF021	0.00278427	1
MRSA501_4_175	hypothetical protein	0.000387838	1		MRSA252_14_37	staphylococcus tandem lipo family protein	0.00160781	1		MRSA103_16_3	putative oRF020	0.00278427	1
MRSA100_14_34	phosphatidylinositol 3- and 4-kinase family protein	0.000387838	1		MRSA101_1_259	conserved hypothetical protein	0.00163187	1		MRSA103_1_321	surface protein G	0.00304355	1
MRSA501_4_174	phosphatidylinositol 3- and 4-kinase family protein	0.000387838	1		MRSA21_67_1	hypothetical protein	0.00164664	1		MRSA103_10_70	conserved hypothetical protein	0.00337063	1
MRSA109_5_67	single-stranded DNA-binding family protein	0.000395851	1		MRSA85_12_13	staphylococcus tandem lipo family protein	0.00167745	1		MRSA139_12_61	rep domain protein	0.00337063	1
MRSA16_1_538	ERF superfamily protein	0.000401835	1		MRSA126_2_259	putative membrane protein	0.00167745	1		MRSA103_10_69	hypothetical protein	0.00337063	1
MRSA10_25_1	hypothetical protein	0.000422105	1		MRSA272_19_10	staphylococcus tandem lipo family protein	0.00167745	1		MRSA100_8_80	phage transcriptional regulator, RinA family protein	0.00348084	1
MRSA102_1_45	putative oRF020	0.00044098	1		MRSA107_11_4	hypothetical protein	0.00167745	1		MRSA254_24_1	hypothetical protein	0.00369764	1
MRSA509_37_1	phage tail repeat like family protein	0.000527855	1		MRSA254_3_42	immunoglobulin G-binding protein A	0.00169528	1		MRSA100_14_38	conserved hypothetical protein	0.00377047	1
MRSA123_20_44	hypothetical protein	0.000558606	1		MRSA100_25_11	conserved hypothetical protein	0.00173782	1		MRSA192_11_36	conserved hypothetical protein	0.00377047	1
MRSA123_10_86	enterotoxin type E	0.000558606	1		MRSA63_97_2	staphylococcus tandem lipo family protein	0.0017449	1		MRSA103_10_53	putative excisionase	0.00381117	1
MRSA146_15_28	staphylococcal/Streptococcal toxin, beta-grasp domain protein	0.000558606	1		MRSA101_5_146	hypothetical protein	0.00176064	1		MRSA43_30_7	phage antirepressor KilAC domain protein	0.00381117	1
MRSA131_9_68	enterotoxin type E	0.000558606	1		MRSA525_1_567	plasmin sensitive surface domain protein	0.0017846	1		MRSA511_4_172	conserved hypothetical protein	0.00384162	1
MRSA123_20_43	glycosyl transferase 2 family protein	0.000558606	1		MRSA193_22_14	conserved hypothetical protein	0.0017846	1		MRSA103_10_54	conserved hypothetical protein	0.00384162	1
MRSA132_1_336	protein A	0.000576766	1		MRSA193_22_15	putative staphylococcus hemolyticus JCSC1435 DNA, complete genome	0.0017846	1		MRSA509_38_3	hypothetical protein	0.00395168	1
MRSA101_18_6	transcriptional regulatory , C terminal family protein	0.000637423	1		MRSA241_21_2	WYL domain protein	0.0017846	1		MRSA201_17_16	phage tail repeat like family protein	0.00395334	1
MRSA259_21_11	sensor histidine kinase domain protein	0.000637423	1		MRSA241_21_1	ribD C-terminal domain protein	0.0017846	1		MRSA110_27_1	phage tail repeat like family protein	0.00395334	1
MRSA101_18_5	putative membrane protein	0.000637423	1		MRSA193_1_2	hypothetical protein	0.0017846	1		MRSA534_24_1	phage tail family protein	0.00395334	1
MRSA101_18_4	histidine kinase-, DNA gyrase B-, and HSP90-like ATPase family protein	0.000675524	1		MRSA193_22_12	conserved hypothetical protein	0.0017846	1		MRSA53_37_7	phage antirepressor KilAC domain protein	0.00400564	1
MRSA508_26_4	hypothetical protein	0.000737319	1		MRSA193_22_13	mur ligase middle domain protein	0.0017846	1		MRSA509_37_1	phage tail repeat like family protein	0.00429617	1
MRSA524_48_1	hypothetical protein	0.000737319	1		MRSA713_10_13	phage portal protein, HK97 family	0.0018845	1		MRSA120_32_1	GDSL-like Lipase/Acylhydrolase family protein	0.00435518	1
MRSA508_5_2	conserved hypothetical protein	0.000737319	1		MRSA100_10_9	hypothetical protein	0.0018845	1		MRSA173_1_159	LPXTG cell wall anchor domain protein	0.00442677	1
MRSA508_26_5	hypothetical protein	0.000737319	1		MRSA100_10_11	phage head-tail joining family protein	0.0018845	1		MRSA120_37_1	conserved hypothetical protein	0.00452494	1
MRSA508_5_1	lytTr DNA-binding domain protein	0.000737319	1		MRSA100_10_15	putative oRF028	0.0018845	1		MRSA100_8_78	phage terminase, small subunit	0.00464749	1
MRSA193_4_52	putative membrane protein	0.000743817	1		MRSA91_10_98	phage gp6-like head-tail connector family protein	0.0018845	1		MRSA193_22_1	putative replication initiation protein Rep	0.00495546	1
MRSA17_40_1	phage tail repeat like family protein	0.000799236	1		MRSA751_13_1	phage major capsid protein, HK97 family	0.0018845	1		MRSA87_33_1	hypothetical protein	0.0051224	1
MRSA700_28_2	conserved hypothetical protein	0.00086314	1		MRSA100_10_3	HNH endonuclease family protein	0.0018845	1		MRSA100_8_77	phage Terminase family protein	0.00513465	1
MRSA153_11_52	C4-dicarboxylate transporter/malic acid transport family protein	0.0008984	1		MRSA76_6_104	phage Terminase family protein	0.0018845	1		MRSA101_2_234	phage Terminase family protein	0.00517619	1
MRSA514_17_37	PVL ORF-50-like family protein	0.0008984	1		MRSA100_10_6	phage portal protein, HK97 family	0.0018845	1		MRSA131_10_57	immunoglobulin G-binding protein A	0.00548878	1
MRSA514_11_55	hypothetical protein	0.000956263	1		MRSA751_10_1	hypothetical protein	0.0018845	1		MRSA501_4_175	hypothetical protein	0.00562563	1
MRSA297_20_4	cadmium resistance transcriptional regulatory protein CadC	0.000956263	1		MRSA102_9_35	phage gp6-like head-tail connector family protein	0.0018845	1		MRSA501_4_173	phosphatidylinositol kinase domain protein	0.00562563	1
MRSA508_6_20	glucitol operon activator family protein	0.000956263	1		MRSA718_5_95	phage tail family protein	0.0018845	1		MRSA501_4_174	phosphatidylinositol 3- and 4-kinase family protein	0.00562563	1
MRSA749_23_15	PRD domain protein	0.000956263	1		MRSA256_36_1	clp protease family protein	0.0018845	1		MRSA100_14_34	phosphatidylinositol 3- and 4-kinase family protein	0.00562563	1
MRSA515_26_8	putative membrane protein	0.000956263	1		MRSA233_21_16	77ORF026 domain protein	0.0018845	1		MRSA100_14_33	hypothetical protein	0.00562563	1
MRSA508_6_22	short chain dehydrogenase family protein	0.000956263	1		MRSA76_6_103	phage Terminase family protein	0.0018845	1		MRSA501_4_176	hypothetical protein	0.00562563	1
MRSA508_6_19	PTS system, glucitol/sorbitol-specific, IIC component family protein	0.000956263	1		MRSA100_10_4	conserved hypothetical protein	0.0018845	1		MRSA43_42_1	phage gp6-like head-tail connector family protein	0.00585581	1
MRSA508_6_18	PTS system, glucitol/sorbitol-specific, IIBC component family protein	0.000956263	1		MRSA100_10_5	phage Terminase family protein	0.0018845	1		MRSA193_20_37	hypothetical protein	0.00597423	1
MRSA508_6_21	PRD domain protein	0.000956263	1		MRSA100_10_16	hypothetical protein	0.0018845	1		MRSA103_10_67	single-stranded DNA-binding family protein	0.0063353	1
MRSA749_23_16	conserved hypothetical protein	0.000956263	1		MRSA151_4_154	structural domain protein	0.00193691	1		MRSA17_40_1	phage tail repeat like family protein	0.00635882	1
MRSA297_20_5	cadmium-translocating P-type ATPase	0.000956263	1		MRSA167_9_29	putative bacteriophage	0.00193691	1		MRSA47_18_1	conserved hypothetical protein	0.00637275	1
MRSA508_6_17	PTS system glucitol/sorbitol-specific IIA component family protein	0.000956263	1		MRSA101_7_89	phage minor structural , N-terminal region domain protein	0.00193691	1		MRSA241_21_3	deoR-like helix-turn-helix domain protein	0.00642196	1
MRSA518_1_260	transposase for IS1272 domain protein	0.0010431	1		MRSA738_9_112	77ORF002 domain protein	0.00193691	1		MRSA266_27_1	WYL domain protein	0.00642196	1
MRSA306_32_1	conserved hypothetical protein	0.00117864	1		MRSA181_1_551	putative replication initiator	0.00199729	1		MRSA101_19_1	WYL domain protein	0.00642196	1
MRSA15_14_48	putative oRF042	0.00121808	1		MRSA181_1_550	bifunctional DNA primase/polymerase, N-terminal family protein	0.00199729	1		MRSA100_23_5	bacterial regulatory , arsR family protein	0.0066109	1
MRSA15_14_49	putative oRF102	0.00121808	1		MRSA543_1_1	gram-positive signal peptide, YSIRK family domain protein	0.00199729	1		MRSA702_1_23	cadmium-translocating P-type ATPase	0.0066109	1
MRSA87_5_13	putative oRF102	0.00121808	1		MRSA100_10_2	phage transcriptional regulator, RinA family protein	0.00239989	1		MRSA702_1_22	cadmium-exporting ATPase domain protein	0.0066109	1
MRSA184_43_1	77ORF017 domain protein	0.00128533	1		MRSA147_9_104	conserved hypothetical protein	0.00239989	1		MRSA100_23_6	putative membrane protein	0.0066109	1
MRSA182_5_36	SAP domain protein	0.00129243	1		MRSA100_10_7	clp protease family protein	0.00239989	1		MRSA100_23_4	hypothetical protein	0.0066109	1
MRSA182_5_33	putative excisionase	0.00129243	1		MRSA103_8_30	phage major capsid protein, HK97 family	0.00239989	1		MRSA100_23_3	cadmium-translocating P-type ATPase	0.0066109	1
MRSA201_13_7	conserved hypothetical protein	0.00129243	1		MRSA101_8_114	hypothetical protein	0.00246092	1		MRSA100_23_7	putative cassette chromosome recombinase B1	0.0066109	1
MRSA182_5_35	helix-turn-helix family protein	0.00129243	1		MRSA105_13_7	cadmium-translocating P-type ATPase	0.00246092	1		MRSA149_13_1	transcriptional activator RinB family protein	0.00664542	1
MRSA523_48_1	replication initiator domain protein	0.00129243	1		MRSA214_2_332	copper-translocating P-type ATPase	0.00246092	1		MRSA100_14_66	conserved hypothetical protein	0.00687788	1
MRSA182_5_34	helix-turn-helix family protein	0.00129243	1		MRSA101_8_116	hypothetical protein	0.00246092	1		MRSA109_5_67	single-stranded DNA-binding family protein	0.00695483	1
MRSA243_26_1	resolvase, N terminal domain protein	0.00131889	1		MRSA101_8_113	tic20-like family protein	0.00246092	1		MRSA14_4_89	conserved hypothetical protein	0.0069771	1
MRSA502_1_900	hypothetical protein	0.00158363	1		MRSA214_2_333	P-ATPase superfamily P-type ATPase copper (Cu2+) transporter domain protein	0.00246092	1		MRSA200_20_1	ABC transporter family protein	0.00714089	1
MRSA509_26_12	helix-turn-helix domain of resolvase family protein	0.00159641	1		MRSA266_16_19	HNH endonuclease family protein	0.00246092	1		MRSA16_1_538	ERF superfamily protein	0.00717349	1
MRSA207_14_1	hypothetical protein	0.00175042	1		MRSA101_8_115	HNH endonuclease family protein	0.00246092	1		MRSA184_20_20	ABC transporter family protein	0.00744818	1
MRSA749_2_151	staphylocoagulase repeat family protein	0.00175042	1		MRSA266_16_20	hypothetical protein	0.00246092	1		MRSA30_21_1	ribosomal RNA adenine dimethylase family protein	0.00760529	1
MRSA100_10_22	hypothetical protein	0.00186511	1		MRSA255_11_10	HAD ATPase, P-type, IC family protein	0.00246092	1		MRSA142_27_2	ribosomal RNA adenine dimethylase family protein	0.00760529	1
MRSA115_37_3	conserved hypothetical protein	0.00192092	1		MRSA255_11_9	HAD ATPase, P-type, IC family protein	0.00246092	1		MRSA100_8_79	HNH endonuclease family protein	0.00769376	1
MRSA144_23_1	conserved hypothetical protein	0.00200773	1		MRSA105_13_6	ABC transporter family protein	0.00251175	1		MRSA120_3_87	gram-positive signal peptide, YSIRK family domain protein	0.00817877	1
MRSA100_14_77	endodeoxyribonuclease RusA family protein	0.00205505	1		MRSA105_13_3	binding-protein-dependent transport system inner membrane component family protein	0.00251175	1		MRSA15_1_90	gram-positive signal peptide, YSIRK family domain protein	0.00817877	1
MRSA301_24_15	conserved hypothetical protein	0.00210997	1		MRSA105_13_5	ABC transporter family protein	0.00251175	1		MRSA204_28_3	replication family protein	0.00817877	1
MRSA100_14_67	hypothetical protein	0.00212865	1		MRSA194_2_337	methyltransferase domain protein	0.00251175	1		MRSA103_10_71	conserved phage family protein	0.00818482	1
MRSA222_10_55	pemK-like family protein	0.00215639	1		MRSA105_19_12	hypothetical protein	0.00251175	1		MRSA103_15_21	conserved hypothetical protein	0.0082441	1
MRSA271_16_45	pemK-like family protein	0.00215639	1		MRSA194_2_336	methyltransferase domain protein	0.00251175	1		MRSA146_3_148	conserved hypothetical protein	0.0082441	1
MRSA101_7_140	pemK-like family protein	0.00215639	1		MRSA105_13_1	methyltransferase domain protein	0.00251175	1		MRSA103_10_56	conserved hypothetical protein	0.00825228	1
MRSA543_1_1	gram-positive signal peptide, YSIRK family domain protein	0.00240373	1		MRSA105_19_16	alcohol dehydrogenase GroES-like domain protein	0.00251175	1		MRSA103_10_57	helix-turn-helix domain protein	0.00825228	1
MRSA530_12_1	putative membrane protein	0.00240373	1		MRSA105_19_1	alpha/beta hydrolase fold family protein	0.00251175	1		MRSA102_1_45	putative oRF020	0.00827485	1
MRSA173_8_52	putative penicillin binding protein	0.00240373	1		MRSA105_13_4	binding-protein-dependent transport system inner membrane component family protein	0.00251175	1		MRSA193_20_36	putative oRF072	0.00921513	1
MRSA100_4_120	transposase DDE domain protein	0.00268885	1		MRSA105_13_2	bacterial extracellular solute-binding, 5 Middle family protein	0.00251175	1		MRSA102_9_45	transcriptional activator RinB family protein	0.00937055	1
MRSA100_25_11	conserved hypothetical protein	0.00292479	1		MRSA105_19_14	conserved hypothetical protein	0.00259396	1		MRSA15_14_42	conserved hypothetical protein	0.0100886	1
MRSA508_4_57	type I site-specific deoxyribonuclease, HsdR family protein	0.00317296	1		MRSA105_19_15	conserved hypothetical protein	0.00259396	1		MRSA103_10_61	putative oRF029	0.0101847	1
MRSA523_3_55	type I restriction modification DNA specificity domain protein	0.00317296	1		MRSA100_23_16	acetyltransferase domain protein	0.00265343	1		MRSA100_14_78	conserved hypothetical protein	0.0102479	1
MRSA508_4_39	hypothetical protein	0.00317296	1		MRSA105_19_9	carbamate kinase	0.0026692	1		MRSA63_40_18	phosphotransferase enzyme family protein	0.010538	1
MRSA523_3_54	type I restriction modification DNA specificity domain protein	0.00317296	1		MRSA702_1_13	arginine repressor, C-terminal domain protein	0.0026692	1		MRSA152_19_3	phosphotransferase enzyme family protein	0.0107909	1
MRSA508_4_48	conserved hypothetical protein	0.00317296	1		MRSA184_17_20	crp-like helix-turn-helix domain protein	0.0026692	1		MRSA711_17_11	phosphotransferase enzyme family protein	0.0117073	1
MRSA508_4_44	hypothetical protein	0.00317296	1		MRSA125_16_5	amino acid permease family protein	0.0026692	1		MRSA102_19_1	rRNA adenine N-6-methyltransferase	0.0118308	1
MRSA508_4_49	conserved hypothetical protein	0.00317296	1		MRSA105_19_5	arginine deiminase	0.0026692	1		MRSA541_5_68	yopX family protein	0.0118308	1
MRSA508_4_59	conserved hypothetical protein	0.00317296	1		MRSA105_19_6	arginine-ornithine antiporter	0.0026692	1		MRSA122_32_1	quaternary ammonium compound-resistance protein QacC	0.0120259	1
MRSA508_4_40	DNA polymerase A family protein	0.00317296	1		MRSA105_19_7	HTH-type transcriptional regulator ArcR	0.0026692	1		MRSA14_2_336	immunoglobulin G-binding protein A	0.0122213	1
MRSA508_26_6	hypothetical protein	0.00317296	1		MRSA209_19_9	carbamate kinase domain protein	0.0026692	1		MRSA118_1_31_1	conserved hypothetical protein	0.0123016	1
MRSA508_4_41	hypothetical protein	0.00317296	1		MRSA184_17_21	cyclic nucleotide-binding domain protein	0.0026692	1		MRSA100_10_20	conserved hypothetical protein	0.0123016	1
MRSA508_4_42	phage/plasmid primase, P4 family, C-terminal domain protein	0.00317296	1		MRSA105_19_8	ornithine carbamoyltransferase	0.0026692	1		MRSA100_10_21	conserved hypothetical protein	0.0123016	1
MRSA508_4_43	resolvase, N terminal domain protein	0.00317296	1		MRSA125_16_4	amino acid permease family protein	0.0026692	1		MRSA215_17_17	ABC transporter family protein	0.0123912	1
MRSA508_4_54	type I restriction modification DNA specificity domain protein	0.00317296	1		MRSA209_19_10	amino acid kinase family protein	0.0026692	1		MRSA273_1_62	PGAP1-like family protein	0.0124923	1
MRSA508_4_51	HNH endonuclease family protein	0.00317296	1		MRSA107_8_80	putative universal stress protein	0.00271776	1		MRSA275_1_383	ogr/Delta-like zinc finger family protein	0.0124923	1
MRSA508_4_45	recombinase family protein	0.00317296	1		MRSA737_14_23	arginine repressor, DNA binding domain protein	0.00271776	1		MRSA195_23_21	conserved hypothetical protein	0.0125438	1
MRSA508_4_53	hypothetical protein	0.00317296	1		MRSA105_19_3	universal stress family protein	0.00271776	1		MRSA139_12_60	conserved phage family protein	0.0125514	1
MRSA508_4_58	hypothetical protein	0.00317296	1		MRSA105_19_4	arginine repressor, C-terminal domain protein	0.00271776	1		MRSA104_2_392	hypothetical protein	0.0125948	1
MRSA508_4_46	conserved hypothetical protein	0.00317296	1		MRSA14_1_566	integrase core domain protein	0.00271776	1		MRSA173_6_94	putative FMN-binding domain protein	0.0125948	1
MRSA508_4_55	type I restriction-modification system, M subunit	0.00317296	1		MRSA1_4_69	conserved hypothetical protein	0.00280112	1		MRSA67_16_36	pyridoxamine 5'-phosphate oxidase family protein	0.0125948	1
MRSA508_32_11	nmrA-like family protein	0.00317296	1		MRSA225_4_2	GA module family protein	0.00281127	1		MRSA42_40_3	replication family protein	0.0126243	1
MRSA502_1_704	conserved hypothetical protein	0.00317296	1		MRSA727_4_18	GA module family protein	0.00281127	1		MRSA204_28_2	hypothetical protein	0.0126243	1
MRSA508_4_50	conserved hypothetical protein	0.00317296	1		MRSA33_1_120	conjugative transposon TcpC family protein	0.00288178	1		MRSA103_10_59	phage antirepressor KilAC domain protein	0.0127245	1
MRSA508_4_56	type I restriction modification DNA specificity domain protein	0.00317296	1		MRSA201_1_416	phage minor structural , N-terminal region domain protein	0.00292169	1		MRSA217_29_1	ABC transporter family protein	0.0129575	1
MRSA508_4_52	type-2 restriction enzyme HphI domain protein	0.00317296	1		MRSA180_2_3_315	GA module family protein	0.00293358	1		MRSA108_2_86	conserved hypothetical protein	0.0131937	1
MRSA508_4_47	hypothetical protein	0.00317296	1		MRSA114_3_193	gamma-glutamyltransferase	0.00297509	1		MRSA108_2_87	conserved hypothetical protein	0.0132022	1
MRSA100_3_30	conserved hypothetical protein	0.00319772	1		MRSA100_13_20	gamma-glutamyltransferase	0.00297509	1		MRSA145_11_11	staphylococcus hemolyticus JCSC1435 DNA, complete genome domain protein	0.0132022	1
MRSA108_2_105	helix-turn-helix domain protein	0.00343226	1		MRSA83_3_280	AAA domain family protein	0.00299246	1		MRSA300_8_51	LPXTG cell wall anchor domain protein	0.0133139	1
MRSA108_2_104	DNA binding , excisionase family domain protein	0.00343226	1		MRSA71_6_75	conjugative transposon TcpC family protein	0.00299246	1		MRSA35_1_154	conserved hypothetical protein	0.0135721	1
MRSA102_1_38	short C-terminal domain protein	0.00344063	1		MRSA101_3_279	AAA domain family protein	0.00299246	1		MRSA19_41_2	conserved hypothetical protein	0.0142942	1
MRSA101_7_118	endodeoxyribonuclease RusA family protein	0.00346794	1		MRSA539_8_8	hypothetical protein	0.00310039	1		MRSA537_39_1	peptidase S24-like family protein	0.0148613	1
MRSA131_9_34	endodeoxyribonuclease RusA family protein	0.00348558	1		MRSA178_10_17	putative trp repressor-binding domain protein	0.0032125	1		MRSA198_14_5	N-acetylmuramoyl-L-alanine amidase family protein	0.0150866	1
MRSA30_6_44	gram-positive signal peptide, YSIRK family domain protein	0.00357465	1		MRSA178_10_18	NADPH-dependent FMN reductase family protein	0.0032125	1		MRSA100_14_79	conserved hypothetical protein	0.0150958	1
MRSA738_31_1	conserved hypothetical protein	0.00357465	1		MRSA717_3_311	bacterial regulatory helix-turn-helix , lysR family protein	0.0032125	1		MRSA206_15_24	prophage endopeptidase tail family protein	0.0152667	1
MRSA508_20_32	pretranslocase subunit SecB family protein	0.00357465	1		MRSA101_8_105	major Facilitator Superfamily protein	0.0032125	1		MRSA102_1_77	phage gp6-like head-tail connector family protein	0.0154966	1
MRSA508_20_34	putative predicted protein	0.00357465	1		MRSA102_2_28	flavodoxin-like fold family protein	0.0032125	1		MRSA102_1_86	prophage endopeptidase tail family protein	0.0156932	1
MRSA508_33_1	putative replication initiator protein A	0.00357465	1		MRSA101_8_104	flavodoxin-like fold family protein	0.0032125	1		MRSA711_6_6	cassette chromosome recombinase B domain protein	0.0159426	1
MRSA508_20_33	hypothetical protein	0.00357465	1		MRSA101_5_178	tandem five-TM family protein	0.0032125	1		MRSA275_1_384	cassette chromosome recombinase B2 domain protein	0.0159426	1
MRSA130_5_71	putative oRF071	0.00375282	1		MRSA101_15_2	NACHT domain protein	0.00324431	1		MRSA135_19_12	resolvase, N terminal domain protein	0.0159426	1
MRSA212_2_29	conserved hypothetical protein	0.00382774	1		MRSA119_18_2	NACHT domain protein	0.00324431	1		MRSA100_4_119	conserved hypothetical protein	0.0162265	1
MRSA297_3_253	conserved hypothetical protein	0.00390072	1		MRSA173_6_11	conserved hypothetical protein	0.00324431	1		MRSA161_20_10	hypothetical protein	0.0163054	1
MRSA160_4_2	conserved hypothetical protein	0.00390072	1		MRSA55_18_19	NACHT domain protein	0.00324431	1		MRSA102_1_78	conserved hypothetical protein	0.0163635	1
MRSA238_4_18	conserved hypothetical protein	0.00390072	1		MRSA263_16_19	NACHT domain protein	0.00324431	1		MRSA701_14_18	conserved hypothetical protein	0.0170703	1
MRSA151_6_171	transposase DDE domain protein	0.00393037	1		MRSA124_15_2	NACHT domain protein	0.00324431	1		MRSA701_14_17	putative oRF040	0.0170703	1
MRSA125_10_5	transposase DDE domain protein	0.00393037	1		MRSA740_16_2	hypothetical protein	0.00324431	1		MRSA749_16_38	putative oRF052	0.0170703	1
MRSA109_5_40	hypothetical protein	0.00396999	1		MRSA276_22_2	conserved hypothetical protein	0.00332318	1		MRSA724_8_126	conserved hypothetical protein	0.0170703	1
MRSA103_3_220	staphylocoagulase	0.00404629	1		MRSA193_24_3	phosphotransferase enzyme family protein	0.00332318	1		MRSA713_21_1	LPXTG cell wall anchor domain protein	0.0170703	1
MRSA95_14_30	hypothetical protein	0.00419445	1		MRSA501_18_6	major Facilitator Superfamily protein	0.00332318	1		MRSA724_8_123	type I restriction modification DNA specificity domain protein	0.0170703	1
MRSA102_1_49	bacteriophage Mu Gam like family protein	0.00444836	1		MRSA276_22_1	putative membrane protein	0.00332318	1		MRSA724_17_21	bacitracin resistance BacA family protein	0.0170703	1
MRSA102_1_66	transcriptional activator RinB family protein	0.00485642	1		MRSA190_18_9	putative methyltransferase	0.00332318	1		MRSA724_8_109	conserved hypothetical protein	0.0170703	1
MRSA102_9_49	hypothetical protein	0.00486474	1		MRSA276_22_3	acetyltransferase family protein	0.00332318	1		MRSA724_8_106	conserved hypothetical protein	0.0170703	1
MRSA100_23_2	conserved hypothetical protein	0.00486474	1		MRSA181_1_557	conserved hypothetical protein	0.00336678	1		MRSA724_8_112	putative cassette chromosome recombinase	0.0170703	1
MRSA160_4_1	conserved hypothetical protein	0.00486474	1		MRSA518_13_1	abi-like family protein	0.00336678	1		MRSA724_8_111	conserved hypothetical protein	0.0170703	1
MRSA142_9_110	conserved hypothetical protein	0.00486474	1		MRSA193_4_52	putative membrane protein	0.00336678	1		MRSA724_8_110	conserved hypothetical protein	0.0170703	1
MRSA123_10_87	hypothetical protein	0.00490399	1		MRSA181_1_558	helix-turn-helix family protein	0.00336678	1		MRSA724_8_107	AAA domain family protein	0.0170703	1
MRSA180_2_4_26	acetolactate synthase, catabolic	0.00496963	1		MRSA254_24_1	hypothetical protein	0.00337978	1		MRSA724_8_108	hypothetical protein	0.0170703	1
MRSA702_1_562	acetolactate synthase, catabolic	0.00496963	1		MRSA182_5_25	conserved hypothetical protein	0.00377423	1		MRSA724_8_125	conserved hypothetical protein	0.0170703	1
MRSA754_193_1	endodeoxyribonuclease RusA family protein	0.00520099	1		MRSA102_9_45	transcriptional activator RinB family protein	0.00447303	1		MRSA509_54_1	conserved hypothetical protein	0.0172468	1
MRSA14_1_565	conserved hypothetical protein	0.00530858	1		MRSA200_36_1	transposase IS116/IS110/IS902 family protein	0.00450041	1		MRSA105_12_115	bacterial dnaA family protein	0.0172468	1
MRSA14_1_564	conserved hypothetical protein	0.00530858	1		MRSA116_2_3	transposase IS116/IS110/IS902 family protein	0.00450041	1		MRSA124_2_135	conserved hypothetical protein	0.0176206	1
MRSA113_15_35	enterotoxin type B	0.00530858	1		MRSA116_2_2	transposase family protein	0.00450041	1		MRSA100_4_94	conserved hypothetical protein	0.0178522	1
MRSA181_1_557	conserved hypothetical protein	0.00530858	1		MRSA101_7_87	putative bacteriophage	0.00456318	1		MRSA305_20_4	bacterial regulatory, luxR family protein	0.0178522	1
MRSA181_1_558	helix-turn-helix family protein	0.00530858	1		MRSA165_13_62	hypothetical protein	0.00457298	1		MRSA88_8_168	histidine kinase-, DNA gyrase B-, and HSP90-like ATPase family protein	0.0184746	1
MRSA204_28_3	replication family protein	0.00530858	1		MRSA105_30_1	transposase IS116/IS110/IS902 family protein	0.00472934	1		MRSA101_11_30	conserved hypothetical protein	0.0184746	1
MRSA211_1_506	conserved hypothetical protein	0.00535004	1		MRSA55_4_2	extracellular matrix-binding protein ebh	0.00473526	1		MRSA101_11_31	putative oRF031	0.0184746	1
MRSA100_1_522	acetolactate synthase, catabolic	0.0054124	1		MRSA104_2_62	hypothetical protein	0.00477581	1		MRSA144_5_154	conserved hypothetical protein	0.0184746	1
MRSA102_1_35	phage integrase family protein	0.00547491	1		MRSA16_3_18	extracellular matrix-binding protein ebh	0.00484247	1		MRSA100_3_152	conserved hypothetical family protein	0.0187798	1
MRSA101_1_506	abi-like family protein	0.00552535	1		MRSA3_10_79	MAP domain protein	0.00490586	1		MRSA146_3_147	conserved hypothetical family protein	0.0188144	1
MRSA101_8_94	conserved hypothetical protein	0.00559649	1		MRSA166_7_24	histidine kinase-, DNA gyrase B-, and HSP90-like ATPase family protein	0.00494463	1		MRSA152_18_11	conserved phage family protein	0.0193777	1
MRSA97_6_4	conserved hypothetical protein	0.00560051	1		MRSA742_3_263	conserved hypothetical protein	0.00498759	1		MRSA101_7_88	hypothetical protein	0.0203798	1
MRSA108_2_106	phage integrase family protein	0.00565175	1		MRSA219_4_159	hypothetical protein	0.00503674	1		MRSA100_2_87	gram-positive signal peptide, YSIRK family domain protein	0.0204685	1
MRSA108_2_107	pemK-like family protein	0.00565175	1		MRSA101_12_9	staphylococcus tandem lipo family protein	0.00510851	1		MRSA100_12_39	ribonuclease R	0.0204685	1
MRSA63_40_18	phosphotransferase enzyme family protein	0.00573829	1		MRSA109_14_8	integrase core domain protein	0.00516001	1		MRSA15_1_91	CHAP domain protein	0.0204685	1
MRSA109_3_309	staphylococcus tandem lipo family protein	0.00580305	1		MRSA154_11_1	transposase family protein	0.00518276	1		MRSA101_5_140	conserved hypothetical protein	0.0204685	1
MRSA101_1_259	conserved hypothetical protein	0.00602518	1		MRSA132_29_1	transposase family protein	0.00518276	1		MRSA502_4_59	bacterial regulatory, tetR family protein	0.0204685	1
MRSA100_14_78	conserved hypothetical protein	0.00605195	1		MRSA518_24_19	bacterial regulatory helix-turn-helix , lysR family protein	0.00529051	1		MRSA514_1_314	gram-positive signal peptide, YSIRK family domain protein	0.0204685	1
MRSA101_3_11	staphylococcus tandem lipo family protein	0.00606105	1		MRSA539_8_9	bacterial regulatory helix-turn-helix , lysR family protein	0.00529051	1		MRSA120_3_88	CHAP domain protein	0.0204685	1
MRSA272_30_30	conserved hypothetical protein	0.00606105	1		MRSA717_3_310	lysR substrate binding domain protein	0.00529051	1		MRSA151_3_185	bacterial regulatory, tetR family protein	0.0204685	1
MRSA101_3_10	conserved hypothetical protein	0.00606105	1		MRSA101_3_107	conserved hypothetical protein	0.00530706	1		MRSA21_22_28	enoyl-[acyl-carrier-protein] reductase [NADPH] FabI	0.0204685	1
MRSA104_2_356	conserved hypothetical protein	0.00606105	1		MRSA193_1_1	putative membrane protein	0.00530706	1		MRSA100_1_186	bacterial regulatory, tetR family protein	0.0204685	1
MRSA112_3_1	conserved hypothetical protein	0.00611392	1		MRSA518_10_7	periplasmic binding family protein	0.00530706	1		MRSA514_1_315	CHAP domain protein	0.0204685	1
MRSA206_15_24	prophage endopeptidase tail family protein	0.00611392	1		MRSA190_20_7	conserved hypothetical protein	0.00530706	1		MRSA100_22_11	recF/RecN/SMC N terminal domain protein	0.0206299	1
MRSA83_3_280	AAA domain family protein	0.00611401	1		MRSA146_28_1	transposase family protein	0.00538362	1		MRSA104_10_19	phage antirepressor KilAC domain protein	0.0209078	1
MRSA101_3_279	AAA domain family protein	0.00611401	1		MRSA207_14_1	hypothetical protein	0.00553009	1		MRSA113_7_6	phage integrase family protein	0.0209578	1
MRSA85_12_13	staphylococcus tandem lipo family protein	0.00625759	1		MRSA749_2_151	staphylocoagulase repeat family protein	0.00553009	1		MRSA102_1_41	hypothetical protein	0.0215388	1
MRSA272_19_10	staphylococcus tandem lipo family protein	0.00625759	1		MRSA746_10_90	phage tail family protein	0.00572014	1		MRSA102_1_42	hypothetical protein	0.0215388	1
MRSA107_11_4	hypothetical protein	0.00625759	1		MRSA132_15_44	phage tail family protein	0.00572014	1		MRSA198_44_3	conserved hypothetical protein	0.0220677	1
MRSA126_2_259	putative membrane protein	0.00625759	1		MRSA100_17_6	conserved hypothetical protein	0.00588806	1		MRSA102_1_70	phage terminase, large subunit, PBSX family	0.0225626	1
MRSA101_2_234	phage Terminase family protein	0.00720193	1		MRSA118_2_2_135	hypothetical protein	0.00596829	1		MRSA102_1_69	terminase small subunit	0.0225626	1
MRSA105_12_104	conserved hypothetical protein	0.00742092	1		MRSA100_7_77	pyridine nucleotide-disulfide oxidoreductase family protein	0.00596829	1		MRSA14_4_86	transcriptional activator RinB family protein	0.0228212	1
MRSA181_1_552	conserved hypothetical protein	0.0074388	1		MRSA101_8_108	hypothetical protein	0.00596829	1		MRSA192_25_4	phage transcriptional regulator, RinA family protein	0.0229407	1
MRSA153_11_35	cro/C1-type HTH DNA-binding domain protein	0.0074388	1		MRSA297_15_8	conserved hypothetical protein	0.00612127	1		MRSA101_7_136	helix-turn-helix family protein	0.0231652	1
MRSA181_1_549	putative pathogenicity island protein	0.0074388	1		MRSA153_19_9	dnaD domain protein	0.00630436	1		MRSA102_1_43	phage antirepressor KilAC domain protein	0.0233433	1
MRSA153_11_36	helix-turn-helix domain protein	0.0074388	1		MRSA167_29_4	hypothetical protein	0.00633563	1		MRSA43_28_1	hypothetical protein	0.0234382	1
MRSA115_44_1	bifunctional AAC/APH	0.00775211	1		MRSA122_10_39	dnaD domain protein	0.00654429	1		MRSA100_10_22	hypothetical protein	0.0235715	1
MRSA11_15_19	acetyltransferase family protein	0.00775211	1		MRSA30_21_1	ribosomal RNA adenine dimethylase family protein	0.00673848	1		MRSA126_7_51	transcription repressor domain protein	0.023697	1
MRSA15_42_12	putative membrane protein	0.00787474	1		MRSA142_27_2	ribosomal RNA adenine dimethylase family protein	0.00673848	1		MRSA720_6_46	helix-turn-helix family protein	0.023697	1
MRSA105_13_8	conserved hypothetical protein	0.00787474	1		MRSA15_80_1	hypothetical protein	0.00686368	1		MRSA101_7_137	exonuclease family protein	0.023697	1
MRSA101_8_114	hypothetical protein	0.00792756	1		MRSA510_4_47	hsdS domain protein	0.00695411	1		MRSA257_14_44	exonuclease family protein	0.023697	1
MRSA105_13_7	cadmium-translocating P-type ATPase	0.00792756	1		MRSA100_3_47	type I restriction modification DNA specificity domain protein	0.00695411	1		MRSA101_7_135	helix-turn-helix family protein	0.023697	1
MRSA214_2_332	copper-translocating P-type ATPase	0.00792756	1		MRSA196_35_2	staphylococcal complement inhibitor SCIN family protein	0.00700158	1		MRSA102_1_76	putative oRF055	0.0237248	1
MRSA101_8_116	hypothetical protein	0.00792756	1		MRSA245_21_24	77ORF039 domain protein	0.00700158	1		MRSA63_83_1	conserved hypothetical protein	0.0237248	1
MRSA266_16_19	HNH endonuclease family protein	0.00792756	1		MRSA541_1_551	clumping factor A	0.00729594	1		MRSA100_7_101	resolvase, N terminal domain protein	0.0238615	1
MRSA101_8_113	tic20-like family protein	0.00792756	1		MRSA212_2_29	conserved hypothetical protein	0.00783741	1		MRSA167_9_29	putative bacteriophage	0.0247003	1
MRSA214_2_333	P-ATPase superfamily P-type ATPase copper (Cu2+) transporter domain protein	0.00792756	1		MRSA153_3_66	conserved hypothetical protein	0.00786319	1		MRSA182_5_33	putative excisionase	0.0258857	1
MRSA101_8_115	HNH endonuclease family protein	0.00792756	1		MRSA276_10_57	putative membrane protein	0.00793032	1		MRSA131_10_65	sugar (and other) transporter family protein	0.0258857	1
MRSA266_16_20	hypothetical protein	0.00792756	1		MRSA181_1_556	helix-turn-helix family protein	0.00793032	1		MRSA523_48_1	replication initiator domain protein	0.0258857	1
MRSA255_11_10	HAD ATPase, P-type, IC family protein	0.00792756	1		MRSA30_10_7	staphylococcus phage PVL proviral DNA, complete sequence domain protein	0.00797751	1		MRSA182_5_36	SAP domain protein	0.0258857	1
MRSA255_11_9	HAD ATPase, P-type, IC family protein	0.00792756	1		MRSA301_7_108	hypothetical protein	0.008099	1		MRSA182_5_35	helix-turn-helix family protein	0.0258857	1
MRSA153_19_9	dnaD domain protein	0.00794287	1		MRSA154_3_19	GA module family protein	0.008099	1		MRSA182_5_34	helix-turn-helix family protein	0.0258857	1
MRSA152_19_3	phosphotransferase enzyme family protein	0.00827471	1		MRSA101_7_128	conserved hypothetical protein	0.00813806	1		MRSA108_7_18	peptidase S24-like family protein	0.0259624	1
MRSA43_53_1	phage tail family protein	0.00857502	1		MRSA101_7_127	conserved hypothetical protein	0.00813806	1		MRSA165_11_89	phage integrase family protein	0.0265851	1
MRSA63_97_2	staphylococcus tandem lipo family protein	0.00857502	1		MRSA100_1_255	conserved hypothetical protein	0.00813883	1		MRSA202_13_56	conserved hypothetical protein	0.0265851	1
MRSA303_19_36	conserved hypothetical protein	0.00858359	1		MRSA124_2_135	conserved hypothetical protein	0.00819997	1		MRSA67_24_1	conserved hypothetical protein	0.0272721	1
MRSA539_8_8	hypothetical protein	0.00858359	1		MRSA101_7_113	conserved hypothetical protein	0.00825615	1		MRSA131_1_1	conserved hypothetical protein	0.0272721	1
MRSA100_28_4	hypothetical protein	0.00859544	1		MRSA251_5_118	staphylococcus phage PVL proviral DNA, complete sequence domain protein	0.00825615	1		MRSA161_19_1	conserved hypothetical protein	0.0281103	1
MRSA176_29_2	hypothetical protein	0.00859544	1		MRSA272_64_1	lysR substrate binding domain protein	0.00828301	1		MRSA17_7_22	conserved phage family protein	0.0281417	1
MRSA254_32_1	transposase family protein	0.00867502	1		MRSA184_18_1	conserved hypothetical protein	0.00845381	1		MRSA21_22_38	conserved hypothetical protein	0.0291261	1
MRSA101_15_2	NACHT domain protein	0.00870162	1		MRSA65_1_72	hypothetical protein	0.00845652	1		MRSA102_1_44	conserved hypothetical protein	0.0297873	1
MRSA263_16_19	NACHT domain protein	0.00870162	1		MRSA100_12_48	hypothetical protein	0.00845652	1		MRSA719_35_1	conserved hypothetical protein	0.0299292	1
MRSA273_9_1	hypothetical protein	0.00870162	1		MRSA728_2_380	hypothetical protein	0.00848288	1		MRSA103_5_53	serine protease SplF domain protein	0.0307573	1
MRSA740_16_2	hypothetical protein	0.00870162	1		MRSA303_21_25	putative membrane protein	0.00848288	1		MRSA100_1_222	dienelactone hydrolase family protein	0.0308105	1
MRSA55_18_19	NACHT domain protein	0.00870162	1		MRSA101_8_101	bacterial regulatory helix-turn-helix , lysR family protein	0.00854942	1		MRSA738_15_50	conserved hypothetical protein	0.0308105	1
MRSA124_15_2	NACHT domain protein	0.00870162	1		MRSA101_1_383	hypothetical protein	0.00854942	1		MRSA100_4_153	conserved hypothetical protein	0.0308105	1
MRSA119_18_2	NACHT domain protein	0.00870162	1		MRSA68_2_317	hypothetical protein	0.00854942	1		MRSA514_14_5	prolyl oligopeptidase family protein	0.0308105	1
MRSA200_20_1	ABC transporter family protein	0.00873063	1		MRSA101_8_102	conserved hypothetical protein	0.00854942	1		MRSA100_13_37	putative membrane protein	0.0308105	1
MRSA272_64_1	lysR substrate binding domain protein	0.00880762	1		MRSA68_2_318	bacterial regulatory helix-turn-helix , lysR family protein	0.00854942	1		MRSA100_4_125	prolyl oligopeptidase family protein	0.0308105	1
MRSA1_4_69	conserved hypothetical protein	0.00885954	1		MRSA101_3_11	staphylococcus tandem lipo family protein	0.00871034	1		MRSA100_1_406	putative membrane protein	0.0308105	1
MRSA268_42_6	LPXTG cell wall anchor domain protein	0.00885954	1		MRSA21_7_49	conserved hypothetical protein	0.00871034	1		MRSA173_8_52	putative penicillin binding protein	0.0308105	1
MRSA71_20_1	LPXTG cell wall anchor domain protein	0.00885954	1		MRSA272_30_30	conserved hypothetical protein	0.00871034	1		MRSA173_1_79	hypothetical protein	0.0308105	1
MRSA102_2_248	na+ dependent nucleoside transporter family protein	0.00889259	1		MRSA732_4_164	oligopeptide/dipeptide ABC transporter, ATP-binding , C-terminal domain protein	0.00871034	1		MRSA272_28_32	firmicute fructose-1,6-bisphosphatase family protein	0.0308105	1
MRSA101_6_27	conserved hypothetical protein	0.00889259	1		MRSA101_3_10	conserved hypothetical protein	0.00871034	1		MRSA3_9_36	putative oRF032	0.0308105	1
MRSA101_15_9	conserved hypothetical protein	0.00889259	1		MRSA104_2_356	conserved hypothetical protein	0.00871034	1		MRSA17_17_1	phage major capsid protein, HK97 family	0.0309675	1
MRSA728_2_380	hypothetical protein	0.00895617	1		MRSA742_3_264	conserved hypothetical protein	0.00880384	1		MRSA35_1_153	conserved hypothetical family protein	0.0309885	1
MRSA184_20_20	ABC transporter family protein	0.00898648	1		MRSA101_1_11	transposase DDE domain protein	0.00880384	1		MRSA102_2_232	conserved hypothetical family protein	0.0309885	1
MRSA182_5_25	conserved hypothetical protein	0.00904678	1		MRSA518_15_54	conserved hypothetical protein	0.00880384	1		MRSA251_16_46	gram-positive signal peptide, YSIRK family domain protein	0.0323906	1
MRSA506_31_1	putative membrane protein	0.00936895	1		MRSA104_5_93	putative 77ORF039	0.00907936	1		MRSA738_15_28	hypothetical protein	0.0323906	1
MRSA145_32_1	putative membrane protein	0.00936895	1		MRSA301_20_18	tRNA synthetases class I family protein	0.00907936	1		MRSA738_5_94	conserved hypothetical protein	0.0323906	1
MRSA101_2_208	conserved hypothetical protein	0.00937976	1		MRSA115_8_66	gram-positive signal peptide, YSIRK family domain protein	0.00909776	1		MRSA100_13_59	ABC transporter family protein	0.0323906	1
MRSA207_2_24	conserved hypothetical protein	0.00937976	1		MRSA102_1_41	hypothetical protein	0.00935528	1		MRSA100_16_54	conserved hypothetical protein	0.0323906	1
MRSA147_15_61	conserved hypothetical protein	0.00952755	1		MRSA102_1_42	hypothetical protein	0.00935528	1		MRSA272_55_1	conserved hypothetical protein	0.0323906	1
MRSA100_28_1	putative membrane protein	0.00961913	1		MRSA139_21_30	type I restriction modification DNA specificity domain protein	0.00945139	1		MRSA173_4_44	putative membrane protein	0.0323906	1
MRSA102_1_67	hypothetical protein	0.00971294	1		MRSA118_1_13_54	phage antirepressor KilAC domain protein	0.00945139	1		MRSA100_1_59	ATP phosphoribosyltransferase	0.0323906	1
MRSA173_1_159	LPXTG cell wall anchor domain protein	0.0097347	1		MRSA184_43_1	77ORF017 domain protein	0.00954752	1		MRSA100_13_19	conserved hypothetical protein	0.0323906	1
MRSA139_21_30	type I restriction modification DNA specificity domain protein	0.0097347	1		MRSA103_3_220	staphylocoagulase	0.00956405	1		MRSA130_1_318	cell-wall binding lipofamily protein	0.0323906	1
MRSA140_29_1	conserved hypothetical protein	0.0101206	1		MRSA297_15_7	conserved hypothetical protein	0.0101494	1		MRSA738_31_1	conserved hypothetical protein	0.0323906	1
MRSA515_16_1	putative membrane protein	0.0102375	1		MRSA193_24_1	methyltransferase domain protein	0.0101494	1		MRSA99_7_103	haloacid dehalogenase-like hydrolase family protein	0.0323906	1
MRSA100_23_10	recombinase family protein	0.0102375	1		MRSA104_6_26	phage major tail , phi13 family protein	0.0102245	1		MRSA47_18_47	sulfite exporter TauE/SafE family protein	0.0323906	1
MRSA204_28_2	hypothetical protein	0.0102375	1		MRSA104_6_25	conserved hypothetical protein	0.0102245	1		MRSA100_1_184	putative acetyltransferase SA2342	0.0323906	1
MRSA100_23_17	type I restriction modification DNA specificity domain protein	0.0102375	1		MRSA173_8_32	conserved hypothetical protein	0.0102245	1		MRSA173_10_35	bacterial regulatory, tetR family protein	0.0323906	1
MRSA509_1_534	recombinase zinc beta ribbon domain protein	0.0102375	1		MRSA35_1_48	type I restriction modification DNA specificity domain protein	0.0102897	1		MRSA261_2_431	hypothetical protein	0.0323906	1
MRSA100_23_9	resolvase, N terminal domain protein	0.0102375	1		MRSA101_12_1	type I restriction modification DNA specificity domain protein	0.0102897	1		MRSA67_5_21	putative membrane protein	0.0323906	1
MRSA509_1_535	resolvase, N terminal domain protein	0.0102375	1		MRSA213_7_60	dnaD domain protein	0.0104955	1		MRSA99_3_111	kxYKxGKxW signal peptide domain protein	0.0323906	1
MRSA42_40_3	replication family protein	0.0102375	1		MRSA518_17_59	abi-like family protein	0.0105597	1		MRSA173_6_95	putative membrane protein	0.0323906	1
MRSA518_10_7	periplasmic binding family protein	0.0102375	1		MRSA526_15_44	LPXTG cell wall anchor domain protein	0.0105597	1		MRSA173_17_1	bacteriocin family protein	0.0323906	1
MRSA100_23_15	conserved hypothetical protein	0.0102375	1		MRSA15_14_48	putative oRF042	0.0105597	1		MRSA149_26_3	SCCmec staphylococcal cassette region, isolate CMFT201 domain protein	0.0331788	1
MRSA100_23_18	conserved hypothetical protein	0.0102375	1		MRSA15_14_49	putative oRF102	0.0105597	1		MRSA536_20_3	prophage endopeptidase tail family protein	0.0331999	1
MRSA215_1_41	acetolactate synthase, catabolic	0.0103511	1		MRSA87_5_13	putative oRF102	0.0105597	1		MRSA102_1_79	conserved hypothetical protein	0.0331999	1
MRSA101_3_136	putative sCCmec staphylococcal cassette region, isolate CMFT181	0.0104258	1		MRSA222_10_55	pemK-like family protein	0.0107124	1		MRSA5_8_134	hypothetical protein	0.0332758	1
MRSA100_25_16	conserved hypothetical protein	0.0104604	1		MRSA271_16_45	pemK-like family protein	0.0107124	1		MRSA240_21_1	peptidase S24-like family protein	0.0332758	1
MRSA512_34_1	transposase DDE domain protein	0.0106525	1		MRSA101_7_140	pemK-like family protein	0.0107124	1		MRSA101_7_138	conserved hypothetical protein	0.0332758	1
MRSA105_13_6	ABC transporter family protein	0.0108078	1		MRSA105_12_104	conserved hypothetical protein	0.0108977	1		MRSA506_31_1	putative membrane protein	0.0335541	1
MRSA105_13_3	binding-protein-dependent transport system inner membrane component family protein	0.0108078	1		MRSA102_19_1	rRNA adenine N-6-methyltransferase	0.0108977	1		MRSA145_32_1	putative membrane protein	0.0335541	1
MRSA194_2_336	methyltransferase domain protein	0.0108078	1		MRSA101_15_11	putative lipoprotein	0.0113446	1		MRSA103_20_15	PVL ORF-50-like family protein	0.0335814	1
MRSA105_13_5	ABC transporter family protein	0.0108078	1		MRSA153_2_265	FPRL1 inhibitory protein	0.0113446	1		MRSA725_3_62	conserved hypothetical protein	0.0337484	1
MRSA194_2_337	methyltransferase domain protein	0.0108078	1		MRSA145_1_8	conserved hypothetical protein	0.0113446	1		MRSA153_11_67	hypothetical protein	0.0339227	1
MRSA105_13_1	methyltransferase domain protein	0.0108078	1		MRSA201_1_54	hypothetical protein	0.0113446	1		MRSA101_7_134	conserved hypothetical protein	0.0339227	1
MRSA105_19_12	hypothetical protein	0.0108078	1		MRSA268_49_1	phage antirepressor KilAC domain protein	0.0113551	1		MRSA101_7_133	hypothetical protein	0.0339227	1
MRSA105_13_4	binding-protein-dependent transport system inner membrane component family protein	0.0108078	1		MRSA515_20_37	tcpE family protein	0.0115275	1		MRSA268_13_40	LPXTG cell wall anchor domain protein	0.0345323	1
MRSA105_19_16	alcohol dehydrogenase GroES-like domain protein	0.0108078	1		MRSA520_29_4	helix-turn-helix family protein	0.0115275	1		MRSA229_11_1	hypothetical protein	0.0345323	1
MRSA105_19_1	alpha/beta hydrolase fold family protein	0.0108078	1		MRSA515_20_27	phage integrase family protein	0.0115275	1		MRSA72_26_16	PVL ORF-50-like family protein	0.034622	1
MRSA105_13_2	bacterial extracellular solute-binding, 5 Middle family protein	0.0108078	1		MRSA515_20_29	helix-turn-helix domain protein	0.0115275	1		MRSA115_20_5	putative membrane protein TraJ	0.0346852	1
MRSA35_1_48	type I restriction modification DNA specificity domain protein	0.010843	1		MRSA100_6_102	bacteriocin-associated integral membrane family protein	0.0115275	1		MRSA523_40_1	primase C terminal 1 family protein	0.0346852	1
MRSA101_12_1	type I restriction modification DNA specificity domain protein	0.010843	1		MRSA515_20_40	abortive infection family protein	0.0115275	1		MRSA108_2_98	primase C terminal 1 family protein	0.0346852	1
MRSA165_13_62	hypothetical protein	0.0108946	1		MRSA528_16_20	conserved hypothetical protein	0.0115275	1		MRSA115_20_14	putative traA	0.0346852	1
MRSA142_7_137	hypothetical protein	0.0110826	1		MRSA515_48_6	acetyltransferase family protein	0.0115275	1		MRSA115_20_6	DNA topoisomerase III family protein	0.0346852	1
MRSA105_19_14	conserved hypothetical protein	0.0110991	1		MRSA520_29_6	putative aurD	0.0115275	1		MRSA115_20_10	AAA-like domain protein	0.0346852	1
MRSA105_19_15	conserved hypothetical protein	0.0110991	1		MRSA511_14_6	transposase IS200 like family protein	0.0115275	1		MRSA115_20_15	putative regulator of transfer gene ArtA	0.0346852	1
MRSA541_1_551	clumping factor A	0.0115266	1		MRSA520_29_7	hypothetical protein	0.0115275	1		MRSA128_16_1	acetyltransferase family protein	0.0350441	1
MRSA103_23_1	N-terminal phage replisome organiser family protein	0.0118387	1		MRSA520_29_3	bacterial mobilization family protein	0.0115275	1		MRSA167_7_1	putative membrane protein	0.035562	1
MRSA718_3_2	conserved hypothetical protein	0.0118431	1		MRSA515_20_49	AAA ATPase domain protein	0.0115275	1		MRSA4_32_12	peptidase M23 family protein	0.035696	1
MRSA511_3_2	GA module family protein	0.0118431	1		MRSA515_20_38	conserved hypothetical protein	0.0115275	1		MRSA503_14_26	hypothetical protein	0.0363282	1
MRSA251_1_208	putative membrane protein	0.0118431	1		MRSA515_45_6	replication family protein	0.0115275	1		MRSA10_25_1	hypothetical protein	0.0364018	1
MRSA55_4_2	extracellular matrix-binding protein ebh	0.0118431	1		MRSA520_29_2	relaxase/Mobilisation nuclease domain protein	0.0115275	1		MRSA254_24_2	hypothetical protein	0.037313	1
MRSA170_3_312	GA module family protein	0.0118431	1		MRSA501_18_8	flavin containing amine oxidoreductase family protein	0.0115275	1		MRSA147_5_7	recombinase family protein	0.0388917	1
MRSA127_3_312	GA module family protein	0.0118431	1		MRSA515_27_14	putative sCCmec staphylococcal cassette region, isolate CMFT283	0.0115275	1		MRSA100_5_17	conserved hypothetical protein	0.0390235	1
MRSA101_19_2	phosphotransferase enzyme family protein	0.0120148	1		MRSA515_27_13	kinase domain protein	0.0115275	1		MRSA102_1_87	putative minor structural protein	0.0390235	1
MRSA225_4_2	GA module family protein	0.0120465	1		MRSA515_27_9	putative staphylococcus hemolyticus JCSC1435 DNA, complete genome	0.0115275	1		MRSA100_5_18	conserved hypothetical protein	0.0390235	1
MRSA727_4_18	GA module family protein	0.0120465	1		MRSA515_27_12	hypothetical protein	0.0115275	1		MRSA21_67_1	hypothetical protein	0.0393876	1
MRSA101_12_10	staphylococcus tandem lipo family protein	0.0120987	1		MRSA515_20_28	conserved hypothetical protein	0.0115275	1		MRSA155_3_337	immunoglobulin G-binding protein A	0.0405936	1
MRSA252_14_37	staphylococcus tandem lipo family protein	0.0120987	1		MRSA515_20_46	conserved hypothetical protein	0.0115275	1		MRSA539_8_23	conserved hypothetical protein	0.0429193	1
MRSA229_2_198	conserved hypothetical family protein	0.0121205	1		MRSA515_45_5	sulfite exporter TauE/SafE family protein	0.0115275	1		MRSA539_8_22	sporadically distributed , TIGR04141 family protein	0.0429193	1
MRSA101_19_1	WYL domain protein	0.0122023	1		MRSA511_14_9	replication family protein	0.0115275	1		MRSA203_2_329	sporadically distributed , TIGR04141 family protein	0.0429193	1
MRSA266_27_1	WYL domain protein	0.0122023	1		MRSA520_29_9	hypothetical protein	0.0115275	1		MRSA153_6_3	conserved hypothetical protein	0.0429193	1
MRSA241_21_3	deoR-like helix-turn-helix domain protein	0.0122023	1		MRSA511_14_7	conserved hypothetical protein	0.0115275	1		MRSA109_3_331	sporadically distributed , TIGR04141 family protein	0.0429193	1
MRSA63_80_1	conserved DnaC-like domain protein	0.0122235	1		MRSA511_14_12	bacteriophage CI repressor domain protein	0.0115275	1		MRSA109_3_332	conserved hypothetical protein	0.0429193	1
MRSA142_7_6	LPXTG cell wall anchor domain protein	0.0122235	1		MRSA520_29_1	putative mobilization protein	0.0115275	1		MRSA104_2_75	sporadically distributed , TIGR04141 family protein	0.0429193	1
MRSA742_3_263	conserved hypothetical protein	0.0122235	1		MRSA511_14_4	putative membrane protein	0.0115275	1		MRSA102_1_67	hypothetical protein	0.0429429	1
MRSA711_17_11	phosphotransferase enzyme family protein	0.0122415	1		MRSA502_2_304	conserved hypothetical protein	0.0115275	1		MRSA101_7_87	putative bacteriophage	0.043443	1
MRSA180_2_2_133	gamma-glutamyltransferase	0.0122447	1		MRSA520_29_10	ABC transporter transmembrane region family protein	0.0115275	1		MRSA113_15_35	enterotoxin type B	0.043743	1
MRSA21_7_49	conserved hypothetical protein	0.012276	1		MRSA515_20_34	lysozyme-like family protein	0.0115275	1		MRSA100_1_334	acetyltransferase domain protein	0.043743	1
MRSA717_3_327	conserved hypothetical protein	0.0122794	1		MRSA515_20_36	AAA-like domain protein	0.0115275	1		MRSA173_3_143	LPXTG cell wall anchor domain protein	0.043743	1
MRSA513_29_1	N-acetylmuramoyl-L-alanine amidase family protein	0.0123065	1		MRSA511_14_13	CAAX protease self-immunity family protein	0.0115275	1		MRSA173_30_3	3-isopropylmalate dehydratase, small subunit	0.043743	1
MRSA101_8_101	bacterial regulatory helix-turn-helix , lysR family protein	0.0123734	1		MRSA520_29_8	hypothetical protein	0.0115275	1		MRSA100_5_1	phage Conserved Open Reading Frame 51 family protein	0.043743	1
MRSA101_1_383	hypothetical protein	0.0123734	1		MRSA515_20_39	antirestriction family protein	0.0115275	1		MRSA100_4_152	conserved hypothetical protein	0.043743	1
MRSA101_8_102	conserved hypothetical protein	0.0123734	1		MRSA180_2_1_387	bacteriocin-associated integral membrane family protein	0.0115275	1		MRSA106_14_43	conserved hypothetical protein	0.0440667	1
MRSA68_2_317	hypothetical protein	0.0123734	1		MRSA520_29_12	initiator Replication family protein	0.0115275	1		MRSA100_12_38	prolyl oligopeptidase family protein	0.0441362	1
MRSA68_2_318	bacterial regulatory helix-turn-helix , lysR family protein	0.0123734	1		MRSA515_20_42	putative lmo1110 protein	0.0115275	1		MRSA209_31_9	endodeoxyribonuclease RusA family protein	0.0441362	1
MRSA142_7_8	LPXTG cell wall anchor domain protein	0.0126302	1		MRSA515_27_10	staphylococcus hemolyticus JCSC1435 DNA, complete genome domain protein	0.0115275	1		MRSA238_6_27	acetolactate synthase, catabolic	0.0441362	1
MRSA272_65_1	LPXTG cell wall anchor domain protein	0.0126302	1		MRSA515_12_33	putative staphylococcus prophage phiPV83 proviral DNA, complete sequence	0.0115275	1		MRSA131_9_61	transglycosylase SLT domain protein	0.0444788	1
MRSA101_12_9	staphylococcus tandem lipo family protein	0.0126302	1		MRSA515_20_33	conjugative transposon TcpC family protein	0.0115275	1		MRSA200_16_25	hypothetical protein	0.0445351	1
MRSA102_1_73	putative oRF094	0.0127481	1		MRSA515_20_50	transposase, Mutator family protein	0.0115275	1		MRSA106_14_42	conserved hypothetical protein	0.0459408	1
MRSA514_14_21	conserved hypothetical protein	0.0129155	1		MRSA515_27_11	zinc-ribbon domain protein	0.0115275	1		MRSA513_29_1	N-acetylmuramoyl-L-alanine amidase family protein	0.0466734	1
MRSA104_10_6	helix-turn-helix domain protein	0.0129155	1		MRSA515_12_34	putative staphylococcus prophage phiPV83 proviral DNA, complete sequence	0.0115275	1		MRSA261_14_5	yolD-like family protein	0.0468658	1
MRSA511_14_15	degT/DnrJ/EryC1/StrS aminotransferase family protein	0.0129155	1		MRSA522_13_39	conserved hypothetical protein	0.0115275	1		MRSA251_1_3	putative membrane protein	0.0468658	1
MRSA251_6_150	conserved hypothetical protein	0.0129155	1		MRSA511_14_5	putative lipoprotein	0.0115275	1		MRSA749_16_34	helix-turn-helix family protein	0.0468658	1
MRSA297_28_1	thymidylate synthase	0.0129155	1		MRSA528_16_18	putative replication initiator protein A	0.0115275	1		MRSA738_16_28	hypothetical protein	0.0468658	1
MRSA297_28_3	EDD, DegV family domain protein	0.0129155	1		MRSA15_23_6	bacteriocin-associated integral membrane family protein	0.0115275	1		MRSA501_4_115	putative oRF065	0.0468658	1
MRSA297_28_2	dihydrofolate reductase type 1 from Tn4003	0.0129155	1		MRSA515_20_43	replication initiation factor family protein	0.0115275	1		MRSA754_10_64	penicillin binding transpeptidase domain protein	0.0468658	1
MRSA173_8_32	conserved hypothetical protein	0.0129155	1		MRSA515_20_47	conserved hypothetical protein	0.0115275	1		MRSA275_2_85	kxYKxGKxW signal peptide domain protein	0.0468658	1
MRSA131_10_57	immunoglobulin G-binding protein A	0.0132061	1		MRSA515_16_57	hypothetical protein	0.0115275	1		MRSA741_2_87	accessory Sec system translocase SecY2	0.0468658	1
MRSA103_8_30	phage major capsid protein, HK97 family	0.0135203	1		MRSA515_20_44	ftsK/SpoIIIE family protein	0.0115275	1		MRSA251_6_149	conserved hypothetical protein	0.0468658	1
MRSA508_35_1	putative transposon Tn552 DNA-invertase bin3	0.013538	1		MRSA515_20_35	putative membrane protein	0.0115275	1		MRSA749_16_32	conserved hypothetical protein	0.0468658	1
MRSA501_4_115	putative oRF065	0.013538	1		MRSA515_20_48	uvrD/REP helicase N-terminal domain protein	0.0115275	1		MRSA225_2_428	citrate transporter family protein	0.0468658	1
MRSA514_2_45	conserved hypothetical protein	0.013538	1		MRSA511_14_11	replication initiator A family protein	0.0115275	1		MRSA67_5_38	putative lipoprotein	0.0468658	1
MRSA502_6_115	conserved hypothetical protein	0.013538	1		MRSA520_29_5	putative membrane protein	0.0115275	1		MRSA514_2_45	conserved hypothetical protein	0.0468658	1
MRSA514_11_42	conserved hypothetical protein	0.013538	1		MRSA515_20_41	putative membrane protein	0.0115275	1		MRSA83_1_473	phage head morphogenesis , SPP1 gp7 family domain protein	0.0468658	1
MRSA738_16_28	hypothetical protein	0.013538	1		MRSA515_27_15	conserved hypothetical protein	0.0115275	1		MRSA309_2_240	branched-chain amino acid transport system II carrier protein	0.0468658	1
MRSA17_2_102	putative excisionase	0.0136854	1		MRSA515_35_16	putative transposase for IS-like element	0.0115275	1		MRSA514_11_42	conserved hypothetical protein	0.0468658	1
MRSA300_8_51	LPXTG cell wall anchor domain protein	0.013761	1		MRSA511_14_3	putative transposon Tn552 DNA-invertase bin3	0.0115275	1		MRSA198_31_2	hypothetical protein	0.0473724	1
MRSA246_5_24	mannosyl-glycoendo-beta-N-acetylglucosaminidase family protein	0.0138447	1		MRSA515_20_45	conserved hypothetical protein	0.0115275	1		MRSA100_8_81	type III restriction enzyme, res subunit	0.0481853	1
MRSA100_13_37	putative membrane protein	0.0149914	1		MRSA515_60_1	similar to Teicoplanin resistance associated membrane TcaA domain protein	0.0115275	1		MRSA306_3_230	helicase domain protein	0.0481853	1
MRSA100_4_153	conserved hypothetical protein	0.0149914	1		MRSA115_31_1	isoleucine--tRNA ligase	0.0115826	1		MRSA518_1_260	transposase for IS1272 domain protein	0.048372	1
MRSA181_1_551	putative replication initiator	0.0149914	1		MRSA301_20_19	isoleucine--tRNA ligase	0.0115826	1		MRSA103_20_3	phage transcriptional regulator, RinA family protein	0.0486255	1
MRSA173_1_79	hypothetical protein	0.0149914	1		MRSA4_32_12	peptidase M23 family protein	0.0118733	1		MRSA103_20_20	conserved hypothetical protein	0.0487765	1
MRSA193_22_1	putative replication initiation protein Rep	0.0149914	1		MRSA228_6_158	hypothetical protein	0.0124091	1		MRSA103_18_12	putative penicillin binding protein	0.048814	1
MRSA181_1_550	bifunctional DNA primase/polymerase, N-terminal family protein	0.0149914	1		MRSA251_1_208	putative membrane protein	0.0129841	1		MRSA305_28_1	ear domain protein	0.048814	1
MRSA72_26_16	PVL ORF-50-like family protein	0.0151777	1		MRSA109_3_309	staphylococcus tandem lipo family protein	0.0129841	1
MRSA238_6_27	acetolactate synthase, catabolic	0.0158349	1		MRSA101_7_115	conserved hypothetical protein	0.0129841	1
MRSA502_8_65	conserved hypothetical protein	0.015838	1		MRSA256_28_1	phage major tail , phi13 family protein	0.0129841	1
MRSA116_2_2	transposase family protein	0.0159423	1		MRSA229_2_198	conserved hypothetical family protein	0.0130715	1
MRSA103_8_118	putative staphylococcus hemolyticus JCSC1435 DNA, complete genome	0.0161104	1		MRSA244_6_96	conserved hypothetical protein	0.0131394	1
MRSA103_8_119	conserved hypothetical protein	0.0161104	1		MRSA268_9_1	phage tail tape measure protein, TP901 family, core region	0.0131394	1
MRSA115_59_2	helix-turn-helix domain protein	0.0161104	1		MRSA228_6_162	phage tail tape measure protein, TP901 family, core region	0.0131394	1
MRSA100_14_79	conserved hypothetical protein	0.0161207	1		MRSA718_5_90	hypothetical protein	0.0131394	1
MRSA1_5_56	conserved hypothetical protein	0.0162293	1		MRSA100_3_50	conserved hypothetical protein	0.0131497	1
MRSA221_7_128	conserved hypothetical protein	0.0162293	1		MRSA247_15_19	LPXTG cell wall anchor domain protein	0.0131497	1
MRSA302_3_313	GA module family protein	0.0164309	1		MRSA523_52_1	conserved hypothetical protein	0.0132123	1
MRSA16_3_18	extracellular matrix-binding protein ebh	0.0164309	1		MRSA733_31_5	LPXTG cell wall anchor domain protein	0.0133325	1
MRSA101_4_256	LPXTG cell wall anchor domain protein	0.0167077	1		MRSA273_9_1	hypothetical protein	0.0133325	1
MRSA180_2_3_315	GA module family protein	0.0167077	1		MRSA220_1_788	transposase DDE domain protein	0.0133771	1
MRSA135_10_6	LPXTG cell wall anchor domain protein	0.0169503	1		MRSA8_3_263	conserved hypothetical protein	0.0133771	1
MRSA74_57_2	binding-protein-dependent transport system inner membrane component family protein	0.0169548	1		MRSA100_1_524	MAP domain protein	0.0134027	1
MRSA103_31_1	ATPase associated with various cellular activities family protein	0.0169548	1		MRSA74_16_3	pyridoxal-phosphate dependent enzyme family protein	0.0134027	1
MRSA742_3_264	conserved hypothetical protein	0.0169548	1		MRSA1_5_56	conserved hypothetical protein	0.0134641	1
MRSA101_1_11	transposase DDE domain protein	0.0169548	1		MRSA221_7_128	conserved hypothetical protein	0.0134641	1
MRSA100_8_60	conserved hypothetical protein	0.0169677	1		MRSA254_32_1	transposase family protein	0.0134642	1
MRSA100_13_20	gamma-glutamyltransferase	0.0170597	1		MRSA142_7_6	LPXTG cell wall anchor domain protein	0.0135366	1
MRSA114_3_193	gamma-glutamyltransferase	0.0170597	1		MRSA196_65_1	phage tail repeat like family protein	0.0135366	1
MRSA126_26_1	SCCmec staphylococcal cassette region, isolate CMFT246 domain protein	0.0171052	1		MRSA102_2_248	na+ dependent nucleoside transporter family protein	0.0135796	1
MRSA101_4_2	conserved hypothetical protein	0.0171052	1		MRSA101_15_9	conserved hypothetical protein	0.0135796	1
MRSA222_17_16	putative sCCmec staphylococcal cassette region, isolate CMFT454	0.0171052	1		MRSA101_6_27	conserved hypothetical protein	0.0135796	1
MRSA740_17_2	SCCmec staphylococcal cassette region, isolate CMFT454 domain protein	0.0171052	1		MRSA45_1_292	gram-positive signal peptide, YSIRK family domain protein	0.013588	1
MRSA100_19_12	conserved hypothetical protein	0.0171052	1		MRSA738_13_1	tandem five-TM family protein	0.013588	1
MRSA126_26_2	SCCmec staphylococcal cassette region, isolate CMFT454 domain protein	0.0171052	1		MRSA63_141_1	conserved hypothetical protein	0.0137722	1
MRSA219_4_159	hypothetical protein	0.017111	1		MRSA180_2_2_133	gamma-glutamyltransferase	0.0138107	1
MRSA733_31_5	LPXTG cell wall anchor domain protein	0.017158	1		MRSA202_44_10	staphylococcal/Streptococcal toxin, beta-grasp domain protein	0.0138107	1
MRSA173_6_11	conserved hypothetical protein	0.017158	1		MRSA142_7_8	LPXTG cell wall anchor domain protein	0.0138118	1
MRSA101_6_6	conserved hypothetical protein	0.017158	1		MRSA105_38_2	conserved hypothetical protein	0.0138118	1
MRSA151_10_95	hypothetical protein	0.01733	1		MRSA135_10_7	gram-positive signal peptide, YSIRK family domain protein	0.0138118	1
MRSA101_3_280	hypothetical protein	0.01733	1		MRSA272_65_1	LPXTG cell wall anchor domain protein	0.0138118	1
MRSA200_3_27	conserved hypothetical protein	0.01733	1		MRSA227_26_1	fibronectin-binding protein A	0.0138118	1
MRSA501_5_27	conserved hypothetical protein	0.01733	1		MRSA142_7_9	gram-positive signal peptide, YSIRK family domain protein	0.0138118	1
MRSA501_5_28	hypothetical protein	0.01733	1		MRSA514_6_129	conserved hypothetical protein	0.0138612	1
MRSA535_6_32	type III restriction endonuclease domain protein	0.01733	1		MRSA102_3_169	pyridoxamine 5'-phosphate oxidase family protein	0.0138893	1
MRSA101_3_276	type III restriction endonuclease domain protein	0.01733	1		MRSA153_3_75	putative membrane protein	0.0138893	1
MRSA101_3_290	putative membrane protein	0.01733	1		MRSA302_23_1	transposase family protein	0.0138893	1
MRSA288_6_27	conserved hypothetical protein	0.01733	1		MRSA164_7_86	hypothetical protein	0.0141586	1
MRSA515_29_28	ATPase associated with various cellular activities family protein	0.01733	1		MRSA173_18_14	hypothetical protein	0.0141586	1
MRSA101_3_277	putative helicase	0.01733	1		MRSA173_18_13	SAP domain protein	0.0141586	1
MRSA105_5_145	hypothetical protein	0.01733	1		MRSA730_30_8	staphylococcal/Streptococcal toxin, beta-grasp domain protein	0.0141586	1
MRSA125_4_277	conserved hypothetical protein	0.01733	1		MRSA147_15_61	conserved hypothetical protein	0.0141818	1
MRSA101_3_281	conserved hypothetical protein	0.01733	1		MRSA508_21_40	PVL ORF-50-like family protein	0.0141818	1
MRSA200_3_28	hypothetical protein	0.01733	1		MRSA135_10_6	LPXTG cell wall anchor domain protein	0.0142036	1
MRSA101_3_278	conserved hypothetical protein	0.01733	1		MRSA110_27_1	phage tail repeat like family protein	0.0142036	1
MRSA535_6_31	conserved hypothetical protein	0.01733	1		MRSA201_17_16	phage tail repeat like family protein	0.0142036	1
MRSA190_4_281	hypothetical protein	0.01733	1		MRSA118_1_31_1	conserved hypothetical protein	0.0142167	1
MRSA515_1_514	ICESt1 ORFD ATP/GTP-binding domain protein	0.01733	1		MRSA100_10_21	conserved hypothetical protein	0.0142167	1
MRSA115_59_1	helix-turn-helix family protein	0.017359	1		MRSA100_10_20	conserved hypothetical protein	0.0142167	1
MRSA518_1_234	conserved hypothetical protein	0.0174341	1		MRSA754_144_1	conserved hypothetical protein	0.0142578	1
MRSA154_3_19	GA module family protein	0.0174341	1		MRSA100_11_81	tandem five-TM family protein	0.0143075	1
MRSA741_8_21	conserved hypothetical protein	0.0174341	1		MRSA717_3_327	conserved hypothetical protein	0.0143075	1
MRSA101_8_118	HNH endonuclease family protein	0.017466	1		MRSA256_56_1	phage transcriptional regulator, RinA family protein	0.0143752	1
MRSA101_8_119	metallo-beta-lactamase superfamily protein	0.017466	1		MRSA100_3_30	conserved hypothetical protein	0.0145579	1
MRSA717_3_328	rhodanese-like domain protein	0.017466	1		MRSA101_9_15	resolvase, N terminal domain protein	0.0146244	1
MRSA263_2_1	divergent AAA domain protein	0.017466	1		MRSA165_16_6	peptidase M20/M25/M40 family protein	0.0146244	1
MRSA101_8_120	divergent AAA domain protein	0.017466	1		MRSA101_15_3	conserved hypothetical protein	0.0146244	1
MRSA101_8_117	putative membrane protein	0.017466	1		MRSA104_6_29	phage tail family protein	0.0155841	1
MRSA53_37_7	phage antirepressor KilAC domain protein	0.0175655	1		MRSA514_6_30	conserved hypothetical protein	0.0155841	1
MRSA154_11_1	transposase family protein	0.0176283	1		MRSA101_3_106	conserved hypothetical protein	0.0155841	1
MRSA132_29_1	transposase family protein	0.0176283	1		MRSA100_1_347	conserved hypothetical protein	0.0155841	1
MRSA100_3_60	conserved hypothetical protein	0.0178347	1		MRSA530_12_1	putative membrane protein	0.0155841	1
MRSA88_8_168	histidine kinase-, DNA gyrase B-, and HSP90-like ATPase family protein	0.0178347	1		MRSA74_12_7	merR HTH regulatory family protein	0.0155841	1
MRSA101_11_30	conserved hypothetical protein	0.0178347	1		MRSA145_1_11	conserved hypothetical protein	0.0156505	1
MRSA101_11_31	putative oRF031	0.0178347	1		MRSA261_1_501	conserved hypothetical protein	0.0156505	1
MRSA144_5_154	conserved hypothetical protein	0.0178347	1		MRSA15_20_10	conserved hypothetical protein	0.0156505	1
MRSA276_10_57	putative membrane protein	0.0178347	1		MRSA145_1_1	conserved hypothetical protein	0.0156505	1
MRSA518_8_111	hypothetical protein	0.0178347	1		MRSA145_1_10	conserved hypothetical protein	0.0156505	1
MRSA181_1_556	helix-turn-helix family protein	0.0178347	1		MRSA100_3_111	acetyltransferase domain protein	0.0156505	1
MRSA502_6_112	hypothetical protein	0.0178347	1		MRSA145_1_9	DNA polymerase A family protein	0.0156505	1
MRSA276_6_155	serine-aspartate repeat family protein	0.01786	1		MRSA145_1_3	conserved hypothetical protein	0.0156505	1
MRSA96_12_42	hypothetical protein	0.01786	1		MRSA251_15_53	conserved hypothetical protein	0.0156505	1
MRSA100_7_96	HTH-like domain protein	0.0186587	1		MRSA201_6_70	conserved hypothetical protein	0.0156505	1
MRSA104_2_85	HTH-like domain protein	0.0186587	1		MRSA15_20_11	conserved hypothetical protein	0.0156505	1
MRSA245_9_1	hypothetical protein	0.0187996	1		MRSA145_1_2	conserved hypothetical protein	0.0156505	1
MRSA215_17_17	ABC transporter family protein	0.0187996	1		MRSA145_1_7	putative cassette chromosome recombinase	0.0156505	1
MRSA102_9_64	conserved hypothetical protein	0.0189153	1		MRSA145_1_12	conserved hypothetical protein	0.0156505	1
MRSA15_37_27	conserved hypothetical protein	0.0189153	1		MRSA198_14_5	N-acetylmuramoyl-L-alanine amidase family protein	0.0163469	1
MRSA42_4_11	cys/Met metabolism PLP-dependent enzyme family protein	0.019142	1		MRSA108_2_86	conserved hypothetical protein	0.0171917	1
MRSA153_3_66	conserved hypothetical protein	0.019142	1		MRSA719_35_1	conserved hypothetical protein	0.0177119	1
MRSA217_29_1	ABC transporter family protein	0.019506	1		MRSA196_35_1	staphylococcal complement inhibitor SCIN family protein	0.0178314	1
MRSA17_22_1	mannosyl-glycoendo-beta-N-acetylglucosaminidase family protein	0.0196074	1		MRSA105_12_115	bacterial dnaA family protein	0.0180026	1
MRSA100_4_119	conserved hypothetical protein	0.0213576	1		MRSA305_10_89	hypothetical protein	0.0180508	1
MRSA100_17_6	conserved hypothetical protein	0.0213942	1		MRSA239_5_243	phage integrase family protein	0.0181879	1
MRSA42_9_46	serine-aspartate repeat-containing protein E	0.0216444	1		MRSA101_1_521	staphylococcal/Streptococcal toxin, beta-grasp domain protein	0.0181879	1
MRSA198_31_2	hypothetical protein	0.0217409	1		MRSA729_1_58	staphylococcal/Streptococcal toxin, OB-fold domain protein	0.0181879	1
MRSA105_30_1	transposase IS116/IS110/IS902 family protein	0.0218181	1		MRSA752_1_523	staphylococcal/Streptococcal toxin, OB-fold domain protein	0.0181879	1
MRSA19_41_2	conserved hypothetical protein	0.0218181	1		MRSA101_1_520	staphylococcal/Streptococcal toxin, beta-grasp domain protein	0.0181879	1
MRSA297_15_8	conserved hypothetical protein	0.0218574	1		MRSA101_1_522	phage integrase family protein	0.0181879	1
MRSA173_8_123	hypothetical protein	0.0218574	1		MRSA131_9_34	endodeoxyribonuclease RusA family protein	0.0185485	1
MRSA268_1_374	hypothetical protein	0.0218574	1		MRSA530_2_149	LPXTG cell wall anchor domain protein	0.0189023	1
MRSA14_5_50	2-isopropylmalate synthase domain protein	0.0218574	1		MRSA100_25_16	conserved hypothetical protein	0.0190172	1
MRSA104_2_392	hypothetical protein	0.0218574	1		MRSA101_8_94	conserved hypothetical protein	0.019281	1
MRSA511_1_441	hypothetical protein	0.0218574	1		MRSA280_10_6	LPXTG cell wall anchor domain protein	0.0195887	1
MRSA15_44_1	HMGL-like family protein	0.0218574	1		MRSA754_193_1	endodeoxyribonuclease RusA family protein	0.0196399	1
MRSA114_4_179	HMGL-like family protein	0.0218574	1		MRSA267_3_258	leukocidin-S subunit	0.0199812	1
MRSA100_6_51	telomere recombination family protein	0.0218574	1		MRSA205_3_260	leukocidin/Hemolysin toxin family protein	0.0199812	1
MRSA268_1_373	telomere recombination family protein	0.0218574	1		MRSA101_2_257	gamma-hemolysin component C	0.0199812	1
MRSA193_20_37	hypothetical protein	0.021996	1		MRSA101_2_258	leucotoxin LukDv	0.0199812	1
MRSA109_14_8	integrase core domain protein	0.0225111	1		MRSA101_2_224	conserved hypothetical protein	0.0199812	1
MRSA103_20_20	conserved hypothetical protein	0.0228809	1		MRSA267_3_257	leucotoxin LukE domain protein	0.0199812	1
MRSA2_34_6	hypothetical protein	0.0229225	1		MRSA172_3_82	phage transcriptional regulator, RinA family protein	0.0199812	1
MRSA101_7_128	conserved hypothetical protein	0.0232071	1		MRSA205_3_259	leukocidin/Hemolysin toxin family protein	0.0199812	1
MRSA101_7_127	conserved hypothetical protein	0.0232071	1		MRSA518_1_260	transposase for IS1272 domain protein	0.020077	1
MRSA100_28_3	putative membrane protein	0.023255	1		MRSA101_7_81	chemotaxis inhibitory protein	0.0201195	1
MRSA220_1_788	transposase DDE domain protein	0.0232778	1		MRSA88_8_81	chemotaxis inhibitory domain protein	0.0201195	1
MRSA8_3_263	conserved hypothetical protein	0.0232778	1		MRSA114_10_81	chemotaxis-inhibiting CHIPS family protein	0.0201195	1
MRSA201_1_47	conserved hypothetical protein	0.0232778	1		MRSA100_3_33	conserved hypothetical protein	0.0203866	1
MRSA109_3_308	staphylococcus tandem lipo family protein	0.0233473	1		MRSA503_12_35	staphylococcus tandem lipo family protein	0.0203866	1
MRSA66_1_7_87	hypothetical protein	0.0234176	1		MRSA530_15_5	gram-positive signal peptide, YSIRK family domain protein	0.0203866	1
MRSA268_27_15	bacterial regulatory, luxR family protein	0.0234176	1		MRSA735_10_45	gram-positive signal peptide, YSIRK family domain protein	0.0203866	1
MRSA101_11_42	hypothetical protein	0.0234176	1		MRSA735_10_46	of bacterial fibrinogen-binding adhesin family protein	0.0203866	1
MRSA101_7_149	acetyltransferase family protein	0.0234176	1		MRSA101_7_118	endodeoxyribonuclease RusA family protein	0.0204185	1
MRSA101_7_151	terminase small subunit	0.0234176	1		MRSA103_3_36	conserved hypothetical protein	0.0206885	1
MRSA66_1_7_86	acetyltransferase family protein	0.0234176	1		MRSA149_15_36	staphylococcus tandem lipo family protein	0.0206885	1
MRSA126_7_35	putative membrane protein	0.0234176	1		MRSA118_2_17_2	staphylococcus tandem lipo family protein	0.0206885	1
MRSA104_2_107	hypothetical protein	0.0234176	1		MRSA102_1_43	phage antirepressor KilAC domain protein	0.0207861	1
MRSA723_9_95	sasC/Mrp/FmtB intercellular aggregation domain protein	0.0234176	1		MRSA268_42_6	LPXTG cell wall anchor domain protein	0.0208722	1
MRSA272_86_2	polysaccharide lyase family 8, super-sandwich domain protein	0.0234176	1		MRSA182_5_32	conserved hypothetical protein	0.0208722	1
MRSA172_6_35	putative membrane protein	0.0234176	1		MRSA71_20_1	LPXTG cell wall anchor domain protein	0.0208722	1
MRSA71_7_149	conserved hypothetical protein	0.0234176	1		MRSA221_1_1	flavin containing amine oxidoreductase family protein	0.0209267	1
MRSA101_6_130	putative membrane protein	0.0234176	1		MRSA730_30_7	exotoxin domain protein	0.0209267	1
MRSA259_10_67	transposase for IS1272 domain protein	0.0234176	1		MRSA238_6_26	thiamine pyrophosphate enzyme, C-terminal TPP binding domain protein	0.0209381	1
MRSA268_69_1	hypothetical protein	0.0234176	1		MRSA101_1_515	conserved hypothetical protein	0.0209775	1
MRSA100_1_255	conserved hypothetical protein	0.023428	1		MRSA298_51_1	dUTPase family protein	0.0209775	1
MRSA730_30_7	exotoxin domain protein	0.023428	1		MRSA103_3_107	sec-independent translocase family protein	0.021141	1
MRSA151_34_1	conserved hypothetical family protein	0.0234888	1		MRSA118_2_1_315	staphylococcus tandem lipo family protein	0.0211496	1
MRSA261_2_392	transposase domain protein	0.0234888	1		MRSA264_1_28	tagatose 1,6-diphosphate aldolase domain protein	0.0211991	1
MRSA101_6_104	conserved hypothetical family protein	0.0234888	1		MRSA738_22_1	tandem five-TM family protein	0.0211991	1
MRSA101_11_47	trypsin family protein	0.0235116	1		MRSA151_10_95	hypothetical protein	0.0212346	1
MRSA255_9_1	putative membrane protein	0.0235179	1		MRSA101_3_280	hypothetical protein	0.0212346	1
MRSA115_8_66	gram-positive signal peptide, YSIRK family domain protein	0.0235179	1		MRSA101_3_276	type III restriction endonuclease domain protein	0.0212346	1
MRSA3_10_79	MAP domain protein	0.0235179	1		MRSA201_2_7	short chain dehydrogenase family protein	0.0212346	1
MRSA103_10_54	conserved hypothetical protein	0.0235571	1		MRSA501_5_27	conserved hypothetical protein	0.0212346	1
MRSA511_4_172	conserved hypothetical protein	0.0235571	1		MRSA501_5_28	hypothetical protein	0.0212346	1
MRSA738_1_168	hypothetical protein	0.0235597	1		MRSA535_6_32	type III restriction endonuclease domain protein	0.0212346	1
MRSA146_28_1	transposase family protein	0.0235618	1		MRSA101_3_290	putative membrane protein	0.0212346	1
MRSA250_16_18	conserved hypothetical protein	0.0237254	1		MRSA535_6_31	conserved hypothetical protein	0.0212346	1
MRSA119_6_107	65 kDa membrane protein	0.0237254	1		MRSA515_29_28	ATPase associated with various cellular activities family protein	0.0212346	1
MRSA55_18_18	hypothetical protein	0.0237254	1		MRSA101_3_277	putative helicase	0.0212346	1
MRSA110_18_18	hypothetical protein	0.0237254	1		MRSA100_1_276	putative membrane protein	0.0212346	1
MRSA104_12_46	conserved hypothetical protein	0.0237254	1		MRSA288_6_27	conserved hypothetical protein	0.0212346	1
MRSA74_39_27	staphylococcus tandem lipo family protein	0.0237254	1		MRSA105_5_145	hypothetical protein	0.0212346	1
MRSA101_12_15	conserved hypothetical protein	0.0237254	1		MRSA200_3_27	conserved hypothetical protein	0.0212346	1
MRSA101_12_3	hypothetical protein	0.0237254	1		MRSA125_4_277	conserved hypothetical protein	0.0212346	1
MRSA740_16_3	hypothetical protein	0.0237254	1		MRSA101_3_281	conserved hypothetical protein	0.0212346	1
MRSA515_54_2	conserved hypothetical protein	0.0237254	1		MRSA200_3_28	hypothetical protein	0.0212346	1
MRSA101_4_211	hypothetical protein	0.0237254	1		MRSA101_3_278	conserved hypothetical protein	0.0212346	1
MRSA101_12_2	conserved hypothetical protein	0.0237254	1		MRSA190_4_281	hypothetical protein	0.0212346	1
MRSA124_15_3	conserved hypothetical protein	0.0237254	1		MRSA515_1_514	ICESt1 ORFD ATP/GTP-binding domain protein	0.0212346	1
MRSA521_25_34	hypothetical protein	0.0237254	1		MRSA202_25_1	dUTPase family protein	0.0212428	1
MRSA515_34_18	NACHT domain protein	0.0237254	1		MRSA142_7_7	gram-positive signal peptide, YSIRK family domain protein	0.0212428	1
MRSA263_16_18	hypothetical protein	0.0237254	1		MRSA112_3_1	conserved hypothetical protein	0.0212428	1
MRSA101_12_16	hypothetical protein	0.0237254	1		MRSA104_5_84	conserved hypothetical protein	0.0213244	1
MRSA21_47_15	hypothetical protein	0.0237254	1		MRSA113_9_57	conserved hypothetical protein	0.0213244	1
MRSA101_15_4	transposase family protein	0.0237254	1		MRSA66_1_7_87	hypothetical protein	0.0214308	1
MRSA101_15_1	type I restriction modification DNA specificity domain protein	0.0237254	1		MRSA268_27_15	bacterial regulatory, luxR family protein	0.0214308	1
MRSA128_18_17	conserved hypothetical protein	0.0237254	1		MRSA101_7_149	acetyltransferase family protein	0.0214308	1
MRSA141_13_10	hypothetical protein	0.0237254	1		MRSA101_11_42	hypothetical protein	0.0214308	1
MRSA142_7_7	gram-positive signal peptide, YSIRK family domain protein	0.0237719	1		MRSA101_7_151	terminase small subunit	0.0214308	1
MRSA251_5_118	staphylococcus phage PVL proviral DNA, complete sequence domain protein	0.0237719	1		MRSA66_1_7_86	acetyltransferase family protein	0.0214308	1
MRSA518_24_19	bacterial regulatory helix-turn-helix , lysR family protein	0.0239162	1		MRSA126_7_35	putative membrane protein	0.0214308	1
MRSA261_6_95	ABC-2 transporter family protein	0.0239162	1		MRSA104_2_107	hypothetical protein	0.0214308	1
MRSA101_4_144	metallo-beta-lactamase superfamily protein	0.0239162	1		MRSA723_9_95	sasC/Mrp/FmtB intercellular aggregation domain protein	0.0214308	1
MRSA539_8_9	bacterial regulatory helix-turn-helix , lysR family protein	0.0239162	1		MRSA272_86_2	polysaccharide lyase family 8, super-sandwich domain protein	0.0214308	1
MRSA717_3_310	lysR substrate binding domain protein	0.0239162	1		MRSA172_6_35	putative membrane protein	0.0214308	1
MRSA539_8_22	sporadically distributed , TIGR04141 family protein	0.0240433	1		MRSA71_7_149	conserved hypothetical protein	0.0214308	1
MRSA109_3_332	conserved hypothetical protein	0.0240433	1		MRSA101_6_130	putative membrane protein	0.0214308	1
MRSA153_6_3	conserved hypothetical protein	0.0240433	1		MRSA279_7_87	hypothetical protein	0.0214308	1
MRSA109_3_331	sporadically distributed , TIGR04141 family protein	0.0240433	1		MRSA268_69_1	hypothetical protein	0.0214308	1
MRSA539_8_23	conserved hypothetical protein	0.0240433	1		MRSA100_3_107	twin arginine-targeting protein translocase TatC	0.0215159	1
MRSA203_2_329	sporadically distributed , TIGR04141 family protein	0.0240433	1		MRSA102_2_321	conserved hypothetical protein	0.0215159	1
MRSA104_2_75	sporadically distributed , TIGR04141 family protein	0.0240433	1		MRSA154_3_18	conserved hypothetical protein	0.0216108	1
MRSA178_10_18	NADPH-dependent FMN reductase family protein	0.0240609	1		MRSA30_9_59	hypothetical protein	0.0216108	1
MRSA178_10_17	putative trp repressor-binding domain protein	0.0240609	1		MRSA78_3_248	conserved hypothetical protein	0.0216108	1
MRSA101_8_105	major Facilitator Superfamily protein	0.0240609	1		MRSA101_4_256	LPXTG cell wall anchor domain protein	0.0216689	1
MRSA101_5_178	tandem five-TM family protein	0.0240609	1		MRSA746_2_33	hypothetical protein	0.0217712	1
MRSA101_8_104	flavodoxin-like fold family protein	0.0240609	1		MRSA153_3_34	hypothetical protein	0.0217712	1
MRSA102_2_28	flavodoxin-like fold family protein	0.0240609	1		MRSA502_5_51	hypothetical protein	0.0217885	1
MRSA717_3_311	bacterial regulatory helix-turn-helix , lysR family protein	0.0240609	1		MRSA250_16_18	conserved hypothetical protein	0.0217885	1
MRSA142_7_9	gram-positive signal peptide, YSIRK family domain protein	0.0241522	1		MRSA119_6_107	65 kDa membrane protein	0.0217885	1
MRSA201_1_157	conserved hypothetical family protein	0.0241522	1		MRSA104_12_46	conserved hypothetical protein	0.0217885	1
MRSA227_26_1	fibronectin-binding protein A	0.0241522	1		MRSA55_18_18	hypothetical protein	0.0217885	1
MRSA135_10_7	gram-positive signal peptide, YSIRK family domain protein	0.0241522	1		MRSA74_39_27	staphylococcus tandem lipo family protein	0.0217885	1
MRSA100_1_524	MAP domain protein	0.0242108	1		MRSA101_12_15	conserved hypothetical protein	0.0217885	1
MRSA201_6_73	hypothetical protein	0.0243102	1		MRSA101_12_3	hypothetical protein	0.0217885	1
MRSA518_17_59	abi-like family protein	0.0243102	1		MRSA740_16_3	hypothetical protein	0.0217885	1
MRSA102_2_229	conserved hypothetical protein	0.0243102	1		MRSA515_54_2	conserved hypothetical protein	0.0217885	1
MRSA102_2_230	putative membrane protein	0.0243102	1		MRSA101_4_211	hypothetical protein	0.0217885	1
MRSA102_2_228	putative lipoprotein	0.0243102	1		MRSA101_12_2	conserved hypothetical protein	0.0217885	1
MRSA100_14_66	conserved hypothetical protein	0.0244239	1		MRSA124_15_3	conserved hypothetical protein	0.0217885	1
MRSA124_2_134	N-terminal phage replisome organiser family protein	0.0252374	1		MRSA521_25_34	hypothetical protein	0.0217885	1
MRSA100_25_8	recombinase, phage RecT family protein	0.025248	1		MRSA515_34_18	NACHT domain protein	0.0217885	1
MRSA108_1_324	LPXTG cell wall anchor domain protein	0.0252926	1		MRSA128_18_17	conserved hypothetical protein	0.0217885	1
MRSA102_9_63	conserved hypothetical protein	0.0256367	1		MRSA263_16_18	hypothetical protein	0.0217885	1
MRSA101_1_510	conserved hypothetical protein	0.0264313	1		MRSA101_12_16	hypothetical protein	0.0217885	1
MRSA101_1_507	putative terminase small subunit	0.0264313	1		MRSA21_47_15	hypothetical protein	0.0217885	1
MRSA101_1_511	phage/plasmid primase, P4 family, C-terminal domain protein	0.0264313	1		MRSA101_2_261	hypothetical protein	0.0217885	1
MRSA236_1_331	bifunctional DNA primase/polymerase, N-terminal family protein	0.0264313	1		MRSA101_15_4	transposase family protein	0.0217885	1
MRSA236_1_332	phage/plasmid primase, P4 family, C-terminal domain protein	0.0264313	1		MRSA101_15_1	type I restriction modification DNA specificity domain protein	0.0217885	1
MRSA101_1_509	conserved hypothetical protein	0.0264313	1		MRSA110_18_18	hypothetical protein	0.0217885	1
MRSA104_6_13	putative staphylococcus phage PVL proviral DNA, complete sequence	0.0266108	1		MRSA141_13_10	hypothetical protein	0.0217885	1
MRSA104_6_18	phage portal protein, HK97 family	0.0266108	1		MRSA74_16_2	C-terminal regulatory domain of Threonine dehydratase family protein	0.0220525	1
MRSA104_6_16	phage Terminase family protein	0.0266108	1		MRSA272_68_4	staphylococcus tandem lipo family protein	0.0220525	1
MRSA104_6_17	putative membrane protein	0.0266108	1		MRSA100_3_29	putative membrane protein	0.0220525	1
MRSA104_6_14	HNH endonuclease family protein	0.0266108	1		MRSA303_1_125	conserved hypothetical protein	0.0220591	1
MRSA738_9_125	phage prohead protease, HK97 family	0.0266108	1		MRSA64_5_227	marR family protein	0.0220591	1
MRSA74_12_8	tipAS antibiotic-recognition domain protein	0.0266108	1		MRSA738_1_168	hypothetical protein	0.0220591	1
MRSA104_6_23	phage head-tail joining family protein	0.0266108	1		MRSA153_12_47	marR family protein	0.0220591	1
MRSA518_13_1	abi-like family protein	0.0266108	1		MRSA147_2_104	putative membrane protein	0.0220591	1
MRSA104_6_21	hypothetical protein	0.0266108	1		MRSA101_7_112	dUTP diphosphatase family protein	0.022257	1
MRSA276_14_52	putative membrane protein	0.0266108	1		MRSA74_57_2	binding-protein-dependent transport system inner membrane component family protein	0.0223085	1
MRSA100_4_152	conserved hypothetical protein	0.0266108	1		MRSA211_7_93	gram-positive signal peptide, YSIRK family domain protein	0.0223085	1
MRSA104_6_24	conserved hypothetical protein	0.0266108	1		MRSA101_1_107	phage head morphogenesis , SPP1 gp7 family domain protein	0.0223085	1
MRSA738_9_129	phage terminase, small subunit, P27 family	0.0266108	1		MRSA101_7_78	65 kDa membrane protein	0.0223085	1
MRSA104_6_20	phage major capsid protein, HK97 family	0.0266108	1		MRSA57_16_61	gram-positive signal peptide, YSIRK family domain protein	0.0225297	1
MRSA104_6_22	phage gp6-like head-tail connector family protein	0.0266108	1		MRSA100_10_28	staphylococcal complement inhibitor	0.0225297	1
MRSA104_6_19	phage prohead protease, HK97 family	0.0266108	1		MRSA104_6_13	putative staphylococcus phage PVL proviral DNA, complete sequence	0.0225654	1
MRSA298_14_12	antA/AntB antirepressor family protein	0.0267264	1		MRSA104_6_18	phage portal protein, HK97 family	0.0225654	1
MRSA58_2_13	sulfite exporter TauE/SafE family protein	0.0267718	1		MRSA502_2_19	staphylococcus tandem lipo family protein	0.0225654	1
MRSA100_7_81	sulfite exporter TauE/SafE family protein	0.0267718	1		MRSA104_6_16	phage Terminase family protein	0.0225654	1
MRSA119_2_13	sulfite exporter TauE/SafE family protein	0.0267718	1		MRSA124_2_128	PVL ORF-50-like family protein	0.0225654	1
MRSA189_25_1	LPXTG cell wall anchor domain protein	0.0279955	1		MRSA104_6_14	HNH endonuclease family protein	0.0225654	1
MRSA118_2_1_316	conserved hypothetical protein	0.0279955	1		MRSA219_15_1	terminase small subunit domain protein	0.0225654	1
MRSA87_33_1	hypothetical protein	0.0285633	1		MRSA738_9_125	phage prohead protease, HK97 family	0.0225654	1
MRSA200_36_1	transposase IS116/IS110/IS902 family protein	0.0302148	1		MRSA74_12_8	tipAS antibiotic-recognition domain protein	0.0225654	1
MRSA116_2_3	transposase IS116/IS110/IS902 family protein	0.0302148	1		MRSA104_6_20	phage major capsid protein, HK97 family	0.0225654	1
MRSA238_6_26	thiamine pyrophosphate enzyme, C-terminal TPP binding domain protein	0.0303503	1		MRSA104_6_23	phage head-tail joining family protein	0.0225654	1
MRSA30_10_7	staphylococcus phage PVL proviral DNA, complete sequence domain protein	0.0308712	1		MRSA104_6_21	hypothetical protein	0.0225654	1
MRSA11_2_348	araC family transcriptional regulator domain protein	0.0312843	1		MRSA11_4_58	phage head morphogenesis , SPP1 gp7 family domain protein	0.0225654	1
MRSA184_18_1	conserved hypothetical protein	0.0313759	1		MRSA276_14_52	putative membrane protein	0.0225654	1
MRSA209_44_1	dUTPase family protein	0.0314454	1		MRSA104_6_24	conserved hypothetical protein	0.0225654	1
MRSA108_9_1	dUTPase family protein	0.0314454	1		MRSA738_9_129	phage terminase, small subunit, P27 family	0.0225654	1
MRSA125_8_65	serine-aspartate repeat-containing protein D	0.0314743	1		MRSA104_6_19	phage prohead protease, HK97 family	0.0225654	1
MRSA193_43_1	cadmium-translocating P-type ATPase	0.0315973	1		MRSA104_6_17	putative membrane protein	0.0225654	1
MRSA301_20_17	methyltransferase domain protein	0.0315973	1		MRSA104_6_22	phage gp6-like head-tail connector family protein	0.0225654	1
MRSA530_2_149	LPXTG cell wall anchor domain protein	0.0315973	1		MRSA135_5_89	conserved hypothetical protein	0.0226706	1
MRSA251_11_4	conserved hypothetical protein	0.0315973	1		MRSA135_5_88	tandem five-TM family protein	0.0226706	1
MRSA251_7_25	transposase for insertion sequence element IS712E domain protein	0.0315973	1		MRSA153_5_43	tandem five-TM family protein	0.0226706	1
MRSA193_43_2	bacterial regulatory , arsR family protein	0.0315973	1		MRSA74_8_3	tandem five-TM family protein	0.0226706	1
MRSA261_2_431	hypothetical protein	0.0315973	1		MRSA101_10_11	arsenate reductase	0.0226706	1
MRSA10_6_191	hypothetical protein	0.0315973	1		MRSA251_2_195	tandem five-TM family protein	0.0226706	1
MRSA99_7_103	haloacid dehalogenase-like hydrolase family protein	0.0315973	1		MRSA63_11_62	MAP domain protein	0.0227522	1
MRSA99_3_111	kxYKxGKxW signal peptide domain protein	0.0315973	1		MRSA161_9_33	putative phage protein	0.0227522	1
MRSA211_7_93	gram-positive signal peptide, YSIRK family domain protein	0.0317433	1		MRSA104_2_85	HTH-like domain protein	0.0250905	1
MRSA101_7_78	65 kDa membrane protein	0.0317433	1		MRSA100_7_96	HTH-like domain protein	0.0250905	1
MRSA63_141_1	conserved hypothetical protein	0.0317478	1		MRSA518_16_51	transposase DDE domain protein	0.0253668	1
MRSA101_6_105	conserved hypothetical family protein	0.0317503	1		MRSA502_8_65	conserved hypothetical protein	0.0255139	1
MRSA101_9_15	resolvase, N terminal domain protein	0.0318875	1		MRSA100_7_97	integrase core domain protein	0.0257846	1
MRSA101_15_3	conserved hypothetical protein	0.0318875	1		MRSA104_2_84	integrase core domain protein	0.0257846	1
MRSA502_6_138	hypothetical protein	0.0318875	1		MRSA230_20_1	phage tail family protein	0.0259207	1
MRSA165_16_6	peptidase M20/M25/M40 family protein	0.0318875	1		MRSA140_39_1	recT family protein	0.0265083	1
MRSA102_2_321	conserved hypothetical protein	0.0318904	1		MRSA102_2_326	terminase small subunit	0.026762	1
MRSA100_12_48	hypothetical protein	0.0318904	1		MRSA145_1_6	hypothetical protein	0.0272851	1
MRSA104_5_1	putative membrane protein	0.0319743	1		MRSA128_7_1	recT family protein	0.0273585	1
MRSA517_7_145	conserved hypothetical protein	0.0319758	1		MRSA101_1_518	helix-turn-helix family protein	0.027384	1
MRSA509_38_3	hypothetical protein	0.0320038	1		MRSA101_1_516	putative excisionase	0.027384	1
MRSA113_9_57	conserved hypothetical protein	0.0320038	1		MRSA101_1_517	helix-turn-helix family protein	0.027384	1
MRSA105_3_249	conserved hypothetical protein	0.0320683	1		MRSA43_28_1	hypothetical protein	0.0275227	1
MRSA101_6_109	conserved hypothetical family protein	0.0320683	1		MRSA109_5_40	hypothetical protein	0.0275227	1
MRSA7_11_41	staphylococcus tandem lipo family protein	0.0320683	1		MRSA106_14_43	conserved hypothetical protein	0.0279607	1
MRSA102_1_86	prophage endopeptidase tail family protein	0.0320683	1		MRSA536_37_1	dnaD domain protein	0.0280057	1
MRSA101_6_110	conserved hypothetical protein	0.0320683	1		MRSA108_2_96	conserved hypothetical protein	0.0288111	1
MRSA527_13_36	staphylococcus tandem lipo family protein	0.0320683	1		MRSA4_8_1	LPXTG cell wall anchor domain protein	0.0291513	1
MRSA45_27_1	recT family protein	0.0322575	1		MRSA103_1_326	LPXTG cell wall anchor domain protein	0.0291513	1
MRSA140_39_1	recT family protein	0.0322575	1		MRSA101_2_231	phage transcriptional regulator, RinA family protein	0.0292799	1
MRSA101_11_38	subtilase family protein	0.0323294	1		MRSA101_2_209	conserved hypothetical protein	0.0294497	1
MRSA201_2_7	short chain dehydrogenase family protein	0.0323294	1		MRSA101_3_136	putative sCCmec staphylococcal cassette region, isolate CMFT181	0.0298489	1
MRSA273_4_93	conserved hypothetical protein	0.0323294	1		MRSA512_34_1	transposase DDE domain protein	0.0304588	1
MRSA100_1_276	putative membrane protein	0.0323294	1		MRSA104_6_27	putative staphylococcus phage PVL proviral DNA, complete sequence	0.0305867	1
MRSA721_1_317	glycosyl transferases group 1 family protein	0.0323294	1		MRSA100_8_55	N-acetylmuramoyl-L-alanine amidase family protein	0.0307123	1
MRSA154_11_36	lantibiotic dehydratase, C terminus family protein	0.0323294	1		MRSA114_16_26	conserved hypothetical protein	0.030807	1
MRSA101_11_36	lanthionine synthetase C-like family protein	0.0323294	1		MRSA515_16_1	putative membrane protein	0.0311945	1
MRSA101_11_39	lantibiotic protection ABC transporter, ATP-binding subunit	0.0323294	1		MRSA100_2_54	TM2 domain protein	0.0311945	1
MRSA124_10_36	thiopeptide-type bacteriocin biosynthesis domain protein	0.0323294	1		MRSA74_2_20	TM2 domain protein	0.0311945	1
MRSA266_20_1	conserved hypothetical protein	0.0323294	1		MRSA505_13_76	phage integrase family protein	0.0311945	1
MRSA101_11_40	lantibiotic protection ABC transporter permease subunit, MutE/EpiE family protein	0.0323294	1		MRSA505_13_59	phage integrase family protein	0.0311945	1
MRSA511_11_13	lanthionine synthetase C-like family protein	0.0323294	1		MRSA201_7_65	putative transposition regulatory protein TnpC	0.0311945	1
MRSA101_11_34	lantibiotic gallidermin	0.0323294	1		MRSA505_13_60	conserved hypothetical protein	0.0311945	1
MRSA154_11_37	thiopeptide-type bacteriocin biosynthesis domain protein	0.0323294	1		MRSA118_1_17_33	transcriptional activator RinB family protein	0.0311945	1
MRSA101_1_382	glycosyl transferases group 1 family protein	0.0323294	1		MRSA251_5_177	hypothetical protein	0.0312312	1
MRSA100_3_193	iron-sulfur cluster repair di-iron protein	0.0323294	1		MRSA132_15_54	bacterial SH3 domain protein	0.0316956	1
MRSA273_4_92	glycosyl transferases group 1 family protein	0.0323294	1		MRSA153_11_67	hypothetical protein	0.0317047	1
MRSA101_11_37	epidermin decarboxylase	0.0323294	1		MRSA101_7_134	conserved hypothetical protein	0.0317047	1
MRSA83_1_341	conserved hypothetical protein	0.0323294	1		MRSA101_7_133	hypothetical protein	0.0317047	1
MRSA538_10_36	thiopeptide-type bacteriocin biosynthesis domain protein	0.0323294	1		MRSA708_15_42	conserved hypothetical protein	0.0317047	1
MRSA124_10_35	lantibiotic dehydratase, C terminus family protein	0.0323294	1		MRSA100_22_6	penicillin binding transpeptidase domain protein	0.0317756	1
MRSA101_11_35	thiopeptide-type bacteriocin biosynthesis domain protein	0.0323294	1		MRSA247_8_8	hypothetical protein	0.0319513	1
MRSA538_10_35	lantibiotic dehydratase, N terminus family protein	0.0323294	1		MRSA100_14_38	conserved hypothetical protein	0.0320047	1
MRSA154_3_18	conserved hypothetical protein	0.032679	1		MRSA192_11_36	conserved hypothetical protein	0.0320047	1
MRSA30_9_59	hypothetical protein	0.032679	1		MRSA202_76_1	hypothetical protein	0.0320232	1
MRSA303_21_25	putative membrane protein	0.032679	1		MRSA188_2_34	hypothetical protein	0.0320232	1
MRSA78_3_248	conserved hypothetical protein	0.032679	1		MRSA117_1_117	conserved hypothetical protein	0.0320232	1
MRSA153_3_75	putative membrane protein	0.032767	1		MRSA240_49_1	integrase catalytic subunit domain protein	0.0320232	1
MRSA102_3_169	pyridoxamine 5'-phosphate oxidase family protein	0.032767	1		MRSA244_1_118	conserved hypothetical protein	0.0320232	1
MRSA302_23_1	transposase family protein	0.032767	1		MRSA501_18_2	aminotransferase class-V family protein	0.0321872	1
MRSA272_68_4	staphylococcus tandem lipo family protein	0.032797	1		MRSA297_22_1	pyridine nucleotide-disulfide oxidoreductase family protein	0.0321872	1
MRSA128_7_1	recT family protein	0.0332336	1		MRSA297_1_25	FRG domain protein	0.0321872	1
MRSA103_21_11	yopX family protein	0.0343946	1		MRSA501_18_1	nucleotidyl transferase family protein	0.0321872	1
MRSA122_10_39	dnaD domain protein	0.0347537	1		MRSA297_22_6	mercuric reductase	0.0321872	1
MRSA101_1_508	phage capsid family protein	0.0352373	1		MRSA297_1_38	conserved hypothetical protein	0.0321872	1
MRSA101_1_519	conserved hypothetical protein	0.0352373	1		MRSA297_1_42	phage integrase family protein	0.0321872	1
MRSA101_1_512	conserved hypothetical protein	0.0352373	1		MRSA297_22_4	cytochrome C biogenesis transmembrane region family protein	0.0321872	1
MRSA78_1_276	hypothetical protein	0.0352373	1		MRSA297_22_2	hg(II)-responsive transcriptional regulator	0.0321872	1
MRSA272_114_1	conserved hypothetical protein	0.0352373	1		MRSA297_29_1	replication initiator A family protein	0.0321872	1
MRSA741_1_444	conserved hypothetical protein	0.0352373	1		MRSA297_1_40	helix-turn-helix family protein	0.0321872	1
MRSA741_1_443	conserved hypothetical protein	0.0352373	1		MRSA297_30_1	replication protein RepB	0.0321872	1
MRSA713_10_13	phage portal protein, HK97 family	0.035639	1		MRSA297_22_5	putative mercuric transport protein	0.0321872	1
MRSA100_10_9	hypothetical protein	0.035639	1		MRSA501_14_20	conserved hypothetical protein	0.0321872	1
MRSA100_10_15	putative oRF028	0.035639	1		MRSA501_14_19	hypothetical protein	0.0321872	1
MRSA91_10_98	phage gp6-like head-tail connector family protein	0.035639	1		MRSA297_30_2	quaternary ammonium compound-resistance protein QacC	0.0321872	1
MRSA100_10_3	HNH endonuclease family protein	0.035639	1		MRSA297_22_3	ahpC/TSA family protein	0.0321872	1
MRSA100_10_4	conserved hypothetical protein	0.035639	1		MRSA297_22_7	alkylmercury lyase family protein	0.0321872	1
MRSA76_6_104	phage Terminase family protein	0.035639	1		MRSA297_1_26	conserved hypothetical protein	0.0321872	1
MRSA751_10_1	hypothetical protein	0.035639	1		MRSA297_1_139	conserved hypothetical family protein	0.0321872	1
MRSA102_9_35	phage gp6-like head-tail connector family protein	0.035639	1		MRSA515_3_19	extracellular matrix-binding protein ebh	0.0321872	1
MRSA100_10_6	phage portal protein, HK97 family	0.035639	1		MRSA297_1_39	conserved hypothetical protein	0.0321872	1
MRSA718_5_95	phage tail family protein	0.035639	1		MRSA502_6_115	conserved hypothetical protein	0.0321872	1
MRSA256_36_1	clp protease family protein	0.035639	1		MRSA297_20_3	putative transposon Tn552 DNA-invertase bin3	0.0321872	1
MRSA233_21_16	77ORF026 domain protein	0.035639	1		MRSA511_14_14	initiator Replication family protein	0.0321872	1
MRSA76_6_103	phage Terminase family protein	0.035639	1		MRSA297_1_41	helix-turn-helix family protein	0.0321872	1
MRSA100_10_5	phage Terminase family protein	0.035639	1		MRSA271_5_4	putative lipoprotein	0.0323713	1
MRSA751_13_1	phage major capsid protein, HK97 family	0.035639	1		MRSA100_5_26	putative staphylococcus prophage phiPV83 proviral DNA, complete sequence	0.0323713	1
MRSA100_10_11	phage head-tail joining family protein	0.035639	1		MRSA105_3_249	conserved hypothetical protein	0.0324123	1
MRSA100_10_16	hypothetical protein	0.035639	1		MRSA101_6_6	conserved hypothetical protein	0.0324123	1
MRSA102_11_21	ammonium Transporter family protein	0.0374943	1		MRSA85_9_55	conserved hypothetical protein	0.0324123	1
MRSA149_4_210	conserved hypothetical protein	0.0374943	1		MRSA7_11_41	staphylococcus tandem lipo family protein	0.0324123	1
MRSA145_1_6	hypothetical protein	0.0374943	1		MRSA527_13_36	staphylococcus tandem lipo family protein	0.0324123	1
MRSA149_4_209	conserved hypothetical protein	0.0374943	1		MRSA120_5_94	sasC/Mrp/FmtB intercellular aggregation domain protein	0.0324597	1
MRSA100_22_11	recF/RecN/SMC N terminal domain protein	0.0375162	1		MRSA245_4_99	sasC/Mrp/FmtB intercellular aggregation domain protein	0.0324597	1
MRSA4_8_1	LPXTG cell wall anchor domain protein	0.0375653	1		MRSA132_6_57	sasC/Mrp/FmtB intercellular aggregation domain protein	0.0324597	1
MRSA103_1_326	LPXTG cell wall anchor domain protein	0.0375653	1		MRSA15_78_2	conjugative transposon TcpC family protein	0.0324597	1
MRSA115_38_8	conserved hypothetical protein	0.037959	1		MRSA150_16_11	staphylococcus hemolyticus JCSC1435 DNA, complete genome domain protein	0.0325177	1
MRSA29_6_190	AAA domain protein	0.0383292	1		MRSA142_14_8	staphylococcus tandem lipo family protein	0.0325177	1
MRSA211_7_92	LPXTG cell wall anchor domain protein	0.0384776	1		MRSA101_12_6	staphylococcus tandem lipo family protein	0.0325177	1
MRSA198_3_57	CHAP domain protein	0.0387686	1		MRSA100_22_15	helix-turn-helix family protein	0.0325177	1
MRSA100_10_2	phage transcriptional regulator, RinA family protein	0.0391597	1		MRSA201_1_47	conserved hypothetical protein	0.0325177	1
MRSA147_9_104	conserved hypothetical protein	0.0391597	1		MRSA101_5_153	putative lipoprotein	0.0325177	1
MRSA100_10_7	clp protease family protein	0.0391597	1		MRSA102_3_65	staphylococcus tandem lipo family protein	0.032523	1
MRSA193_28_8	tape measure domain protein	0.0395575	1		MRSA63_25_33	phage domain protein	0.032523	1
MRSA131_16_32	hypothetical protein	0.0398807	1		MRSA101_5_179	tandem five-TM family protein	0.0326534	1
MRSA297_21_4	putative replication initiation protein Rep	0.0398807	1		MRSA101_4_2	conserved hypothetical protein	0.0326534	1
MRSA151_3_185	bacterial regulatory, tetR family protein	0.0398807	1		MRSA714_6_51	tandem five-TM family protein	0.0326534	1
MRSA100_1_186	bacterial regulatory, tetR family protein	0.0398807	1		MRSA714_6_52	tandem five-TM family protein	0.0326534	1
MRSA297_15_7	conserved hypothetical protein	0.0398807	1		MRSA104_5_1	putative membrane protein	0.0326534	1
MRSA153_3_32	hypothetical protein	0.0398807	1		MRSA69_1_738	tandem five-TM family protein	0.0326534	1
MRSA100_6_50	HMGL-like family protein	0.0398807	1		MRSA126_26_1	SCCmec staphylococcal cassette region, isolate CMFT246 domain protein	0.0326534	1
MRSA50_35_19	HMGL-like family protein	0.0398807	1		MRSA222_17_16	putative sCCmec staphylococcal cassette region, isolate CMFT454	0.0326534	1
MRSA502_4_59	bacterial regulatory, tetR family protein	0.0398807	1		MRSA740_17_2	SCCmec staphylococcal cassette region, isolate CMFT454 domain protein	0.0326534	1
MRSA522_18_17	PVL ORF-50-like family protein	0.0398807	1		MRSA126_26_2	SCCmec staphylococcal cassette region, isolate CMFT454 domain protein	0.0326534	1
MRSA14_5_51	HMGL-like family protein	0.0398807	1		MRSA151_34_1	conserved hypothetical family protein	0.0328396	1
MRSA21_22_28	enoyl-[acyl-carrier-protein] reductase [NADPH] FabI	0.0398807	1		MRSA100_22_14	putative membrane protein	0.0328396	1
MRSA511_1_442	HMGL-like family protein	0.0398807	1		MRSA101_6_104	conserved hypothetical family protein	0.0328396	1
MRSA521_25_33	hypothetical protein	0.0398807	1		MRSA738_15_47	hypothetical protein	0.0328502	1
MRSA196_7_66	PTS system, Lactose/Cellobiose specific IIB subunit	0.0403306	1		MRSA517_7_145	conserved hypothetical protein	0.0328502	1
MRSA140_1_46	staphylococcal/Streptococcal toxin, beta-grasp domain protein	0.0403854	1		MRSA101_5_180	tandem five-TM family protein	0.0328701	1
MRSA167_7_1	putative membrane protein	0.0405135	1		MRSA101_8_119	metallo-beta-lactamase superfamily protein	0.0328701	1
MRSA198_44_3	conserved hypothetical protein	0.0407162	1		MRSA717_3_328	rhodanese-like domain protein	0.0328701	1
MRSA100_7_97	integrase core domain protein	0.0413095	1		MRSA738_4_124	hypothetical protein	0.0328701	1
MRSA104_2_84	integrase core domain protein	0.0413095	1		MRSA251_2_194	hypothetical protein	0.0328701	1
MRSA272_5_93	LPXTG cell wall anchor domain protein	0.04134	1		MRSA101_8_118	HNH endonuclease family protein	0.0328701	1
MRSA101_1_513	conserved hypothetical protein	0.04134	1		MRSA173_12_37	tandem five-TM family protein	0.0328701	1
MRSA43_42_1	phage gp6-like head-tail connector family protein	0.0414127	1		MRSA263_2_1	divergent AAA domain protein	0.0328701	1
MRSA503_12_35	staphylococcus tandem lipo family protein	0.0414252	1		MRSA101_8_120	divergent AAA domain protein	0.0328701	1
MRSA100_3_33	conserved hypothetical protein	0.0414252	1		MRSA101_8_117	putative membrane protein	0.0328701	1
MRSA530_15_5	gram-positive signal peptide, YSIRK family domain protein	0.0414252	1		MRSA15_67_1	ftsK/SpoIIIE family protein	0.0331122	1
MRSA735_10_46	of bacterial fibrinogen-binding adhesin family protein	0.0414252	1		MRSA7_24_1	hypothetical protein	0.0331122	1
MRSA735_10_45	gram-positive signal peptide, YSIRK family domain protein	0.0414252	1		MRSA202_78_1	hypothetical protein	0.0331122	1
MRSA708_15_42	conserved hypothetical protein	0.0418317	1		MRSA15_70_1	conserved hypothetical protein	0.0331122	1
MRSA101_7_115	conserved hypothetical protein	0.041896	1		MRSA240_41_1	conserved hypothetical protein	0.0331122	1
MRSA256_28_1	phage major tail , phi13 family protein	0.041896	1		MRSA15_64_1	hypothetical protein	0.0331122	1
MRSA268_13_52	staphylococcus tandem lipo family protein	0.0419262	1		MRSA752_7_47	conserved hypothetical protein	0.033304	1
MRSA723_2_1	conserved hypothetical protein	0.0419262	1		MRSA201_9_31	tandem five-TM family protein	0.033304	1
MRSA103_3_36	conserved hypothetical protein	0.0421822	1		MRSA101_5_184	tandem five-TM family protein	0.033304	1
MRSA149_15_36	staphylococcus tandem lipo family protein	0.0421822	1		MRSA74_28_40	phage F-like domain protein	0.033304	1
MRSA118_2_17_2	staphylococcus tandem lipo family protein	0.0421822	1		MRSA279_1_761	tandem five-TM family protein	0.033304	1
MRSA754_144_1	conserved hypothetical protein	0.0421921	1		MRSA153_5_36	tandem five-TM family protein	0.033304	1
MRSA298_51_1	dUTPase family protein	0.0423835	1		MRSA101_1_550	staphylococcus aureus coagulase family protein	0.0333787	1
MRSA188_2_34	hypothetical protein	0.0424635	1		MRSA289_12_69	conserved hypothetical protein	0.0333787	1
MRSA100_3_50	conserved hypothetical protein	0.0424635	1		MRSA726_22_3	conserved hypothetical protein	0.0333787	1
MRSA100_1_530	putative membrane protein	0.0424635	1		MRSA251_3_54	hypothetical protein	0.0333787	1
MRSA101_6_111	conserved hypothetical family protein	0.0424715	1		MRSA726_22_4	conserved hypothetical protein	0.0333787	1
MRSA101_12_6	staphylococcus tandem lipo family protein	0.0424715	1		MRSA201_1_157	conserved hypothetical family protein	0.0333787	1
MRSA101_2_204	hypothetical protein	0.0424715	1		MRSA232_16_3	resolvase, N terminal domain protein	0.0333787	1
MRSA142_14_8	staphylococcus tandem lipo family protein	0.0424715	1		MRSA100_22_13	resolvase, N terminal domain protein	0.0333787	1
MRSA142_10_59	sasC/Mrp/FmtB intercellular aggregation domain protein	0.0426812	1		MRSA247_11_50	conserved hypothetical protein	0.0333944	1
MRSA101_1_100	conserved hypothetical protein	0.0426812	1		MRSA100_4_162	staphylococcal/Streptococcal toxin, beta-grasp domain protein	0.0333944	1
MRSA101_11_41	putative membrane protein	0.0426812	1		MRSA735_15_31	staphylococcal/Streptococcal toxin, OB-fold domain protein	0.0333944	1
MRSA107_10_59	sasC/Mrp/FmtB intercellular aggregation domain protein	0.0426812	1		MRSA100_4_160	staphylococcal/Streptococcal toxin, OB-fold domain protein	0.0333944	1
MRSA104_2_190	LPXTG cell wall anchor domain protein	0.0426812	1		MRSA34_7_132	staphylococcal/Streptococcal toxin, OB-fold domain protein	0.0333944	1
MRSA183_11_8	putative membrane protein	0.0426812	1		MRSA15_19_51	staphylococcal/Streptococcal toxin, beta-grasp domain protein	0.0333944	1
MRSA502_2_248	mepB family protein	0.0426812	1		MRSA103_5_32	staphylococcal/Streptococcal toxin, beta-grasp domain protein	0.0333944	1
MRSA279_7_87	hypothetical protein	0.0426812	1		MRSA81_21_26	conserved hypothetical protein	0.0334309	1
MRSA101_2_203	conserved hypothetical protein	0.0428017	1		MRSA110_35_3	hypothetical protein	0.0339053	1
MRSA15_48_1	replication family protein	0.0428017	1		MRSA286_5_74	putative membrane protein	0.0339053	1
MRSA63_11_62	MAP domain protein	0.042817	1		MRSA101_7_111	putative membrane protein	0.0339053	1
MRSA101_4_54	hypothetical protein	0.0428207	1		MRSA101_5_185	tandem five-TM family protein	0.0339558	1
MRSA201_9_31	tandem five-TM family protein	0.0428207	1		MRSA272_80_1	hypothetical protein	0.0339558	1
MRSA752_7_47	conserved hypothetical protein	0.0428207	1		MRSA101_4_144	metallo-beta-lactamase superfamily protein	0.0339558	1
MRSA202_44_10	staphylococcal/Streptococcal toxin, beta-grasp domain protein	0.0428207	1		MRSA101_1_548	hypothetical protein	0.0339558	1
MRSA254_3_42	immunoglobulin G-binding protein A	0.0428207	1		MRSA100_15_11	ABC transporter family protein	0.0339558	1
MRSA303_1_125	conserved hypothetical protein	0.0428898	1		MRSA100_3_77	hypothetical protein	0.0339822	1
MRSA63_68_6	tfoX N-terminal domain protein	0.0428898	1		MRSA101_5_152	hypothetical protein	0.0339822	1
MRSA505_13_76	phage integrase family protein	0.042984	1		MRSA101_5_147	tcpE family protein	0.0339822	1
MRSA201_7_65	putative transposition regulatory protein TnpC	0.042984	1		MRSA118_1_13_53	phage antirepressor KilAC domain protein	0.0341359	1
MRSA505_13_59	phage integrase family protein	0.042984	1		MRSA101_6_105	conserved hypothetical family protein	0.0341359	1
MRSA515_50_1	phosphotransferase enzyme family protein	0.042984	1		MRSA101_2_193	conserved hypothetical protein	0.0341359	1
MRSA505_13_60	conserved hypothetical protein	0.042984	1		MRSA101_1_514	conserved hypothetical protein	0.0341359	1
MRSA101_3_107	conserved hypothetical protein	0.042984	1		MRSA180_2_4_26	acetolactate synthase, catabolic	0.0343206	1
MRSA100_1_252	putative cytosolic protein	0.042984	1		MRSA702_1_562	acetolactate synthase, catabolic	0.0343206	1
MRSA139_12_61	rep domain protein	0.0431751	1		MRSA123_10_82	bacterial SH3 domain protein	0.0343206	1
MRSA202_25_1	dUTPase family protein	0.0432504	1		MRSA523_39_1	replication initiator domain protein	0.0343206	1
MRSA101_5_185	tandem five-TM family protein	0.0434285	1		MRSA140_32_1	conserved hypothetical protein	0.0343206	1
MRSA164_7_86	hypothetical protein	0.0434285	1		MRSA173_25_13	abi-like family protein	0.0347551	1
MRSA173_18_13	SAP domain protein	0.0434285	1		MRSA42_4_11	cys/Met metabolism PLP-dependent enzyme family protein	0.0347551	1
MRSA272_80_1	hypothetical protein	0.0434285	1		MRSA533_2_212	conserved hypothetical protein	0.0347551	1
MRSA173_18_14	hypothetical protein	0.0434285	1		MRSA153_3_67	abi-like family protein	0.0347551	1
MRSA730_30_8	staphylococcal/Streptococcal toxin, beta-grasp domain protein	0.0434285	1		MRSA268_30_14	hypothetical protein	0.034827	1
MRSA101_1_548	hypothetical protein	0.0434285	1		MRSA721_1_318	conserved hypothetical protein	0.034827	1
MRSA104_5_84	conserved hypothetical protein	0.0434285	1		MRSA502_6_138	hypothetical protein	0.034827	1
MRSA100_15_11	ABC transporter family protein	0.0434285	1		MRSA15_14_42	conserved hypothetical protein	0.034827	1
MRSA286_13_38	integrase core domain protein	0.0436362	1		MRSA83_1_342	glycosyl transferases group 1 family protein	0.034827	1
MRSA135_5_89	conserved hypothetical protein	0.0436362	1		MRSA101_5_186	tandem five-TM family protein	0.034827	1
MRSA74_8_3	tandem five-TM family protein	0.0436362	1		MRSA100_28_1	putative membrane protein	0.0361082	1
MRSA135_5_88	tandem five-TM family protein	0.0436362	1		MRSA102_1_49	bacteriophage Mu Gam like family protein	0.0375391	1
MRSA153_5_43	tandem five-TM family protein	0.0436362	1		MRSA116_5_95	hypothetical protein	0.0392633	1
MRSA101_10_11	arsenate reductase	0.0436362	1		MRSA713_68_1	phage tail family protein	0.0407046	1
MRSA251_2_195	tandem five-TM family protein	0.0436362	1		MRSA298_21_42	phage integrase family protein	0.041501	1
MRSA103_10_53	putative excisionase	0.0437768	1		MRSA15_31_3	bacterial SH3 domain protein	0.041501	1
MRSA43_30_7	phage antirepressor KilAC domain protein	0.0437768	1		MRSA301_7_107	conserved hypothetical protein	0.041501	1
MRSA532_1_46	serine-aspartate repeat-containing protein E	0.0438089	1		MRSA303_8_78	sphingomyelin phosphodiesterase	0.041501	1
MRSA101_1_550	staphylococcus aureus coagulase family protein	0.0438089	1		MRSA261_1_500	conserved hypothetical protein	0.0415341	1
MRSA166_7_24	histidine kinase-, DNA gyrase B-, and HSP90-like ATPase family protein	0.0438394	1		MRSA502_6_112	hypothetical protein	0.0415341	1
MRSA74_16_3	pyridoxal-phosphate dependent enzyme family protein	0.0438394	1		MRSA509_61_2	hypothetical protein	0.042249	1
MRSA102_1_36	putative excisionase	0.0441297	1		MRSA751_4_215	conserved hypothetical protein	0.04251	1
MRSA102_1_37	conserved hypothetical protein	0.0441297	1		MRSA115_23_9	N-acetylmuramoyl-L-alanine amidase family protein	0.0430147	1
MRSA721_3_158	LPXTG cell wall anchor domain protein	0.044633	1		MRSA102_15_12	conserved hypothetical protein	0.043117	1
MRSA201_13_25	resolvase, N terminal domain protein	0.044633	1		MRSA754_90_1	hypothetical protein	0.043117	1
MRSA502_7_12	accessory gene regulator protein B	0.044633	1		MRSA102_2_228	putative lipoprotein	0.0433963	1
MRSA502_7_11	cyclic lactone autoinducer peptide family protein	0.044633	1		MRSA102_2_230	putative membrane protein	0.0433963	1
MRSA261_9_84	5-aminolevulinic acid synthase	0.044633	1		MRSA201_6_73	hypothetical protein	0.0433963	1
MRSA751_4_205	BRO family, N-terminal domain protein	0.044633	1		MRSA100_1_522	acetolactate synthase, catabolic	0.0433963	1
MRSA513_17_9	NUMOD4 motif family protein	0.044633	1		MRSA102_2_229	conserved hypothetical protein	0.0433963	1
MRSA514_10_36	eamA-like transporter family protein	0.044633	1		MRSA15_37_8	leucine carboxyl methyltransferase family protein	0.0433963	1
MRSA502_7_10	histidine kinase-, DNA gyrase B-, and HSP90-like ATPase family protein	0.044633	1		MRSA251_10_102	transposase DDE domain protein	0.0433963	1
MRSA261_9_83	eamA-like transporter family protein	0.044633	1		MRSA189_25_1	LPXTG cell wall anchor domain protein	0.0435075	1
MRSA514_1_382	hypothetical protein	0.044633	1		MRSA118_2_1_316	conserved hypothetical protein	0.0435075	1
MRSA502_6_116	conserved hypothetical protein	0.044633	1		MRSA257_27_1	hypothetical protein	0.0435075	1
MRSA180_2_2_305	histidine phosphatase super family protein	0.044633	1		MRSA35_1_154	conserved hypothetical protein	0.0439645	1
MRSA532_2_87	LPXTG cell wall anchor domain protein	0.044633	1		MRSA161_3_90	conserved hypothetical protein	0.0444607	1
MRSA514_10_35	5-aminolevulinic acid synthase	0.044633	1		MRSA2_34_6	hypothetical protein	0.0445467	1
MRSA153_3_229	hypothetical protein	0.044633	1		MRSA103_5_53	serine protease SplF domain protein	0.0446319	1
MRSA514_2_158	putative membrane protein	0.044633	1		MRSA102_2_232	conserved hypothetical family protein	0.0446963	1
MRSA261_9_82	eamA-like transporter family protein	0.044633	1		MRSA35_1_153	conserved hypothetical family protein	0.0446963	1
MRSA541_5_68	yopX family protein	0.0465758	1		MRSA276_8_38	type I restriction modification DNA specificity domain protein	0.0452659	1
MRSA120_32_1	GDSL-like Lipase/Acylhydrolase family protein	0.0471527	1		MRSA100_17_3	conserved hypothetical protein	0.0452659	1
MRSA104_5_93	putative 77ORF039	0.0477087	1		MRSA276_13_45	type I restriction modification DNA specificity domain protein	0.0452659	1
MRSA202_13_56	conserved hypothetical protein	0.0477087	1		MRSA100_17_4	peptidase S24-like family protein	0.0452659	1
MRSA100_8_78	phage terminase, small subunit	0.0484053	1		MRSA132_6_185	conserved hypothetical protein	0.0452659	1
MRSA173_25_13	abi-like family protein	0.0484053	1		MRSA129_21_6	tetracycline resistance protein TetM from transposon TnFO1	0.0452659	1
MRSA153_3_67	abi-like family protein	0.0484053	1		MRSA276_19_1	conserved hypothetical protein	0.0452659	1
MRSA67_36_4	squalene synthase domain protein	0.0484053	1		MRSA137_3_326	LPXTG cell wall anchor domain protein	0.0452659	1
MRSA153_2_265	FPRL1 inhibitory protein	0.0484559	1		MRSA104_4_208	conserved hypothetical protein	0.0457313	1
MRSA201_1_54	hypothetical protein	0.0484559	1		MRSA63_69_5	conserved hypothetical protein	0.0464712	1
MRSA298_20_44	type I restriction modification DNA specificity domain protein	0.0484559	1		MRSA140_1_46	staphylococcal/Streptococcal toxin, beta-grasp domain protein	0.0464712	1
MRSA131_10_65	sugar (and other) transporter family protein	0.0484559	1		MRSA100_25_8	recombinase, phage RecT family protein	0.0464742	1
MRSA713_68_1	phage tail family protein	0.0487362	1		MRSA152_1_482	LPXTG cell wall anchor domain protein	0.04667	1
MRSA14_2_336	immunoglobulin G-binding protein A	0.0494768	1		MRSA139_2_160	conserved hypothetical protein	0.0469872	1
					MRSA743_3_86	hypothetical protein	0.0470293	1
					MRSA101_2_227	hypothetical protein	0.0470293	1
					MRSA101_1_513	conserved hypothetical protein	0.0471221	1
					MRSA272_5_93	LPXTG cell wall anchor domain protein	0.0471221	1
					MRSA118_8_1	conserved hypothetical protein	0.0472113	1
					MRSA79_4_1	conserved hypothetical protein	0.0473126	1
					MRSA517_2_6	conserved hypothetical protein	0.0473126	1
					MRSA123_12_55	conserved hypothetical protein	0.0473507	1
					MRSA104_6_8	conserved hypothetical protein	0.0475804	1
					MRSA200_4_159	conserved hypothetical protein	0.048223	1
					MRSA101_7_132	phage antirepressor KilAC domain protein	0.048223	1
					MRSA240_48_1	conserved hypothetical protein	0.0482806	1
					MRSA33_1_121	conserved hypothetical protein	0.0482806	1
					MRSA122_45_1	ftsK/SpoIIIE family protein	0.0482806	1
					MRSA127_6_24	CHAP domain protein	0.0482806	1
					MRSA65_1_71	ftsK/SpoIIIE family protein	0.0482806	1
					MRSA142_8_24	CHAP domain protein	0.0482806	1
					MRSA101_5_149	ftsK/SpoIIIE family protein	0.0482806	1
					MRSA105_28_1	conserved hypothetical protein	0.0482806	1
					MRSA202_68_1	CHAP domain protein	0.0482806	1
					MRSA122_47_1	CHAP domain protein	0.0482806	1
					MRSA100_1_251	conserved hypothetical protein	0.0482806	1
					MRSA265_15_1	lytTr DNA-binding domain protein	0.0482806	1
					MRSA101_2_192	conserved hypothetical protein	0.0484465	1
					MRSA754_137_1	hypothetical protein	0.0485093	1
					MRSA100_8_53	conserved hypothetical protein	0.0485331	1
					MRSA89_4_90	integrase core domain protein	0.0486193	1
					MRSA101_5_143	conserved hypothetical protein	0.0486193	1
					MRSA122_48_1	conserved hypothetical protein	0.0486193	1
					MRSA729_6_122	conserved hypothetical protein	0.0486193	1
					MRSA15_75_1	replication initiation factor family domain protein	0.0486193	1
					MRSA754_105_4	conserved hypothetical protein	0.0486193	1
					MRSA100_4_148	conserved hypothetical protein	0.0487664	1
					MRSA188_4_157	conserved hypothetical protein	0.0487664	1
					MRSA100_4_159	staphylococcal/Streptococcal toxin, beta-grasp domain protein	0.0487664	1
					MRSA518_20_36	conserved hypothetical protein	0.0487664	1
					MRSA738_16_55	staphylococcal/Streptococcal toxin, beta-grasp domain protein	0.0487664	1
					MRSA100_4_149	conserved hypothetical protein	0.0487664	1
					MRSA201_14_35	staphylococcal/Streptococcal toxin, OB-fold domain protein	0.0487664	1
					MRSA100_4_158	staphylococcal/Streptococcal toxin, beta-grasp domain protein	0.0487664	1
					MRSA297_14_18	staphylococcal/Streptococcal toxin, OB-fold domain protein	0.0487664	1
					MRSA100_4_157	enterotoxin type G	0.0487664	1
					MRSA101_11_38	subtilase family protein	0.0488412	1
					MRSA83_7_81	tandem five-TM family protein	0.0488412	1
					MRSA101_6_102	conserved hypothetical family protein	0.0488412	1
					MRSA273_4_93	conserved hypothetical protein	0.0488412	1
					MRSA721_1_317	glycosyl transferases group 1 family protein	0.0488412	1
					MRSA154_11_36	lantibiotic dehydratase, C terminus family protein	0.0488412	1
					MRSA101_11_36	lanthionine synthetase C-like family protein	0.0488412	1
					MRSA273_4_92	glycosyl transferases group 1 family protein	0.0488412	1
					MRSA8_2_276	phage domain protein	0.0488412	1
					MRSA101_11_40	lantibiotic protection ABC transporter permease subunit, MutE/EpiE family protein	0.0488412	1
					MRSA124_10_36	thiopeptide-type bacteriocin biosynthesis domain protein	0.0488412	1
					MRSA511_11_13	lanthionine synthetase C-like family protein	0.0488412	1
					MRSA266_20_1	conserved hypothetical protein	0.0488412	1
					MRSA154_11_37	thiopeptide-type bacteriocin biosynthesis domain protein	0.0488412	1
					MRSA101_1_382	glycosyl transferases group 1 family protein	0.0488412	1
					MRSA100_3_193	iron-sulfur cluster repair di-iron protein	0.0488412	1
					MRSA83_1_341	conserved hypothetical protein	0.0488412	1
					MRSA101_11_37	epidermin decarboxylase	0.0488412	1
					MRSA538_10_36	thiopeptide-type bacteriocin biosynthesis domain protein	0.0488412	1
					MRSA124_10_35	lantibiotic dehydratase, C terminus family protein	0.0488412	1
					MRSA101_11_35	thiopeptide-type bacteriocin biosynthesis domain protein	0.0488412	1
					MRSA101_11_34	lantibiotic gallidermin	0.0488412	1
					MRSA538_10_35	lantibiotic dehydratase, N terminus family protein	0.0488412	1
					MRSA101_11_39	lantibiotic protection ABC transporter, ATP-binding subunit	0.0488412	1
					MRSA26_1_274	conserved hypothetical protein	0.0490883	1
					MRSA300_39_2	hypothetical protein	0.0490883	1
					MRSA101_7_114	conserved hypothetical protein	0.0491614	1
					MRSA142_10_59	sasC/Mrp/FmtB intercellular aggregation domain protein	0.0491979	1
					MRSA101_6_181	staphylocoagulase	0.0491979	1
					MRSA101_1_100	conserved hypothetical protein	0.0491979	1
					MRSA74_28_37	conserved hypothetical protein	0.0491979	1
					MRSA101_11_41	putative membrane protein	0.0491979	1
					MRSA101_1_106	conserved hypothetical protein	0.0491979	1
					MRSA107_10_59	sasC/Mrp/FmtB intercellular aggregation domain protein	0.0491979	1
					MRSA104_2_190	LPXTG cell wall anchor domain protein	0.0491979	1
					MRSA183_11_8	putative membrane protein	0.0491979	1
					MRSA502_2_248	mepB family protein	0.0491979	1
					MRSA250_1_106	hypothetical protein	0.0491979	1
					MRSA110_9_17	conjugative transposon TcpC family protein	0.0492394	1
					MRSA240_36_1	mannosyl-glycoendo-beta-N-acetylglucosaminidase family protein	0.0492394	1
					MRSA21_51_1	AAA-like domain protein	0.0492394	1
					MRSA142_8_23	mannosyl-glycoendo-beta-N-acetylglucosaminidase family protein	0.0492394	1
					MRSA153_1_48	staphylococcal/Streptococcal toxin, OB-fold domain protein	0.0492394	1
					MRSA255_4_16	major Facilitator Superfamily protein	0.0494621	1
					MRSA157_13_29	cobalamin synthesis cobW C-terminal domain protein	0.0494621	1
					MRSA100_1_211	acetyltransferase domain protein	0.0494621	1
					MRSA115_85_1	phage regulatory domain protein	0.0495495	1
					MRSA100_25_4	hypothetical protein	0.0495495	1
					MRSA15_66_2	staphylococcus phage PVL proviral DNA, complete sequence domain protein	0.0495495	1
					MRSA144_20_2	conserved hypothetical protein	0.0495495	1
					MRSA100_4_140	type I restriction-modification system, M subunit	0.0495643	1
					MRSA147_1_335	hypothetical protein	0.0495643	1
					MRSA754_24_1	3-dehydroquinate synthase	0.0495643	1
					MRSA303_1_126	hyperosmolarity resistance protein Ebh	0.0495643	1
					MRSA2_7_58	hypothetical protein	0.0495643	1
					MRSA100_10_26	staphylokinase	0.0495839	1
					MRSA185_5_96	staphylokinase/Streptokinase family protein	0.0495839	1
					MRSA256_46_1	putative membrane protein	0.0495839	1
					MRSA523_40_1	primase C terminal 1 family protein	0.0495839	1
					MRSA185_5_95	staphylokinase/Streptokinase family protein	0.0495839	1
					MRSA201_1_410	conserved hypothetical protein	0.0495839	1
					MRSA118_1_17_36	conserved hypothetical protein	0.0495839	1
					MRSA30_6_45	LPXTG cell wall anchor domain protein	0.0497385	1
					MRSA518_9_1	conserved hypothetical protein	0.0498368	1
