# Supplementary material for: Comparative Genomics Identifies Features Associated with Methicillin-Resistant Staphylococcus aureus (MRSA) Transmission in Hospital Settings
Source: mSphere. 2022 May 17;7(3):e00116-22. doi: 10.1128/msphere.00116-22 (PMC9241550; doi:10.1128/msphere.00116-22)
Supplement: TABLE S3 [file msphere.00116-22-s0003.xlsx]

## Sheet: Sheet1
Table S3. List of Previously Identified Virulence Factors of MRSA
Virulence genes	Source reference	Function	Accession Number
Alpha-haemolysin (hla)	8	Haemolysin	AAA26598.1
Auerolysine (aur)	10	Tissue Destruction	CAB59570.1
Bacteriocin (bsaA)	7	Antimircobial	AFN42846.1
Beta-haemolysin(hlb)	8	Haemolysin	AAB32218.1
Bone sialoprotein-binding protein (bbp)	6	Osteomyletis	CAB75732.1
Capsular polysaccharide proteins (cap8)	10,11	Immune Evasion	AAB49430.1_1AAB49431.1_2AAB49433.1_4AAB49432.1_3AAB49434.1_5AAB49435.1_6AAB49438.1_9AAB49437.1_8AAB49436.1_7AAB49439.1_10AAB49440.1_11AAB49441.1_12AAB49442.1_13AAB49443.1_14AAB49444.1_15AAB49445.1_16
Capsular polysaccharide proteins (capA and capP)	6	Immune Evasion	CAP16655.1
Capsular polysaccharide (cap5)	9	Immune Evasion	AAC46085.1_2AAC46084.1_1AAC46086.1_3AAC46087.1_4AAC46088.1_5AAC46089.1_6AAC46090.1_7AAC46091.1_8AAC46092.1_9AAC46093.1_10AAC46095.1_12AAC46096.1_13AAC46098.1_15AAC46097.1_14AAC46099.1_16
Chemotaxis inhibitory protein ( chp)	10	Immune Evasion	AAQ14339.1
Collagen-binding protein (cna)	6	MSCRAMMs	AAA20874.1
Delta-haemolysin(hld)	8	Haemolysin	AAG03054.1_1
Elastin-binding protein (ebpS)	6	MSCRAMMs	AAC44135.2
Epidermal cell differentiation inhibitor (edin)	8	Exotoxin	AAA26616.1
Exfoliative toxin A (eta)	10	Scalded Skin Syndrome	AAA26681.1
Exfoliative toxin B (etb)	10	Scalded Skin Syndrome	AAA26628.1
Exfoliative toxin d (etd)	10	Scalded Skin Syndrome	AXN77486.1
Extracellular matrix-binding protein (ebhA and ebhaB)	10	Adhesion	QBO56622.1
Fibrinogen-binding protein ( fnbA)	6	Tissue Evasion	LC073772.1
Fibrinogen-binding protein (clfA)	6	Tissue Evasion	HQ424293.1
Fibrinogen-binding protein (clfB)	6	Tissue Evasion	FJ482236.1
Fibrinogen-binding protein (efb)	1	Tissue Evasion	CAC84780.1
Gamma-haemolysin (hlg)	8	Haemolysin	BAA07714.1 AAA26638.1 AAA26639.1
Gamma-haemolysin variant (hlg-2)	8	Haemolysin	AAA26637.1
Hyaluronidase (hysA)	10	Tissue Evasion	AWD76432.1
Poly saccharide intercellular adhesin protein A (icaA)		Adhesion	KU670830.1
Immunoglobulin G-binding protein (sbi)	1	Immune Evasion	WP_000792564.1
Immunoglobulin G-binding protein A (spa)	6	Immune Evasion	CCE26431.1
Leukocidin E-D (lukE-lukD)	8	Tissue Evasion	AFN42844.1 Y13225.1
Leukocidin M (lukM)	8	Tissue Evasion	D42144.1
Lipase (geh)	10	Lipid degredation	AND65935.1
Ser-Asp rich fibrinogen-binding protein (sdrC)	6	Tissue Evasion	CAA06650.1
Ser-Asp rich fibrinogen-binding protein (sdrD)	6	Tissue Evasion	CAA06651.1
Ser-Asp rich fibrinogen-binding protein (sdrE)	6	Tissue Evasion	CAA06652.1
Serine protease (sspA)	1	Tissue Destruction	Y00356.1
Staphylocoagulase (coa)	10	Coagulation	BAG50046.1
Staphylococcal enterotoxin A (sea)	8	Food Posioning	AAA26681.1
Staphylococcal enterotoxin B (seb)	8	Food Posioning	AAA88550.1
Staphylococcal enterotoxin C (sec)	8	Food Posioning	X05815.1 CAA29260.1
Staphylococcal enterotoxin D (sed)	8	Food Posioning	AAC78589.1 AAB06195.1
Staphylococcal enterotoxin E (see)	8	Food Posioning	AAA26617.1
Staphylococcal enterotoxin G (seg)	4	Food Posioning	AAX84809.1
Staphylococcal enterotoxin H (seh)	8	Food Posioning	AAA19777.1
Staphylococcal enterotoxin I (sei)	8	Food Posioning	AAP78522.2
Staphylococcal enterotoxin J (sej)	8	Food Posioning	AAC78590.1
Staphylococcal enterotoxin K (sek)	7	Food Posioning	ACU12295.1
Staphylococcal enterotoxin M (sem)	8	Food Posioning	AAP78521.1
Staphylococcal enterotoxin P (sep)	7	Food Posioning	BAU25887.1
Staphylococcal enterotoxin Q (seq)	7	Food Posioning	BAS69582.1
Staphylokinase (sak)	10	Clot dissolution	ADF43779.1
Toxic shock syndrome toxin 1 (tst)	8	Superantigen	AAA26682.1
Refs:
1. Diep BA, et al. (2006) Complete genome sequence of USA300, an epidemic clone of community-acquired methicillin-resistant Staphylococcus aureus. Lancet 367:731–739.
2. Baba T, et al. (2002) Genome and virulence determinants of high virulence community-acquired MRSA. Lancet 359:1819–1827.
3. Holden MT, et al. (2004) Complete genomes of two clinical Staphylococcus aureus strains: Evidence for the rapid evolution of virulence and drug resistance. Proc Natl Acad Sci USA 101:9786–9791.
4. Kuroda M, et al. (2001) Whole genome sequencing of methicillin-resistant Staphylococcus aureus. Lancet 357:1225–1240.
5. Lina G, et al. (1999) Involvement of Panton-Valentine leukocidin-producing Staphylococcus aureus in primary skin infections and pneumonia. Clin Infect Dis 29:1128–1132.
6. Peacock SJ, et al. (2002) Virulent combinations of adhesin and toxin genes in natural populations of Staphylococcus aureus. Infect Immun 70:4987–4996.
7. Diep BA, Carleton HA, Chang RF, Sensabaugh GF, Perdreau-Remington F (2006) Roles of 34 virulence genes in the evolution of hospital- and community-associated strains of methicillin-resistant Staphylococcus aureus
8. Jarraud S, et al. (2002) Relationships between Staphylococcus aureus genetic background, virulence factors, agr groups (alleles), and human disease. Infect Immun 70:631–641.
9. Moore PC, Lindsay JA (2001) Genetic variation among hospital isolates of methicillin-sensitive Staphylococcus aureus: Evidence for horizontal transfer of virulence genes. J Clin Microbiol 39:2760–2767.
10. Tyler et al.
11. O'Riodran et al. (2004) Staph aureus capsular polysacchariad
