# Supplementary material for: Comparative Genomics Identifies Features Associated with Methicillin-Resistant Staphylococcus aureus (MRSA) Transmission in Hospital Settings
Source: mSphere. 2022 May 17;7(3):e00116-22. doi: 10.1128/msphere.00116-22 (PMC9241550; doi:10.1128/msphere.00116-22)
Supplement: TABLE S4 [file msphere.00116-22-s0004.xlsx]

## Sheet: Sheet1
Table S4. Identification of Virulence Genes among High vs. Low Transmitters
Virulence Genes	Conserved Genes in High Transmitters Group (n=53)	Conserved Genes in Low Transmitters Group (n=183)	P-Values**
fnbA	20	99	0.042716
clfB	16	80	0.0830387
saK	52	166	0.0832057
entertocin G	30	83	0.162425
entertoxin I	30	83	0.162425
beta-hemolysin	29	80	0.163274
enterotoxin D	32	92	0.214031
bacteriocin	1	0	0.224576
gamma-hemolysin C	52	183	0.224576
clfa	28	79	0.272689
sdrE	46	168	0.286333
enterotoxin A	0	7	0.354245
efb	50	178	0.383416
bbp	1	1	0.399459
enterotoxin B	3	6	0.424004
sdrC	45	163	0.469018
chiP	48	157	0.489937
enterotoxin K	18	73	0.522064
entertoxin P	18	73	0.522064
enterotoxin Q	18	72	0.523428
sdrD	47	168	0.582993
ebpS	51	179	0.618845
enterotoxinD	5	24	0.635683
aureolysin	51	178	0.655855
alpha-hemolysin	53	183	1
can	0	0	1
cap5A	53	183	1
cap5B	53	183	1
cap5C	53	182	1
cap5D	53	183	1
cap5E	53	183	1
cap5F	53	183	1
cap5G	53	183	1
cap5H	50	172	1
cap5I	50	172	1
cap5J	50	172	1
cap5K	50	172	1
cap5L	53	183	1
cap5M	53	183	1
cap5N	53	183	1
cap5O	53	183	1
cap5P	53	183	1
cap8A	53	183	1
cap8B	53	183	1
cap8C	53	182	1
cap8D	53	183	1
cap8E	53	183	1
cap8F	53	183	1
cap8G	53	183	1
cap8H	3	11	1
cap8I	3	11	1
cap8J	3	11	1
cap8K	3	11	1
cap8L	53	183	1
cap8M	53	183	1
cap8N	53	183	1
cap8O	53	183	1
cap8P	53	183	1
capB2	53	183	1
coa	0	1	1
delta hemolysin	53	183	1
ediN	0	0	1
enterotoxin C	1	6	1
enterotoxin E	0	0	1
enterotoxin H	0	0	1
enterotoxin J	9	30	1
entertoxin M	0	0	1
etb	0	0	1
etd	0	1	1
exfolitative toxin A (eta)	53	183	1
gamm-hemolysin A	53	183	1
gamma_hemolysin B	53	183	1
gamma-hemolysin	53	183	1
hyaluronidase (hysA)	0	0	1
icaA	53	183	1
leukotoxin D	0	0	1
leukotoxin E	50	173	1
lipase	53	183	1
lukE_lukD	50	172	1
lukM	0	0	1
sbi	53	183	1
serine protease	53	183	1
spa	0	0	1
toxic shock syndrome toxin	2	6	1
** Calcualted using Fishers Exact Test
