# Supplementary material for: Comparative Genomics Identifies Features Associated with Methicillin-Resistant Staphylococcus aureus (MRSA) Transmission in Hospital Settings
Source: mSphere. 2022 May 17;7(3):e00116-22. doi: 10.1128/msphere.00116-22 (PMC9241550; doi:10.1128/msphere.00116-22)
Supplement: DATA SET S1 [file msphere.00116-22-s0007.txt]

	MRSA520	MRSA153	MRSA76	MRSA743	MRSA716	MRSA27	MRSA500	MRSA11	MRSA302	MRSA265	MRSA220	MRSA107	MRSA227	MRSA141	MRSA104	MRSA31	MRSA106	MRSA527	MRSA133	MRSA28	MRSA2	MRSA170	MRSA132	MRSA127	MRSA139	MRSA513	MRSA119	MRSA87	MRSA42	MRSA230	MRSA239	MRSA529	MRSA64	MRSA298	MRSA47	MRSA45	MRSA116	MRSA156	MRSA18	MRSA258	MRSA723	MRSA713	MRSA273	MRSA194	MRSA20	MRSA524	MRSA209	MRSA134	MRSA742
MRSA100_10_100	1.00	0.99	1.00	0.98	1.00	1.00	1.00	1.00	1.00	1.00	1.00	1.00	1.00	1.00	0.99	1.00	1.00	1.00	1.00	1.00	1.00	1.00	1.00	1.00	1.00	1.00	1.00	1.00	1.00	1.00	1.00	1.00	1.00	1.00	1.00	1.00	1.00	1.00	1.00	1.00	1.00	1.00	1.00	1.00	1.00	1.00	1.00	1.00	1.00
MRSA100_10_101	1.00	0.98	0.98	0.97	0.99	1.00	1.00	1.00	0.99	1.00	0.99	0.99	0.99	0.99	0.99	0.99	1.00	0.99	1.00	1.00	1.00	0.99	1.00	0.99	1.00	1.00	0.99	1.00	0.99	1.00	0.99	0.99	0.99	0.99	1.00	0.99	0.99	0.99	1.00	1.00	0.99	1.00	0.99	0.99	0.99	1.00	1.00	0.99	0.99
MRSA100_10_102	1.00	0.99	0.99	0.99	0.99	1.00	1.00	1.00	0.99	1.00	0.99	0.99	0.99	0.99	0.99	0.99	1.00	0.99	1.00	1.00	1.00	0.99	1.00	0.99	1.00	1.00	0.99	1.00	0.99	1.00	0.99	0.99	0.99	1.00	1.00	0.99	0.99	0.99	1.00	1.00	0.99	1.00	0.99	0.99	0.99	1.00	1.00	0.99	0.99
MRSA100_10_103	1.00	0.98	0.98	0.96	0.98	1.00	1.00	1.00	0.98	1.00	0.98	0.98	0.98	0.98	0.98	0.98	1.00	0.98	1.00	1.00	1.00	0.98	1.00	0.98	1.00	1.00	0.98	1.00	0.98	1.00	0.98	0.98	0.98	0.99	1.00	0.98	0.98	0.98	1.00	1.00	0.98	1.00	0.98	0.98	0.98	1.00	1.00	0.98	0.98
MRSA100_10_104	1.00	0.98	0.98	0.93	0.98	1.00	1.00	1.00	0.98	1.00	0.98	0.98	0.98	0.98	0.98	0.98	1.00	0.98	1.00	1.00	1.00	0.98	1.00	0.98	1.00	1.00	0.98	1.00	0.98	1.00	0.98	0.98	0.98	0.97	1.00	0.98	0.98	0.98	1.00	1.00	0.98	1.00	0.98	0.98	0.98	1.00	1.00	0.98	0.98
MRSA100_10_105	0.99	0.97	0.98	0.94	0.98	1.00	1.00	1.00	0.98	1.00	0.98	0.98	0.98	0.98	0.98	0.98	1.00	0.98	1.00	1.00	1.00	0.98	1.00	0.98	1.00	1.00	0.98	1.00	0.98	1.00	0.98	0.98	0.98	0.99	1.00	0.98	0.98	0.98	1.00	1.00	0.98	1.00	0.98	0.98	0.98	0.99	1.00	0.98	0.98
MRSA100_10_11	1.00	1.00	1.00	1.00	1.00	0.98	1.00	0.98	1.00	1.00	1.00	1.00	1.00	1.00	0.05	1.00	0.06	1.00	1.00	0.98	0.98	1.00	0.98	1.00	0.98	0.98	1.00	0.98	1.00	0.97	1.00	1.00	1.00	0.99	0.98	0.99	1.00	0.98	1.00	0.98	1.00	1.00	1.00	1.00	1.00	0.05	0.98	1.00	1.00
MRSA100_10_13	0.99	0.99	0.81	1.00	0.81	0.99	0.81	0.99	0.81	0.99	0.81	0.81	0.81	0.81	0.05	0.81	0.05	0.81	0.99	0.99	0.99	0.81	0.99	0.81	0.99	0.99	0.81	0.99	0.81	0.99	1.00	0.80	0.81	0.99	0.99	0.99	0.81	0.99	0.99	0.99	0.81	0.99	1.00	0.81	0.81	0.05	0.99	0.81	0.81
MRSA100_10_14	0.98	0.98	0.77	1.00	0.77	0.97	0.77	0.97	0.77	0.98	0.77	0.77	0.77	0.77	0.03	0.77	0.03	0.77	0.86	0.97	0.97	0.77	1.00	0.78	0.97	0.97	0.77	0.97	0.77	0.97	1.00	0.77	0.77	0.86	0.97	0.97	0.77	0.97	0.86	0.97	0.77	0.98	1.00	0.77	0.77	0.03	0.97	0.77	0.77
MRSA100_10_15	0.98	0.98	0.93	0.99	0.93	0.98	0.93	0.98	0.93	0.98	0.93	0.93	0.93	0.93	0.06	0.93	0.05	0.93	0.99	0.98	0.98	0.93	0.98	0.93	0.98	0.98	0.93	0.98	0.93	0.98	0.99	0.93	0.93	0.98	0.98	0.98	0.93	0.98	0.99	0.98	0.93	0.98	0.99	0.93	0.93	0.05	0.98	0.93	0.93
MRSA100_10_16	0.98	0.96	0.98	1.00	0.98	0.98	0.98	0.98	0.98	0.98	0.98	0.98	0.98	0.98	0.16	0.98	0.16	0.98	0.98	0.98	0.98	0.98	0.98	0.98	0.98	0.98	0.98	0.98	0.98	0.98	0.98	0.98	0.98	0.98	0.98	0.98	0.98	0.98	0.98	0.98	0.98	0.98	1.00	0.98	0.98	0.16	0.98	0.98	0.98
MRSA100_10_2	0.91	0.90	0.90	1.00	0.90	0.90	0.90	0.91	0.90	0.90	0.90	0.90	0.90	0.90	0.00	0.90	0.05	0.90	0.90	0.91	0.91	0.90	0.91	0.90	0.91	0.91	0.90	0.91	0.90	0.91	1.00	0.90	0.90	0.90	0.91	0.91	0.90	0.91	0.90	0.90	0.90	0.91	1.00	0.90	0.90	0.05	0.91	0.90	0.90
MRSA100_10_20	1.00	0.54	0.54	0.54	0.54	0.54	0.54	0.54	0.54	0.54	0.54	0.54	0.54	0.54	1.00	0.54	0.00	0.54	0.56	0.54	0.54	0.54	0.54	0.54	0.54	0.54	0.54	0.54	0.54	0.54	0.54	0.54	0.54	1.00	0.54	0.54	0.54	0.54	0.56	0.54	0.54	1.00	0.54	0.54	0.54	0.13	0.54	0.54	0.54
MRSA100_10_21	1.00	0.42	0.42	0.42	0.42	0.59	0.42	0.42	0.42	0.42	0.42	0.42	0.42	0.42	1.00	0.42	0.07	0.42	0.85	0.42	0.41	0.42	0.59	0.42	0.42	0.42	0.42	0.42	0.42	0.42	0.42	0.42	0.42	0.99	0.42	0.42	0.42	0.42	0.85	0.59	0.42	1.00	0.42	0.42	0.42	0.07	0.42	0.42	0.42
MRSA100_10_22	1.00	0.08	0.08	0.08	0.47	0.98	0.08	0.08	0.08	0.08	0.08	0.08	0.08	0.08	1.00	0.08	0.08	0.08	0.99	0.08	0.08	0.08	0.94	0.08	0.08	0.08	0.08	0.08	0.08	0.08	0.08	0.08	0.08	1.00	0.08	0.08	0.07	0.08	0.99	0.98	0.08	1.00	0.08	0.08	0.08	0.08	0.08	0.08	0.08
MRSA100_10_23	0.62	0.04	0.04	0.03	0.04	0.97	0.04	0.04	0.04	0.04	0.04	0.04	0.29	0.04	1.00	0.04	0.29	0.04	0.62	0.04	0.04	0.04	0.97	0.04	0.29	0.29	0.04	0.04	0.04	0.04	0.04	0.04	0.04	0.04	0.29	0.04	0.04	0.04	0.62	0.97	0.04	0.62	0.04	0.04	0.04	0.04	0.04	0.04	0.04
MRSA100_10_24	1.00	0.98	0.98	0.98	0.98	0.98	0.98	0.98	0.98	1.00	0.98	0.98	0.98	0.98	0.99	0.98	0.08	0.98	1.00	0.98	0.98	0.98	0.99	0.98	0.98	0.98	0.98	0.98	0.98	0.98	0.98	0.98	0.98	1.00	0.98	0.98	0.98	0.98	1.00	0.98	0.98	1.00	0.98	0.98	0.98	0.08	0.98	0.98	0.98
MRSA100_10_25	0.98	1.00	1.00	1.00	1.00	1.00	1.00	1.00	1.00	0.99	1.00	1.00	1.00	1.00	1.00	1.00	0.00	1.00	1.00	1.00	1.00	1.00	1.00	1.00	1.00	1.00	1.00	1.00	1.00	1.00	1.00	1.00	1.00	0.53	1.00	1.00	1.00	1.00	1.00	1.00	1.00	0.98	1.00	1.00	1.00	0.00	1.00	1.00	1.00
MRSA100_10_26	1.00	1.00	0.99	0.99	0.99	0.99	0.99	0.99	0.99	1.00	0.99	0.99	0.99	0.99	1.00	0.99	0.04	0.99	1.00	0.99	0.99	0.99	0.99	0.99	0.99	0.99	0.99	0.99	0.99	0.99	0.99	0.99	0.99	1.00	0.99	0.99	0.99	0.99	1.00	0.99	0.99	1.00	0.99	0.99	0.99	0.00	0.99	0.99	0.99
MRSA100_10_28	0.99	0.99	0.99	0.99	0.99	0.99	0.99	0.99	0.99	0.99	0.99	0.99	0.99	0.99	1.00	0.99	0.05	0.99	1.00	0.99	0.99	0.99	0.99	0.99	0.99	0.99	0.99	0.99	0.99	0.99	0.99	0.99	0.99	0.99	0.99	0.99	0.99	0.99	1.00	0.99	0.99	0.99	0.99	0.99	0.99	0.05	0.99	0.99	0.99
MRSA100_10_3	0.96	0.97	0.97	1.00	0.97	0.97	0.97	0.95	0.97	0.97	0.97	0.97	0.97	0.97	0.07	0.97	0.00	0.97	0.97	0.95	0.96	0.97	0.97	0.97	0.96	0.95	0.97	0.95	0.97	0.95	1.00	0.97	0.97	0.97	0.96	0.96	0.97	0.96	0.97	0.97	0.97	0.96	1.00	0.97	0.97	0.00	0.96	0.97	0.97
MRSA100_10_30	1.00	1.00	1.00	0.27	1.00	1.00	1.00	1.00	1.00	1.00	1.00	1.00	1.00	1.00	1.00	1.00	1.00	1.00	1.00	1.00	1.00	1.00	1.00	1.00	1.00	1.00	1.00	1.00	1.00	1.00	1.00	1.00	1.00	0.97	1.00	1.00	1.00	1.00	1.00	1.00	1.00	1.00	1.00	1.00	1.00	1.00	1.00	1.00	1.00
MRSA100_10_31	1.00	1.00	1.00	0.87	1.00	1.00	1.00	1.00	1.00	1.00	1.00	1.00	1.00	1.00	1.00	1.00	1.00	1.00	1.00	1.00	1.00	1.00	1.00	1.00	1.00	1.00	1.00	1.00	1.00	1.00	1.00	1.00	1.00	1.00	1.00	1.00	1.00	1.00	1.00	1.00	1.00	1.00	1.00	1.00	1.00	1.00	1.00	1.00	1.00
MRSA100_10_32	1.00	1.00	1.00	0.97	1.00	1.00	1.00	1.00	1.00	1.00	1.00	1.00	1.00	1.00	1.00	1.00	1.00	1.00	1.00	1.00	1.00	1.00	1.00	1.00	1.00	1.00	1.00	1.00	1.00	1.00	1.00	1.00	1.00	1.00	1.00	1.00	1.00	1.00	1.00	1.00	1.00	1.00	1.00	1.00	1.00	1.00	1.00	1.00	1.00
MRSA100_10_33	1.00	0.99	0.99	0.96	0.99	1.00	1.00	1.00	0.99	1.00	0.99	0.99	0.99	0.99	0.99	0.99	1.00	0.99	1.00	1.00	1.00	0.99	1.00	0.99	1.00	1.00	0.99	1.00	0.99	1.00	0.99	0.99	0.99	1.00	1.00	0.99	0.99	0.99	1.00	1.00	0.99	1.00	0.99	0.99	0.99	0.99	1.00	0.99	0.99
MRSA100_10_34	1.00	0.99	0.99	0.97	0.99	1.00	1.00	1.00	0.99	1.00	0.99	0.99	0.99	0.99	0.99	0.99	1.00	0.99	1.00	1.00	1.00	0.99	1.00	0.99	1.00	1.00	0.99	1.00	0.99	1.00	0.99	0.99	0.99	0.99	1.00	0.99	0.99	0.99	1.00	1.00	0.99	1.00	0.99	0.99	0.99	1.00	1.00	0.99	0.99
MRSA100_10_35	1.00	0.99	0.99	0.98	0.99	1.00	1.00	1.00	0.99	1.00	0.99	0.99	0.99	0.99	0.99	0.99	1.00	0.99	1.00	1.00	1.00	0.99	1.00	0.99	1.00	1.00	0.99	1.00	0.99	1.00	0.99	0.99	0.99	0.99	1.00	0.99	0.99	0.99	1.00	1.00	0.99	1.00	0.99	0.99	0.99	1.00	1.00	0.99	0.99
MRSA100_10_36	1.00	0.99	0.99	0.97	0.99	1.00	1.00	1.00	0.99	1.00	0.99	0.99	0.99	0.99	0.99	0.99	1.00	0.99	1.00	1.00	1.00	0.99	1.00	0.99	1.00	1.00	0.99	1.00	0.99	1.00	0.99	0.99	0.99	0.99	1.00	0.99	0.99	0.99	1.00	1.00	0.99	1.00	0.99	0.99	0.99	1.00	1.00	0.99	0.99
MRSA100_10_37	1.00	1.00	1.00	0.91	1.00	1.00	1.00	1.00	1.00	1.00	1.00	1.00	1.00	1.00	1.00	1.00	1.00	1.00	1.00	1.00	1.00	1.00	1.00	1.00	1.00	1.00	1.00	1.00	1.00	1.00	1.00	1.00	1.00	0.99	1.00	1.00	1.00	1.00	1.00	1.00	1.00	1.00	1.00	1.00	1.00	1.00	1.00	1.00	1.00
MRSA100_10_38	1.00	1.00	1.00	0.97	1.00	1.00	1.00	1.00	1.00	1.00	1.00	1.00	1.00	1.00	1.00	1.00	1.00	1.00	1.00	1.00	1.00	1.00	1.00	1.00	1.00	1.00	1.00	1.00	1.00	1.00	1.00	1.00	1.00	1.00	1.00	1.00	1.00	1.00	1.00	1.00	1.00	1.00	1.00	1.00	1.00	1.00	1.00	1.00	1.00
MRSA100_10_39	1.00	1.00	1.00	0.91	1.00	1.00	1.00	1.00	1.00	1.00	1.00	1.00	1.00	1.00	1.00	1.00	1.00	1.00	1.00	1.00	1.00	1.00	1.00	1.00	1.00	1.00	1.00	1.00	1.00	1.00	1.00	1.00	1.00	1.00	1.00	1.00	1.00	1.00	1.00	1.00	1.00	1.00	1.00	1.00	1.00	1.00	1.00	1.00	1.00
MRSA100_10_4	1.00	1.00	1.00	1.00	1.00	0.97	1.00	0.97	1.00	1.00	1.00	1.00	1.00	1.00	0.06	1.00	0.06	1.00	1.00	0.97	0.96	1.00	0.98	1.00	0.97	0.97	1.00	0.97	1.00	0.97	1.00	1.00	1.00	1.00	0.97	0.97	1.00	0.97	1.00	0.97	1.00	1.00	1.00	1.00	1.00	0.06	0.97	1.00	1.00
MRSA100_10_40	1.00	0.99	0.99	0.96	0.99	1.00	1.00	1.00	0.99	1.00	0.99	0.99	0.99	0.99	0.99	0.99	1.00	0.99	1.00	1.00	1.00	0.99	1.00	0.99	1.00	1.00	0.99	1.00	0.99	1.00	0.99	0.99	0.99	1.00	1.00	0.99	0.99	0.99	1.00	1.00	0.99	1.00	0.99	0.99	0.99	1.00	1.00	0.99	0.99
MRSA100_10_41	1.00	1.00	1.00	0.98	1.00	1.00	1.00	1.00	1.00	1.00	1.00	1.00	1.00	1.00	1.00	1.00	1.00	1.00	1.00	1.00	1.00	1.00	1.00	1.00	1.00	1.00	1.00	1.00	1.00	1.00	1.00	1.00	1.00	1.00	1.00	1.00	1.00	1.00	1.00	1.00	1.00	1.00	1.00	1.00	1.00	1.00	1.00	1.00	1.00
MRSA100_10_42	1.00	1.00	0.99	0.98	0.99	1.00	1.00	1.00	0.99	1.00	0.99	0.99	0.99	0.99	0.99	0.99	1.00	0.99	1.00	1.00	1.00	0.99	1.00	0.99	1.00	1.00	0.99	1.00	0.99	1.00	0.99	0.99	0.99	1.00	1.00	0.99	0.99	0.99	1.00	1.00	0.99	1.00	0.99	0.99	0.99	1.00	1.00	0.99	0.99
MRSA100_10_43	1.00	1.00	1.00	0.98	1.00	1.00	1.00	1.00	1.00	1.00	1.00	1.00	1.00	1.00	1.00	1.00	1.00	1.00	1.00	1.00	1.00	1.00	1.00	1.00	1.00	1.00	1.00	1.00	1.00	1.00	1.00	1.00	1.00	0.98	1.00	1.00	1.00	1.00	1.00	1.00	1.00	1.00	1.00	1.00	1.00	1.00	1.00	1.00	1.00
MRSA100_10_45	1.00	0.98	0.98	0.97	0.98	1.00	1.00	1.00	0.98	1.00	0.98	0.98	0.98	0.98	0.98	0.98	1.00	0.98	1.00	1.00	1.00	0.98	1.00	0.98	1.00	1.00	0.98	1.00	0.98	1.00	0.98	0.98	0.98	0.98	1.00	0.98	0.98	0.98	1.00	1.00	0.98	1.00	0.98	0.98	0.98	1.00	1.00	0.98	0.98
MRSA100_10_46	1.00	1.00	0.98	0.96	0.98	1.00	1.00	1.00	0.98	1.00	0.98	0.98	0.98	0.98	0.98	0.98	1.00	0.98	1.00	1.00	1.00	0.98	1.00	0.98	1.00	1.00	0.98	1.00	0.98	1.00	0.98	0.98	0.98	0.99	1.00	0.98	0.98	0.98	1.00	1.00	0.98	1.00	0.98	0.98	0.98	1.00	1.00	0.98	0.98
MRSA100_10_47	1.00	1.00	0.98	0.98	0.98	1.00	1.00	1.00	0.98	1.00	0.98	0.98	0.98	0.98	0.98	0.98	1.00	0.98	1.00	1.00	1.00	0.98	1.00	0.98	1.00	1.00	0.98	1.00	0.98	1.00	0.98	0.98	0.98	0.99	1.00	0.98	0.98	0.98	1.00	1.00	0.98	1.00	0.98	0.98	0.98	1.00	1.00	0.98	0.98
MRSA100_10_48	1.00	1.00	1.00	0.99	1.00	1.00	1.00	1.00	1.00	1.00	1.00	1.00	1.00	1.00	1.00	1.00	1.00	1.00	1.00	1.00	1.00	1.00	1.00	1.00	1.00	1.00	1.00	1.00	1.00	1.00	1.00	1.00	1.00	1.00	1.00	1.00	1.00	1.00	1.00	1.00	1.00	1.00	1.00	1.00	1.00	1.00	1.00	1.00	1.00
MRSA100_10_49	1.00	0.99	0.99	0.95	0.99	1.00	1.00	1.00	0.99	1.00	0.99	0.99	0.99	0.99	0.99	0.99	1.00	0.99	1.00	1.00	1.00	0.99	1.00	0.99	1.00	1.00	0.99	1.00	0.99	1.00	0.99	0.99	0.99	0.98	1.00	0.99	0.99	0.99	1.00	1.00	0.99	1.00	0.99	0.99	0.99	1.00	1.00	0.99	0.99
MRSA100_10_5	0.98	0.98	0.98	1.00	0.98	0.95	0.98	0.94	0.98	1.00	0.98	0.98	0.98	0.98	0.01	0.98	0.01	0.98	0.98	0.94	0.94	0.98	0.95	0.98	0.94	0.94	0.98	0.94	0.98	0.94	1.00	0.98	0.98	0.98	0.94	0.94	0.98	0.94	0.98	0.95	0.98	0.98	1.00	0.98	0.98	0.01	0.94	0.98	0.98
MRSA100_10_50	1.00	0.99	0.98	0.95	0.98	1.00	1.00	1.00	0.98	1.00	0.98	0.98	0.98	0.98	0.99	0.98	1.00	0.98	1.00	1.00	1.00	0.98	1.00	0.98	1.00	1.00	0.98	1.00	0.98	1.00	0.98	0.98	0.98	0.98	1.00	0.98	0.98	0.98	1.00	1.00	0.98	1.00	0.99	0.98	0.98	1.00	1.00	0.98	0.98
MRSA100_10_51	1.00	1.00	0.99	0.98	0.99	1.00	1.00	1.00	0.99	1.00	0.99	0.99	0.99	0.99	0.99	0.99	1.00	0.99	1.00	1.00	1.00	0.99	1.00	0.99	1.00	1.00	0.99	1.00	0.99	1.00	0.99	0.99	0.99	1.00	1.00	0.99	0.99	0.99	1.00	1.00	0.99	1.00	0.99	0.99	0.99	1.00	0.95	0.99	0.99
MRSA100_10_52	1.00	1.00	1.00	0.98	1.00	1.00	1.00	1.00	1.00	1.00	1.00	1.00	1.00	1.00	1.00	1.00	1.00	1.00	1.00	1.00	1.00	1.00	1.00	1.00	1.00	1.00	1.00	1.00	1.00	1.00	1.00	1.00	1.00	1.00	1.00	1.00	1.00	1.00	1.00	1.00	1.00	1.00	1.00	1.00	1.00	1.00	1.00	1.00	1.00
MRSA100_10_53	1.00	0.98	0.98	0.97	0.98	1.00	1.00	1.00	0.98	1.00	0.98	0.98	0.98	0.98	0.98	0.98	1.00	0.98	1.00	1.00	1.00	0.98	1.00	0.98	1.00	1.00	0.98	1.00	0.98	1.00	0.98	0.98	0.98	0.98	1.00	0.98	0.98	0.98	1.00	1.00	0.98	1.00	0.98	0.98	0.98	1.00	1.00	0.98	0.98
MRSA100_10_54	1.00	0.99	0.99	0.96	0.99	1.00	1.00	1.00	0.99	1.00	0.99	0.99	0.99	0.99	0.99	0.99	1.00	0.99	1.00	1.00	1.00	0.99	1.00	0.99	1.00	1.00	0.99	1.00	0.99	1.00	0.99	0.99	0.99	0.99	1.00	0.99	0.99	0.99	1.00	1.00	0.99	1.00	0.99	0.99	0.99	1.00	1.00	0.99	0.99
MRSA100_10_55	1.00	1.00	1.00	0.98	1.00	1.00	1.00	1.00	1.00	1.00	1.00	1.00	1.00	1.00	1.00	1.00	1.00	1.00	1.00	1.00	1.00	1.00	1.00	1.00	1.00	1.00	1.00	1.00	1.00	1.00	1.00	1.00	1.00	1.00	1.00	1.00	1.00	1.00	1.00	1.00	1.00	1.00	1.00	1.00	1.00	1.00	1.00	1.00	1.00
MRSA100_10_56	1.00	0.97	1.00	0.89	1.00	1.00	1.00	1.00	1.00	1.00	1.00	1.00	1.00	1.00	1.00	1.00	1.00	1.00	1.00	1.00	1.00	1.00	1.00	1.00	1.00	1.00	1.00	1.00	1.00	1.00	1.00	1.00	1.00	0.96	1.00	1.00	1.00	1.00	1.00	1.00	1.00	1.00	1.00	1.00	1.00	1.00	1.00	1.00	1.00
MRSA100_10_57	1.00	0.99	1.00	0.95	1.00	1.00	1.00	1.00	1.00	1.00	1.00	1.00	1.00	1.00	0.99	1.00	1.00	1.00	1.00	1.00	1.00	1.00	1.00	1.00	1.00	1.00	1.00	1.00	1.00	1.00	1.00	1.00	1.00	1.00	1.00	1.00	1.00	1.00	1.00	1.00	1.00	1.00	1.00	1.00	1.00	1.00	1.00	1.00	1.00
MRSA100_10_58	1.00	0.99	1.00	0.94	1.00	1.00	1.00	1.00	1.00	1.00	1.00	1.00	1.00	1.00	1.00	1.00	1.00	1.00	1.00	1.00	1.00	1.00	1.00	1.00	1.00	1.00	1.00	1.00	1.00	1.00	1.00	1.00	1.00	0.99	1.00	1.00	1.00	1.00	1.00	1.00	1.00	1.00	1.00	1.00	1.00	1.00	1.00	1.00	1.00
MRSA100_10_59	1.00	1.00	0.99	0.97	0.99	1.00	1.00	1.00	0.99	1.00	0.99	0.99	0.99	0.99	0.99	0.99	1.00	0.99	1.00	1.00	1.00	0.99	1.00	0.99	1.00	1.00	0.99	1.00	0.99	1.00	0.99	0.99	0.99	0.99	1.00	0.99	0.99	0.99	1.00	1.00	0.99	1.00	0.99	0.99	0.99	1.00	1.00	0.99	0.99
MRSA100_10_6	1.00	0.99	1.00	1.00	1.00	0.99	1.00	0.91	1.00	0.99	1.00	1.00	1.00	1.00	0.02	1.00	0.02	1.00	1.00	0.91	0.98	1.00	0.99	1.00	0.91	0.91	1.00	0.91	1.00	0.91	1.00	1.00	1.00	1.00	0.91	0.91	1.00	0.91	1.00	0.99	1.00	0.99	1.00	1.00	1.00	0.02	0.91	1.00	1.00
MRSA100_10_60	1.00	0.99	0.99	0.99	0.99	1.00	1.00	1.00	0.99	0.98	0.99	0.99	0.99	0.99	0.99	0.99	1.00	0.99	1.00	1.00	1.00	0.99	1.00	0.99	1.00	1.00	0.99	1.00	0.99	1.00	0.99	0.99	0.99	0.99	1.00	0.99	0.99	0.99	1.00	1.00	0.99	1.00	0.99	0.99	0.99	1.00	1.00	0.99	0.99
MRSA100_10_61	1.00	0.98	0.98	0.98	0.98	1.00	1.00	1.00	0.98	1.00	0.98	0.98	0.98	0.98	0.98	0.98	1.00	0.98	1.00	1.00	1.00	0.98	1.00	0.98	1.00	1.00	0.98	1.00	0.98	1.00	0.98	0.98	0.98	0.98	1.00	0.98	0.98	0.98	1.00	1.00	0.98	1.00	0.98	0.98	0.98	1.00	1.00	0.98	0.98
MRSA100_10_62	1.00	0.99	0.99	0.97	0.99	1.00	1.00	1.00	0.99	1.00	0.99	0.99	0.99	0.99	0.99	0.99	1.00	0.99	1.00	1.00	1.00	0.99	1.00	0.99	1.00	1.00	0.99	1.00	0.99	1.00	0.99	0.99	0.99	0.99	1.00	0.99	0.99	0.99	1.00	1.00	0.99	1.00	0.98	0.99	0.99	1.00	1.00	0.99	0.99
MRSA100_10_63	1.00	0.99	1.00	0.98	1.00	1.00	1.00	1.00	1.00	1.00	1.00	1.00	1.00	1.00	1.00	1.00	1.00	1.00	1.00	1.00	1.00	1.00	1.00	1.00	1.00	1.00	1.00	1.00	1.00	1.00	1.00	1.00	1.00	1.00	1.00	1.00	1.00	1.00	1.00	1.00	1.00	1.00	1.00	1.00	1.00	1.00	1.00	1.00	1.00
MRSA100_10_64	1.00	1.00	0.99	0.98	0.99	1.00	1.00	1.00	0.99	1.00	0.99	0.99	0.99	0.99	0.99	0.99	1.00	0.99	1.00	1.00	1.00	0.99	1.00	0.99	1.00	1.00	0.99	1.00	0.99	1.00	0.99	0.99	0.99	0.99	1.00	0.99	0.99	0.99	1.00	1.00	0.99	1.00	0.99	0.99	0.99	1.00	1.00	0.99	0.99
MRSA100_10_65	1.00	1.00	1.00	0.97	1.00	1.00	1.00	1.00	1.00	1.00	1.00	1.00	1.00	1.00	1.00	1.00	1.00	1.00	1.00	1.00	1.00	1.00	1.00	1.00	1.00	1.00	1.00	1.00	1.00	1.00	1.00	1.00	1.00	0.99	1.00	1.00	1.00	1.00	1.00	1.00	1.00	1.00	1.00	1.00	1.00	1.00	1.00	1.00	1.00
MRSA100_10_66	1.00	1.00	0.99	1.00	0.99	1.00	1.00	1.00	0.99	1.00	0.99	0.99	0.99	0.99	0.99	0.99	1.00	0.99	1.00	1.00	1.00	0.99	1.00	0.99	1.00	1.00	0.99	1.00	0.99	1.00	0.99	0.99	0.99	1.00	1.00	0.99	0.99	0.99	1.00	1.00	0.99	1.00	0.99	0.99	0.99	1.00	1.00	0.99	0.99
MRSA100_10_67	1.00	1.00	0.99	0.98	0.99	1.00	1.00	1.00	0.99	1.00	0.99	0.99	0.99	0.99	0.99	0.99	1.00	0.99	1.00	1.00	1.00	0.99	1.00	0.99	1.00	1.00	0.99	1.00	0.99	1.00	0.99	0.99	0.99	1.00	1.00	0.99	0.99	0.99	1.00	1.00	0.99	1.00	0.99	0.99	0.99	1.00	1.00	0.99	0.99
MRSA100_10_68	1.00	1.00	0.99	0.98	0.99	1.00	1.00	1.00	0.99	1.00	0.99	0.99	0.99	0.99	0.99	0.99	1.00	0.99	1.00	1.00	1.00	0.99	1.00	0.99	1.00	1.00	0.99	1.00	0.99	1.00	0.99	0.99	0.99	0.99	1.00	0.99	0.99	0.99	1.00	1.00	0.99	1.00	0.99	0.99	0.99	1.00	1.00	0.99	0.99
MRSA100_10_69	1.00	1.00	1.00	0.98	1.00	1.00	1.00	1.00	1.00	1.00	1.00	1.00	1.00	1.00	1.00	1.00	1.00	1.00	1.00	1.00	1.00	1.00	1.00	1.00	1.00	1.00	1.00	1.00	1.00	1.00	1.00	1.00	1.00	0.99	1.00	1.00	1.00	1.00	1.00	1.00	1.00	1.00	1.00	1.00	1.00	1.00	1.00	1.00	1.00
MRSA100_10_7	1.00	1.00	0.99	1.00	0.99	0.99	0.99	0.98	0.99	1.00	0.99	0.99	0.99	0.99	0.03	0.99	0.00	0.99	0.99	0.98	0.98	0.99	1.00	0.99	0.98	0.98	0.99	0.98	0.99	0.98	1.00	0.99	0.99	1.00	0.98	0.98	0.99	0.98	0.99	0.99	0.99	1.00	1.00	0.99	0.99	0.00	0.98	0.99	0.99
MRSA100_10_70	1.00	0.99	0.99	0.98	0.99	1.00	1.00	1.00	0.99	1.00	0.99	0.99	0.99	0.99	0.99	0.99	1.00	0.99	1.00	1.00	1.00	0.99	1.00	0.99	1.00	1.00	0.99	1.00	0.99	1.00	0.99	0.99	0.99	1.00	1.00	0.99	0.99	0.99	1.00	1.00	0.99	1.00	0.99	0.99	0.99	1.00	1.00	0.99	0.99
MRSA100_10_71	1.00	0.99	1.00	0.98	1.00	1.00	1.00	1.00	1.00	1.00	1.00	1.00	1.00	1.00	1.00	1.00	1.00	1.00	1.00	1.00	1.00	0.99	1.00	1.00	1.00	1.00	1.00	1.00	1.00	1.00	1.00	1.00	1.00	1.00	1.00	1.00	1.00	1.00	1.00	1.00	1.00	1.00	1.00	1.00	1.00	1.00	1.00	1.00	1.00
MRSA100_10_72	1.00	1.00	1.00	0.97	1.00	1.00	1.00	1.00	1.00	1.00	1.00	1.00	1.00	1.00	1.00	1.00	1.00	1.00	1.00	1.00	1.00	1.00	1.00	1.00	1.00	1.00	1.00	1.00	1.00	1.00	1.00	1.00	1.00	0.99	1.00	1.00	1.00	1.00	1.00	1.00	0.98	1.00	1.00	1.00	1.00	1.00	1.00	1.00	1.00
MRSA100_10_73	1.00	1.00	1.00	1.00	1.00	1.00	1.00	1.00	1.00	1.00	1.00	1.00	1.00	1.00	1.00	1.00	1.00	1.00	1.00	1.00	1.00	1.00	1.00	1.00	1.00	1.00	1.00	1.00	1.00	1.00	1.00	1.00	1.00	1.00	1.00	1.00	1.00	1.00	1.00	1.00	1.00	1.00	1.00	1.00	1.00	1.00	1.00	1.00	1.00
MRSA100_10_74	1.00	1.00	1.00	0.99	1.00	1.00	1.00	1.00	1.00	1.00	1.00	1.00	1.00	1.00	1.00	1.00	1.00	1.00	1.00	1.00	1.00	1.00	1.00	1.00	1.00	1.00	1.00	1.00	1.00	1.00	1.00	1.00	1.00	1.00	1.00	1.00	1.00	1.00	1.00	1.00	1.00	1.00	1.00	1.00	1.00	1.00	1.00	1.00	1.00
MRSA100_10_75	1.00	0.99	1.00	0.97	1.00	1.00	1.00	1.00	1.00	1.00	1.00	1.00	1.00	1.00	1.00	1.00	1.00	1.00	1.00	1.00	1.00	1.00	1.00	1.00	1.00	1.00	1.00	1.00	1.00	1.00	1.00	1.00	1.00	0.98	1.00	1.00	1.00	1.00	1.00	1.00	1.00	1.00	1.00	1.00	1.00	1.00	1.00	1.00	1.00
MRSA100_10_76	1.00	1.00	0.99	0.97	0.99	1.00	1.00	1.00	0.99	1.00	0.99	0.99	0.99	0.99	0.99	0.99	1.00	0.99	1.00	1.00	1.00	0.99	1.00	0.99	1.00	1.00	0.99	1.00	0.99	1.00	0.99	0.99	0.99	0.99	1.00	0.99	0.99	0.99	1.00	1.00	0.99	1.00	0.98	0.99	0.99	1.00	1.00	0.99	0.99
MRSA100_10_78	1.00	0.99	0.99	0.96	0.99	1.00	1.00	1.00	0.99	1.00	0.99	0.99	0.99	0.99	0.99	0.99	1.00	0.99	1.00	1.00	1.00	0.99	1.00	0.99	1.00	1.00	0.99	1.00	0.99	1.00	0.99	0.99	0.99	0.99	1.00	0.99	0.99	0.99	1.00	1.00	0.99	1.00	0.99	0.99	0.99	1.00	1.00	0.99	0.99
MRSA100_10_79	1.00	1.00	1.00	0.97	1.00	1.00	1.00	1.00	1.00	1.00	1.00	1.00	1.00	1.00	1.00	1.00	1.00	1.00	1.00	1.00	1.00	1.00	1.00	1.00	1.00	1.00	1.00	1.00	1.00	1.00	1.00	1.00	1.00	1.00	1.00	1.00	1.00	1.00	1.00	1.00	1.00	1.00	1.00	1.00	1.00	1.00	1.00	1.00	1.00
MRSA100_10_81	1.00	0.98	0.98	0.97	0.98	1.00	1.00	1.00	0.98	1.00	0.98	0.98	0.98	0.98	0.98	0.98	1.00	0.98	1.00	1.00	1.00	0.98	1.00	0.98	1.00	1.00	0.98	1.00	0.98	1.00	0.98	0.98	0.98	0.98	1.00	0.98	0.98	0.98	1.00	1.00	0.98	1.00	0.97	0.98	0.98	1.00	1.00	0.97	0.98
MRSA100_10_82	1.00	0.99	0.99	0.97	0.99	1.00	1.00	1.00	0.99	1.00	0.99	0.99	0.99	0.99	0.99	0.99	1.00	0.99	1.00	1.00	1.00	0.99	1.00	0.99	1.00	1.00	0.99	1.00	0.99	1.00	0.99	0.99	0.99	0.99	1.00	0.99	0.99	0.99	1.00	1.00	0.99	1.00	0.99	0.99	0.99	1.00	1.00	0.99	0.99
MRSA100_10_83	1.00	0.99	0.99	0.98	0.99	1.00	1.00	1.00	0.99	1.00	0.99	0.99	0.99	0.99	0.99	0.99	1.00	0.99	1.00	1.00	1.00	0.99	1.00	0.99	1.00	1.00	0.99	1.00	0.99	1.00	0.99	0.99	0.99	1.00	1.00	0.99	0.99	0.99	1.00	1.00	0.99	1.00	0.99	0.99	0.99	1.00	1.00	0.99	0.99
MRSA100_10_84	1.00	0.99	0.99	0.97	0.99	1.00	1.00	1.00	0.99	1.00	0.99	0.99	0.99	0.99	0.99	0.99	1.00	0.99	1.00	1.00	1.00	0.99	1.00	0.99	1.00	1.00	0.99	1.00	0.99	1.00	0.99	0.99	0.99	0.99	1.00	0.99	0.99	0.99	1.00	1.00	0.99	1.00	0.99	0.99	0.99	1.00	1.00	0.99	0.99
MRSA100_10_85	1.00	0.99	1.00	1.00	1.00	1.00	1.00	1.00	1.00	1.00	1.00	1.00	1.00	1.00	1.00	1.00	1.00	1.00	1.00	1.00	1.00	1.00	1.00	1.00	1.00	1.00	1.00	1.00	1.00	1.00	1.00	1.00	1.00	0.99	1.00	1.00	1.00	1.00	1.00	1.00	1.00	1.00	1.00	1.00	1.00	1.00	1.00	1.00	1.00
MRSA100_10_87	1.00	1.00	0.99	0.97	0.99	1.00	1.00	1.00	0.99	1.00	0.99	0.99	0.99	0.99	0.99	0.99	1.00	0.99	1.00	1.00	1.00	0.99	1.00	0.99	0.98	1.00	0.99	1.00	0.99	1.00	0.99	0.99	0.99	1.00	1.00	0.99	0.99	0.99	1.00	1.00	0.99	1.00	0.99	0.99	0.99	1.00	1.00	0.99	0.99
MRSA100_10_88	1.00	0.98	0.98	0.97	0.98	1.00	1.00	1.00	0.98	1.00	0.98	0.98	0.98	0.98	0.98	0.98	1.00	0.98	1.00	1.00	1.00	0.98	1.00	0.98	1.00	1.00	0.98	1.00	0.98	1.00	0.98	0.98	0.98	0.98	1.00	0.98	0.98	0.98	1.00	1.00	0.98	1.00	0.98	0.98	0.98	1.00	1.00	0.98	0.98
MRSA100_10_89	1.00	1.00	1.00	0.95	1.00	1.00	1.00	1.00	1.00	1.00	1.00	1.00	1.00	1.00	1.00	1.00	1.00	1.00	1.00	1.00	1.00	1.00	1.00	1.00	1.00	1.00	1.00	1.00	1.00	1.00	1.00	1.00	1.00	1.00	1.00	1.00	1.00	1.00	1.00	1.00	1.00	1.00	1.00	1.00	1.00	1.00	1.00	1.00	1.00
MRSA100_10_9	1.00	1.00	0.98	1.00	1.00	1.00	1.00	0.97	1.00	0.98	1.00	1.00	1.00	1.00	0.00	1.00	0.00	0.98	1.00	0.97	0.97	1.00	0.97	1.00	0.97	0.97	0.98	0.97	1.00	0.97	1.00	1.00	1.00	0.98	0.96	0.97	1.00	0.97	1.00	1.00	1.00	1.00	1.00	1.00	1.00	0.00	0.97	1.00	1.00
MRSA100_10_90	1.00	0.99	0.99	0.96	0.96	1.00	1.00	1.00	0.99	1.00	0.99	0.96	0.99	0.96	0.99	0.96	1.00	0.99	1.00	1.00	1.00	0.99	1.00	0.96	1.00	1.00	0.99	1.00	0.99	1.00	0.99	0.96	0.99	0.96	1.00	0.99	0.99	0.96	1.00	1.00	0.99	0.97	0.99	0.99	0.96	0.96	1.00	0.95	0.99
MRSA100_10_91	1.00	0.98	0.97	0.98	0.97	1.00	1.00	1.00	0.97	1.00	0.97	0.97	0.97	0.97	0.97	0.97	1.00	0.97	1.00	1.00	1.00	0.97	1.00	0.97	1.00	1.00	0.97	1.00	0.97	1.00	0.97	0.97	0.97	0.98	1.00	0.97	0.97	0.97	1.00	1.00	0.97	1.00	0.97	0.97	0.97	1.00	1.00	0.97	0.97
MRSA100_10_92	1.00	0.96	0.96	0.92	0.96	1.00	1.00	1.00	0.96	1.00	0.96	0.96	0.96	0.96	0.96	0.96	1.00	0.96	1.00	1.00	1.00	0.96	1.00	0.96	1.00	0.98	0.96	1.00	0.96	1.00	0.96	0.96	0.96	0.96	1.00	0.96	0.96	0.96	1.00	1.00	0.96	1.00	0.96	0.96	0.96	1.00	1.00	0.96	0.96
MRSA100_10_93	1.00	1.00	1.00	0.99	1.00	1.00	1.00	1.00	1.00	1.00	1.00	1.00	1.00	1.00	1.00	1.00	1.00	1.00	1.00	1.00	1.00	1.00	1.00	1.00	1.00	1.00	1.00	1.00	1.00	1.00	1.00	1.00	1.00	1.00	1.00	1.00	1.00	1.00	1.00	1.00	1.00	1.00	1.00	1.00	1.00	1.00	1.00	1.00	1.00
MRSA100_10_94	1.00	0.99	0.98	0.97	0.98	1.00	1.00	1.00	0.98	1.00	0.98	0.98	0.98	0.98	0.98	0.98	1.00	0.98	1.00	1.00	1.00	0.98	1.00	0.98	1.00	1.00	0.98	1.00	0.98	1.00	0.98	0.98	0.98	0.98	1.00	0.98	0.98	0.98	1.00	1.00	0.98	1.00	0.98	0.98	0.98	1.00	1.00	0.98	0.98
MRSA100_10_95	1.00	0.99	0.99	1.00	0.99	1.00	1.00	1.00	0.99	1.00	0.99	0.99	0.99	0.99	0.99	0.99	1.00	0.99	1.00	1.00	1.00	0.99	1.00	0.99	1.00	1.00	0.99	1.00	0.99	1.00	0.99	0.98	0.99	1.00	1.00	0.99	0.99	0.99	1.00	1.00	0.99	1.00	0.99	0.99	0.99	1.00	1.00	0.99	0.99
MRSA100_10_96	1.00	0.99	0.99	0.98	0.99	1.00	1.00	1.00	0.99	1.00	0.99	0.99	0.99	0.99	0.99	0.99	1.00	0.99	1.00	1.00	1.00	0.99	1.00	0.99	1.00	1.00	0.99	1.00	0.99	1.00	0.99	0.99	0.98	0.99	1.00	0.99	0.99	0.99	1.00	1.00	0.99	1.00	0.99	0.99	0.99	1.00	1.00	0.99	0.99
MRSA100_10_97	1.00	0.99	0.98	0.96	0.98	1.00	1.00	1.00	0.98	1.00	0.98	0.98	0.98	0.98	0.98	0.98	1.00	0.98	1.00	1.00	1.00	0.98	1.00	0.98	1.00	1.00	0.98	1.00	0.98	1.00	0.98	0.98	0.98	0.98	1.00	0.98	0.98	0.98	1.00	1.00	0.98	1.00	0.98	0.98	0.98	1.00	1.00	0.98	0.98
MRSA100_10_98	1.00	1.00	1.00	0.96	1.00	1.00	1.00	1.00	1.00	1.00	1.00	1.00	1.00	1.00	1.00	1.00	1.00	1.00	0.99	1.00	1.00	1.00	1.00	1.00	1.00	1.00	1.00	1.00	1.00	1.00	1.00	1.00	1.00	0.98	1.00	1.00	1.00	1.00	1.00	1.00	1.00	1.00	0.99	1.00	1.00	1.00	1.00	1.00	1.00
MRSA100_10_99	1.00	0.98	0.98	0.96	0.98	1.00	1.00	1.00	0.98	1.00	0.98	0.98	0.98	0.98	0.98	0.98	1.00	0.98	1.00	1.00	1.00	0.98	1.00	0.98	1.00	1.00	0.98	1.00	0.98	1.00	0.98	0.98	0.98	0.99	1.00	0.98	0.98	0.98	1.00	1.00	0.98	1.00	0.98	0.98	0.98	1.00	1.00	0.98	0.98
MRSA100_11_1	1.00	0.99	0.99	0.90	0.99	1.00	1.00	1.00	0.99	1.00	0.99	0.99	0.99	0.99	0.99	0.99	1.00	0.99	1.00	1.00	1.00	0.99	1.00	0.99	1.00	1.00	0.99	1.00	0.99	1.00	0.99	0.99	0.99	0.99	1.00	0.99	0.99	0.99	1.00	1.00	0.99	1.00	0.99	0.99	0.99	1.00	1.00	0.99	0.99
MRSA100_11_11	1.00	1.00	1.00	0.98	1.00	1.00	1.00	1.00	1.00	1.00	1.00	1.00	1.00	1.00	1.00	1.00	1.00	1.00	1.00	1.00	1.00	1.00	1.00	1.00	1.00	1.00	1.00	1.00	1.00	1.00	1.00	1.00	1.00	1.00	1.00	1.00	1.00	1.00	1.00	1.00	1.00	1.00	1.00	1.00	1.00	1.00	1.00	1.00	1.00
MRSA100_11_12	1.00	1.00	1.00	0.98	1.00	1.00	1.00	1.00	1.00	1.00	1.00	1.00	1.00	1.00	1.00	1.00	1.00	1.00	1.00	1.00	1.00	1.00	1.00	1.00	1.00	1.00	1.00	0.99	1.00	1.00	1.00	1.00	1.00	0.99	1.00	1.00	1.00	1.00	1.00	1.00	1.00	1.00	1.00	1.00	1.00	1.00	1.00	1.00	1.00
MRSA100_11_13	1.00	0.99	1.00	0.98	1.00	1.00	1.00	1.00	1.00	1.00	1.00	1.00	1.00	1.00	1.00	0.99	1.00	1.00	1.00	1.00	1.00	1.00	1.00	1.00	1.00	1.00	1.00	1.00	1.00	1.00	1.00	1.00	1.00	0.99	1.00	1.00	1.00	1.00	1.00	1.00	1.00	1.00	1.00	1.00	1.00	1.00	1.00	1.00	1.00
MRSA100_11_14	1.00	1.00	1.00	0.99	1.00	1.00	1.00	1.00	1.00	1.00	1.00	1.00	1.00	1.00	1.00	1.00	1.00	1.00	1.00	1.00	1.00	1.00	1.00	1.00	1.00	1.00	1.00	1.00	1.00	1.00	1.00	1.00	1.00	1.00	1.00	1.00	1.00	1.00	1.00	1.00	1.00	1.00	1.00	1.00	1.00	1.00	1.00	1.00	1.00
MRSA100_11_15	1.00	0.99	0.99	0.96	0.99	1.00	1.00	0.99	0.99	1.00	0.99	0.99	0.99	0.99	0.99	0.99	0.99	0.99	1.00	0.99	1.00	0.99	1.00	0.99	1.00	1.00	0.99	1.00	0.99	1.00	0.99	0.99	0.99	0.99	0.99	0.99	0.99	0.99	1.00	1.00	0.99	1.00	0.99	0.99	0.99	1.00	1.00	0.99	0.99
MRSA100_11_16	1.00	0.99	0.99	0.98	0.99	1.00	1.00	1.00	0.99	1.00	0.99	0.99	0.99	0.99	0.99	0.99	1.00	0.99	1.00	1.00	1.00	0.99	1.00	0.99	1.00	1.00	0.99	1.00	0.99	1.00	0.99	0.99	0.99	0.99	1.00	0.99	0.99	0.99	1.00	1.00	0.99	1.00	0.99	0.99	0.99	1.00	1.00	0.99	0.99
MRSA100_11_17	1.00	0.98	0.99	0.96	0.99	1.00	1.00	1.00	0.99	1.00	0.99	0.99	0.99	0.99	0.99	0.99	1.00	0.99	1.00	1.00	1.00	0.99	1.00	0.99	1.00	1.00	0.99	1.00	0.99	1.00	0.98	0.99	0.99	0.99	1.00	0.99	0.99	0.99	1.00	1.00	0.99	1.00	0.99	0.99	0.99	1.00	1.00	0.99	0.99
MRSA100_11_18	1.00	1.00	0.98	1.00	0.98	1.00	1.00	1.00	0.98	1.00	0.98	0.98	0.98	0.98	0.98	0.98	1.00	0.98	1.00	1.00	1.00	0.98	1.00	0.98	1.00	1.00	0.98	1.00	0.98	1.00	0.98	0.98	0.98	1.00	1.00	0.98	0.98	0.98	1.00	1.00	0.98	1.00	0.98	0.98	0.98	1.00	1.00	0.98	0.98
MRSA100_11_19	1.00	0.99	1.00	0.99	1.00	1.00	1.00	1.00	1.00	1.00	1.00	1.00	1.00	1.00	1.00	1.00	1.00	1.00	1.00	1.00	1.00	1.00	1.00	1.00	1.00	1.00	1.00	1.00	1.00	1.00	1.00	1.00	1.00	1.00	1.00	1.00	1.00	1.00	1.00	1.00	1.00	1.00	1.00	1.00	1.00	1.00	1.00	1.00	1.00
MRSA100_11_2	1.00	0.99	0.99	0.92	0.99	1.00	1.00	1.00	0.99	1.00	0.99	0.99	0.99	0.99	0.99	0.99	1.00	0.99	1.00	1.00	1.00	0.99	1.00	0.99	1.00	1.00	0.99	1.00	0.99	1.00	0.99	0.99	0.99	0.99	1.00	0.99	0.99	0.99	1.00	1.00	0.99	1.00	0.99	0.99	0.99	1.00	1.00	0.99	0.99
MRSA100_11_20	1.00	1.00	1.00	0.99	1.00	1.00	1.00	1.00	0.99	1.00	1.00	1.00	1.00	1.00	1.00	1.00	1.00	1.00	1.00	1.00	1.00	1.00	1.00	1.00	1.00	1.00	1.00	1.00	1.00	1.00	1.00	1.00	1.00	0.99	1.00	1.00	1.00	1.00	1.00	1.00	1.00	1.00	1.00	1.00	1.00	1.00	1.00	1.00	1.00
MRSA100_11_21	1.00	1.00	1.00	0.98	1.00	1.00	1.00	1.00	1.00	1.00	1.00	1.00	1.00	1.00	1.00	1.00	1.00	1.00	1.00	1.00	1.00	1.00	1.00	1.00	1.00	1.00	1.00	1.00	1.00	1.00	1.00	1.00	1.00	1.00	1.00	1.00	1.00	1.00	1.00	1.00	1.00	1.00	1.00	1.00	1.00	1.00	1.00	1.00	1.00
MRSA100_11_22	1.00	0.99	1.00	1.00	1.00	1.00	1.00	1.00	1.00	1.00	1.00	1.00	1.00	1.00	1.00	1.00	1.00	1.00	1.00	1.00	1.00	1.00	1.00	1.00	1.00	1.00	1.00	1.00	1.00	1.00	1.00	1.00	1.00	1.00	1.00	1.00	1.00	1.00	1.00	1.00	1.00	1.00	1.00	1.00	1.00	1.00	1.00	1.00	1.00
MRSA100_11_23	1.00	1.00	1.00	1.00	1.00	1.00	1.00	1.00	1.00	1.00	1.00	1.00	1.00	1.00	1.00	1.00	1.00	1.00	1.00	1.00	1.00	0.99	0.99	1.00	1.00	1.00	1.00	1.00	1.00	1.00	1.00	1.00	1.00	1.00	1.00	1.00	1.00	1.00	1.00	1.00	1.00	1.00	1.00	1.00	1.00	1.00	1.00	1.00	1.00
MRSA100_11_24	1.00	0.98	1.00	0.95	1.00	1.00	1.00	1.00	1.00	1.00	1.00	1.00	1.00	1.00	1.00	1.00	1.00	1.00	1.00	1.00	1.00	1.00	1.00	1.00	1.00	1.00	1.00	1.00	1.00	1.00	1.00	1.00	1.00	1.00	1.00	1.00	1.00	1.00	1.00	1.00	1.00	1.00	1.00	1.00	1.00	1.00	1.00	1.00	1.00
MRSA100_11_25	1.00	0.99	1.00	0.98	1.00	1.00	1.00	1.00	1.00	1.00	1.00	1.00	1.00	1.00	1.00	1.00	1.00	1.00	1.00	1.00	1.00	1.00	1.00	1.00	1.00	1.00	0.99	1.00	1.00	1.00	0.99	1.00	1.00	0.99	1.00	1.00	1.00	1.00	1.00	1.00	1.00	1.00	0.99	1.00	1.00	1.00	1.00	1.00	1.00
MRSA100_11_26	1.00	1.00	1.00	0.98	1.00	1.00	1.00	1.00	1.00	1.00	1.00	1.00	1.00	1.00	1.00	1.00	1.00	1.00	1.00	1.00	1.00	1.00	1.00	1.00	1.00	1.00	1.00	1.00	1.00	1.00	1.00	1.00	1.00	1.00	1.00	1.00	1.00	1.00	1.00	1.00	1.00	1.00	1.00	1.00	1.00	1.00	1.00	1.00	1.00
MRSA100_11_27	1.00	1.00	1.00	1.00	1.00	1.00	1.00	1.00	1.00	1.00	1.00	1.00	1.00	1.00	1.00	1.00	1.00	1.00	1.00	1.00	1.00	1.00	1.00	1.00	1.00	1.00	0.99	1.00	1.00	1.00	1.00	1.00	1.00	1.00	1.00	1.00	1.00	1.00	1.00	1.00	1.00	1.00	1.00	1.00	1.00	1.00	1.00	1.00	1.00
MRSA100_11_28	1.00	0.99	1.00	0.99	1.00	1.00	1.00	1.00	1.00	1.00	1.00	1.00	1.00	1.00	1.00	1.00	1.00	1.00	1.00	1.00	1.00	1.00	1.00	1.00	1.00	1.00	1.00	1.00	1.00	1.00	1.00	1.00	1.00	1.00	1.00	1.00	1.00	1.00	1.00	1.00	1.00	1.00	1.00	1.00	1.00	1.00	1.00	1.00	1.00
MRSA100_11_29	1.00	1.00	1.00	1.00	1.00	1.00	1.00	1.00	1.00	1.00	1.00	1.00	1.00	1.00	1.00	1.00	1.00	1.00	1.00	1.00	1.00	1.00	1.00	1.00	1.00	1.00	1.00	1.00	1.00	1.00	1.00	1.00	1.00	1.00	1.00	1.00	1.00	1.00	1.00	1.00	1.00	1.00	1.00	1.00	1.00	1.00	1.00	1.00	1.00
MRSA100_11_30	1.00	0.99	1.00	0.99	1.00	1.00	1.00	1.00	1.00	1.00	1.00	1.00	1.00	1.00	1.00	1.00	1.00	1.00	1.00	1.00	1.00	1.00	1.00	1.00	1.00	1.00	1.00	1.00	1.00	1.00	1.00	1.00	1.00	1.00	1.00	1.00	1.00	1.00	1.00	1.00	1.00	1.00	1.00	1.00	0.99	1.00	1.00	1.00	1.00
MRSA100_11_31	1.00	1.00	1.00	0.98	1.00	1.00	1.00	1.00	1.00	1.00	1.00	1.00	1.00	1.00	1.00	1.00	1.00	1.00	1.00	1.00	1.00	1.00	1.00	1.00	1.00	1.00	1.00	1.00	1.00	1.00	1.00	1.00	1.00	1.00	1.00	1.00	1.00	1.00	1.00	1.00	1.00	1.00	1.00	1.00	1.00	1.00	1.00	1.00	1.00
MRSA100_11_32	1.00	0.99	0.99	0.97	0.99	1.00	1.00	1.00	0.99	1.00	0.99	0.99	0.99	0.99	0.99	0.99	1.00	0.99	1.00	1.00	1.00	0.99	1.00	0.99	1.00	1.00	0.99	1.00	0.99	1.00	0.99	0.99	0.99	1.00	1.00	0.99	0.99	0.99	1.00	1.00	0.99	1.00	0.99	0.99	0.99	1.00	1.00	0.99	0.99
MRSA100_11_33	1.00	0.99	0.99	0.97	0.99	1.00	1.00	1.00	0.99	1.00	0.99	0.99	0.99	0.99	0.99	0.99	1.00	0.99	1.00	1.00	1.00	0.99	1.00	0.99	1.00	1.00	0.99	1.00	0.99	1.00	0.99	0.99	0.99	1.00	1.00	0.99	0.99	0.99	1.00	1.00	0.99	1.00	0.99	0.99	0.99	1.00	1.00	0.99	0.99
MRSA100_11_34	1.00	0.99	1.00	0.98	1.00	1.00	1.00	1.00	1.00	1.00	1.00	1.00	1.00	1.00	1.00	1.00	1.00	1.00	1.00	1.00	1.00	1.00	1.00	1.00	1.00	1.00	1.00	1.00	1.00	1.00	1.00	1.00	0.99	0.99	1.00	1.00	1.00	1.00	1.00	1.00	1.00	1.00	1.00	1.00	1.00	1.00	1.00	1.00	1.00
MRSA100_11_35	1.00	0.99	0.98	0.96	0.98	1.00	1.00	1.00	0.98	1.00	0.98	0.98	0.98	0.98	0.98	0.98	1.00	0.98	1.00	1.00	1.00	0.98	1.00	0.98	1.00	1.00	0.98	1.00	0.98	1.00	0.98	0.98	0.98	1.00	1.00	0.98	0.98	0.98	1.00	1.00	0.98	1.00	0.98	0.98	0.98	1.00	1.00	0.98	0.98
MRSA100_11_36	1.00	0.99	0.98	0.96	0.98	1.00	1.00	1.00	0.98	1.00	0.98	0.98	0.98	0.98	0.98	0.98	1.00	0.98	1.00	1.00	1.00	0.98	1.00	0.98	1.00	1.00	0.98	1.00	0.98	1.00	0.98	0.98	0.98	0.98	1.00	0.98	0.98	0.98	1.00	1.00	0.98	1.00	0.98	0.98	0.98	1.00	1.00	0.98	0.98
MRSA100_11_37	1.00	1.00	0.99	0.97	0.99	1.00	1.00	1.00	0.99	1.00	0.99	0.99	0.99	0.99	0.99	0.99	1.00	0.99	1.00	1.00	1.00	0.99	1.00	0.99	1.00	1.00	0.99	1.00	0.99	1.00	0.99	0.99	0.99	0.99	1.00	0.99	0.99	0.99	1.00	1.00	0.99	1.00	0.99	0.99	0.99	1.00	1.00	0.99	0.99
MRSA100_11_38	1.00	0.99	1.00	0.93	1.00	1.00	1.00	1.00	1.00	1.00	1.00	1.00	1.00	1.00	0.99	1.00	1.00	1.00	1.00	1.00	1.00	1.00	1.00	1.00	1.00	1.00	1.00	1.00	1.00	1.00	1.00	1.00	1.00	0.99	1.00	1.00	1.00	1.00	1.00	1.00	1.00	1.00	1.00	1.00	1.00	1.00	1.00	1.00	1.00
MRSA100_11_39	1.00	0.98	0.99	0.88	0.99	1.00	1.00	1.00	0.99	1.00	0.99	0.99	0.99	0.99	0.99	0.99	1.00	0.99	1.00	1.00	1.00	0.99	1.00	0.99	1.00	1.00	0.99	1.00	0.99	1.00	0.99	0.99	0.99	0.98	1.00	0.99	0.99	0.99	1.00	1.00	0.99	1.00	0.99	0.99	0.99	1.00	1.00	0.99	0.99
MRSA100_11_40	1.00	1.00	1.00	0.98	1.00	1.00	1.00	1.00	1.00	1.00	1.00	1.00	1.00	1.00	1.00	1.00	1.00	1.00	1.00	1.00	1.00	1.00	1.00	1.00	1.00	1.00	1.00	1.00	1.00	1.00	1.00	1.00	1.00	1.00	1.00	1.00	1.00	1.00	1.00	1.00	1.00	1.00	1.00	1.00	1.00	1.00	1.00	1.00	1.00
MRSA100_11_41	1.00	1.00	1.00	1.00	1.00	1.00	1.00	1.00	1.00	1.00	1.00	1.00	1.00	1.00	1.00	1.00	1.00	1.00	1.00	1.00	1.00	1.00	1.00	1.00	1.00	1.00	1.00	1.00	1.00	1.00	1.00	1.00	1.00	1.00	1.00	1.00	1.00	1.00	1.00	1.00	1.00	1.00	1.00	1.00	1.00	1.00	1.00	1.00	1.00
MRSA100_11_42	1.00	1.00	0.99	0.97	0.99	1.00	1.00	1.00	0.99	1.00	0.99	0.99	0.99	0.99	0.99	0.99	1.00	0.99	1.00	1.00	1.00	0.99	1.00	0.99	1.00	1.00	0.99	1.00	0.99	1.00	0.99	0.99	0.99	1.00	1.00	0.99	0.99	0.99	1.00	1.00	0.99	1.00	0.99	0.99	0.99	1.00	1.00	0.99	0.99
MRSA100_11_43	1.00	0.99	1.00	0.97	1.00	1.00	1.00	1.00	1.00	1.00	1.00	1.00	1.00	1.00	1.00	1.00	1.00	1.00	1.00	1.00	1.00	1.00	1.00	1.00	1.00	1.00	1.00	1.00	1.00	1.00	1.00	1.00	1.00	0.99	1.00	1.00	1.00	1.00	1.00	1.00	1.00	1.00	1.00	1.00	1.00	1.00	1.00	1.00	1.00
MRSA100_11_44	0.26	0.79	0.87	0.28	0.87	0.96	0.79	0.94	0.87	0.83	0.87	0.87	0.78	0.87	0.87	0.87	0.96	0.87	0.93	0.96	0.94	0.87	0.95	0.87	0.96	0.96	0.87	0.94	0.86	0.94	0.87	0.87	0.87	0.86	0.96	0.87	0.87	0.87	0.94	0.96	0.87	0.94	0.87	0.87	0.87	0.29	0.99	0.87	0.87
MRSA100_11_47	1.00	0.98	0.97	0.90	0.97	1.00	1.00	1.00	0.97	1.00	0.97	0.97	0.97	0.97	0.97	0.97	1.00	0.97	1.00	1.00	1.00	0.97	1.00	0.97	1.00	1.00	0.97	1.00	0.97	1.00	0.97	0.97	0.97	0.95	1.00	0.97	0.97	0.97	1.00	1.00	0.97	1.00	0.97	0.97	0.97	1.00	1.00	0.97	0.97
MRSA100_11_48	1.00	0.97	0.97	0.94	0.97	1.00	1.00	1.00	0.97	1.00	0.97	0.97	0.97	0.97	0.97	0.97	1.00	0.97	1.00	1.00	1.00	0.97	1.00	0.97	1.00	1.00	0.97	1.00	0.97	1.00	0.97	0.97	0.97	0.98	1.00	0.97	0.97	0.97	1.00	1.00	0.97	1.00	0.97	0.97	0.97	1.00	1.00	0.97	0.97
MRSA100_11_49	1.00	0.99	0.99	0.96	0.99	1.00	1.00	1.00	0.99	1.00	0.99	0.99	0.99	0.99	0.99	0.99	1.00	0.99	1.00	1.00	1.00	0.99	1.00	0.99	1.00	1.00	0.99	1.00	0.99	1.00	0.99	0.99	0.99	0.99	1.00	0.99	0.99	0.99	1.00	1.00	0.99	1.00	0.99	0.99	0.99	1.00	1.00	0.99	0.99
MRSA100_11_5	1.00	1.00	1.00	0.99	1.00	1.00	1.00	1.00	1.00	1.00	1.00	1.00	1.00	1.00	1.00	1.00	1.00	1.00	1.00	1.00	1.00	1.00	1.00	1.00	1.00	1.00	1.00	1.00	1.00	1.00	1.00	1.00	1.00	1.00	1.00	1.00	1.00	1.00	1.00	1.00	1.00	1.00	1.00	1.00	1.00	1.00	1.00	1.00	1.00
MRSA100_11_50	1.00	0.98	0.99	0.97	0.99	1.00	1.00	1.00	0.99	0.99	0.99	0.99	0.99	0.99	0.99	0.99	1.00	0.99	1.00	1.00	1.00	0.99	1.00	0.99	1.00	1.00	0.99	1.00	0.99	1.00	0.99	0.99	0.99	0.99	1.00	0.99	0.99	0.99	1.00	1.00	0.99	1.00	0.99	0.99	0.99	1.00	1.00	0.99	0.99
MRSA100_11_51	1.00	0.97	0.98	0.99	0.98	1.00	1.00	1.00	0.98	1.00	0.98	0.98	0.98	0.97	0.98	0.98	1.00	0.98	1.00	1.00	1.00	0.98	1.00	0.98	1.00	1.00	0.98	1.00	0.98	1.00	0.98	0.98	0.98	0.98	1.00	0.98	0.98	0.98	1.00	1.00	0.98	1.00	0.98	0.98	0.98	1.00	1.00	0.98	0.98
MRSA100_11_52	1.00	1.00	1.00	0.97	1.00	1.00	1.00	1.00	1.00	1.00	1.00	1.00	1.00	1.00	1.00	1.00	1.00	1.00	1.00	1.00	1.00	1.00	1.00	1.00	1.00	1.00	1.00	1.00	1.00	1.00	1.00	1.00	1.00	1.00	1.00	1.00	1.00	1.00	1.00	1.00	1.00	1.00	1.00	1.00	1.00	1.00	1.00	1.00	1.00
MRSA100_11_53	1.00	1.00	1.00	0.94	1.00	1.00	1.00	1.00	1.00	1.00	1.00	1.00	1.00	1.00	1.00	1.00	1.00	1.00	1.00	1.00	1.00	1.00	1.00	1.00	1.00	1.00	1.00	1.00	1.00	1.00	1.00	1.00	1.00	0.98	1.00	1.00	1.00	1.00	1.00	1.00	1.00	1.00	1.00	1.00	1.00	1.00	1.00	1.00	1.00
MRSA100_11_54	1.00	1.00	1.00	0.96	1.00	1.00	1.00	1.00	1.00	1.00	1.00	1.00	1.00	1.00	1.00	1.00	1.00	1.00	1.00	1.00	1.00	1.00	1.00	1.00	1.00	1.00	1.00	1.00	1.00	1.00	1.00	1.00	1.00	0.96	1.00	1.00	1.00	1.00	1.00	1.00	1.00	1.00	1.00	1.00	1.00	1.00	1.00	1.00	1.00
MRSA100_11_55	1.00	0.94	0.94	0.97	0.94	1.00	1.00	1.00	0.94	1.00	0.94	0.94	0.94	0.94	0.94	0.94	1.00	0.94	1.00	1.00	1.00	0.94	1.00	0.94	1.00	1.00	0.94	1.00	0.94	1.00	0.94	0.94	0.94	0.90	0.99	0.94	0.94	0.94	1.00	1.00	0.94	1.00	0.94	0.94	0.94	1.00	1.00	0.94	0.94
MRSA100_11_56	1.00	0.98	0.98	0.92	0.98	1.00	1.00	1.00	0.98	1.00	0.98	0.98	0.98	0.98	0.98	0.98	1.00	0.98	1.00	1.00	1.00	0.98	1.00	0.98	1.00	1.00	0.98	1.00	0.98	1.00	0.98	0.98	0.98	0.98	1.00	0.98	0.98	0.98	1.00	1.00	0.98	1.00	0.98	0.98	0.98	1.00	1.00	0.98	0.98
MRSA100_11_57	1.00	1.00	1.00	0.94	1.00	1.00	1.00	1.00	1.00	1.00	1.00	1.00	1.00	1.00	1.00	1.00	1.00	1.00	1.00	1.00	1.00	1.00	1.00	1.00	1.00	1.00	1.00	1.00	1.00	1.00	1.00	1.00	1.00	1.00	1.00	1.00	1.00	1.00	1.00	1.00	1.00	1.00	1.00	1.00	1.00	1.00	1.00	1.00	1.00
MRSA100_11_58	1.00	0.99	0.99	0.92	0.99	1.00	1.00	1.00	0.99	1.00	0.99	0.99	0.99	0.99	0.99	0.99	1.00	0.99	1.00	1.00	1.00	0.99	1.00	0.99	1.00	1.00	0.99	1.00	0.99	1.00	0.99	0.99	0.99	0.99	1.00	0.99	0.99	0.99	1.00	1.00	0.99	1.00	0.99	0.99	0.99	1.00	1.00	0.99	0.99
MRSA100_11_59	1.00	1.00	0.99	0.95	1.00	1.00	1.00	0.99	1.00	1.00	1.00	1.00	1.00	1.00	1.00	1.00	1.00	1.00	1.00	1.00	1.00	1.00	1.00	1.00	1.00	1.00	1.00	1.00	1.00	1.00	1.00	1.00	1.00	0.97	1.00	1.00	1.00	1.00	1.00	1.00	1.00	1.00	1.00	1.00	1.00	1.00	1.00	1.00	1.00
MRSA100_11_6	1.00	1.00	0.99	0.99	0.99	1.00	1.00	1.00	0.99	1.00	0.99	0.99	0.99	0.99	0.99	0.99	1.00	0.99	1.00	1.00	1.00	0.99	1.00	0.99	1.00	1.00	0.99	1.00	0.99	1.00	0.99	0.99	0.99	0.99	1.00	0.99	0.99	0.99	1.00	1.00	0.99	1.00	0.99	0.99	0.99	1.00	1.00	0.99	0.99
MRSA100_11_61	1.00	1.00	1.00	1.00	1.00	1.00	1.00	1.00	1.00	0.98	1.00	1.00	1.00	1.00	1.00	1.00	1.00	1.00	1.00	1.00	1.00	1.00	1.00	1.00	1.00	1.00	1.00	1.00	1.00	1.00	1.00	1.00	1.00	1.00	1.00	1.00	1.00	1.00	1.00	1.00	1.00	1.00	1.00	1.00	1.00	1.00	1.00	1.00	1.00
MRSA100_11_62	1.00	0.99	1.00	0.96	1.00	1.00	1.00	1.00	1.00	1.00	1.00	1.00	1.00	1.00	1.00	1.00	1.00	1.00	1.00	1.00	1.00	1.00	1.00	1.00	1.00	1.00	1.00	1.00	1.00	1.00	1.00	1.00	1.00	1.00	1.00	1.00	1.00	1.00	1.00	1.00	1.00	1.00	1.00	1.00	1.00	1.00	1.00	1.00	1.00
MRSA100_11_63	1.00	1.00	1.00	0.98	1.00	1.00	1.00	1.00	1.00	1.00	1.00	1.00	1.00	1.00	1.00	1.00	1.00	1.00	1.00	1.00	1.00	1.00	1.00	1.00	1.00	1.00	1.00	1.00	1.00	1.00	1.00	1.00	1.00	1.00	1.00	1.00	1.00	1.00	1.00	1.00	1.00	1.00	1.00	1.00	1.00	1.00	1.00	1.00	1.00
MRSA100_11_64	1.00	0.99	0.99	0.92	0.99	1.00	1.00	0.99	0.99	1.00	0.99	0.99	0.99	0.99	0.99	0.99	1.00	0.99	1.00	0.99	1.00	0.99	1.00	0.99	1.00	1.00	0.99	1.00	0.99	1.00	0.99	0.99	0.99	1.00	1.00	0.99	0.99	0.99	1.00	1.00	0.99	1.00	0.99	0.99	0.99	1.00	1.00	0.99	0.99
MRSA100_11_65	1.00	0.99	0.99	0.98	0.99	1.00	1.00	1.00	0.99	1.00	0.99	0.99	0.99	0.99	0.99	0.99	1.00	0.99	1.00	1.00	1.00	0.99	1.00	0.99	1.00	1.00	0.99	1.00	0.99	1.00	0.99	0.99	0.99	0.99	1.00	0.99	0.99	0.99	1.00	1.00	0.99	1.00	0.99	0.99	0.99	1.00	1.00	0.99	0.99
MRSA100_11_66	1.00	1.00	0.99	0.97	0.99	1.00	1.00	1.00	0.99	1.00	0.99	0.99	0.99	0.99	0.99	0.99	1.00	0.99	1.00	1.00	1.00	0.99	1.00	0.99	1.00	1.00	0.99	1.00	0.99	1.00	0.99	0.99	0.99	1.00	1.00	0.99	0.99	0.99	1.00	1.00	0.99	1.00	0.99	0.99	0.99	1.00	1.00	0.99	0.99
MRSA100_11_68	1.00	0.99	0.98	0.96	0.98	1.00	1.00	1.00	0.98	1.00	0.98	0.98	0.98	0.98	0.98	0.98	1.00	0.98	1.00	1.00	1.00	0.98	1.00	0.98	1.00	1.00	0.98	1.00	0.98	1.00	0.98	0.98	0.98	0.99	1.00	0.98	0.98	0.98	1.00	1.00	0.98	1.00	0.98	0.98	0.98	1.00	1.00	0.98	0.98
MRSA100_11_69	1.00	0.99	1.00	0.98	1.00	1.00	1.00	1.00	1.00	1.00	1.00	1.00	1.00	1.00	1.00	1.00	1.00	1.00	1.00	1.00	1.00	1.00	1.00	1.00	1.00	1.00	1.00	1.00	1.00	1.00	1.00	1.00	1.00	0.99	1.00	1.00	1.00	1.00	1.00	1.00	1.00	1.00	1.00	1.00	1.00	1.00	1.00	1.00	1.00
MRSA100_11_7	1.00	1.00	0.99	0.98	0.99	1.00	1.00	1.00	0.99	1.00	0.99	0.99	0.99	0.99	0.99	0.99	1.00	0.99	1.00	1.00	1.00	0.99	1.00	0.99	1.00	1.00	0.99	1.00	0.99	1.00	0.99	0.99	0.99	1.00	1.00	0.99	0.99	0.99	1.00	1.00	0.99	1.00	0.99	0.99	0.99	1.00	1.00	0.99	0.99
MRSA100_11_70	1.00	0.99	1.00	0.99	1.00	1.00	1.00	1.00	1.00	1.00	1.00	1.00	1.00	1.00	1.00	1.00	1.00	1.00	1.00	1.00	1.00	1.00	1.00	1.00	1.00	1.00	1.00	1.00	1.00	1.00	1.00	1.00	1.00	1.00	1.00	1.00	1.00	1.00	1.00	1.00	1.00	1.00	1.00	1.00	1.00	1.00	1.00	1.00	1.00
MRSA100_11_71	1.00	0.98	0.99	0.97	0.99	1.00	1.00	1.00	0.99	1.00	0.99	0.99	0.99	0.99	0.99	0.99	1.00	0.99	1.00	1.00	1.00	0.99	1.00	0.99	1.00	1.00	0.99	1.00	0.99	1.00	0.99	0.99	0.99	1.00	1.00	0.99	0.99	0.99	1.00	1.00	0.99	1.00	0.99	0.99	0.99	1.00	1.00	0.99	0.99
MRSA100_11_72	1.00	0.98	0.98	0.98	0.98	1.00	1.00	1.00	0.98	1.00	0.98	0.98	0.98	0.98	0.98	0.98	1.00	0.98	1.00	1.00	1.00	0.98	1.00	0.98	1.00	1.00	0.98	1.00	0.98	1.00	0.98	0.98	0.98	0.98	1.00	0.98	0.98	0.98	1.00	1.00	0.98	1.00	0.98	0.98	0.98	1.00	1.00	0.98	0.98
MRSA100_11_73	1.00	0.97	0.97	0.97	0.97	1.00	1.00	1.00	0.97	1.00	0.97	0.97	0.97	0.97	0.97	0.97	1.00	0.97	1.00	1.00	1.00	0.97	1.00	0.97	1.00	1.00	0.97	1.00	0.97	1.00	0.97	0.97	0.97	0.97	1.00	0.97	0.97	0.97	1.00	1.00	0.97	1.00	0.97	0.97	0.97	1.00	1.00	0.97	0.97
MRSA100_11_74	1.00	0.99	0.99	0.98	0.99	1.00	1.00	1.00	0.99	1.00	0.99	0.99	0.99	0.99	0.99	0.99	1.00	0.99	1.00	1.00	1.00	0.99	1.00	0.99	1.00	1.00	0.99	1.00	0.99	1.00	0.99	0.99	0.99	0.99	1.00	0.99	0.99	0.99	1.00	1.00	0.99	1.00	0.99	0.99	0.99	1.00	1.00	0.99	0.99
MRSA100_11_75	1.00	1.00	0.99	0.95	0.99	1.00	1.00	1.00	0.99	1.00	0.99	0.99	0.99	0.99	1.00	0.99	1.00	0.99	1.00	1.00	1.00	0.99	1.00	0.99	1.00	1.00	0.99	1.00	0.99	1.00	0.99	0.99	0.99	1.00	1.00	0.99	0.99	0.99	1.00	1.00	0.99	1.00	1.00	0.99	0.99	1.00	1.00	0.99	0.99
MRSA100_11_76	1.00	0.94	0.94	0.91	0.94	1.00	1.00	1.00	0.94	1.00	0.94	0.94	0.94	0.94	0.94	0.94	1.00	0.94	1.00	1.00	1.00	0.94	1.00	0.94	1.00	1.00	0.94	1.00	0.94	1.00	0.94	0.94	0.94	0.93	1.00	0.94	0.94	0.94	1.00	1.00	0.94	1.00	0.94	0.94	0.94	1.00	1.00	0.94	0.94
MRSA100_11_77	1.00	0.99	0.99	0.95	0.99	1.00	1.00	1.00	0.99	1.00	0.99	0.99	0.99	0.99	0.99	0.99	1.00	0.99	1.00	1.00	1.00	0.99	1.00	0.99	1.00	1.00	0.99	1.00	0.99	1.00	0.99	0.99	0.99	0.99	1.00	0.99	0.99	0.99	1.00	1.00	0.99	1.00	0.99	0.99	0.99	1.00	1.00	0.99	0.99
MRSA100_11_8	1.00	1.00	0.99	0.98	0.99	1.00	1.00	1.00	0.99	1.00	0.99	0.99	0.99	0.99	0.99	0.99	1.00	0.99	1.00	1.00	1.00	0.99	1.00	0.99	1.00	1.00	0.99	1.00	0.99	1.00	0.99	0.99	0.99	1.00	1.00	0.99	0.99	0.99	1.00	1.00	0.99	1.00	0.99	0.99	0.99	1.00	1.00	0.99	0.99
MRSA100_11_81	1.00	0.21	0.21	0.20	0.21	1.00	1.00	1.00	0.21	1.00	0.21	0.21	0.21	0.21	0.21	0.21	1.00	0.21	1.00	1.00	1.00	0.21	1.00	0.21	1.00	1.00	0.21	1.00	0.21	1.00	0.21	0.21	0.21	1.00	1.00	0.21	0.21	0.21	1.00	1.00	0.21	1.00	0.21	0.21	0.21	1.00	1.00	0.21	0.21
MRSA100_11_82	1.00	0.96	0.96	0.96	0.96	1.00	1.00	1.00	0.96	1.00	0.96	0.96	0.96	0.96	0.96	0.96	1.00	0.96	1.00	1.00	1.00	0.96	1.00	0.96	1.00	1.00	0.96	1.00	0.96	1.00	0.96	0.96	0.96	1.00	1.00	0.96	0.96	0.96	1.00	1.00	0.96	1.00	0.96	0.96	0.96	1.00	1.00	0.96	0.96
MRSA100_11_9	1.00	1.00	1.00	0.98	1.00	1.00	1.00	1.00	1.00	1.00	1.00	1.00	1.00	1.00	1.00	1.00	1.00	1.00	1.00	1.00	1.00	1.00	1.00	1.00	1.00	1.00	1.00	1.00	1.00	1.00	1.00	1.00	1.00	1.00	1.00	1.00	1.00	1.00	1.00	1.00	1.00	1.00	1.00	1.00	1.00	1.00	1.00	1.00	1.00
MRSA100_12_1	1.00	0.99	0.99	0.97	0.99	1.00	1.00	1.00	0.99	1.00	0.99	0.99	0.99	0.99	0.99	0.99	1.00	0.99	1.00	1.00	1.00	0.99	1.00	0.98	1.00	1.00	0.99	1.00	0.99	1.00	0.99	0.99	0.99	0.99	1.00	0.99	0.99	0.99	1.00	1.00	0.99	1.00	0.99	0.99	0.99	1.00	1.00	0.99	0.99
MRSA100_12_10	1.00	0.99	0.99	0.96	0.99	1.00	1.00	1.00	0.99	1.00	0.99	0.99	0.99	0.99	0.99	0.99	1.00	0.99	1.00	1.00	1.00	0.99	1.00	0.99	1.00	1.00	0.99	1.00	0.99	1.00	0.99	0.99	0.99	1.00	1.00	0.99	0.99	0.99	1.00	1.00	0.99	1.00	0.99	0.99	0.99	1.00	1.00	0.99	0.99
MRSA100_12_13	1.00	1.00	1.00	0.96	1.00	1.00	1.00	1.00	1.00	1.00	1.00	1.00	1.00	1.00	1.00	1.00	1.00	1.00	1.00	1.00	1.00	1.00	1.00	1.00	1.00	1.00	1.00	1.00	1.00	1.00	1.00	1.00	1.00	0.98	1.00	1.00	1.00	1.00	1.00	1.00	1.00	1.00	1.00	1.00	1.00	1.00	1.00	1.00	1.00
MRSA100_12_14	1.00	0.98	0.98	0.95	0.98	1.00	1.00	1.00	0.98	1.00	0.98	0.98	0.98	0.98	0.98	0.98	1.00	0.98	1.00	1.00	1.00	0.98	1.00	0.98	1.00	1.00	0.98	1.00	0.98	1.00	0.98	0.98	0.98	0.98	1.00	0.98	0.98	0.98	1.00	1.00	0.98	1.00	0.98	0.98	0.98	1.00	1.00	0.98	0.98
MRSA100_12_15	1.00	0.98	0.99	0.99	0.99	1.00	1.00	1.00	0.99	1.00	0.99	0.99	0.99	0.99	0.99	0.99	1.00	0.99	1.00	1.00	1.00	0.99	1.00	0.99	1.00	1.00	0.99	1.00	0.99	1.00	0.99	0.99	0.99	0.99	1.00	0.99	0.99	0.99	1.00	1.00	0.99	1.00	0.99	0.99	0.99	1.00	1.00	0.99	0.99
MRSA100_12_16	1.00	1.00	1.00	0.98	1.00	1.00	1.00	1.00	1.00	1.00	1.00	1.00	1.00	1.00	1.00	1.00	1.00	1.00	1.00	1.00	1.00	1.00	1.00	1.00	1.00	1.00	1.00	1.00	1.00	1.00	1.00	1.00	1.00	1.00	1.00	1.00	0.99	1.00	1.00	1.00	1.00	1.00	1.00	1.00	1.00	1.00	1.00	1.00	1.00
MRSA100_12_17	1.00	0.98	0.98	0.96	0.98	1.00	1.00	1.00	0.98	1.00	0.98	0.98	0.98	0.98	0.98	0.98	1.00	0.98	1.00	1.00	1.00	0.98	1.00	0.98	1.00	1.00	0.98	1.00	0.98	1.00	0.98	0.98	0.98	0.98	1.00	0.98	0.98	0.98	1.00	1.00	0.98	1.00	0.98	0.98	0.98	1.00	1.00	0.98	0.98
MRSA100_12_18	1.00	0.99	0.98	0.96	0.98	1.00	1.00	1.00	0.98	1.00	0.98	0.98	0.98	0.98	0.98	0.98	1.00	0.98	1.00	1.00	1.00	0.98	1.00	0.98	1.00	1.00	0.98	1.00	0.98	1.00	0.98	0.98	0.98	0.98	1.00	0.98	0.98	0.98	1.00	1.00	0.98	1.00	0.98	0.98	0.98	1.00	1.00	0.98	0.98
MRSA100_12_19	1.00	0.99	0.99	0.98	0.99	1.00	1.00	1.00	0.99	1.00	0.99	0.99	0.99	0.99	0.99	0.99	1.00	0.99	1.00	1.00	1.00	0.99	1.00	0.99	1.00	1.00	0.99	1.00	0.99	1.00	0.99	0.99	0.99	1.00	1.00	0.99	0.99	0.99	1.00	1.00	0.99	1.00	0.99	0.99	0.99	1.00	1.00	0.99	0.99
MRSA100_12_2	1.00	0.99	1.00	0.96	1.00	1.00	1.00	1.00	1.00	1.00	1.00	1.00	1.00	1.00	1.00	1.00	1.00	1.00	1.00	1.00	1.00	1.00	1.00	1.00	1.00	1.00	1.00	1.00	1.00	1.00	1.00	1.00	1.00	0.99	1.00	1.00	1.00	1.00	1.00	1.00	1.00	1.00	1.00	1.00	1.00	1.00	1.00	1.00	1.00
MRSA100_12_21	1.00	0.99	0.99	0.96	0.99	1.00	1.00	1.00	0.99	1.00	0.99	0.99	0.99	0.99	0.99	0.99	1.00	0.99	1.00	1.00	1.00	0.99	1.00	0.99	1.00	1.00	0.99	1.00	0.99	1.00	0.99	0.99	0.99	0.96	1.00	0.99	0.99	0.99	1.00	1.00	0.99	1.00	0.99	0.99	0.99	1.00	1.00	0.99	0.99
MRSA100_12_22	1.00	0.99	0.99	0.96	0.99	1.00	1.00	1.00	0.99	1.00	0.99	0.99	0.99	0.99	0.99	0.99	1.00	0.99	1.00	1.00	1.00	0.99	1.00	0.99	1.00	1.00	0.99	1.00	0.99	1.00	0.99	0.99	0.99	0.99	1.00	0.99	0.99	0.99	1.00	1.00	0.99	1.00	0.99	0.99	0.99	1.00	1.00	0.99	0.99
MRSA100_12_23	1.00	0.98	0.99	0.98	0.99	1.00	1.00	1.00	0.99	1.00	0.99	0.99	0.99	0.99	0.98	0.99	1.00	0.99	1.00	1.00	1.00	0.99	1.00	0.99	1.00	1.00	0.99	1.00	0.99	1.00	0.99	0.99	0.99	0.99	1.00	0.99	0.99	0.99	1.00	1.00	0.99	1.00	0.99	0.99	0.99	1.00	1.00	0.99	0.98
MRSA100_12_24	1.00	0.98	0.98	0.97	0.98	1.00	1.00	1.00	0.98	1.00	0.98	0.98	0.98	0.98	0.98	0.98	1.00	0.98	1.00	1.00	0.98	0.98	1.00	0.98	1.00	1.00	0.98	1.00	0.98	1.00	0.98	0.98	0.98	0.99	1.00	0.98	0.98	0.98	1.00	1.00	0.98	1.00	0.98	0.98	0.98	1.00	1.00	0.98	0.98
MRSA100_12_25	1.00	1.00	0.99	0.97	0.99	1.00	1.00	1.00	0.99	1.00	0.99	0.99	0.99	0.99	0.99	0.99	1.00	0.99	1.00	1.00	1.00	0.99	1.00	0.99	1.00	1.00	0.99	1.00	0.99	1.00	0.99	0.99	0.99	0.99	1.00	0.99	0.99	0.99	1.00	1.00	0.99	1.00	0.99	0.99	0.99	1.00	1.00	0.99	0.99
MRSA100_12_26	1.00	0.98	0.98	0.99	0.99	1.00	1.00	1.00	0.99	1.00	0.98	0.98	0.98	0.98	0.99	0.98	1.00	0.98	1.00	1.00	1.00	0.99	1.00	0.98	1.00	1.00	0.98	1.00	0.99	1.00	0.99	0.99	0.98	0.99	1.00	0.98	0.98	0.98	1.00	1.00	0.99	1.00	0.99	0.98	0.98	1.00	1.00	0.98	0.99
MRSA100_12_27	1.00	1.00	1.00	0.96	1.00	1.00	1.00	1.00	1.00	1.00	1.00	1.00	1.00	1.00	1.00	1.00	1.00	1.00	1.00	1.00	1.00	1.00	1.00	1.00	1.00	1.00	1.00	1.00	1.00	1.00	1.00	1.00	1.00	0.99	1.00	1.00	1.00	1.00	1.00	1.00	1.00	1.00	1.00	1.00	1.00	1.00	1.00	1.00	1.00
MRSA100_12_3	1.00	0.99	0.99	0.98	0.99	1.00	1.00	1.00	0.99	1.00	0.99	0.99	0.99	0.99	0.99	0.99	1.00	0.99	1.00	1.00	1.00	0.99	1.00	0.99	1.00	1.00	0.99	1.00	0.99	1.00	0.99	0.99	0.99	0.99	1.00	0.99	0.99	0.99	1.00	1.00	0.99	1.00	0.99	0.99	0.99	1.00	1.00	0.99	0.99
MRSA100_12_30	1.00	1.00	1.00	0.97	1.00	1.00	1.00	1.00	1.00	1.00	1.00	1.00	1.00	1.00	1.00	1.00	1.00	1.00	1.00	1.00	1.00	1.00	1.00	1.00	1.00	1.00	1.00	1.00	1.00	1.00	1.00	1.00	1.00	1.00	1.00	1.00	1.00	1.00	1.00	1.00	1.00	1.00	1.00	1.00	1.00	1.00	1.00	1.00	1.00
MRSA100_12_31	1.00	1.00	1.00	0.99	1.00	1.00	1.00	1.00	1.00	1.00	1.00	1.00	1.00	1.00	1.00	1.00	1.00	1.00	1.00	1.00	1.00	1.00	1.00	1.00	1.00	1.00	1.00	1.00	1.00	1.00	1.00	1.00	1.00	1.00	1.00	1.00	1.00	1.00	1.00	1.00	1.00	1.00	1.00	1.00	1.00	1.00	1.00	1.00	1.00
MRSA100_12_32	1.00	1.00	1.00	0.97	1.00	1.00	1.00	1.00	1.00	1.00	1.00	1.00	1.00	1.00	1.00	1.00	1.00	1.00	1.00	1.00	1.00	1.00	1.00	1.00	1.00	1.00	1.00	1.00	1.00	1.00	1.00	1.00	1.00	1.00	1.00	1.00	1.00	1.00	1.00	1.00	1.00	1.00	1.00	1.00	1.00	1.00	1.00	1.00	1.00
MRSA100_12_33	1.00	1.00	0.99	0.95	0.99	1.00	1.00	1.00	0.99	1.00	0.99	0.99	0.99	0.99	0.99	0.99	1.00	0.99	1.00	1.00	1.00	0.99	1.00	0.99	1.00	1.00	0.99	1.00	0.99	1.00	0.99	0.99	0.99	0.99	1.00	0.99	0.99	0.99	1.00	1.00	0.99	1.00	0.99	0.99	0.99	1.00	1.00	0.99	0.99
MRSA100_12_34	1.00	1.00	0.98	0.96	0.98	1.00	1.00	1.00	0.98	1.00	0.98	0.98	0.98	0.98	0.98	0.98	1.00	0.98	1.00	1.00	1.00	0.98	1.00	0.98	1.00	1.00	0.98	1.00	0.98	1.00	0.98	0.98	0.98	0.98	1.00	0.98	0.98	0.98	1.00	1.00	0.98	1.00	0.98	0.98	0.98	1.00	1.00	0.98	0.98
MRSA100_12_35	1.00	1.00	1.00	0.98	1.00	1.00	1.00	1.00	1.00	1.00	1.00	1.00	1.00	1.00	1.00	1.00	1.00	1.00	1.00	1.00	1.00	1.00	1.00	1.00	1.00	1.00	1.00	1.00	1.00	1.00	1.00	1.00	1.00	0.99	1.00	1.00	1.00	1.00	1.00	1.00	1.00	1.00	1.00	1.00	1.00	1.00	1.00	1.00	1.00
MRSA100_12_36	1.00	0.99	0.99	0.97	0.99	1.00	1.00	1.00	0.99	1.00	0.99	0.99	0.99	0.99	0.99	0.99	1.00	0.99	0.99	1.00	1.00	0.99	1.00	0.99	1.00	1.00	0.99	1.00	0.99	1.00	0.99	0.99	0.99	1.00	1.00	0.99	0.99	0.99	1.00	1.00	0.99	1.00	0.99	0.99	0.99	1.00	1.00	0.99	0.99
MRSA100_12_37	1.00	0.99	1.00	1.00	1.00	1.00	1.00	1.00	1.00	1.00	1.00	1.00	1.00	1.00	1.00	1.00	1.00	1.00	1.00	1.00	1.00	1.00	1.00	1.00	1.00	1.00	1.00	1.00	1.00	1.00	1.00	1.00	1.00	1.00	1.00	1.00	1.00	1.00	1.00	1.00	1.00	0.99	1.00	1.00	1.00	1.00	1.00	1.00	1.00
MRSA100_12_38	1.00	0.93	0.90	0.81	0.90	1.00	1.00	1.00	0.90	1.00	0.90	0.90	0.90	0.90	0.90	0.90	1.00	0.90	1.00	1.00	1.00	0.90	1.00	0.90	1.00	1.00	0.90	1.00	0.90	1.00	0.90	0.90	0.90	0.90	1.00	0.90	0.90	0.90	1.00	1.00	0.90	1.00	0.90	0.90	0.90	1.00	1.00	0.90	0.90
MRSA100_12_39	1.00	0.94	0.93	0.87	0.93	1.00	1.00	1.00	0.93	1.00	0.93	0.93	0.93	0.93	0.93	0.93	1.00	0.93	0.99	1.00	1.00	0.93	1.00	0.93	1.00	1.00	0.93	1.00	0.93	1.00	0.93	0.93	0.93	0.94	1.00	0.93	0.93	0.93	0.99	1.00	0.93	1.00	0.93	0.93	0.93	1.00	1.00	0.93	0.93
MRSA100_12_4	1.00	0.98	0.99	0.99	0.99	1.00	1.00	1.00	0.99	1.00	0.99	0.99	0.99	0.99	0.99	0.99	1.00	0.99	1.00	1.00	1.00	0.99	1.00	0.99	1.00	1.00	0.99	1.00	0.99	1.00	0.99	0.99	0.99	0.99	1.00	0.99	0.99	0.99	1.00	1.00	0.99	1.00	0.99	0.99	0.99	1.00	1.00	0.99	0.99
MRSA100_12_40	1.00	0.96	0.92	0.91	0.92	1.00	1.00	1.00	0.92	1.00	0.92	0.92	0.92	0.92	0.92	0.92	1.00	0.92	1.00	1.00	1.00	0.92	1.00	0.92	1.00	1.00	0.92	1.00	0.92	1.00	0.92	0.92	0.92	0.96	1.00	0.92	0.92	0.92	1.00	1.00	0.92	1.00	0.92	0.92	0.92	1.00	1.00	0.92	0.92
MRSA100_12_41	1.00	0.07	1.00	0.06	1.00	1.00	1.00	1.00	1.00	1.00	1.00	1.00	1.00	1.00	1.00	1.00	1.00	1.00	1.00	1.00	1.00	1.00	1.00	1.00	1.00	1.00	1.00	1.00	1.00	1.00	1.00	1.00	1.00	0.07	1.00	1.00	1.00	1.00	1.00	1.00	1.00	1.00	1.00	1.00	1.00	1.00	1.00	1.00	1.00
MRSA100_12_42	1.00	0.97	0.99	0.84	0.99	0.99	1.00	1.00	0.99	1.00	0.99	0.99	0.99	0.99	0.99	0.99	1.00	0.99	1.00	1.00	1.00	0.99	1.00	0.99	1.00	1.00	0.99	1.00	0.99	1.00	0.99	0.99	0.99	0.99	1.00	0.99	0.99	0.99	1.00	0.99	0.99	1.00	0.99	0.99	0.99	1.00	1.00	0.99	0.99
MRSA100_12_43	1.00	0.99	0.96	0.97	0.96	1.00	1.00	1.00	0.96	1.00	0.96	0.96	0.96	0.95	0.96	0.96	1.00	0.96	1.00	1.00	1.00	0.96	1.00	0.96	1.00	1.00	0.96	1.00	0.96	1.00	0.96	0.96	0.96	0.99	1.00	0.96	0.96	0.96	1.00	1.00	0.96	1.00	0.96	0.96	0.96	1.00	1.00	0.96	0.96
MRSA100_12_44	1.00	0.97	0.97	0.94	0.97	1.00	1.00	1.00	0.97	1.00	0.97	0.97	0.97	0.97	0.97	0.97	1.00	0.97	1.00	1.00	1.00	0.97	1.00	0.97	1.00	1.00	0.97	1.00	0.97	1.00	0.97	0.97	0.97	1.00	1.00	0.97	0.97	0.97	1.00	1.00	0.97	1.00	0.97	0.97	0.97	1.00	1.00	0.97	0.97
MRSA100_12_46	1.00	0.53	0.48	0.43	0.48	1.00	1.00	1.00	0.48	1.00	0.48	0.48	0.48	0.48	0.48	0.48	1.00	0.48	1.00	1.00	1.00	0.48	1.00	0.48	1.00	1.00	0.48	1.00	0.30	1.00	0.48	0.48	0.48	0.49	1.00	0.48	0.48	0.48	1.00	1.00	0.48	1.00	0.48	0.48	0.48	1.00	1.00	0.48	0.48
MRSA100_12_47	1.00	0.94	0.98	0.52	0.98	1.00	1.00	1.00	0.98	1.00	0.98	0.98	0.98	0.98	0.98	0.98	1.00	0.98	1.00	1.00	1.00	0.98	1.00	0.98	1.00	1.00	0.98	1.00	0.98	1.00	0.98	0.98	0.98	0.99	1.00	0.98	0.98	0.98	1.00	1.00	0.98	1.00	0.98	0.98	0.98	1.00	1.00	0.98	0.98
MRSA100_12_48	1.00	0.53	0.29	0.35	0.29	1.00	1.00	1.00	0.29	1.00	0.29	0.29	0.29	0.29	0.29	0.29	1.00	0.29	1.00	1.00	1.00	0.29	1.00	0.29	1.00	1.00	0.29	1.00	0.29	1.00	0.29	0.29	0.29	0.98	1.00	0.29	0.29	0.29	1.00	1.00	0.29	1.00	0.29	0.29	0.29	1.00	1.00	0.29	0.29
MRSA100_12_50	1.00	1.00	1.00	1.00	1.00	0.99	1.00	1.00	1.00	1.00	1.00	1.00	1.00	1.00	1.00	1.00	1.00	1.00	1.00	1.00	1.00	1.00	1.00	1.00	1.00	1.00	1.00	1.00	1.00	1.00	1.00	1.00	1.00	1.00	1.00	1.00	1.00	1.00	0.99	0.99	1.00	1.00	1.00	1.00	1.00	1.00	1.00	1.00	1.00
MRSA100_12_51	0.99	0.96	0.98	0.93	0.98	0.99	0.99	0.99	0.98	0.98	0.98	0.98	0.98	0.98	0.98	0.98	0.99	0.98	0.99	0.99	0.99	0.98	0.99	0.98	0.99	0.99	0.98	0.99	0.98	0.99	0.98	0.98	0.98	0.98	0.99	0.98	0.98	0.98	0.99	0.99	0.98	0.99	0.98	0.98	0.98	0.99	0.99	0.98	0.98
MRSA100_12_52	1.00	0.97	0.97	0.97	0.97	1.00	0.99	0.99	0.97	1.00	0.97	0.97	0.97	0.97	0.97	0.97	0.99	0.97	1.00	0.99	1.00	0.97	1.00	0.97	1.00	0.99	0.97	0.99	0.97	0.99	0.97	0.97	0.97	0.98	1.00	0.97	0.97	0.97	1.00	1.00	0.97	0.99	0.97	0.97	0.97	1.00	0.99	0.97	0.97
MRSA100_12_53	1.00	0.98	0.98	0.90	0.98	1.00	1.00	1.00	0.98	1.00	0.98	0.98	0.98	0.98	0.98	0.98	1.00	0.98	1.00	1.00	1.00	0.98	1.00	0.98	1.00	1.00	0.98	1.00	0.98	1.00	0.98	0.98	0.98	0.98	1.00	0.98	0.98	0.98	1.00	1.00	0.98	1.00	0.98	0.98	0.98	1.00	1.00	0.98	0.98
MRSA100_12_55	1.00	0.99	1.00	0.96	1.00	1.00	1.00	1.00	1.00	1.00	1.00	1.00	1.00	1.00	1.00	1.00	1.00	1.00	1.00	1.00	1.00	1.00	1.00	1.00	1.00	1.00	1.00	1.00	1.00	1.00	1.00	1.00	1.00	1.00	1.00	1.00	1.00	1.00	1.00	1.00	1.00	1.00	1.00	1.00	1.00	1.00	1.00	1.00	1.00
MRSA100_12_56	1.00	1.00	1.00	1.00	1.00	1.00	1.00	1.00	1.00	1.00	1.00	1.00	1.00	1.00	1.00	1.00	1.00	1.00	1.00	1.00	1.00	1.00	1.00	1.00	1.00	1.00	1.00	1.00	1.00	1.00	1.00	1.00	1.00	1.00	1.00	1.00	1.00	1.00	1.00	1.00	1.00	1.00	1.00	1.00	1.00	1.00	1.00	1.00	1.00
MRSA100_12_57	1.00	0.99	0.99	0.97	0.99	1.00	1.00	1.00	0.99	1.00	0.99	0.99	0.99	0.99	0.99	0.99	1.00	0.99	1.00	1.00	1.00	0.99	1.00	0.99	1.00	1.00	0.99	1.00	0.99	1.00	0.99	0.99	0.99	0.99	1.00	0.99	0.99	0.99	1.00	1.00	0.99	1.00	0.99	0.99	0.99	1.00	1.00	0.99	0.99
MRSA100_12_59	1.00	0.98	0.98	0.94	0.98	1.00	1.00	1.00	0.98	1.00	0.98	0.98	0.98	0.98	0.98	0.98	1.00	0.98	1.00	1.00	1.00	0.98	1.00	0.98	1.00	1.00	0.98	0.99	0.98	1.00	0.98	0.98	0.98	0.98	1.00	0.98	0.98	0.98	1.00	1.00	0.98	1.00	0.98	0.98	0.98	1.00	1.00	0.98	0.98
MRSA100_12_6	1.00	1.00	0.98	0.96	0.98	1.00	1.00	1.00	0.98	1.00	0.98	0.98	0.98	0.98	0.98	0.98	1.00	0.98	1.00	1.00	1.00	0.98	1.00	0.98	1.00	1.00	0.98	1.00	0.98	1.00	0.98	0.98	0.98	0.99	1.00	0.98	0.98	0.98	1.00	1.00	0.98	1.00	0.98	0.98	0.98	1.00	1.00	0.98	0.98
MRSA100_12_60	1.00	1.00	1.00	0.94	1.00	1.00	1.00	1.00	1.00	1.00	1.00	1.00	1.00	1.00	1.00	1.00	1.00	1.00	1.00	1.00	1.00	1.00	1.00	1.00	1.00	1.00	1.00	1.00	1.00	1.00	1.00	1.00	1.00	1.00	1.00	1.00	1.00	1.00	1.00	1.00	1.00	1.00	1.00	1.00	1.00	1.00	1.00	1.00	1.00
MRSA100_12_62	1.00	0.99	0.98	0.98	0.98	1.00	1.00	1.00	0.98	1.00	0.98	0.98	0.98	0.98	0.98	0.98	1.00	0.98	1.00	1.00	1.00	0.98	1.00	0.98	1.00	1.00	0.98	1.00	0.98	1.00	0.98	0.98	0.98	0.99	1.00	0.98	0.98	0.98	1.00	1.00	0.98	1.00	0.98	0.98	0.98	1.00	1.00	0.98	0.98
MRSA100_12_63	1.00	0.99	0.99	0.99	0.99	1.00	1.00	1.00	0.99	1.00	0.99	0.99	0.99	0.99	0.99	0.99	0.99	0.99	1.00	1.00	0.99	0.99	1.00	0.99	1.00	1.00	0.99	1.00	0.99	1.00	0.99	0.99	0.99	0.98	1.00	0.99	0.99	0.99	1.00	1.00	0.99	1.00	0.99	0.98	0.99	1.00	1.00	0.99	0.99
MRSA100_12_64	0.99	0.97	0.97	0.98	0.97	0.98	0.99	0.99	0.97	0.99	0.97	0.97	0.97	0.97	0.97	0.97	0.99	0.97	0.99	0.99	0.99	0.97	0.99	0.97	0.99	0.99	0.97	0.98	0.94	0.99	0.97	0.97	0.97	0.97	0.99	0.97	0.97	0.97	0.99	0.98	0.97	0.99	0.97	0.97	0.97	0.99	0.99	0.97	0.97
MRSA100_12_65	1.00	0.99	0.99	0.99	0.99	1.00	1.00	1.00	0.99	1.00	0.99	0.99	0.99	0.99	0.99	0.99	1.00	0.99	1.00	1.00	1.00	0.99	1.00	0.99	1.00	1.00	0.99	1.00	0.99	1.00	0.99	0.99	0.99	0.99	1.00	0.99	0.99	0.99	1.00	1.00	0.99	1.00	0.99	0.99	0.99	1.00	1.00	0.99	0.99
MRSA100_12_66	1.00	0.99	0.99	1.00	0.99	1.00	1.00	1.00	0.99	1.00	0.99	0.99	0.99	0.99	0.99	0.99	1.00	0.99	1.00	1.00	1.00	0.99	1.00	0.99	1.00	1.00	0.99	1.00	0.99	1.00	0.99	0.99	0.99	0.99	1.00	0.99	0.99	0.99	1.00	1.00	0.99	1.00	0.99	0.99	0.99	1.00	1.00	0.99	0.99
MRSA100_12_67	1.00	0.98	0.94	0.98	0.94	1.00	1.00	1.00	0.94	1.00	0.94	0.94	0.94	0.94	0.94	0.94	1.00	0.94	1.00	1.00	1.00	0.94	1.00	0.94	1.00	1.00	0.94	1.00	0.94	1.00	0.94	0.94	0.94	0.98	1.00	0.94	0.94	0.94	1.00	1.00	0.94	1.00	0.94	0.94	0.94	1.00	1.00	0.94	0.94
MRSA100_12_68	1.00	0.96	0.96	0.94	0.96	1.00	1.00	1.00	0.96	1.00	0.96	0.96	0.96	0.96	0.97	0.96	1.00	0.96	1.00	1.00	1.00	0.96	1.00	0.96	1.00	1.00	0.96	1.00	0.96	1.00	0.96	0.96	0.96	0.96	1.00	0.96	0.96	0.96	1.00	1.00	0.96	1.00	0.97	0.96	0.96	1.00	1.00	0.96	0.96
MRSA100_12_69	1.00	0.99	1.00	0.94	1.00	1.00	1.00	1.00	1.00	1.00	1.00	1.00	1.00	1.00	1.00	1.00	1.00	1.00	1.00	1.00	1.00	1.00	1.00	1.00	1.00	1.00	1.00	1.00	1.00	1.00	1.00	1.00	1.00	1.00	1.00	1.00	1.00	1.00	1.00	1.00	1.00	1.00	1.00	1.00	1.00	1.00	1.00	1.00	1.00
MRSA100_12_7	1.00	0.99	0.99	0.98	0.99	1.00	1.00	1.00	0.99	1.00	0.99	0.99	0.99	0.99	0.99	0.99	1.00	0.99	1.00	1.00	1.00	0.99	1.00	0.99	1.00	1.00	0.99	1.00	0.99	1.00	0.99	0.99	0.99	0.98	1.00	0.99	0.99	0.99	1.00	1.00	0.99	1.00	0.99	0.99	0.99	1.00	1.00	0.99	0.99
MRSA100_12_70	1.00	1.00	1.00	0.97	1.00	1.00	1.00	1.00	1.00	1.00	1.00	1.00	1.00	1.00	1.00	1.00	1.00	1.00	1.00	1.00	1.00	1.00	1.00	1.00	1.00	1.00	1.00	1.00	1.00	1.00	1.00	1.00	1.00	0.99	1.00	1.00	1.00	1.00	1.00	1.00	1.00	1.00	1.00	1.00	1.00	1.00	1.00	1.00	1.00
MRSA100_12_71	1.00	0.99	0.99	0.98	0.99	1.00	1.00	1.00	0.99	1.00	0.99	0.99	0.99	0.99	0.99	0.99	1.00	0.99	1.00	1.00	1.00	0.99	1.00	0.99	1.00	1.00	0.99	1.00	0.99	1.00	0.99	0.99	0.99	0.99	1.00	0.99	0.99	0.99	1.00	1.00	0.99	1.00	0.99	0.99	0.99	1.00	1.00	0.99	0.99
MRSA100_12_72	1.00	0.96	0.97	0.95	0.97	1.00	1.00	1.00	0.97	1.00	0.97	0.97	0.97	0.97	0.97	0.97	1.00	0.97	1.00	1.00	1.00	0.97	0.99	0.97	1.00	1.00	0.97	1.00	0.97	1.00	0.97	0.97	0.97	0.96	1.00	0.97	0.97	0.97	1.00	1.00	0.97	1.00	0.97	0.97	0.97	1.00	1.00	0.97	0.97
MRSA100_12_73	1.00	0.99	0.97	0.97	0.97	1.00	1.00	1.00	0.97	1.00	0.97	0.97	0.97	0.97	0.97	0.97	1.00	0.97	1.00	1.00	1.00	0.97	1.00	0.97	1.00	1.00	0.97	1.00	0.97	1.00	0.97	0.97	0.97	0.97	1.00	0.97	0.97	0.97	1.00	1.00	0.97	1.00	0.97	0.97	0.97	1.00	1.00	0.97	0.97
MRSA100_12_74	1.00	1.00	1.00	0.99	1.00	1.00	1.00	1.00	1.00	1.00	1.00	1.00	1.00	1.00	1.00	1.00	1.00	1.00	1.00	1.00	1.00	1.00	1.00	1.00	1.00	1.00	1.00	1.00	1.00	1.00	1.00	1.00	1.00	1.00	1.00	1.00	1.00	1.00	1.00	1.00	1.00	1.00	1.00	1.00	1.00	1.00	1.00	1.00	1.00
MRSA100_12_75	1.00	0.99	0.97	0.94	0.97	1.00	1.00	1.00	0.97	1.00	0.97	0.97	0.97	0.97	0.97	0.97	1.00	0.97	1.00	1.00	1.00	0.97	1.00	0.97	1.00	1.00	0.97	1.00	0.97	1.00	0.97	0.97	0.97	0.99	1.00	0.97	0.97	0.97	1.00	1.00	0.97	1.00	0.97	0.97	0.97	1.00	1.00	0.97	0.97
MRSA100_12_76	1.00	0.99	1.00	0.99	1.00	1.00	1.00	1.00	1.00	1.00	1.00	1.00	1.00	1.00	1.00	1.00	1.00	1.00	1.00	1.00	1.00	1.00	1.00	1.00	1.00	1.00	1.00	1.00	1.00	1.00	1.00	1.00	1.00	0.99	1.00	1.00	1.00	1.00	1.00	1.00	1.00	1.00	1.00	1.00	1.00	1.00	1.00	1.00	1.00
MRSA100_12_77	1.00	0.99	0.99	0.98	0.99	1.00	1.00	1.00	0.99	1.00	0.99	0.99	0.99	0.99	0.99	0.99	1.00	0.99	1.00	1.00	1.00	0.99	1.00	0.99	1.00	1.00	0.99	1.00	0.99	1.00	0.99	0.99	0.99	0.99	1.00	0.99	0.99	0.99	1.00	1.00	0.99	1.00	0.99	0.99	0.99	1.00	1.00	0.99	0.99
MRSA100_12_78	1.00	0.98	0.98	0.97	0.98	1.00	1.00	1.00	0.98	1.00	0.98	0.98	0.98	0.98	0.98	0.98	1.00	0.98	1.00	1.00	1.00	0.98	1.00	0.98	1.00	1.00	0.98	1.00	0.98	1.00	0.98	0.98	0.98	0.99	1.00	0.98	0.98	0.98	1.00	1.00	0.98	1.00	0.98	0.98	0.98	1.00	1.00	0.98	0.98
MRSA100_12_79	1.00	1.00	1.00	1.00	1.00	1.00	1.00	1.00	1.00	1.00	1.00	1.00	1.00	1.00	0.94	1.00	1.00	1.00	1.00	1.00	1.00	1.00	1.00	1.00	1.00	1.00	1.00	1.00	1.00	1.00	1.00	1.00	1.00	1.00	1.00	1.00	1.00	1.00	1.00	1.00	1.00	1.00	1.00	1.00	1.00	1.00	1.00	1.00	1.00
MRSA100_12_8	1.00	0.98	0.97	0.96	0.97	1.00	1.00	1.00	0.97	1.00	0.97	0.97	0.97	0.97	0.97	0.97	1.00	0.97	1.00	1.00	1.00	0.97	1.00	0.97	1.00	1.00	0.97	1.00	0.97	1.00	0.97	0.97	0.97	0.97	1.00	0.97	0.97	0.97	1.00	1.00	0.97	1.00	0.97	0.97	0.97	1.00	1.00	0.97	0.97
MRSA100_12_80	1.00	0.99	0.99	0.97	0.99	1.00	1.00	1.00	0.99	1.00	0.99	0.99	0.99	0.99	0.99	0.99	1.00	0.99	1.00	1.00	1.00	0.99	1.00	0.99	1.00	1.00	0.99	1.00	0.99	1.00	0.99	0.99	0.99	0.99	1.00	0.99	0.99	0.99	1.00	1.00	0.99	1.00	0.99	0.99	0.99	1.00	1.00	0.99	0.99
MRSA100_12_81	1.00	0.98	0.97	0.06	0.97	1.00	1.00	1.00	0.97	1.00	0.97	0.97	0.97	0.97	0.97	0.97	1.00	0.97	1.00	1.00	1.00	0.97	1.00	0.97	1.00	1.00	0.97	1.00	0.97	1.00	0.97	0.97	0.97	0.94	1.00	0.97	0.97	0.97	1.00	1.00	0.97	1.00	0.97	0.97	0.97	1.00	1.00	0.97	0.97
MRSA100_12_82	1.00	0.98	0.99	0.87	0.99	1.00	1.00	1.00	0.99	1.00	0.99	0.99	0.99	0.99	0.99	0.99	1.00	0.99	1.00	1.00	1.00	0.99	1.00	0.99	1.00	1.00	0.99	1.00	0.99	1.00	0.99	0.99	0.99	1.00	1.00	0.99	0.99	0.99	1.00	1.00	0.99	1.00	0.99	0.99	0.99	1.00	1.00	0.99	0.99
MRSA100_12_83	1.00	0.98	0.94	0.94	0.94	1.00	1.00	1.00	0.94	1.00	0.94	0.94	0.94	0.94	0.94	0.94	1.00	0.94	1.00	1.00	1.00	0.94	1.00	0.94	1.00	1.00	0.94	1.00	0.94	1.00	0.94	0.94	0.94	0.94	1.00	0.94	0.94	0.94	1.00	1.00	0.94	1.00	0.94	0.94	0.94	1.00	1.00	0.94	0.94
MRSA100_12_86	1.00	0.97	0.97	0.92	0.97	1.00	1.00	1.00	0.97	1.00	0.97	0.97	0.97	0.97	0.97	0.97	1.00	0.97	1.00	1.00	1.00	0.97	1.00	0.97	1.00	1.00	0.97	1.00	0.97	1.00	0.97	0.97	0.97	0.96	1.00	0.97	0.97	0.97	1.00	1.00	0.97	1.00	0.97	0.97	0.97	1.00	1.00	0.97	0.97
MRSA100_12_87	1.00	0.99	1.00	0.98	1.00	1.00	1.00	1.00	1.00	1.00	1.00	1.00	1.00	1.00	1.00	1.00	1.00	0.99	1.00	1.00	1.00	1.00	1.00	1.00	1.00	1.00	1.00	1.00	1.00	1.00	1.00	1.00	1.00	0.99	1.00	1.00	1.00	1.00	1.00	1.00	1.00	1.00	1.00	0.99	1.00	1.00	1.00	1.00	1.00
MRSA100_12_88	1.00	0.98	0.98	0.99	0.98	1.00	1.00	1.00	0.98	1.00	0.98	0.98	0.98	0.98	0.98	0.98	1.00	0.98	1.00	1.00	1.00	0.98	1.00	0.98	1.00	1.00	0.98	1.00	0.98	1.00	0.98	0.98	0.97	0.98	1.00	0.98	0.98	0.98	1.00	1.00	0.98	1.00	0.98	0.98	0.97	1.00	1.00	0.98	0.98
MRSA100_12_9	1.00	0.98	0.97	0.95	0.97	1.00	1.00	1.00	0.97	1.00	0.97	0.97	0.97	0.97	0.97	0.97	1.00	0.97	1.00	1.00	1.00	0.97	1.00	0.97	1.00	1.00	0.97	1.00	0.97	1.00	0.97	0.97	0.97	0.97	1.00	0.97	0.97	0.97	1.00	1.00	0.97	1.00	0.97	0.97	0.97	1.00	1.00	0.97	0.97
MRSA100_13_1	1.00	0.99	1.00	0.93	1.00	1.00	1.00	1.00	1.00	1.00	1.00	1.00	1.00	1.00	1.00	1.00	1.00	1.00	1.00	1.00	1.00	1.00	1.00	1.00	1.00	1.00	1.00	1.00	1.00	1.00	1.00	1.00	1.00	0.99	1.00	1.00	1.00	1.00	1.00	1.00	1.00	1.00	1.00	1.00	1.00	1.00	1.00	1.00	1.00
MRSA100_13_10	1.00	0.98	0.98	0.97	0.98	1.00	1.00	1.00	0.98	1.00	0.98	0.98	0.98	0.98	0.98	0.98	1.00	0.98	1.00	1.00	1.00	0.98	1.00	0.98	1.00	1.00	0.98	1.00	0.98	1.00	0.98	0.98	0.98	0.98	1.00	0.98	0.98	0.98	1.00	1.00	0.98	1.00	0.98	0.98	0.98	1.00	1.00	0.98	0.98
MRSA100_13_11	1.00	0.95	0.95	0.94	0.95	1.00	1.00	1.00	0.95	1.00	0.95	0.95	0.95	0.95	0.95	0.95	1.00	0.95	1.00	1.00	1.00	0.95	1.00	0.95	1.00	1.00	0.95	1.00	0.95	1.00	0.95	0.95	0.95	0.99	1.00	0.95	0.95	0.95	1.00	1.00	0.95	1.00	0.95	0.95	0.95	1.00	1.00	0.95	0.95
MRSA100_13_12	1.00	0.95	0.95	0.94	0.95	1.00	1.00	1.00	0.95	1.00	0.95	0.95	0.95	0.95	0.95	0.95	1.00	0.95	1.00	1.00	1.00	0.95	1.00	0.95	1.00	1.00	0.95	1.00	0.95	1.00	0.95	0.95	0.95	0.95	1.00	0.95	0.95	0.95	1.00	1.00	0.95	1.00	0.95	0.95	0.95	1.00	1.00	0.95	0.95
MRSA100_13_13	1.00	0.98	0.99	0.98	0.99	1.00	1.00	1.00	0.99	1.00	0.99	0.99	0.99	0.99	0.99	0.99	1.00	0.99	1.00	1.00	1.00	0.99	1.00	0.99	1.00	1.00	0.99	1.00	0.99	1.00	0.99	0.99	0.99	1.00	1.00	0.99	0.99	0.99	1.00	1.00	0.99	1.00	0.99	0.99	0.99	1.00	1.00	0.99	0.99
MRSA100_13_14	1.00	0.98	0.99	0.96	0.99	1.00	1.00	1.00	0.99	1.00	0.99	0.99	0.99	0.99	0.99	0.99	1.00	0.99	1.00	1.00	1.00	0.99	1.00	0.99	1.00	1.00	0.99	1.00	0.99	1.00	0.99	0.99	0.99	0.99	1.00	0.99	0.99	0.99	1.00	1.00	0.99	1.00	0.99	0.99	0.99	1.00	1.00	0.99	0.99
MRSA100_13_15	1.00	1.00	0.99	0.98	0.99	1.00	1.00	1.00	0.99	1.00	0.99	0.99	0.99	0.99	0.99	0.99	1.00	0.99	1.00	1.00	1.00	0.99	1.00	0.99	1.00	1.00	0.99	1.00	0.99	1.00	0.99	0.99	0.99	1.00	1.00	0.99	0.99	0.99	1.00	1.00	0.99	1.00	0.99	0.99	0.99	1.00	1.00	0.99	0.99
MRSA100_13_16	1.00	1.00	0.98	0.96	0.98	1.00	1.00	1.00	0.98	1.00	0.98	0.98	0.98	0.98	0.98	0.98	1.00	0.98	1.00	1.00	1.00	0.98	1.00	0.98	1.00	1.00	0.98	1.00	0.98	1.00	0.98	0.98	0.98	0.98	1.00	0.98	0.98	0.98	1.00	1.00	0.98	1.00	0.97	0.98	0.98	1.00	1.00	0.98	0.98
MRSA100_13_17	1.00	0.99	0.97	0.96	0.97	1.00	1.00	1.00	0.97	1.00	0.97	0.97	0.97	0.97	0.97	0.97	1.00	0.97	1.00	1.00	1.00	0.97	1.00	0.97	1.00	1.00	0.97	1.00	0.97	1.00	0.97	0.97	0.97	0.99	1.00	0.97	0.97	0.97	1.00	1.00	0.97	1.00	0.97	0.97	0.97	1.00	1.00	0.97	0.97
MRSA100_13_18	1.00	0.98	0.99	0.96	0.99	1.00	1.00	1.00	0.99	1.00	0.99	0.99	0.99	0.99	0.99	0.99	1.00	0.99	1.00	1.00	1.00	0.99	1.00	0.99	1.00	1.00	0.99	1.00	0.99	1.00	0.99	0.98	0.99	0.97	1.00	0.99	0.99	0.98	1.00	1.00	0.99	1.00	0.99	0.99	0.99	1.00	1.00	0.99	0.99
MRSA100_13_19	1.00	0.98	0.95	0.86	0.95	1.00	1.00	1.00	0.95	1.00	0.95	0.95	0.95	0.95	0.86	0.95	1.00	0.95	1.00	1.00	1.00	0.95	1.00	0.95	1.00	1.00	0.95	1.00	0.90	1.00	0.95	0.95	0.95	0.98	1.00	0.95	0.95	0.95	1.00	1.00	0.95	1.00	0.95	0.95	0.95	1.00	1.00	0.95	0.95
MRSA100_13_2	1.00	0.99	0.98	0.96	0.98	1.00	1.00	1.00	0.98	1.00	0.98	0.98	0.98	0.98	0.98	0.98	1.00	0.98	1.00	1.00	1.00	0.98	1.00	0.98	1.00	1.00	0.98	1.00	0.98	1.00	0.98	0.98	0.98	0.99	1.00	0.98	0.98	0.98	1.00	1.00	0.98	1.00	0.98	0.98	0.98	1.00	1.00	0.98	0.98
MRSA100_13_20	1.00	0.92	0.89	0.85	0.89	1.00	1.00	1.00	0.89	1.00	0.89	0.89	0.89	0.89	0.89	0.89	1.00	0.89	1.00	1.00	1.00	0.89	1.00	0.89	1.00	1.00	0.89	1.00	0.89	1.00	0.89	0.89	0.89	0.97	1.00	0.89	0.89	0.89	1.00	1.00	0.89	1.00	0.89	0.89	0.89	1.00	1.00	0.89	0.89
MRSA100_13_21	1.00	0.98	0.99	0.97	0.99	1.00	1.00	1.00	0.99	1.00	0.99	0.99	0.99	0.99	0.99	0.99	1.00	0.99	1.00	1.00	1.00	0.99	1.00	0.99	1.00	1.00	0.99	1.00	0.99	1.00	0.99	0.99	0.99	0.99	1.00	0.99	0.99	0.99	1.00	1.00	0.99	1.00	0.99	0.99	0.99	1.00	1.00	0.99	0.99
MRSA100_13_22	1.00	1.00	0.97	0.97	0.97	1.00	1.00	1.00	0.97	1.00	0.97	0.97	0.97	0.97	0.97	0.97	1.00	0.97	0.94	1.00	1.00	0.97	1.00	0.97	1.00	1.00	0.97	1.00	0.97	1.00	0.97	0.97	0.97	0.97	1.00	0.97	0.97	0.97	1.00	1.00	0.97	1.00	0.97	0.97	0.97	1.00	1.00	0.97	0.97
MRSA100_13_23	1.00	1.00	0.98	0.97	0.98	1.00	1.00	1.00	0.98	1.00	0.98	0.98	0.98	0.98	0.98	0.98	1.00	0.98	1.00	1.00	1.00	0.98	1.00	0.98	1.00	1.00	0.98	1.00	0.98	1.00	0.98	0.98	0.98	0.98	1.00	0.98	0.98	0.98	1.00	1.00	0.98	1.00	0.98	0.98	0.98	1.00	1.00	0.98	0.98
MRSA100_13_24	1.00	0.98	0.99	0.96	0.99	1.00	1.00	1.00	0.99	1.00	0.99	0.99	0.99	0.99	0.99	0.99	1.00	0.99	1.00	1.00	1.00	0.99	1.00	0.99	1.00	1.00	0.99	1.00	0.99	1.00	0.99	0.99	0.99	0.97	1.00	0.99	0.99	0.99	1.00	1.00	0.99	1.00	0.99	0.99	0.99	1.00	1.00	0.99	0.99
MRSA100_13_25	1.00	0.98	0.00	0.00	0.00	1.00	1.00	1.00	0.00	1.00	0.00	0.00	0.00	0.00	0.00	0.00	1.00	0.00	1.00	1.00	1.00	0.00	1.00	0.00	1.00	1.00	0.00	1.00	0.00	1.00	0.00	0.00	0.00	0.00	1.00	0.00	0.00	0.00	1.00	1.00	0.00	1.00	0.00	0.00	0.00	1.00	1.00	0.00	0.00
MRSA100_13_27	1.00	1.00	0.03	0.03	0.03	1.00	1.00	1.00	0.03	1.00	0.03	0.03	0.03	0.03	0.03	0.03	1.00	0.03	1.00	1.00	1.00	0.03	1.00	0.03	1.00	1.00	0.03	1.00	0.03	1.00	0.03	0.03	0.03	0.03	1.00	0.03	0.03	0.03	1.00	1.00	0.03	1.00	0.03	0.03	0.03	1.00	1.00	0.03	0.03
MRSA100_13_28	1.00	1.00	0.04	0.04	0.04	1.00	1.00	1.00	0.04	1.00	0.04	0.04	0.04	0.04	0.04	0.04	1.00	0.04	1.00	1.00	1.00	0.04	1.00	0.04	1.00	1.00	0.04	1.00	0.05	1.00	0.04	0.04	0.04	0.04	1.00	0.04	0.04	0.04	1.00	1.00	0.04	1.00	0.04	0.04	0.04	1.00	1.00	0.04	0.04
MRSA100_13_29	1.00	1.00	0.01	0.01	0.01	1.00	1.00	1.00	0.01	1.00	0.01	0.01	0.01	0.01	0.01	0.01	1.00	0.01	1.00	1.00	1.00	0.01	1.00	0.01	1.00	1.00	0.01	1.00	0.01	1.00	0.01	0.01	0.01	0.01	1.00	0.01	0.01	0.01	1.00	1.00	0.01	1.00	0.01	0.01	0.01	1.00	1.00	0.01	0.01
MRSA100_13_3	1.00	1.00	0.99	0.98	0.99	1.00	1.00	1.00	0.99	1.00	0.99	0.99	0.99	0.99	0.99	0.99	1.00	0.99	1.00	1.00	1.00	0.99	1.00	0.99	1.00	1.00	0.99	1.00	0.99	1.00	0.99	0.99	0.99	0.99	1.00	0.99	0.99	0.99	1.00	1.00	0.99	1.00	0.99	0.99	0.99	1.00	1.00	0.99	0.99
MRSA100_13_30	1.00	1.00	0.09	0.09	0.09	1.00	1.00	1.00	0.09	1.00	0.09	0.09	0.09	0.09	0.00	0.09	1.00	0.09	1.00	1.00	1.00	0.09	1.00	0.09	1.00	1.00	0.09	1.00	0.09	1.00	0.09	0.09	0.09	0.00	1.00	0.09	0.09	0.09	1.00	1.00	0.09	1.00	0.09	0.09	0.09	1.00	1.00	0.09	0.09
MRSA100_13_31	0.99	0.99	0.04	0.00	0.04	0.99	0.99	0.99	0.04	0.99	0.04	0.03	0.04	0.04	0.03	0.03	0.99	0.03	0.99	0.99	0.99	0.04	0.99	0.04	0.99	0.99	0.04	0.99	0.03	0.99	0.04	0.04	0.04	0.03	0.99	0.04	0.04	0.04	0.99	0.99	0.04	0.99	0.00	0.04	0.04	0.99	0.99	0.04	0.04
MRSA100_13_32	0.99	0.98	0.00	0.05	0.00	0.99	0.99	0.99	0.00	0.99	0.00	0.00	0.06	0.00	0.00	0.00	0.99	0.00	0.99	0.99	0.99	0.00	0.99	0.00	1.00	0.99	0.00	0.99	0.00	0.99	0.00	0.00	0.00	0.00	0.99	0.00	0.00	0.00	0.99	0.99	0.00	0.99	0.00	0.00	0.00	0.99	0.99	0.00	0.00
MRSA100_13_33	1.00	1.00	0.06	0.06	0.06	1.00	1.00	1.00	0.06	1.00	0.06	0.06	0.06	0.06	0.06	0.06	1.00	0.06	1.00	1.00	1.00	0.06	1.00	0.06	1.00	1.00	0.06	1.00	0.06	1.00	0.06	0.06	0.06	0.06	1.00	0.06	0.06	0.06	1.00	1.00	0.06	1.00	0.06	0.06	0.06	1.00	1.00	0.06	0.06
MRSA100_13_34	1.00	1.00	0.02	0.02	0.02	1.00	1.00	1.00	0.02	1.00	0.02	0.02	0.02	0.02	0.02	0.02	1.00	0.02	1.00	1.00	1.00	0.02	1.00	0.02	1.00	1.00	0.02	1.00	0.02	1.00	0.02	0.02	0.02	0.02	1.00	0.02	0.02	0.02	1.00	1.00	0.02	1.00	0.02	0.02	0.02	1.00	1.00	0.02	0.02
MRSA100_13_35	1.00	1.00	0.00	0.00	0.00	1.00	1.00	1.00	0.00	1.00	0.00	0.00	0.00	0.00	0.00	0.00	1.00	0.00	1.00	1.00	1.00	0.00	1.00	0.00	1.00	1.00	0.00	1.00	0.00	1.00	0.00	0.00	0.00	0.00	1.00	0.00	0.00	0.00	1.00	0.99	0.00	1.00	0.00	0.00	0.00	1.00	1.00	0.00	0.00
MRSA100_13_37	1.00	1.00	1.00	0.07	1.00	1.00	1.00	1.00	1.00	1.00	1.00	1.00	1.00	1.00	1.00	1.00	1.00	1.00	1.00	1.00	1.00	1.00	1.00	1.00	1.00	1.00	1.00	1.00	1.00	1.00	1.00	1.00	1.00	1.00	1.00	1.00	1.00	1.00	1.00	1.00	1.00	1.00	1.00	1.00	1.00	1.00	1.00	1.00	1.00
MRSA100_13_38	1.00	0.99	0.99	0.96	0.99	1.00	1.00	1.00	0.99	1.00	0.99	0.99	0.99	0.99	0.99	0.99	1.00	0.99	1.00	1.00	1.00	0.99	1.00	0.99	1.00	1.00	0.99	1.00	0.99	1.00	0.99	0.99	0.98	0.99	1.00	0.99	0.99	0.99	1.00	1.00	0.99	1.00	0.99	0.99	0.99	1.00	1.00	0.99	0.99
MRSA100_13_39	1.00	0.98	0.98	0.96	0.98	1.00	1.00	1.00	0.98	1.00	0.98	0.98	0.98	0.98	0.98	0.98	1.00	0.98	1.00	1.00	1.00	0.98	1.00	0.98	1.00	1.00	0.98	1.00	0.98	1.00	0.98	0.98	0.98	0.98	1.00	0.98	0.98	0.98	1.00	1.00	0.98	1.00	0.98	0.98	0.98	1.00	1.00	0.98	0.98
MRSA100_13_4	1.00	1.00	1.00	0.96	1.00	1.00	1.00	1.00	1.00	1.00	1.00	1.00	1.00	1.00	1.00	1.00	1.00	1.00	1.00	1.00	1.00	1.00	1.00	1.00	1.00	1.00	1.00	1.00	1.00	1.00	1.00	1.00	1.00	0.99	1.00	1.00	1.00	1.00	1.00	1.00	1.00	1.00	1.00	1.00	1.00	1.00	1.00	1.00	1.00
MRSA100_13_40	1.00	0.99	0.99	0.97	0.99	1.00	1.00	1.00	0.99	1.00	0.99	0.99	0.99	0.99	0.99	0.99	1.00	0.99	1.00	1.00	1.00	0.99	1.00	0.99	1.00	1.00	0.99	1.00	0.99	1.00	0.99	0.99	0.99	0.99	1.00	0.99	0.99	0.99	1.00	1.00	0.99	1.00	0.99	0.99	0.99	1.00	1.00	0.99	0.99
MRSA100_13_41	1.00	0.99	0.99	0.97	0.99	1.00	1.00	1.00	0.99	1.00	0.99	0.99	0.99	0.99	0.99	0.99	1.00	0.99	1.00	1.00	1.00	0.99	1.00	0.99	1.00	1.00	0.99	1.00	0.99	1.00	0.99	0.99	0.99	1.00	1.00	0.99	0.99	0.99	1.00	1.00	0.99	1.00	0.99	0.99	0.99	1.00	1.00	0.99	0.99
MRSA100_13_42	1.00	0.99	0.95	0.97	0.95	1.00	1.00	1.00	0.95	1.00	0.95	0.95	0.95	0.95	0.95	0.95	1.00	0.95	1.00	1.00	1.00	0.95	1.00	0.95	1.00	1.00	0.95	1.00	0.95	1.00	0.95	0.95	0.95	0.95	1.00	0.95	0.95	0.95	1.00	1.00	0.95	1.00	0.95	0.95	0.95	1.00	1.00	0.95	0.95
MRSA100_13_43	1.00	0.97	0.98	0.88	0.98	1.00	1.00	1.00	0.98	1.00	0.98	0.98	0.98	0.98	0.98	0.98	1.00	0.98	1.00	1.00	1.00	0.98	1.00	0.98	1.00	1.00	0.98	1.00	0.98	1.00	0.98	0.98	0.98	0.98	1.00	0.98	0.98	0.98	1.00	1.00	0.98	1.00	0.98	0.98	0.98	1.00	1.00	0.98	0.98
MRSA100_13_44	1.00	0.99	0.98	0.71	0.98	1.00	1.00	1.00	0.98	1.00	0.98	0.98	0.98	0.98	0.98	0.98	1.00	0.98	1.00	1.00	1.00	0.98	1.00	0.98	1.00	1.00	0.98	1.00	0.98	1.00	0.98	0.98	0.98	0.91	1.00	0.98	0.98	0.98	1.00	1.00	0.98	1.00	0.98	0.98	0.98	1.00	1.00	0.98	0.98
MRSA100_13_46	1.00	0.98	0.99	0.94	0.99	1.00	1.00	1.00	0.99	1.00	0.99	0.99	0.99	0.99	0.99	0.99	1.00	0.99	1.00	1.00	1.00	0.99	1.00	0.99	1.00	1.00	0.99	1.00	0.99	1.00	0.99	0.98	0.99	0.98	1.00	0.99	0.99	0.99	1.00	1.00	0.99	1.00	0.99	0.99	0.99	1.00	1.00	0.99	0.99
MRSA100_13_47	1.00	0.98	0.98	0.94	0.98	1.00	1.00	0.99	0.98	1.00	0.98	0.98	0.98	0.98	0.98	0.98	1.00	0.98	1.00	0.99	1.00	0.98	1.00	0.98	1.00	1.00	0.98	1.00	0.98	1.00	0.98	0.98	0.98	0.98	1.00	0.98	0.98	0.98	1.00	1.00	0.98	1.00	0.98	0.98	0.98	1.00	1.00	0.98	0.98
MRSA100_13_48	1.00	0.98	0.98	0.90	0.98	1.00	1.00	1.00	0.98	1.00	0.98	0.98	0.98	0.98	0.98	0.98	1.00	0.98	1.00	1.00	1.00	0.98	1.00	0.98	1.00	1.00	0.98	1.00	0.98	1.00	0.98	0.97	0.98	0.98	1.00	0.98	0.98	0.98	1.00	1.00	0.98	1.00	0.98	0.98	0.98	1.00	1.00	0.98	0.98
MRSA100_13_50	1.00	0.95	0.99	0.83	0.99	1.00	1.00	1.00	0.99	1.00	0.99	0.99	0.99	0.99	0.99	0.99	1.00	0.99	1.00	1.00	1.00	0.99	1.00	0.99	1.00	1.00	0.99	1.00	0.99	1.00	0.99	0.99	0.99	0.95	1.00	0.99	0.99	0.99	1.00	1.00	0.99	1.00	0.99	0.99	0.99	1.00	1.00	0.99	0.99
MRSA100_13_52	1.00	0.99	0.99	0.95	0.99	1.00	1.00	1.00	0.99	1.00	0.99	0.99	0.99	0.99	0.99	0.99	1.00	0.99	1.00	1.00	1.00	0.99	1.00	0.99	1.00	1.00	0.99	1.00	0.99	1.00	0.99	0.99	0.99	0.98	1.00	0.99	0.99	0.99	1.00	1.00	0.99	1.00	0.99	0.99	0.99	1.00	1.00	0.99	0.99
MRSA100_13_53	1.00	1.00	0.99	0.53	0.99	1.00	1.00	1.00	0.99	1.00	0.99	0.99	0.99	0.99	0.99	0.99	1.00	0.99	1.00	1.00	1.00	0.99	1.00	0.99	1.00	1.00	0.99	1.00	0.99	1.00	0.99	0.99	0.99	0.99	1.00	0.99	0.99	0.99	1.00	1.00	0.99	1.00	0.99	0.99	0.99	1.00	1.00	0.99	0.99
MRSA100_13_54	1.00	0.99	0.99	0.00	0.99	1.00	1.00	1.00	0.99	1.00	0.99	0.99	0.99	0.99	0.99	0.99	1.00	0.99	1.00	1.00	1.00	0.99	1.00	0.99	1.00	1.00	0.99	1.00	0.99	1.00	0.99	0.99	0.99	0.99	1.00	0.99	0.99	0.99	1.00	1.00	0.99	1.00	0.99	0.99	0.99	1.00	1.00	0.99	0.99
MRSA100_13_55	1.00	0.99	0.99	0.06	0.99	1.00	1.00	1.00	0.99	1.00	0.99	0.99	0.99	0.99	0.99	0.99	1.00	0.99	1.00	1.00	1.00	0.99	1.00	0.99	1.00	1.00	0.99	1.00	0.99	1.00	0.99	0.99	0.99	0.99	1.00	0.99	0.99	0.99	1.00	1.00	0.99	1.00	0.99	0.99	0.99	1.00	1.00	0.99	0.99
MRSA100_13_57	1.00	1.00	0.99	0.94	0.99	1.00	1.00	1.00	0.99	1.00	0.99	0.99	0.99	0.99	0.98	0.99	1.00	0.99	1.00	1.00	1.00	0.99	1.00	0.99	1.00	1.00	0.99	1.00	0.99	1.00	0.99	0.98	0.99	1.00	1.00	0.99	0.99	0.99	1.00	1.00	0.99	1.00	0.99	0.99	0.99	1.00	1.00	0.99	0.99
MRSA100_13_59	1.00	0.96	0.99	0.86	0.99	1.00	1.00	1.00	0.99	1.00	0.99	0.99	0.99	0.98	0.99	0.99	1.00	0.99	1.00	1.00	1.00	0.99	1.00	0.99	1.00	1.00	0.99	1.00	0.99	1.00	0.99	0.99	0.99	0.99	1.00	0.99	0.99	0.99	1.00	1.00	0.99	1.00	0.99	0.99	0.99	1.00	1.00	0.99	0.99
MRSA100_13_6	1.00	0.98	0.99	0.97	0.99	1.00	1.00	1.00	0.99	1.00	0.99	0.99	0.99	0.99	0.99	0.99	1.00	0.99	1.00	1.00	1.00	0.99	1.00	0.99	1.00	1.00	0.99	1.00	0.99	1.00	0.99	0.99	0.99	0.99	1.00	0.99	0.99	0.99	1.00	1.00	0.99	1.00	0.99	0.99	0.99	1.00	1.00	0.99	0.99
MRSA100_13_60	1.00	0.99	0.99	0.95	0.99	1.00	1.00	1.00	0.99	1.00	0.99	0.99	0.99	0.99	0.99	0.99	1.00	0.99	1.00	1.00	1.00	0.99	1.00	0.99	1.00	1.00	0.99	1.00	0.99	1.00	0.99	0.99	0.99	1.00	1.00	0.99	0.99	0.99	1.00	1.00	0.99	1.00	0.99	0.99	0.99	1.00	1.00	0.99	0.99
MRSA100_13_61	1.00	0.98	0.99	0.91	0.99	1.00	1.00	1.00	0.99	1.00	0.99	0.99	0.99	0.99	0.99	0.99	1.00	0.99	1.00	1.00	1.00	0.99	1.00	0.99	1.00	1.00	0.99	1.00	0.99	1.00	0.99	0.99	0.99	1.00	1.00	0.99	0.99	0.99	1.00	1.00	0.99	1.00	0.99	0.99	0.99	1.00	1.00	0.99	0.99
MRSA100_13_7	1.00	0.98	0.98	0.95	0.98	1.00	1.00	1.00	0.98	1.00	0.98	0.98	0.98	0.98	0.98	0.98	1.00	0.98	1.00	1.00	1.00	0.98	1.00	0.98	1.00	1.00	0.98	1.00	0.98	1.00	0.98	0.98	0.98	0.99	1.00	0.98	0.98	0.98	1.00	1.00	0.98	1.00	0.98	0.98	0.98	1.00	1.00	0.98	0.98
MRSA100_13_8	1.00	0.99	0.99	0.97	0.99	1.00	1.00	1.00	0.99	1.00	0.99	0.99	0.99	0.99	0.99	0.99	1.00	0.99	1.00	1.00	1.00	0.99	1.00	0.99	1.00	1.00	0.99	1.00	0.99	1.00	0.99	0.99	0.99	0.99	1.00	0.99	0.99	0.99	1.00	1.00	0.99	1.00	0.99	0.99	0.99	1.00	1.00	0.99	0.99
MRSA100_14_1	1.00	0.99	1.00	0.98	1.00	1.00	1.00	0.99	1.00	1.00	1.00	1.00	1.00	1.00	1.00	1.00	1.00	1.00	1.00	0.99	1.00	1.00	1.00	1.00	1.00	1.00	1.00	1.00	1.00	1.00	1.00	1.00	1.00	0.99	1.00	1.00	1.00	1.00	1.00	1.00	1.00	1.00	1.00	1.00	1.00	0.99	1.00	1.00	1.00
MRSA100_14_10	1.00	0.98	0.99	0.95	0.99	1.00	1.00	1.00	0.99	1.00	0.99	0.99	0.99	0.99	0.99	0.99	1.00	0.99	1.00	1.00	1.00	0.99	1.00	0.99	1.00	1.00	0.99	1.00	0.99	1.00	0.99	0.99	0.99	1.00	1.00	0.99	0.99	0.99	1.00	1.00	0.99	1.00	0.99	0.99	0.99	1.00	1.00	0.99	0.99
MRSA100_14_11	1.00	0.99	0.99	0.92	0.99	1.00	1.00	1.00	0.99	1.00	0.99	0.99	0.99	0.99	0.99	0.99	1.00	0.99	1.00	1.00	1.00	0.99	1.00	0.99	1.00	1.00	0.99	1.00	0.99	1.00	0.99	0.99	0.99	0.99	1.00	0.99	0.99	0.99	1.00	1.00	0.99	1.00	0.99	0.99	0.99	1.00	1.00	0.99	0.99
MRSA100_14_12	1.00	0.99	1.00	0.95	1.00	1.00	1.00	1.00	1.00	1.00	1.00	1.00	1.00	1.00	1.00	1.00	1.00	1.00	1.00	1.00	1.00	1.00	1.00	1.00	1.00	1.00	1.00	1.00	1.00	1.00	1.00	1.00	1.00	1.00	1.00	1.00	1.00	1.00	1.00	1.00	1.00	1.00	1.00	1.00	1.00	1.00	1.00	1.00	1.00
MRSA100_14_13	1.00	0.99	0.99	0.96	0.99	1.00	1.00	1.00	0.99	1.00	0.99	0.99	0.99	0.99	0.99	0.99	1.00	0.99	1.00	1.00	1.00	0.99	1.00	0.99	1.00	1.00	0.99	1.00	0.99	1.00	0.99	0.99	0.99	0.99	1.00	0.99	0.99	0.99	1.00	1.00	0.99	1.00	0.99	0.99	0.99	1.00	1.00	0.99	0.99
MRSA100_14_14	1.00	1.00	1.00	1.00	1.00	1.00	1.00	1.00	1.00	1.00	1.00	1.00	1.00	1.00	1.00	1.00	1.00	1.00	1.00	1.00	1.00	1.00	1.00	1.00	1.00	1.00	1.00	1.00	1.00	1.00	1.00	1.00	1.00	1.00	1.00	1.00	1.00	1.00	1.00	1.00	1.00	1.00	1.00	1.00	1.00	1.00	1.00	1.00	1.00
MRSA100_14_16	1.00	0.98	1.00	0.99	1.00	1.00	1.00	1.00	1.00	1.00	1.00	1.00	1.00	1.00	1.00	1.00	1.00	1.00	1.00	1.00	1.00	1.00	1.00	1.00	1.00	1.00	1.00	1.00	1.00	1.00	1.00	1.00	1.00	0.98	1.00	1.00	1.00	1.00	1.00	1.00	1.00	1.00	1.00	1.00	1.00	1.00	0.99	1.00	1.00
MRSA100_14_17	1.00	0.99	0.99	0.98	0.99	1.00	1.00	1.00	0.99	1.00	0.99	0.99	0.99	0.99	0.99	0.99	1.00	0.99	1.00	1.00	1.00	0.99	1.00	0.99	1.00	1.00	0.99	1.00	0.99	1.00	0.99	0.99	0.99	0.99	1.00	0.99	0.99	0.99	1.00	1.00	0.99	1.00	0.99	0.99	0.99	1.00	1.00	0.99	0.99
MRSA100_14_19	1.00	1.00	1.00	0.99	1.00	1.00	1.00	1.00	1.00	1.00	1.00	1.00	1.00	1.00	1.00	1.00	1.00	1.00	1.00	1.00	1.00	1.00	1.00	1.00	1.00	1.00	1.00	1.00	1.00	1.00	1.00	1.00	1.00	1.00	1.00	1.00	1.00	1.00	1.00	1.00	1.00	1.00	1.00	1.00	1.00	1.00	1.00	1.00	1.00
MRSA100_14_2	1.00	0.96	0.96	0.80	0.96	1.00	1.00	1.00	0.96	1.00	0.96	0.96	0.96	0.96	0.96	0.96	1.00	0.96	1.00	1.00	1.00	0.96	1.00	0.96	1.00	1.00	0.96	1.00	0.96	1.00	0.96	0.96	0.96	0.96	1.00	0.96	0.96	0.96	1.00	1.00	0.96	1.00	0.96	0.96	0.96	1.00	1.00	0.96	0.96
MRSA100_14_20	1.00	1.00	0.99	0.99	0.99	1.00	1.00	1.00	0.99	1.00	0.99	0.99	0.99	0.99	0.99	0.99	1.00	0.99	1.00	1.00	1.00	0.99	1.00	0.99	1.00	1.00	0.99	1.00	0.99	1.00	0.99	0.99	0.99	1.00	1.00	0.99	0.99	0.99	1.00	1.00	0.99	1.00	0.98	0.99	0.99	1.00	1.00	0.99	0.99
MRSA100_14_22	1.00	0.97	0.98	0.95	0.98	1.00	1.00	1.00	0.98	1.00	0.98	0.98	0.98	0.98	0.98	0.98	1.00	0.98	1.00	1.00	1.00	0.98	1.00	0.98	1.00	1.00	0.98	1.00	0.98	1.00	0.98	0.98	0.98	0.98	1.00	0.98	0.98	0.98	1.00	1.00	0.98	1.00	0.98	0.98	0.98	1.00	1.00	0.98	0.98
MRSA100_14_23	1.00	0.99	1.00	0.97	1.00	1.00	1.00	1.00	1.00	1.00	1.00	1.00	1.00	1.00	0.99	1.00	1.00	1.00	1.00	1.00	1.00	1.00	1.00	1.00	1.00	1.00	1.00	1.00	1.00	1.00	1.00	1.00	1.00	0.99	1.00	1.00	1.00	1.00	1.00	1.00	1.00	1.00	0.99	1.00	1.00	1.00	1.00	1.00	1.00
MRSA100_14_24	1.00	0.99	1.00	0.97	1.00	1.00	1.00	1.00	1.00	1.00	1.00	1.00	1.00	1.00	1.00	1.00	1.00	1.00	1.00	1.00	1.00	1.00	1.00	1.00	1.00	1.00	1.00	1.00	1.00	1.00	1.00	1.00	1.00	1.00	1.00	1.00	1.00	1.00	1.00	1.00	1.00	1.00	1.00	1.00	1.00	1.00	1.00	1.00	1.00
MRSA100_14_25	0.99	0.98	0.98	0.98	0.98	1.00	0.99	0.99	0.98	0.99	0.98	0.98	0.98	0.98	0.98	0.98	0.99	0.98	0.99	0.99	1.00	0.98	0.99	0.98	1.00	0.99	0.98	0.99	0.98	0.99	0.98	0.98	0.98	0.99	1.00	0.98	0.98	0.98	0.99	1.00	0.98	0.99	0.98	0.98	0.98	0.99	0.99	0.98	0.98
MRSA100_14_26	1.00	0.99	0.99	0.95	0.99	1.00	1.00	1.00	0.99	1.00	0.99	0.99	0.99	0.99	0.99	0.99	1.00	0.99	1.00	1.00	1.00	0.99	1.00	0.99	1.00	1.00	0.99	1.00	0.99	1.00	0.99	0.99	0.99	0.99	1.00	0.99	0.99	0.99	1.00	1.00	0.99	1.00	0.99	0.99	0.99	1.00	1.00	0.99	0.99
MRSA100_14_27	1.00	0.99	1.00	0.94	1.00	1.00	1.00	1.00	1.00	1.00	1.00	1.00	1.00	1.00	1.00	1.00	1.00	1.00	1.00	1.00	1.00	1.00	1.00	1.00	1.00	1.00	1.00	1.00	1.00	1.00	1.00	1.00	1.00	0.99	1.00	1.00	1.00	1.00	1.00	1.00	1.00	1.00	1.00	1.00	1.00	1.00	1.00	1.00	1.00
MRSA100_14_28	1.00	0.99	1.00	0.97	1.00	1.00	1.00	1.00	1.00	1.00	1.00	1.00	1.00	1.00	1.00	1.00	1.00	1.00	1.00	1.00	1.00	1.00	1.00	1.00	1.00	1.00	1.00	1.00	1.00	1.00	1.00	1.00	1.00	0.99	1.00	1.00	1.00	1.00	1.00	1.00	1.00	1.00	1.00	1.00	1.00	1.00	1.00	1.00	1.00
MRSA100_14_29	1.00	0.99	1.00	0.86	1.00	1.00	1.00	1.00	1.00	1.00	1.00	1.00	1.00	1.00	1.00	1.00	1.00	1.00	1.00	1.00	1.00	1.00	1.00	1.00	1.00	1.00	1.00	1.00	1.00	1.00	1.00	1.00	1.00	0.99	1.00	1.00	1.00	1.00	1.00	1.00	1.00	1.00	1.00	1.00	1.00	1.00	1.00	1.00	1.00
MRSA100_14_3	0.56	0.55	0.65	0.49	0.66	0.80	1.00	1.00	0.66	1.00	0.66	0.66	0.66	0.66	0.74	0.66	1.00	0.53	1.00	1.00	1.00	0.66	0.66	0.66	1.00	1.00	0.66	1.00	0.66	1.00	0.66	0.66	0.66	0.49	1.00	0.66	0.66	0.66	0.56	0.80	0.66	1.00	0.66	0.66	0.66	0.62	1.00	0.66	0.66
MRSA100_14_33	0.03	0.03	0.03	0.04	0.03	0.03	0.03	1.00	0.03	0.03	0.03	0.03	0.03	0.03	0.03	0.03	0.03	0.03	0.03	1.00	1.00	0.03	0.03	0.03	0.03	0.03	0.03	0.03	0.03	0.03	1.00	0.03	0.03	0.03	0.03	0.03	0.03	0.03	0.03	0.03	1.00	1.00	0.03	0.03	0.03	1.00	0.03	0.03	0.03
MRSA100_14_34	0.03	0.03	0.03	0.03	0.03	0.03	0.03	1.00	0.03	0.03	0.03	0.03	0.03	0.03	0.03	0.03	0.03	0.03	0.03	1.00	1.00	0.03	0.03	0.03	0.03	0.03	0.03	0.03	0.03	0.03	1.00	0.03	0.03	0.03	0.03	0.03	0.03	0.03	0.03	0.03	1.00	1.00	0.03	0.03	0.03	1.00	0.03	0.03	0.03
MRSA100_14_36	0.05	0.05	0.05	0.05	0.73	0.05	0.05	0.82	0.05	0.05	0.05	0.77	0.05	0.87	0.05	0.73	0.89	0.05	0.05	0.82	0.97	0.05	0.88	0.73	0.05	0.05	0.05	0.97	0.97	0.89	0.90	0.77	0.97	0.73	0.05	0.73	0.05	0.87	0.97	0.05	0.05	0.90	0.05	0.05	0.87	0.90	0.05	0.87	0.05
MRSA100_14_37	0.05	0.94	0.05	0.05	0.94	0.05	0.99	0.99	0.05	0.94	0.05	0.96	0.05	0.96	0.05	0.94	0.95	0.05	0.05	0.99	1.00	0.05	0.95	0.94	0.99	0.99	0.05	0.61	0.96	0.99	0.96	0.96	0.96	0.94	0.99	0.94	0.05	0.96	0.96	0.99	0.93	0.96	0.05	0.05	0.96	0.94	0.99	0.96	0.05
MRSA100_14_38	0.02	0.97	0.02	0.02	0.76	0.02	1.00	1.00	0.02	0.76	0.02	0.97	0.02	0.96	0.02	0.76	0.75	0.02	0.02	1.00	1.00	0.02	0.76	0.76	1.00	0.77	0.02	0.73	0.97	1.00	0.75	0.97	0.98	0.76	1.00	0.76	0.02	0.96	0.98	1.00	0.76	0.78	0.02	0.02	0.96	0.75	1.00	0.96	0.02
MRSA100_14_39	0.02	0.93	0.02	0.02	0.25	0.02	0.25	1.00	0.02	0.25	0.02	0.26	0.02	0.25	0.02	0.93	0.25	0.02	0.02	1.00	0.25	0.02	0.98	0.93	0.25	0.99	0.02	0.26	0.92	0.25	0.26	0.26	0.27	0.93	0.25	0.26	0.02	0.25	0.27	0.25	0.94	1.00	0.02	0.02	0.25	0.26	1.00	0.25	0.02
MRSA100_14_4	1.00	0.99	1.00	0.55	1.00	1.00	1.00	1.00	1.00	0.99	1.00	1.00	1.00	1.00	1.00	1.00	1.00	1.00	1.00	1.00	1.00	1.00	1.00	1.00	1.00	1.00	1.00	1.00	1.00	1.00	1.00	1.00	1.00	1.00	1.00	1.00	1.00	1.00	1.00	1.00	1.00	1.00	1.00	1.00	1.00	1.00	1.00	1.00	1.00
MRSA100_14_40	0.07	0.92	0.55	0.54	0.55	0.07	0.55	0.93	0.55	0.54	0.55	0.55	0.55	0.55	0.25	0.55	0.99	0.55	0.07	0.93	0.54	0.55	0.93	0.55	0.54	0.93	0.55	0.92	0.55	0.99	0.54	0.55	0.55	0.25	0.54	0.54	0.55	0.54	0.35	0.31	0.55	0.92	0.54	0.55	0.55	0.32	0.92	0.55	0.55
MRSA100_14_43	0.00	0.72	0.01	0.01	0.61	0.01	0.56	0.99	0.01	0.88	0.01	0.55	0.01	0.87	0.01	0.65	0.73	0.01	0.01	0.99	0.65	0.01	0.74	0.65	0.56	0.60	0.01	0.96	0.44	0.73	0.96	0.55	0.88	0.65	0.56	0.54	0.01	0.87	0.88	0.56	0.86	0.74	0.01	0.00	0.87	0.81	0.98	0.87	0.01
MRSA100_14_45	0.00	0.68	0.00	0.00	0.25	0.00	0.25	0.93	0.00	0.24	0.00	0.25	0.00	0.24	0.00	0.67	0.16	0.00	0.00	0.93	0.25	0.00	0.68	0.67	0.25	0.68	0.00	0.25	0.68	0.24	0.25	0.25	0.23	0.67	0.25	0.25	0.00	0.24	0.23	0.25	0.68	1.00	0.00	0.00	0.24	0.16	0.93	0.24	0.00
MRSA100_14_46	0.02	0.37	0.02	0.02	0.02	0.02	0.02	0.91	0.02	0.02	0.02	0.02	0.02	0.02	0.02	0.37	0.02	0.02	0.02	0.91	0.02	0.02	0.37	0.37	0.02	0.37	0.02	0.02	0.37	0.02	0.02	0.02	0.02	0.37	0.02	0.02	0.02	0.02	0.02	0.02	0.37	1.00	0.02	0.02	0.02	0.02	0.89	0.02	0.02
MRSA100_14_47	0.01	0.43	0.01	0.01	0.03	0.01	0.03	0.92	0.01	0.04	0.01	0.03	0.01	0.03	0.01	0.42	0.04	0.01	0.01	0.92	0.03	0.01	0.42	0.42	0.03	0.67	0.01	0.03	0.42	0.03	0.03	0.03	0.04	0.41	0.03	0.03	0.01	0.03	0.04	0.03	0.53	0.99	0.01	0.01	0.03	0.03	0.90	0.03	0.01
MRSA100_14_48	0.00	0.00	0.00	0.05	0.00	0.00	0.00	1.00	0.00	0.00	0.00	0.00	0.00	0.00	0.00	0.00	0.00	0.00	0.00	1.00	0.00	0.00	0.00	0.00	0.00	0.00	0.00	0.00	0.00	0.00	0.00	0.00	0.00	0.00	0.00	0.00	0.00	0.00	0.00	0.00	0.00	1.00	0.00	0.00	0.00	0.00	0.99	0.00	0.00
MRSA100_14_49	0.04	0.11	0.04	0.04	0.04	0.04	0.04	1.00	0.04	0.04	0.04	0.04	0.04	0.04	0.04	0.11	0.04	0.04	0.04	1.00	0.04	0.04	0.11	0.11	0.04	0.11	0.04	0.04	0.12	0.04	0.04	0.04	0.04	0.11	0.04	0.04	0.04	0.04	0.04	0.04	0.11	1.00	0.04	0.04	0.04	0.04	0.95	0.04	0.04
MRSA100_14_5	1.00	0.99	0.98	0.18	0.98	1.00	1.00	1.00	0.98	1.00	0.98	0.98	0.98	0.98	0.98	0.98	1.00	0.98	0.99	1.00	1.00	0.98	1.00	0.98	1.00	1.00	0.98	1.00	0.98	1.00	0.98	0.98	0.98	0.97	1.00	0.98	0.98	0.98	1.00	1.00	0.98	1.00	0.97	0.98	0.98	1.00	1.00	0.98	0.98
MRSA100_14_50	0.00	0.06	0.04	0.04	0.04	0.00	0.04	1.00	0.04	0.00	0.04	0.04	0.04	0.04	0.04	0.06	0.00	0.04	0.04	1.00	0.00	0.04	0.07	0.06	0.00	0.07	0.04	0.00	0.06	0.00	0.04	0.04	0.04	0.06	0.00	0.00	0.04	0.00	0.04	0.00	0.06	1.00	0.04	0.04	0.04	0.00	0.98	0.04	0.04
MRSA100_14_51	0.04	0.16	0.04	0.04	0.04	0.04	0.04	1.00	0.04	0.04	0.04	0.04	0.04	0.04	0.04	0.16	0.05	0.04	0.04	1.00	0.04	0.04	0.16	0.16	0.04	0.17	0.04	0.04	0.16	0.04	0.04	0.04	0.04	0.16	0.04	0.00	0.04	0.04	0.05	0.04	0.15	1.00	0.04	0.00	0.04	0.04	1.00	0.04	0.04
MRSA100_14_52	0.00	0.13	0.00	0.00	0.00	0.05	0.00	1.00	0.00	0.00	0.00	0.00	0.00	0.00	0.00	0.13	0.05	0.00	0.00	1.00	0.05	0.00	0.11	0.13	0.05	0.11	0.00	0.05	0.13	0.05	0.05	0.00	0.00	0.13	0.05	0.00	0.00	0.00	0.00	0.05	0.12	1.00	0.00	0.00	0.00	0.00	0.98	0.00	0.00
MRSA100_14_53	0.00	0.22	0.00	0.00	0.00	0.00	0.00	1.00	0.00	0.00	0.00	0.00	0.00	0.00	0.00	0.22	0.00	0.00	0.00	1.00	0.00	0.00	0.23	0.22	0.00	0.22	0.00	0.00	0.22	0.00	0.00	0.00	0.00	0.22	0.00	0.00	0.00	0.00	0.00	0.00	0.22	1.00	0.00	0.00	0.00	0.00	1.00	0.00	0.00
MRSA100_14_54	0.06	0.06	0.00	0.06	0.00	0.06	0.06	1.00	0.00	0.06	0.00	0.00	0.00	0.00	0.00	0.00	0.06	0.00	0.06	1.00	0.06	0.00	0.06	0.00	0.06	0.06	0.00	0.06	0.00	0.06	0.00	0.00	0.00	0.06	0.06	0.00	0.00	0.00	0.06	0.06	0.00	1.00	0.00	0.00	0.00	0.06	0.99	0.00	0.00
MRSA100_14_55	0.06	0.00	0.06	0.06	0.06	0.00	0.06	1.00	0.06	0.06	0.06	0.06	0.06	0.06	0.06	0.06	0.06	0.06	0.00	1.00	0.06	0.06	0.00	0.06	0.06	0.06	0.06	0.06	0.06	0.06	0.06	0.06	0.06	0.06	0.06	0.06	0.06	0.06	0.06	0.06	0.06	1.00	0.06	0.06	0.06	0.06	1.00	0.06	0.06
MRSA100_14_56	0.03	0.03	0.03	0.03	0.03	0.03	0.03	1.00	0.03	0.03	0.03	0.03	0.03	0.03	0.03	0.03	0.03	0.03	0.03	1.00	0.03	0.03	0.03	0.03	0.03	0.03	0.03	0.03	0.03	0.03	0.03	0.03	0.03	0.03	0.03	0.03	0.03	0.03	0.03	0.03	0.03	1.00	0.03	0.03	0.03	0.03	0.98	0.03	0.03
MRSA100_14_57	0.03	0.03	0.03	0.00	0.03	0.03	0.03	1.00	0.03	0.03	0.03	0.03	0.03	0.03	0.03	0.03	0.03	0.03	0.03	1.00	0.03	0.03	0.03	0.03	0.03	0.03	0.03	0.03	0.03	0.03	0.03	0.03	0.03	0.03	0.03	0.03	0.03	0.03	0.03	0.03	0.03	1.00	0.03	0.03	0.03	0.03	0.97	0.03	0.03
MRSA100_14_58	0.09	0.09	0.09	0.09	0.09	0.09	0.09	0.09	0.09	0.09	0.09	0.09	0.09	0.09	0.09	0.99	0.09	0.09	0.09	0.09	0.09	0.09	0.99	0.99	0.09	0.99	0.09	0.09	0.99	0.09	0.09	0.09	0.09	0.99	0.09	0.09	0.09	0.09	0.09	0.09	0.09	0.99	0.09	0.09	0.09	0.09	0.98	0.09	0.09
MRSA100_14_59	0.00	0.81	0.00	0.00	0.00	0.00	0.00	0.74	0.00	0.00	0.00	0.00	0.00	0.00	0.00	0.84	0.00	0.00	0.00	0.74	0.00	0.00	0.84	0.84	0.00	0.84	0.00	0.00	0.83	0.00	0.00	0.00	0.00	0.84	0.00	0.00	0.00	0.00	0.00	0.00	0.74	1.00	0.00	0.00	0.00	0.00	0.97	0.00	0.00
MRSA100_14_6	1.00	0.99	1.00	0.71	1.00	1.00	1.00	1.00	1.00	1.00	1.00	1.00	1.00	1.00	1.00	1.00	1.00	1.00	1.00	1.00	1.00	1.00	1.00	1.00	1.00	1.00	1.00	1.00	1.00	1.00	1.00	1.00	1.00	0.98	1.00	1.00	1.00	1.00	1.00	1.00	1.00	1.00	1.00	1.00	1.00	1.00	1.00	1.00	1.00
MRSA100_14_60	0.00	0.00	0.00	0.01	0.00	0.00	0.00	1.00	0.00	0.00	0.00	0.00	0.00	0.00	0.00	0.00	0.00	0.00	0.00	1.00	0.00	0.00	0.00	0.00	0.00	0.00	0.00	0.00	0.00	0.00	0.00	0.00	0.00	0.00	0.00	0.00	0.00	0.00	0.00	0.00	0.00	1.00	0.00	0.00	0.00	0.00	0.93	0.00	0.00
MRSA100_14_63	0.00	0.88	0.00	0.00	0.00	0.00	0.00	0.00	0.00	0.00	0.00	0.00	0.00	0.00	0.05	0.88	0.00	0.00	0.00	0.00	0.00	0.00	0.89	0.88	0.00	0.89	0.00	0.00	0.96	0.00	0.00	0.00	0.00	0.88	0.00	0.00	0.00	0.00	0.00	0.00	0.89	0.91	0.00	0.00	0.00	0.00	0.98	0.00	0.00
MRSA100_14_66	0.09	0.92	0.91	0.09	0.91	0.09	0.99	0.99	0.91	0.09	0.91	0.91	0.91	0.91	0.95	0.91	0.09	0.91	0.09	0.99	0.09	0.91	0.09	0.91	0.99	0.99	0.91	0.99	0.91	0.99	0.91	0.91	0.89	0.15	0.99	0.09	0.91	0.91	0.09	0.99	0.91	0.96	0.09	0.09	0.91	0.09	0.99	0.91	0.91
MRSA100_14_67	0.00	0.12	0.09	0.11	0.09	0.00	1.00	1.00	0.09	0.95	0.09	0.10	0.09	0.95	0.09	0.09	0.00	0.09	0.00	1.00	0.00	0.09	0.00	0.09	1.00	1.00	0.09	1.00	0.09	1.00	0.09	0.10	0.09	0.00	1.00	0.11	0.09	0.95	0.00	1.00	0.09	1.00	0.09	0.09	0.95	0.00	1.00	0.95	0.09
MRSA100_14_68	0.10	0.17	0.19	0.10	0.19	0.10	0.87	0.87	0.19	0.10	0.19	0.19	0.19	0.19	0.17	0.19	0.10	0.19	0.10	0.87	0.10	0.19	0.10	0.19	0.87	0.87	0.19	0.87	0.19	0.87	0.19	0.19	0.19	0.10	0.87	0.10	0.19	0.19	0.10	0.87	0.19	1.00	0.10	0.10	0.19	0.10	0.87	0.19	0.19
MRSA100_14_70	0.12	0.12	0.12	1.00	0.12	0.12	0.12	0.12	0.12	0.12	0.12	0.12	0.12	0.12	0.12	1.00	0.12	0.12	0.12	0.12	1.00	0.12	0.12	1.00	0.12	0.12	0.12	0.12	1.00	0.12	0.12	0.12	0.12	1.00	0.94	0.12	0.12	0.12	0.12	0.12	0.12	1.00	0.12	0.12	0.12	1.00	0.12	0.12	0.12
MRSA100_14_71	0.94	0.95	0.17	0.17	0.17	0.04	0.19	0.93	0.17	0.90	0.17	0.17	0.17	0.17	0.18	0.17	0.04	0.17	0.18	0.93	1.00	0.17	0.17	0.17	0.94	0.94	0.17	0.94	0.17	0.94	0.18	0.17	0.93	0.18	0.94	0.04	0.17	0.94	0.93	0.04	0.17	1.00	0.92	0.04	0.17	0.99	0.94	0.17	0.17
MRSA100_14_72	0.10	0.12	0.10	0.10	0.13	0.10	0.10	0.10	0.10	0.63	0.10	0.10	0.10	0.12	0.13	0.10	0.63	0.10	0.12	0.10	1.00	0.10	0.63	0.10	0.00	0.10	0.10	0.10	0.10	0.10	0.13	0.10	0.12	0.12	0.00	0.10	0.10	0.12	0.12	0.10	0.10	0.13	0.13	0.10	0.12	0.10	0.00	0.12	0.10
MRSA100_14_74	0.78	0.72	0.79	0.78	0.82	0.77	0.79	0.85	0.79	0.82	0.79	0.79	0.79	0.82	0.75	0.85	0.78	0.79	0.73	0.85	0.78	0.79	0.78	0.85	0.78	0.78	0.79	0.85	0.79	0.78	0.88	0.79	0.79	0.85	0.78	0.79	0.79	0.82	0.76	0.77	1.00	0.82	0.78	0.79	0.82	0.78	0.85	0.82	0.79
MRSA100_14_77	0.78	0.76	0.43	0.76	0.43	0.44	0.43	0.87	0.43	0.05	0.43	0.43	0.43	0.43	0.05	0.43	0.78	0.43	0.44	0.87	0.78	0.43	0.86	0.43	0.78	0.87	0.43	0.78	0.43	0.78	0.82	0.43	0.43	0.65	0.78	0.44	0.43	0.43	0.44	0.44	0.43	0.78	0.76	0.43	0.43	0.64	0.78	0.43	0.43
MRSA100_14_78	0.00	0.00	0.00	0.00	0.90	0.00	0.96	0.96	0.00	0.89	0.00	0.91	0.00	0.95	0.88	0.91	0.00	0.00	0.00	0.96	0.00	0.00	0.93	0.91	0.96	0.96	0.00	0.96	0.96	0.96	0.00	0.91	0.79	0.92	0.96	0.00	0.00	0.95	0.92	0.96	0.91	0.00	0.00	0.00	0.95	0.00	0.96	0.95	0.00
MRSA100_14_79	0.00	0.11	0.00	0.11	0.12	0.00	1.00	1.00	0.00	0.12	0.00	0.95	0.00	0.97	0.84	0.12	0.00	0.00	0.00	1.00	0.00	0.00	0.89	0.12	1.00	1.00	0.00	1.00	1.00	1.00	0.00	0.95	0.12	0.97	1.00	0.00	0.00	0.97	0.87	1.00	0.92	0.12	0.00	0.00	0.97	0.00	0.91	0.97	0.00
MRSA100_14_8	1.00	0.92	0.98	0.68	0.98	1.00	1.00	1.00	0.98	1.00	0.98	0.98	0.98	0.98	0.98	0.98	1.00	0.98	1.00	1.00	1.00	0.98	1.00	0.98	1.00	1.00	0.98	1.00	0.98	1.00	0.98	0.98	0.98	0.92	0.99	0.98	0.98	0.98	1.00	1.00	0.98	1.00	0.98	0.98	0.98	1.00	1.00	0.98	0.98
MRSA100_14_80	0.03	0.03	0.03	0.03	0.92	0.03	0.99	0.99	0.03	0.92	0.03	0.68	0.03	0.71	0.03	0.92	0.03	0.03	0.03	0.99	0.03	0.03	0.93	0.92	0.99	0.99	0.03	0.99	0.98	0.99	0.03	0.68	0.91	0.97	0.99	0.03	0.03	0.71	0.04	0.99	0.94	0.03	0.03	0.03	0.71	0.03	0.99	0.71	0.03
MRSA100_14_81	0.00	0.00	0.03	0.00	0.38	0.00	0.49	0.96	0.03	0.67	0.03	0.06	0.03	0.06	0.03	0.38	0.00	0.03	0.00	0.96	0.00	0.03	0.07	0.38	0.48	0.49	0.03	0.49	0.49	0.49	0.03	0.06	0.38	0.49	0.49	0.00	0.03	0.06	0.05	0.49	0.95	0.00	0.00	0.00	0.06	0.00	1.00	0.06	0.03
MRSA100_14_82	0.03	0.02	0.02	0.02	0.02	0.03	0.03	1.00	0.02	1.00	0.02	0.02	0.02	0.02	0.02	0.02	0.03	0.02	0.03	1.00	0.03	0.02	0.03	0.02	0.03	0.03	0.02	0.03	0.02	0.03	0.02	0.02	0.02	0.03	0.03	0.02	0.02	0.02	0.07	0.03	1.00	0.03	0.02	0.02	0.02	0.03	1.00	0.02	0.02
MRSA100_14_83	0.15	0.15	0.15	0.00	0.15	0.15	0.56	1.00	0.15	1.00	0.15	0.15	0.15	0.15	0.56	0.15	0.15	0.15	0.15	1.00	0.15	0.15	0.15	0.15	0.56	0.56	0.15	0.56	0.56	0.56	0.15	0.15	0.15	0.56	0.56	0.15	0.15	0.15	0.53	0.56	1.00	0.15	0.15	0.15	0.15	0.15	1.00	0.15	0.15
MRSA100_14_85	0.04	0.19	0.04	0.04	0.04	0.04	0.04	1.00	0.04	1.00	0.04	0.16	0.04	0.04	0.16	0.04	0.04	0.04	0.04	1.00	0.04	0.04	0.04	0.04	0.04	0.04	0.04	0.04	0.04	1.00	0.04	0.16	0.16	0.16	0.04	0.04	0.04	0.04	0.04	0.04	0.04	0.04	0.04	0.04	0.04	0.04	1.00	0.04	0.04
MRSA100_14_86	0.03	0.25	0.00	0.00	0.00	0.03	0.03	1.00	0.00	1.00	0.00	0.20	0.00	0.00	0.20	0.00	0.03	0.00	0.03	1.00	0.03	0.00	0.03	0.00	0.03	0.03	0.00	0.03	0.00	1.00	0.00	0.20	0.20	0.20	0.03	0.00	0.00	0.00	0.03	0.03	0.00	0.03	0.00	0.00	0.00	0.03	1.00	0.00	0.00
MRSA100_14_87	0.00	0.00	0.00	0.00	0.97	0.00	0.99	1.00	0.00	0.27	0.00	0.00	0.00	0.00	0.98	0.97	0.00	0.00	0.00	1.00	0.00	0.00	0.00	0.97	0.99	0.99	0.00	0.99	0.00	1.00	0.00	0.00	0.00	0.97	0.99	0.00	0.00	0.00	0.00	0.99	0.99	0.00	0.00	0.00	0.00	0.00	1.00	0.00	0.00
MRSA100_14_89	0.69	0.74	0.63	0.75	0.63	0.71	0.71	1.00	0.63	0.68	0.63	0.74	0.63	0.74	0.75	0.63	0.61	0.63	0.63	1.00	0.67	0.63	0.65	0.63	0.71	0.71	0.63	0.71	0.63	1.00	0.86	0.74	0.69	0.74	0.71	0.74	0.63	0.74	0.66	0.71	0.68	0.72	0.75	0.61	0.74	0.86	1.00	0.74	0.63
MRSA100_14_90	0.15	0.15	0.15	0.15	0.19	0.15	0.19	1.00	0.15	0.98	0.15	0.19	0.15	0.19	0.15	0.19	0.93	0.15	0.15	1.00	0.98	0.15	0.15	0.19	0.19	0.19	0.15	0.98	0.15	1.00	1.00	0.19	0.15	0.19	0.19	0.15	0.15	0.19	0.15	0.19	0.15	0.98	0.15	0.15	0.19	1.00	0.98	0.19	0.15
MRSA100_14_91	0.08	0.08	0.08	0.08	0.99	0.08	0.08	1.00	0.08	0.99	0.08	1.00	0.08	1.00	0.08	1.00	0.99	0.08	0.08	1.00	1.00	0.08	0.08	1.00	0.08	0.08	0.08	1.00	0.08	1.00	0.99	1.00	0.08	1.00	0.08	0.08	0.08	0.08	0.08	0.08	0.08	0.99	0.08	0.08	1.00	0.99	0.08	0.08	0.08
MRSA100_14_92	0.00	0.36	0.11	0.00	0.90	0.00	0.35	1.00	0.11	0.90	0.11	0.97	0.11	0.97	0.11	1.00	0.98	0.11	0.36	1.00	0.98	0.11	0.33	1.00	0.35	0.35	0.11	1.00	0.11	1.00	0.90	0.97	0.29	1.00	0.35	0.38	0.11	0.29	0.36	0.35	0.11	0.90	0.11	0.11	0.97	0.90	0.35	0.29	0.11
MRSA100_15_1	1.00	0.99	0.99	0.94	0.99	1.00	1.00	1.00	0.99	1.00	0.99	0.99	0.99	0.99	0.99	0.99	1.00	0.99	1.00	1.00	1.00	0.99	1.00	0.99	1.00	1.00	0.99	1.00	0.99	1.00	0.99	0.99	0.99	0.99	1.00	0.99	0.99	0.99	1.00	1.00	0.99	1.00	0.99	0.99	0.99	1.00	1.00	0.99	0.99
MRSA100_15_10	1.00	0.97	0.96	0.95	0.96	1.00	1.00	1.00	0.96	1.00	0.96	0.96	0.96	0.96	0.96	0.96	1.00	0.96	1.00	1.00	1.00	0.96	1.00	0.96	1.00	1.00	0.96	1.00	0.96	1.00	0.96	0.96	0.96	0.97	1.00	0.96	0.96	0.96	1.00	1.00	0.96	1.00	0.96	0.96	0.96	1.00	1.00	0.96	0.96
MRSA100_15_11	1.00	0.89	0.84	0.90	0.84	1.00	1.00	1.00	0.84	1.00	0.83	0.84	0.83	0.84	0.84	0.84	1.00	0.84	1.00	1.00	1.00	0.84	1.00	0.84	1.00	1.00	0.84	1.00	0.84	1.00	0.84	0.84	0.84	0.91	1.00	0.84	0.84	0.84	1.00	1.00	0.84	1.00	0.84	0.84	0.84	1.00	1.00	0.84	0.84
MRSA100_15_12	1.00	0.98	0.99	0.93	0.99	1.00	1.00	1.00	0.99	1.00	0.99	0.99	0.99	0.99	0.99	0.99	1.00	0.99	1.00	1.00	1.00	0.99	1.00	0.99	1.00	1.00	0.99	1.00	0.99	1.00	0.99	0.99	0.99	0.99	1.00	0.99	0.99	0.99	1.00	1.00	0.99	1.00	0.99	0.99	0.99	1.00	1.00	0.99	0.99
MRSA100_15_13	1.00	0.98	0.99	0.96	0.99	1.00	1.00	1.00	0.99	1.00	0.99	0.99	0.99	0.99	0.99	0.99	1.00	0.99	1.00	1.00	1.00	0.99	1.00	0.99	1.00	1.00	0.99	1.00	0.99	1.00	0.99	0.99	0.99	0.98	1.00	0.99	0.99	0.99	1.00	1.00	0.99	1.00	0.99	0.99	0.99	1.00	1.00	0.99	0.99
MRSA100_15_15	1.00	0.98	0.99	0.99	0.99	1.00	1.00	1.00	0.99	1.00	0.99	0.99	0.99	0.99	0.99	0.99	1.00	0.99	1.00	1.00	1.00	0.99	1.00	0.99	1.00	1.00	0.99	1.00	0.99	0.99	0.99	0.99	0.99	0.98	1.00	0.99	0.99	0.99	1.00	1.00	0.99	1.00	0.99	0.99	0.99	1.00	1.00	0.99	0.99
MRSA100_15_16	1.00	0.99	0.98	0.94	0.99	1.00	1.00	1.00	0.99	1.00	0.99	0.99	0.99	0.99	0.99	0.99	1.00	0.99	1.00	1.00	1.00	0.99	1.00	0.99	1.00	1.00	0.99	1.00	0.99	1.00	0.99	0.99	0.99	0.99	1.00	0.98	0.99	0.99	1.00	1.00	0.99	1.00	0.99	0.99	0.99	1.00	1.00	0.99	0.99
MRSA100_15_18	1.00	1.00	1.00	0.98	1.00	1.00	1.00	1.00	1.00	1.00	1.00	1.00	1.00	1.00	1.00	1.00	1.00	1.00	1.00	1.00	1.00	1.00	1.00	1.00	1.00	1.00	1.00	1.00	1.00	1.00	1.00	1.00	1.00	1.00	1.00	1.00	1.00	1.00	1.00	1.00	1.00	1.00	1.00	1.00	1.00	1.00	1.00	1.00	1.00
MRSA100_15_19	1.00	0.99	0.98	0.97	0.98	1.00	1.00	1.00	0.98	1.00	0.98	0.98	0.98	0.98	0.98	0.98	1.00	0.98	1.00	1.00	1.00	0.98	1.00	0.98	1.00	1.00	0.98	1.00	0.98	1.00	0.98	0.98	0.98	0.99	1.00	0.98	0.98	0.98	1.00	1.00	0.98	1.00	0.98	0.98	0.98	1.00	1.00	0.98	0.98
MRSA100_15_2	1.00	0.99	1.00	0.97	1.00	1.00	1.00	1.00	1.00	1.00	1.00	1.00	1.00	1.00	1.00	1.00	1.00	1.00	1.00	1.00	1.00	1.00	1.00	1.00	1.00	1.00	1.00	1.00	1.00	1.00	1.00	1.00	1.00	1.00	1.00	0.99	1.00	1.00	1.00	1.00	1.00	1.00	1.00	1.00	1.00	1.00	1.00	1.00	1.00
MRSA100_15_20	1.00	1.00	0.99	0.95	0.99	1.00	1.00	0.99	0.99	1.00	0.99	0.99	0.99	0.99	0.99	0.99	1.00	0.99	1.00	1.00	1.00	0.99	1.00	0.99	1.00	1.00	0.99	1.00	0.99	1.00	0.99	0.99	0.99	0.99	1.00	0.99	0.99	0.99	1.00	1.00	0.99	1.00	0.99	0.99	0.99	1.00	0.99	0.99	0.99
MRSA100_15_21	1.00	0.98	0.99	0.93	0.99	1.00	1.00	1.00	0.99	1.00	0.99	0.99	0.99	0.99	0.99	0.99	1.00	0.99	1.00	1.00	1.00	0.99	1.00	0.99	1.00	1.00	0.99	1.00	0.99	1.00	0.99	0.99	0.99	1.00	1.00	0.99	0.99	0.99	1.00	1.00	0.99	1.00	0.99	0.99	0.99	1.00	1.00	0.99	0.99
MRSA100_15_22	1.00	1.00	1.00	0.98	1.00	1.00	1.00	1.00	1.00	1.00	1.00	1.00	1.00	1.00	1.00	1.00	1.00	1.00	1.00	1.00	1.00	1.00	1.00	1.00	1.00	1.00	1.00	1.00	1.00	1.00	1.00	1.00	1.00	1.00	1.00	1.00	1.00	1.00	1.00	1.00	1.00	1.00	1.00	1.00	1.00	1.00	1.00	1.00	1.00
MRSA100_15_24	1.00	0.99	1.00	0.97	1.00	1.00	1.00	1.00	1.00	1.00	1.00	1.00	1.00	1.00	1.00	1.00	1.00	1.00	1.00	1.00	1.00	1.00	1.00	1.00	1.00	1.00	1.00	1.00	1.00	1.00	1.00	1.00	1.00	1.00	1.00	1.00	1.00	1.00	1.00	1.00	1.00	1.00	1.00	1.00	1.00	1.00	1.00	1.00	1.00
MRSA100_15_25	0.99	1.00	1.00	0.97	1.00	1.00	1.00	1.00	1.00	1.00	1.00	1.00	1.00	1.00	1.00	1.00	1.00	1.00	1.00	1.00	1.00	1.00	1.00	1.00	1.00	1.00	1.00	1.00	1.00	1.00	1.00	1.00	1.00	1.00	1.00	1.00	1.00	1.00	1.00	1.00	1.00	1.00	1.00	1.00	1.00	0.99	1.00	1.00	1.00
MRSA100_15_26	1.00	1.00	0.99	0.99	0.99	1.00	1.00	1.00	0.99	1.00	0.99	0.99	0.99	0.99	0.99	0.99	1.00	0.99	1.00	1.00	1.00	0.99	1.00	0.99	1.00	1.00	0.99	1.00	0.99	1.00	0.99	0.99	0.99	1.00	1.00	0.99	0.99	0.99	1.00	1.00	0.99	1.00	0.99	0.99	0.99	1.00	1.00	0.99	0.99
MRSA100_15_27	1.00	0.99	0.99	0.96	0.99	1.00	1.00	1.00	0.99	1.00	0.99	0.99	0.99	0.99	0.99	0.99	1.00	0.99	1.00	1.00	1.00	0.99	1.00	0.99	1.00	1.00	0.99	1.00	0.99	1.00	0.99	0.99	0.99	0.99	1.00	0.99	0.99	0.99	1.00	1.00	0.99	1.00	0.99	0.99	0.99	1.00	1.00	0.99	0.99
MRSA100_15_28	1.00	1.00	1.00	0.96	1.00	1.00	1.00	1.00	1.00	1.00	1.00	1.00	1.00	1.00	1.00	1.00	1.00	1.00	1.00	1.00	1.00	1.00	1.00	1.00	1.00	1.00	1.00	1.00	1.00	1.00	1.00	1.00	1.00	1.00	1.00	1.00	1.00	1.00	1.00	1.00	1.00	1.00	1.00	1.00	1.00	1.00	1.00	1.00	1.00
MRSA100_15_29	1.00	1.00	0.99	0.96	0.99	1.00	1.00	1.00	0.99	1.00	0.99	0.99	0.99	0.99	0.99	0.99	1.00	0.99	1.00	1.00	1.00	0.99	1.00	0.99	1.00	1.00	0.99	1.00	0.99	1.00	0.99	0.99	0.99	1.00	1.00	0.99	0.99	0.99	1.00	1.00	0.99	1.00	0.99	0.99	0.99	1.00	1.00	0.99	0.99
MRSA100_15_3	1.00	1.00	1.00	0.96	1.00	1.00	1.00	1.00	1.00	1.00	1.00	1.00	1.00	1.00	1.00	1.00	1.00	1.00	1.00	1.00	1.00	1.00	1.00	1.00	1.00	1.00	1.00	1.00	1.00	1.00	1.00	1.00	1.00	1.00	1.00	1.00	1.00	1.00	1.00	1.00	1.00	1.00	1.00	1.00	1.00	1.00	1.00	1.00	1.00
MRSA100_15_30	1.00	0.98	0.99	0.97	0.99	1.00	1.00	1.00	0.99	1.00	0.99	0.99	0.99	0.99	0.99	0.99	1.00	0.99	1.00	1.00	1.00	0.99	1.00	0.99	1.00	1.00	0.99	1.00	0.99	1.00	0.99	0.99	0.99	0.99	1.00	0.99	0.99	0.99	1.00	1.00	0.99	1.00	0.99	0.99	0.99	1.00	1.00	0.99	0.99
MRSA100_15_31	1.00	0.99	0.99	0.96	0.99	1.00	1.00	1.00	0.99	1.00	0.99	0.99	0.99	0.99	0.99	0.99	1.00	0.99	1.00	1.00	1.00	0.99	1.00	0.99	1.00	1.00	0.99	1.00	0.99	1.00	0.99	0.99	0.99	0.99	1.00	0.99	0.99	0.99	1.00	1.00	0.99	1.00	0.99	0.99	0.99	1.00	1.00	0.99	0.99
MRSA100_15_32	1.00	0.98	0.98	0.83	0.98	1.00	1.00	1.00	0.98	1.00	0.98	0.98	0.98	0.98	0.98	0.98	1.00	0.98	1.00	1.00	1.00	0.98	1.00	0.98	1.00	1.00	0.98	1.00	0.98	1.00	0.98	0.98	0.98	0.98	1.00	0.98	0.98	0.98	1.00	1.00	0.98	1.00	0.98	0.98	0.98	1.00	1.00	0.98	0.98
MRSA100_15_33	1.00	0.99	1.00	0.95	1.00	1.00	1.00	1.00	1.00	1.00	1.00	1.00	1.00	1.00	1.00	1.00	1.00	1.00	1.00	1.00	1.00	1.00	1.00	1.00	1.00	1.00	1.00	1.00	1.00	1.00	1.00	1.00	1.00	0.99	1.00	1.00	1.00	1.00	1.00	1.00	1.00	1.00	1.00	1.00	1.00	1.00	1.00	0.99	1.00
MRSA100_15_34	1.00	0.98	0.98	0.96	0.98	1.00	1.00	1.00	0.98	1.00	0.98	0.98	0.98	0.98	0.98	0.98	1.00	0.98	1.00	1.00	1.00	0.98	1.00	0.98	1.00	1.00	0.98	1.00	0.98	1.00	0.98	0.98	0.98	0.98	1.00	0.98	0.98	0.98	1.00	1.00	0.98	1.00	0.98	0.98	0.98	1.00	1.00	0.98	0.98
MRSA100_15_35	1.00	0.98	1.00	0.98	1.00	1.00	1.00	1.00	1.00	1.00	1.00	1.00	1.00	1.00	1.00	1.00	1.00	1.00	1.00	1.00	1.00	1.00	1.00	1.00	1.00	1.00	1.00	1.00	1.00	1.00	1.00	1.00	1.00	1.00	1.00	1.00	1.00	1.00	1.00	1.00	1.00	1.00	1.00	1.00	1.00	1.00	1.00	1.00	1.00
MRSA100_15_36	1.00	0.99	0.99	0.98	0.99	1.00	1.00	1.00	0.99	1.00	0.99	0.99	0.99	0.99	0.99	0.99	1.00	0.99	1.00	1.00	1.00	0.99	1.00	0.99	1.00	1.00	0.99	1.00	0.99	1.00	0.99	0.99	0.99	0.99	1.00	0.99	0.99	0.99	1.00	1.00	0.99	1.00	0.99	0.98	0.99	1.00	1.00	0.99	0.99
MRSA100_15_38	1.00	0.98	1.00	0.95	1.00	1.00	1.00	1.00	1.00	1.00	1.00	1.00	1.00	1.00	1.00	1.00	1.00	1.00	1.00	1.00	1.00	1.00	1.00	1.00	1.00	1.00	1.00	1.00	1.00	1.00	1.00	1.00	1.00	1.00	1.00	1.00	1.00	1.00	1.00	1.00	1.00	1.00	1.00	1.00	1.00	1.00	1.00	1.00	1.00
MRSA100_15_39	1.00	0.99	1.00	0.96	1.00	1.00	1.00	1.00	1.00	1.00	1.00	1.00	1.00	1.00	1.00	1.00	1.00	1.00	1.00	1.00	1.00	1.00	1.00	1.00	1.00	1.00	1.00	1.00	1.00	1.00	1.00	1.00	1.00	0.99	1.00	1.00	1.00	1.00	1.00	1.00	1.00	1.00	1.00	1.00	1.00	1.00	1.00	1.00	1.00
MRSA100_15_4	1.00	0.99	0.99	0.96	0.99	1.00	1.00	1.00	0.99	1.00	0.99	0.99	0.99	0.99	0.99	0.99	1.00	0.99	1.00	1.00	1.00	0.99	1.00	0.99	1.00	1.00	0.99	1.00	0.99	1.00	0.99	0.99	0.99	0.99	1.00	0.99	0.99	0.99	1.00	1.00	0.99	1.00	0.99	0.99	0.99	1.00	1.00	0.99	0.99
MRSA100_15_40	1.00	1.00	1.00	1.00	1.00	1.00	1.00	1.00	1.00	1.00	1.00	1.00	1.00	1.00	1.00	1.00	1.00	1.00	1.00	1.00	1.00	1.00	1.00	1.00	1.00	1.00	1.00	1.00	1.00	1.00	1.00	1.00	1.00	1.00	1.00	1.00	1.00	1.00	1.00	1.00	1.00	1.00	1.00	1.00	1.00	1.00	1.00	1.00	1.00
MRSA100_15_41	1.00	0.99	1.00	0.98	1.00	1.00	1.00	1.00	1.00	1.00	1.00	1.00	1.00	1.00	1.00	1.00	1.00	1.00	1.00	1.00	1.00	1.00	1.00	1.00	1.00	1.00	1.00	1.00	1.00	1.00	1.00	1.00	1.00	1.00	1.00	1.00	1.00	1.00	1.00	1.00	1.00	1.00	0.99	1.00	1.00	1.00	1.00	1.00	1.00
MRSA100_15_42	1.00	1.00	1.00	0.96	1.00	1.00	1.00	1.00	1.00	1.00	1.00	1.00	1.00	1.00	1.00	1.00	1.00	1.00	1.00	1.00	1.00	1.00	1.00	1.00	1.00	1.00	1.00	1.00	1.00	1.00	1.00	1.00	1.00	1.00	1.00	1.00	1.00	1.00	1.00	1.00	1.00	1.00	1.00	1.00	1.00	1.00	1.00	1.00	1.00
MRSA100_15_43	1.00	0.99	0.99	0.98	0.99	1.00	1.00	1.00	0.99	1.00	0.99	0.99	0.99	0.99	0.99	0.99	1.00	0.99	1.00	1.00	1.00	0.99	1.00	0.99	1.00	1.00	0.99	1.00	0.99	1.00	0.99	0.99	0.99	0.99	1.00	0.99	0.99	0.99	1.00	1.00	0.99	1.00	0.99	0.99	0.99	1.00	1.00	0.99	0.99
MRSA100_15_44	1.00	0.99	0.99	0.94	0.99	1.00	1.00	1.00	0.99	1.00	0.99	0.99	0.99	0.99	0.99	0.99	1.00	0.99	1.00	1.00	1.00	0.99	1.00	0.99	1.00	1.00	0.99	1.00	0.99	1.00	0.99	0.99	0.99	0.99	1.00	0.99	0.99	0.99	1.00	1.00	0.99	1.00	0.99	0.99	0.99	1.00	1.00	0.99	0.99
MRSA100_15_46	1.00	0.99	0.99	0.94	0.99	1.00	1.00	1.00	0.99	1.00	0.99	0.99	0.99	0.99	0.99	0.99	1.00	0.99	1.00	1.00	1.00	0.99	1.00	0.99	1.00	1.00	0.99	1.00	0.99	1.00	0.99	0.99	0.99	0.99	1.00	0.99	0.99	0.99	0.99	1.00	0.99	1.00	0.99	0.99	0.99	1.00	1.00	0.99	0.99
MRSA100_15_47	1.00	1.00	1.00	0.98	1.00	1.00	1.00	1.00	1.00	1.00	1.00	1.00	1.00	1.00	1.00	1.00	1.00	1.00	1.00	1.00	1.00	1.00	1.00	1.00	1.00	1.00	1.00	1.00	1.00	1.00	0.99	1.00	1.00	0.99	1.00	1.00	1.00	1.00	1.00	1.00	1.00	1.00	1.00	1.00	1.00	1.00	1.00	0.99	1.00
MRSA100_15_48	1.00	1.00	0.99	0.98	0.99	1.00	1.00	1.00	0.99	1.00	0.99	0.99	0.99	0.99	0.99	0.99	1.00	0.99	1.00	1.00	1.00	0.99	1.00	0.99	1.00	1.00	0.99	1.00	0.99	1.00	0.99	0.99	0.99	1.00	1.00	0.99	0.99	0.99	1.00	1.00	0.99	1.00	0.99	0.99	0.99	1.00	1.00	0.99	0.99
MRSA100_15_50	1.00	1.00	1.00	0.99	1.00	1.00	1.00	1.00	1.00	1.00	1.00	1.00	1.00	1.00	1.00	1.00	1.00	1.00	1.00	1.00	1.00	1.00	1.00	1.00	1.00	1.00	1.00	1.00	1.00	1.00	1.00	1.00	1.00	1.00	1.00	1.00	1.00	1.00	1.00	1.00	1.00	1.00	1.00	1.00	1.00	1.00	1.00	1.00	1.00
MRSA100_15_51	1.00	1.00	1.00	1.00	1.00	1.00	1.00	1.00	1.00	1.00	1.00	1.00	1.00	1.00	1.00	1.00	1.00	1.00	1.00	1.00	1.00	1.00	1.00	1.00	1.00	1.00	1.00	1.00	1.00	1.00	1.00	1.00	1.00	1.00	1.00	1.00	1.00	1.00	1.00	1.00	1.00	1.00	1.00	1.00	1.00	1.00	1.00	1.00	1.00
MRSA100_15_52	1.00	1.00	1.00	1.00	1.00	1.00	1.00	1.00	1.00	1.00	1.00	1.00	1.00	1.00	1.00	1.00	1.00	1.00	1.00	1.00	1.00	1.00	1.00	1.00	1.00	1.00	1.00	1.00	1.00	1.00	1.00	1.00	1.00	1.00	1.00	1.00	1.00	1.00	1.00	1.00	1.00	1.00	1.00	1.00	1.00	1.00	1.00	1.00	1.00
MRSA100_15_53	1.00	1.00	1.00	0.99	1.00	1.00	1.00	1.00	1.00	1.00	1.00	1.00	1.00	1.00	1.00	1.00	1.00	1.00	1.00	1.00	1.00	1.00	1.00	1.00	1.00	1.00	1.00	1.00	1.00	1.00	1.00	1.00	1.00	1.00	1.00	1.00	1.00	1.00	1.00	1.00	1.00	1.00	1.00	1.00	1.00	1.00	1.00	1.00	1.00
MRSA100_15_54	1.00	1.00	0.99	0.99	0.99	1.00	1.00	1.00	0.99	1.00	0.99	0.99	0.99	0.99	0.99	0.99	1.00	0.99	1.00	1.00	1.00	0.99	1.00	0.99	1.00	1.00	0.99	1.00	0.99	1.00	0.99	0.99	0.99	1.00	1.00	0.99	0.99	0.99	1.00	1.00	0.99	1.00	0.99	0.99	0.99	1.00	1.00	0.99	0.99
MRSA100_15_55	1.00	1.00	1.00	0.99	1.00	1.00	1.00	1.00	1.00	1.00	1.00	1.00	1.00	1.00	0.99	1.00	1.00	1.00	1.00	1.00	1.00	1.00	1.00	1.00	1.00	1.00	1.00	1.00	1.00	1.00	1.00	1.00	1.00	1.00	1.00	1.00	1.00	1.00	1.00	1.00	1.00	1.00	1.00	1.00	1.00	1.00	1.00	1.00	1.00
MRSA100_15_56	1.00	1.00	1.00	1.00	1.00	1.00	1.00	1.00	1.00	1.00	1.00	1.00	1.00	1.00	1.00	1.00	1.00	1.00	1.00	1.00	1.00	1.00	1.00	1.00	1.00	1.00	1.00	1.00	1.00	1.00	1.00	1.00	1.00	0.99	1.00	1.00	1.00	1.00	1.00	1.00	1.00	1.00	1.00	1.00	1.00	1.00	1.00	1.00	1.00
MRSA100_15_57	1.00	1.00	1.00	0.99	0.99	1.00	1.00	1.00	1.00	1.00	1.00	1.00	1.00	1.00	1.00	1.00	1.00	1.00	1.00	1.00	1.00	1.00	1.00	1.00	1.00	1.00	1.00	1.00	1.00	1.00	1.00	1.00	1.00	0.99	1.00	1.00	1.00	1.00	1.00	1.00	1.00	1.00	1.00	1.00	1.00	1.00	1.00	1.00	1.00
MRSA100_15_58	1.00	1.00	1.00	1.00	1.00	1.00	1.00	1.00	1.00	1.00	1.00	1.00	1.00	1.00	1.00	1.00	1.00	1.00	1.00	1.00	1.00	1.00	1.00	1.00	1.00	1.00	1.00	1.00	1.00	1.00	1.00	1.00	1.00	1.00	1.00	1.00	1.00	1.00	1.00	1.00	1.00	1.00	1.00	1.00	1.00	1.00	1.00	1.00	1.00
MRSA100_15_6	1.00	1.00	0.97	0.98	0.97	1.00	1.00	1.00	0.97	1.00	0.97	0.97	0.97	0.97	0.97	0.97	1.00	0.97	1.00	1.00	1.00	0.97	1.00	0.97	1.00	1.00	0.97	1.00	0.97	1.00	0.97	0.97	0.97	1.00	1.00	0.97	0.97	0.97	1.00	1.00	0.97	1.00	0.97	0.97	0.97	1.00	1.00	0.97	0.97
MRSA100_15_7	1.00	0.98	0.98	0.98	0.98	1.00	1.00	1.00	0.98	1.00	0.98	0.98	0.98	0.98	0.98	0.98	1.00	0.98	1.00	1.00	1.00	0.98	1.00	0.98	1.00	1.00	0.98	1.00	0.98	1.00	0.98	0.98	0.98	0.98	1.00	0.98	0.98	0.98	1.00	1.00	0.98	1.00	0.98	0.98	0.98	1.00	1.00	0.98	0.98
MRSA100_15_8	1.00	0.99	0.99	0.96	0.99	1.00	1.00	1.00	0.99	1.00	0.99	0.99	0.99	0.99	1.00	0.99	1.00	0.99	1.00	1.00	1.00	0.99	1.00	0.99	0.99	1.00	0.99	1.00	0.99	1.00	0.99	0.99	0.99	0.99	1.00	0.99	0.99	0.99	1.00	1.00	0.99	1.00	1.00	0.99	0.99	1.00	1.00	0.99	0.99
MRSA100_16_1	0.00	0.00	0.00	0.00	0.00	0.00	0.00	1.00	0.00	0.00	0.00	0.00	0.00	0.00	0.00	0.96	0.00	0.00	0.00	1.00	0.00	0.00	0.00	0.96	0.00	0.00	0.00	0.96	0.00	1.00	0.00	0.00	0.00	0.96	0.00	0.96	0.00	0.00	0.00	0.00	0.00	1.00	0.00	0.00	0.00	0.00	0.00	0.00	0.00
MRSA100_16_10	1.00	1.00	1.00	1.00	1.00	1.00	1.00	1.00	1.00	1.00	1.00	1.00	1.00	1.00	1.00	1.00	1.00	1.00	1.00	1.00	1.00	1.00	1.00	1.00	1.00	1.00	1.00	1.00	1.00	1.00	1.00	1.00	1.00	1.00	1.00	1.00	1.00	1.00	1.00	1.00	1.00	1.00	1.00	1.00	1.00	1.00	1.00	1.00	1.00
MRSA100_16_11	1.00	1.00	1.00	0.97	1.00	1.00	1.00	1.00	1.00	1.00	1.00	1.00	1.00	1.00	1.00	1.00	1.00	1.00	1.00	1.00	1.00	1.00	1.00	1.00	1.00	1.00	1.00	1.00	1.00	1.00	1.00	1.00	1.00	0.99	1.00	1.00	1.00	1.00	1.00	1.00	1.00	1.00	1.00	1.00	1.00	1.00	1.00	1.00	1.00
MRSA100_16_12	1.00	1.00	1.00	0.96	1.00	1.00	1.00	1.00	1.00	1.00	1.00	1.00	1.00	1.00	1.00	1.00	1.00	1.00	1.00	1.00	1.00	1.00	1.00	1.00	1.00	1.00	1.00	1.00	1.00	1.00	1.00	1.00	1.00	1.00	1.00	1.00	1.00	1.00	1.00	1.00	1.00	1.00	1.00	1.00	1.00	1.00	1.00	1.00	1.00
MRSA100_16_13	1.00	1.00	1.00	1.00	1.00	1.00	1.00	1.00	1.00	1.00	1.00	1.00	1.00	1.00	1.00	1.00	1.00	1.00	1.00	1.00	1.00	1.00	1.00	1.00	1.00	1.00	1.00	1.00	1.00	1.00	1.00	1.00	1.00	1.00	1.00	1.00	1.00	1.00	1.00	1.00	1.00	1.00	1.00	1.00	1.00	1.00	1.00	0.99	1.00
MRSA100_16_14	1.00	1.00	1.00	1.00	1.00	1.00	1.00	1.00	1.00	1.00	1.00	1.00	1.00	1.00	1.00	1.00	1.00	1.00	1.00	1.00	1.00	1.00	1.00	1.00	1.00	1.00	1.00	1.00	1.00	1.00	1.00	1.00	1.00	0.99	1.00	1.00	1.00	1.00	1.00	1.00	1.00	1.00	1.00	1.00	1.00	1.00	1.00	1.00	1.00
MRSA100_16_16	1.00	1.00	0.99	0.98	0.99	1.00	1.00	1.00	0.99	1.00	0.99	0.99	0.99	0.99	0.98	0.99	1.00	0.99	1.00	1.00	1.00	0.99	1.00	0.99	1.00	1.00	0.99	1.00	0.99	1.00	0.99	0.99	0.99	0.99	1.00	0.99	0.99	0.99	1.00	1.00	0.99	1.00	0.99	0.99	0.99	1.00	1.00	0.99	0.99
MRSA100_16_18	1.00	0.99	0.98	0.97	0.98	1.00	0.99	1.00	0.98	1.00	0.98	0.98	0.98	0.98	0.98	0.98	1.00	0.98	1.00	1.00	1.00	0.98	1.00	0.98	1.00	1.00	0.98	1.00	0.98	1.00	0.98	0.98	0.98	0.99	1.00	0.98	0.98	0.98	1.00	1.00	0.98	1.00	0.98	0.98	0.98	1.00	1.00	0.98	0.98
MRSA100_16_19	1.00	0.99	1.00	0.98	1.00	1.00	1.00	1.00	1.00	1.00	1.00	1.00	1.00	1.00	1.00	1.00	1.00	1.00	1.00	1.00	1.00	1.00	1.00	1.00	1.00	1.00	1.00	1.00	1.00	1.00	1.00	1.00	1.00	0.99	1.00	1.00	1.00	1.00	1.00	1.00	1.00	1.00	1.00	1.00	1.00	1.00	1.00	1.00	1.00
MRSA100_16_2	0.00	0.00	0.00	0.10	0.00	0.10	0.00	1.00	0.00	0.00	0.00	0.00	0.00	0.00	0.00	0.00	0.10	0.00	0.10	1.00	0.00	0.00	0.00	0.00	0.00	0.00	0.00	0.00	0.00	1.00	0.00	0.00	0.00	0.00	0.00	0.00	0.00	0.00	0.10	0.00	0.00	1.00	0.00	0.00	0.00	0.00	1.00	0.00	0.00
MRSA100_16_20	1.00	0.99	1.00	0.97	1.00	0.99	1.00	1.00	1.00	1.00	1.00	1.00	1.00	1.00	1.00	1.00	1.00	1.00	1.00	1.00	1.00	1.00	1.00	1.00	1.00	1.00	1.00	1.00	1.00	1.00	1.00	1.00	1.00	1.00	1.00	1.00	1.00	1.00	1.00	1.00	1.00	1.00	1.00	1.00	1.00	1.00	1.00	1.00	1.00
MRSA100_16_21	1.00	0.99	0.99	0.98	0.99	1.00	1.00	1.00	0.99	1.00	0.99	0.99	0.99	0.99	0.99	0.99	1.00	0.99	1.00	1.00	1.00	0.99	1.00	0.99	1.00	1.00	0.99	1.00	0.99	1.00	0.99	0.99	0.99	0.99	1.00	0.99	0.99	0.99	1.00	1.00	0.99	1.00	0.99	0.99	0.99	1.00	1.00	0.99	0.99
MRSA100_16_22	1.00	0.99	0.99	0.96	0.99	1.00	1.00	1.00	0.99	1.00	0.99	0.99	0.99	0.99	0.99	0.99	1.00	0.99	1.00	1.00	1.00	0.99	1.00	0.99	1.00	1.00	0.99	1.00	0.99	1.00	0.99	0.99	0.99	0.99	1.00	0.99	0.99	0.99	1.00	1.00	0.99	1.00	0.99	0.99	0.99	1.00	1.00	0.99	0.99
MRSA100_16_23	1.00	0.99	0.99	0.97	0.99	1.00	1.00	1.00	0.99	1.00	0.99	0.99	0.99	0.99	0.99	0.99	1.00	0.99	1.00	1.00	1.00	0.99	1.00	0.99	1.00	1.00	0.99	1.00	0.99	1.00	0.99	0.99	0.99	0.99	1.00	0.99	0.99	0.99	1.00	1.00	0.99	1.00	0.99	0.99	0.99	1.00	1.00	0.99	0.99
MRSA100_16_24	1.00	0.99	0.99	0.95	0.99	1.00	1.00	1.00	0.99	1.00	0.99	0.99	0.99	0.99	0.99	0.99	1.00	0.99	1.00	1.00	1.00	0.99	1.00	0.99	1.00	1.00	0.99	1.00	0.99	1.00	0.99	0.99	0.99	0.99	1.00	0.99	0.99	0.99	1.00	1.00	0.99	1.00	0.99	0.99	0.99	1.00	1.00	0.99	0.99
MRSA100_16_25	1.00	1.00	1.00	1.00	1.00	1.00	1.00	1.00	1.00	1.00	1.00	1.00	1.00	1.00	1.00	1.00	1.00	1.00	1.00	1.00	1.00	1.00	1.00	1.00	1.00	1.00	1.00	1.00	1.00	1.00	1.00	1.00	1.00	1.00	1.00	1.00	1.00	1.00	1.00	1.00	1.00	1.00	1.00	1.00	1.00	1.00	1.00	1.00	1.00
MRSA100_16_26	1.00	0.99	1.00	0.98	1.00	1.00	1.00	1.00	1.00	1.00	1.00	1.00	1.00	1.00	1.00	1.00	1.00	1.00	1.00	1.00	1.00	1.00	1.00	1.00	1.00	1.00	1.00	1.00	1.00	1.00	1.00	1.00	1.00	0.99	1.00	1.00	1.00	1.00	1.00	1.00	1.00	1.00	1.00	1.00	1.00	1.00	1.00	1.00	1.00
MRSA100_16_27	1.00	0.99	1.00	0.98	1.00	1.00	1.00	1.00	1.00	1.00	1.00	1.00	1.00	1.00	1.00	1.00	1.00	1.00	1.00	1.00	1.00	1.00	1.00	1.00	1.00	1.00	1.00	1.00	1.00	1.00	0.99	1.00	1.00	1.00	1.00	1.00	1.00	1.00	1.00	1.00	1.00	1.00	1.00	1.00	1.00	1.00	1.00	1.00	1.00
MRSA100_16_28	1.00	1.00	1.00	0.92	1.00	1.00	1.00	1.00	1.00	1.00	1.00	1.00	1.00	1.00	1.00	1.00	1.00	1.00	0.99	1.00	1.00	1.00	1.00	1.00	1.00	1.00	1.00	1.00	1.00	1.00	1.00	1.00	0.98	1.00	1.00	1.00	1.00	1.00	1.00	1.00	1.00	1.00	1.00	1.00	1.00	1.00	1.00	1.00	1.00
MRSA100_16_29	1.00	0.98	0.98	0.94	0.97	1.00	1.00	1.00	0.98	1.00	0.98	0.98	0.98	0.98	0.98	0.98	1.00	0.98	1.00	1.00	1.00	0.98	1.00	0.98	1.00	1.00	0.98	1.00	0.98	1.00	0.98	0.98	0.98	0.98	1.00	0.98	0.98	0.98	1.00	1.00	0.98	1.00	0.98	0.98	0.98	1.00	1.00	0.98	0.98
MRSA100_16_3	0.00	0.00	0.00	0.00	0.00	0.00	0.00	1.00	0.00	0.00	0.00	0.00	0.00	0.00	0.00	0.00	0.00	0.00	0.00	1.00	0.00	0.00	0.00	0.00	0.00	0.00	0.00	0.74	0.00	1.00	0.00	0.00	0.00	0.00	0.00	0.74	0.00	0.00	0.00	0.00	0.00	0.98	0.00	0.00	0.00	0.00	1.00	0.00	0.00
MRSA100_16_30	1.00	0.99	0.98	0.96	0.98	1.00	1.00	1.00	0.98	1.00	0.98	0.98	0.98	0.98	0.98	0.98	1.00	0.98	1.00	1.00	1.00	0.98	1.00	0.98	1.00	1.00	0.98	1.00	0.98	1.00	0.98	0.98	0.98	0.98	1.00	0.98	0.98	0.98	1.00	1.00	0.98	1.00	0.98	0.98	0.98	1.00	1.00	0.98	0.98
MRSA100_16_31	1.00	1.00	0.99	0.96	0.99	1.00	1.00	1.00	0.99	1.00	0.99	0.99	0.99	0.99	0.99	0.99	1.00	0.99	1.00	1.00	1.00	0.99	1.00	0.99	1.00	1.00	0.99	1.00	0.99	1.00	0.99	0.99	0.99	0.99	1.00	0.99	0.99	0.99	1.00	1.00	0.99	1.00	0.99	0.99	0.99	1.00	1.00	0.99	0.99
MRSA100_16_32	1.00	0.98	0.98	0.96	0.98	1.00	1.00	1.00	0.98	1.00	0.98	0.98	0.98	0.98	0.98	0.98	1.00	0.98	1.00	1.00	0.99	0.98	1.00	0.98	1.00	1.00	0.98	1.00	0.98	1.00	0.98	0.98	0.98	1.00	1.00	0.98	0.98	0.98	1.00	1.00	0.98	1.00	0.98	0.98	0.98	1.00	1.00	0.98	0.98
MRSA100_16_33	1.00	1.00	1.00	0.98	1.00	1.00	1.00	1.00	1.00	1.00	1.00	1.00	1.00	1.00	1.00	1.00	1.00	1.00	1.00	1.00	1.00	1.00	1.00	1.00	1.00	1.00	1.00	1.00	1.00	1.00	1.00	1.00	1.00	0.99	1.00	1.00	1.00	1.00	1.00	1.00	1.00	1.00	1.00	1.00	1.00	1.00	1.00	1.00	1.00
MRSA100_16_34	1.00	1.00	1.00	0.98	1.00	1.00	1.00	1.00	1.00	1.00	1.00	1.00	1.00	1.00	1.00	1.00	1.00	1.00	1.00	1.00	1.00	1.00	1.00	1.00	1.00	1.00	1.00	1.00	1.00	1.00	1.00	1.00	1.00	0.99	1.00	1.00	1.00	1.00	1.00	1.00	1.00	1.00	1.00	1.00	1.00	1.00	1.00	1.00	1.00
MRSA100_16_35	1.00	1.00	1.00	0.98	1.00	1.00	1.00	1.00	1.00	1.00	1.00	1.00	1.00	1.00	1.00	1.00	1.00	1.00	1.00	1.00	1.00	1.00	1.00	1.00	1.00	1.00	1.00	1.00	1.00	1.00	1.00	1.00	1.00	1.00	1.00	1.00	1.00	1.00	1.00	1.00	1.00	1.00	1.00	1.00	1.00	1.00	1.00	1.00	1.00
MRSA100_16_36	1.00	0.99	0.99	0.97	0.99	1.00	1.00	1.00	0.99	1.00	0.99	0.99	0.99	0.99	0.99	0.99	1.00	0.99	1.00	1.00	1.00	0.99	1.00	0.99	1.00	1.00	0.99	1.00	0.99	1.00	0.99	0.99	0.99	0.99	1.00	0.99	0.99	0.99	1.00	1.00	0.99	1.00	0.99	0.99	0.99	1.00	1.00	0.99	0.99
MRSA100_16_37	1.00	0.98	1.00	0.94	0.99	1.00	1.00	1.00	1.00	1.00	1.00	1.00	1.00	1.00	1.00	1.00	1.00	1.00	1.00	1.00	1.00	1.00	1.00	1.00	1.00	1.00	1.00	1.00	1.00	1.00	1.00	1.00	1.00	1.00	1.00	1.00	0.99	1.00	1.00	1.00	1.00	1.00	1.00	1.00	1.00	1.00	1.00	1.00	1.00
MRSA100_16_38	1.00	1.00	1.00	0.97	1.00	1.00	1.00	1.00	1.00	1.00	1.00	1.00	1.00	1.00	1.00	1.00	1.00	1.00	1.00	1.00	1.00	1.00	1.00	1.00	1.00	1.00	1.00	1.00	1.00	1.00	1.00	1.00	1.00	1.00	1.00	1.00	1.00	1.00	1.00	1.00	1.00	1.00	1.00	1.00	1.00	1.00	1.00	1.00	1.00
MRSA100_16_39	1.00	0.99	1.00	0.95	1.00	1.00	1.00	1.00	1.00	1.00	1.00	1.00	1.00	1.00	1.00	1.00	1.00	1.00	1.00	1.00	1.00	1.00	1.00	1.00	1.00	1.00	1.00	1.00	1.00	1.00	1.00	0.99	1.00	1.00	1.00	1.00	1.00	1.00	1.00	1.00	1.00	1.00	1.00	1.00	1.00	1.00	1.00	1.00	1.00
MRSA100_16_4	0.05	0.05	0.04	0.07	0.04	0.05	0.27	1.00	0.04	0.05	0.04	0.04	0.04	0.04	0.07	0.04	0.27	0.04	0.05	1.00	0.28	0.04	0.27	0.04	0.26	0.26	0.04	0.27	0.04	1.00	0.07	0.04	0.04	0.07	0.26	0.26	0.04	0.26	0.04	0.05	0.27	0.05	0.07	0.04	0.04	0.05	1.00	0.04	0.04
MRSA100_16_40	1.00	1.00	1.00	0.99	1.00	1.00	1.00	1.00	1.00	1.00	1.00	1.00	1.00	1.00	1.00	1.00	1.00	1.00	1.00	1.00	1.00	1.00	1.00	1.00	1.00	1.00	1.00	1.00	1.00	1.00	1.00	1.00	1.00	1.00	1.00	1.00	1.00	1.00	1.00	1.00	1.00	1.00	1.00	1.00	1.00	1.00	1.00	1.00	1.00
MRSA100_16_41	1.00	0.98	0.98	0.97	0.98	1.00	1.00	1.00	0.98	1.00	0.98	0.98	0.98	0.98	0.98	0.98	1.00	0.98	1.00	1.00	1.00	0.98	1.00	0.98	1.00	1.00	0.98	1.00	0.98	1.00	0.98	0.98	0.98	0.98	1.00	0.98	0.98	0.98	1.00	1.00	0.98	1.00	0.98	0.98	0.98	1.00	1.00	0.98	0.98
MRSA100_16_42	1.00	1.00	1.00	0.97	1.00	1.00	1.00	1.00	1.00	1.00	1.00	1.00	1.00	1.00	1.00	1.00	1.00	1.00	1.00	1.00	1.00	1.00	1.00	1.00	1.00	1.00	1.00	1.00	1.00	1.00	1.00	1.00	1.00	1.00	1.00	0.99	1.00	1.00	1.00	1.00	1.00	1.00	1.00	1.00	1.00	1.00	1.00	1.00	1.00
MRSA100_16_43	1.00	1.00	1.00	0.97	1.00	1.00	1.00	1.00	1.00	1.00	1.00	1.00	1.00	1.00	1.00	1.00	1.00	1.00	1.00	1.00	1.00	1.00	1.00	1.00	1.00	1.00	1.00	1.00	1.00	1.00	1.00	1.00	1.00	1.00	1.00	1.00	1.00	1.00	1.00	1.00	1.00	1.00	1.00	1.00	1.00	1.00	1.00	1.00	1.00
MRSA100_16_44	1.00	0.96	0.96	0.89	0.96	1.00	1.00	1.00	0.96	1.00	0.96	0.96	0.96	0.96	0.96	0.96	1.00	0.96	1.00	1.00	1.00	0.96	1.00	0.96	1.00	1.00	0.96	1.00	0.96	1.00	0.96	0.96	0.96	0.97	1.00	0.96	0.96	0.96	1.00	1.00	0.96	1.00	0.96	0.96	0.96	1.00	1.00	0.96	0.96
MRSA100_16_45	1.00	0.99	0.99	0.91	0.99	1.00	1.00	1.00	0.99	1.00	0.99	0.99	0.99	0.99	0.99	0.99	1.00	0.99	1.00	1.00	1.00	0.99	1.00	0.99	1.00	1.00	0.99	1.00	0.99	1.00	0.99	0.99	0.99	0.97	1.00	0.99	0.99	0.99	1.00	1.00	0.99	1.00	0.99	0.99	0.99	1.00	1.00	0.99	0.99
MRSA100_16_46	1.00	1.00	1.00	1.00	1.00	1.00	1.00	1.00	1.00	1.00	1.00	1.00	1.00	1.00	1.00	1.00	1.00	1.00	1.00	1.00	1.00	1.00	1.00	1.00	1.00	1.00	1.00	1.00	1.00	1.00	1.00	1.00	1.00	1.00	1.00	1.00	1.00	1.00	1.00	1.00	1.00	1.00	0.99	1.00	1.00	1.00	1.00	1.00	1.00
MRSA100_16_47	1.00	0.99	1.00	0.97	1.00	1.00	1.00	1.00	1.00	1.00	1.00	1.00	1.00	1.00	1.00	1.00	1.00	1.00	1.00	1.00	1.00	1.00	1.00	1.00	1.00	1.00	1.00	1.00	1.00	1.00	1.00	1.00	1.00	1.00	1.00	1.00	1.00	1.00	1.00	1.00	1.00	1.00	1.00	1.00	1.00	1.00	1.00	1.00	1.00
MRSA100_16_48	1.00	1.00	1.00	0.95	1.00	1.00	1.00	1.00	1.00	1.00	1.00	1.00	1.00	1.00	1.00	1.00	1.00	1.00	1.00	1.00	1.00	1.00	1.00	1.00	1.00	1.00	1.00	1.00	1.00	1.00	1.00	1.00	1.00	1.00	1.00	1.00	1.00	1.00	1.00	1.00	1.00	1.00	1.00	1.00	1.00	1.00	1.00	1.00	1.00
MRSA100_16_49	1.00	0.99	0.99	0.95	0.99	1.00	1.00	1.00	0.99	1.00	0.99	0.99	0.99	0.99	0.99	0.99	1.00	0.99	1.00	1.00	1.00	0.99	1.00	0.99	1.00	1.00	0.99	1.00	0.99	1.00	0.99	0.99	0.99	0.99	1.00	0.99	0.99	0.99	1.00	1.00	0.99	1.00	0.99	0.98	0.99	1.00	1.00	0.99	0.99
MRSA100_16_5	0.00	0.00	0.00	0.00	0.00	0.00	0.00	1.00	0.00	0.00	0.00	0.00	0.00	0.00	0.00	0.00	0.00	0.00	0.00	1.00	0.00	0.00	1.00	0.00	0.00	0.98	0.00	0.08	0.00	1.00	0.00	0.00	0.00	0.00	0.00	0.95	0.00	0.00	0.00	0.00	0.99	0.95	0.00	0.00	0.00	0.00	1.00	0.00	0.00
MRSA100_16_50	1.00	0.99	0.98	0.96	0.98	1.00	1.00	1.00	0.98	1.00	0.98	0.98	0.98	0.98	0.98	0.98	1.00	0.98	1.00	1.00	1.00	0.98	1.00	0.98	1.00	1.00	0.98	1.00	0.98	1.00	0.98	0.98	0.98	0.99	1.00	0.98	0.98	0.98	1.00	1.00	0.98	1.00	0.98	0.98	0.98	1.00	1.00	0.98	0.98
MRSA100_16_51	1.00	1.00	0.99	0.98	0.99	1.00	1.00	1.00	0.99	1.00	0.99	0.99	0.99	0.99	0.99	0.99	1.00	0.99	1.00	1.00	1.00	0.99	1.00	0.99	1.00	1.00	0.99	1.00	0.99	1.00	0.99	0.99	0.99	0.99	1.00	0.99	0.99	0.99	0.99	1.00	0.99	1.00	0.99	0.99	0.98	1.00	1.00	0.99	0.99
MRSA100_16_52	1.00	1.00	0.99	0.98	0.99	1.00	1.00	1.00	0.99	1.00	0.99	0.99	0.99	0.99	0.99	0.99	1.00	0.99	1.00	1.00	1.00	0.99	1.00	0.99	1.00	1.00	0.99	1.00	0.99	1.00	0.99	0.99	0.99	1.00	1.00	0.99	0.99	0.99	1.00	1.00	0.99	1.00	0.99	0.99	0.99	1.00	1.00	0.99	0.99
MRSA100_16_53	1.00	1.00	1.00	0.99	1.00	1.00	1.00	1.00	1.00	1.00	1.00	1.00	1.00	1.00	1.00	1.00	1.00	1.00	1.00	1.00	1.00	1.00	1.00	1.00	1.00	1.00	1.00	1.00	1.00	1.00	1.00	1.00	1.00	1.00	1.00	1.00	1.00	1.00	1.00	1.00	1.00	1.00	1.00	1.00	1.00	1.00	1.00	1.00	1.00
MRSA100_16_54	1.00	1.00	0.96	0.84	0.96	1.00	1.00	1.00	0.96	1.00	0.96	0.96	0.96	0.96	0.96	0.96	1.00	0.96	1.00	1.00	1.00	0.96	1.00	0.96	1.00	1.00	0.96	1.00	0.96	1.00	0.96	0.96	0.96	1.00	1.00	0.96	0.96	0.96	1.00	1.00	0.96	1.00	0.96	0.96	0.96	1.00	1.00	0.96	0.96
MRSA100_16_55	1.00	1.00	0.98	0.97	0.98	1.00	1.00	1.00	0.98	1.00	0.98	0.98	0.98	0.98	0.98	0.98	1.00	0.98	1.00	1.00	1.00	0.98	1.00	0.98	1.00	1.00	0.98	1.00	0.98	1.00	0.98	0.98	0.98	0.98	1.00	0.98	0.98	0.98	1.00	1.00	0.98	1.00	0.98	0.98	0.98	1.00	1.00	0.98	0.98
MRSA100_16_56	1.00	1.00	0.99	0.99	1.00	1.00	1.00	1.00	1.00	1.00	0.99	0.99	0.99	0.99	1.00	0.99	1.00	0.99	1.00	1.00	1.00	1.00	1.00	0.99	1.00	1.00	0.99	1.00	1.00	1.00	1.00	1.00	0.99	1.00	1.00	0.99	0.99	0.99	1.00	1.00	1.00	1.00	1.00	0.99	0.99	1.00	1.00	0.99	1.00
MRSA100_16_6	0.00	0.06	0.00	0.25	0.00	0.00	0.00	1.00	0.00	0.00	0.00	0.00	0.00	0.00	0.00	0.27	0.00	0.00	0.00	1.00	0.00	0.00	1.00	0.27	0.00	1.00	0.00	0.00	0.00	1.00	0.00	0.00	0.00	0.27	0.00	0.92	0.00	0.00	0.00	0.00	1.00	0.92	0.25	0.00	0.00	0.00	1.00	0.00	0.00
MRSA100_16_9	0.02	0.02	0.02	0.02	0.02	0.02	0.02	1.00	0.02	1.00	0.02	0.02	0.02	0.02	0.02	0.02	1.00	0.02	0.02	1.00	1.00	0.02	0.02	0.02	0.02	0.07	0.02	1.00	0.02	1.00	1.00	0.02	0.02	0.02	0.02	0.02	0.02	0.02	0.02	0.02	0.07	1.00	0.02	0.02	0.02	0.02	1.00	0.02	0.02
MRSA100_17_1	0.00	0.00	0.00	0.99	0.00	0.00	0.00	0.00	0.00	0.00	0.00	0.00	0.00	0.00	1.00	0.00	0.00	0.00	0.00	0.00	0.00	0.00	0.27	0.00	0.00	0.00	0.00	0.00	0.00	0.00	1.00	0.00	0.00	0.27	0.00	0.00	0.00	0.00	0.00	0.00	0.00	0.00	1.00	0.00	0.00	0.00	0.00	0.00	0.00
MRSA100_17_10	0.99	0.99	0.98	0.90	0.98	0.99	1.00	1.00	0.98	1.00	0.98	0.98	0.98	0.98	0.98	0.98	1.00	0.98	0.99	1.00	1.00	0.98	1.00	0.98	1.00	1.00	0.98	1.00	0.98	1.00	0.98	0.98	0.98	0.98	1.00	0.98	0.98	0.98	0.99	1.00	0.98	1.00	0.98	0.98	0.98	0.99	1.00	0.98	0.98
MRSA100_17_11	1.00	0.94	0.94	0.69	0.94	1.00	1.00	1.00	0.94	1.00	0.94	0.94	0.94	0.94	0.94	0.94	1.00	0.94	1.00	1.00	1.00	0.94	1.00	0.94	1.00	1.00	0.94	1.00	0.94	1.00	0.94	0.94	0.94	0.89	1.00	0.94	0.94	0.94	1.00	1.00	0.94	1.00	0.94	0.94	0.94	1.00	1.00	0.94	0.94
MRSA100_17_12	1.00	0.98	0.98	0.74	0.98	1.00	1.00	1.00	0.98	1.00	0.98	0.98	0.98	0.98	0.98	0.98	1.00	0.98	1.00	1.00	1.00	0.98	1.00	0.98	1.00	1.00	0.98	1.00	0.98	1.00	0.98	0.98	0.98	0.97	1.00	0.98	0.98	0.98	1.00	1.00	0.98	1.00	0.98	0.98	0.98	1.00	1.00	0.98	0.98
MRSA100_17_13	1.00	0.98	0.93	0.77	0.93	1.00	1.00	1.00	0.93	1.00	0.93	0.93	0.93	0.93	0.93	0.93	1.00	0.93	1.00	1.00	1.00	0.93	1.00	0.93	1.00	1.00	0.93	1.00	0.93	1.00	0.93	0.93	0.93	0.97	1.00	0.93	0.93	0.93	1.00	1.00	0.93	1.00	0.93	0.93	0.93	1.00	1.00	0.93	0.93
MRSA100_17_14	1.00	0.97	0.97	0.87	0.97	1.00	1.00	1.00	0.97	1.00	0.97	0.97	0.97	0.97	0.97	0.97	1.00	0.97	1.00	1.00	1.00	0.97	1.00	0.97	1.00	1.00	0.97	1.00	0.97	1.00	0.97	0.97	0.97	0.99	1.00	0.97	0.97	0.97	1.00	1.00	0.97	1.00	0.97	0.97	0.97	1.00	1.00	0.97	0.97
MRSA100_17_15	1.00	0.95	0.96	0.88	0.96	1.00	1.00	1.00	0.96	1.00	0.96	0.96	0.96	0.96	0.96	0.96	1.00	0.96	1.00	1.00	1.00	0.96	1.00	0.96	1.00	1.00	0.96	1.00	0.96	1.00	0.96	0.96	0.96	0.96	1.00	0.96	0.96	0.96	1.00	1.00	0.96	1.00	0.96	0.96	0.96	1.00	1.00	0.96	0.96
MRSA100_17_16	1.00	0.97	0.97	0.94	0.97	1.00	1.00	1.00	0.97	1.00	0.97	0.97	0.97	0.97	0.97	0.97	1.00	0.97	1.00	1.00	1.00	0.97	1.00	0.97	1.00	1.00	0.97	1.00	0.97	1.00	0.97	0.97	0.97	0.98	1.00	0.97	0.97	0.97	1.00	1.00	0.97	1.00	0.97	0.97	0.97	1.00	0.99	0.97	0.97
MRSA100_17_17	1.00	0.98	0.98	0.70	0.98	1.00	1.00	1.00	0.98	1.00	0.98	0.98	0.98	0.98	0.98	0.98	1.00	0.98	1.00	1.00	1.00	0.98	1.00	0.98	1.00	1.00	0.98	1.00	0.98	1.00	0.98	0.98	0.98	0.77	1.00	0.98	0.98	0.98	1.00	1.00	0.98	1.00	0.98	0.98	0.98	1.00	1.00	0.98	0.98
MRSA100_17_2	0.08	0.08	0.08	1.00	0.08	0.08	0.11	0.12	0.08	0.08	0.08	0.08	0.08	0.08	1.00	0.08	0.12	0.08	0.08	0.12	0.12	0.08	0.98	0.08	0.11	0.12	0.08	0.11	0.08	0.12	1.00	0.08	0.08	0.98	0.10	0.11	0.08	0.11	0.08	0.08	0.12	0.08	1.00	0.08	0.08	0.08	0.12	0.08	0.08
MRSA100_17_20	1.00	0.98	0.99	0.97	0.99	1.00	1.00	1.00	0.99	1.00	0.99	0.99	0.99	0.99	0.99	0.99	1.00	0.99	1.00	1.00	1.00	0.99	1.00	0.99	1.00	1.00	0.99	1.00	0.99	1.00	0.99	0.99	0.99	1.00	1.00	0.99	0.99	0.99	1.00	1.00	0.99	1.00	0.99	0.99	0.99	1.00	1.00	0.99	0.99
MRSA100_17_21	1.00	1.00	1.00	1.00	1.00	1.00	1.00	1.00	1.00	1.00	1.00	1.00	1.00	1.00	1.00	1.00	1.00	1.00	1.00	1.00	1.00	1.00	1.00	1.00	1.00	1.00	1.00	1.00	1.00	1.00	1.00	1.00	1.00	1.00	1.00	1.00	1.00	1.00	1.00	1.00	1.00	1.00	1.00	1.00	1.00	1.00	1.00	1.00	1.00
MRSA100_17_23	1.00	1.00	0.14	0.14	0.14	1.00	1.00	1.00	0.14	1.00	0.14	0.14	0.14	0.14	0.14	0.14	1.00	0.16	1.00	1.00	1.00	0.14	1.00	0.14	1.00	1.00	0.14	1.00	0.14	1.00	0.14	0.14	0.14	0.14	1.00	0.14	0.14	0.14	1.00	1.00	0.14	1.00	0.14	0.14	0.14	1.00	1.00	0.14	0.14
MRSA100_17_24	1.00	0.99	0.48	0.46	0.48	1.00	0.99	1.00	0.48	1.00	0.48	0.48	0.48	0.48	0.49	0.48	1.00	0.48	1.00	1.00	1.00	0.48	1.00	0.48	1.00	1.00	0.48	1.00	0.48	1.00	0.48	0.48	0.48	0.51	1.00	0.48	0.48	0.48	1.00	1.00	0.48	1.00	0.49	0.48	0.48	0.99	1.00	0.48	0.48
MRSA100_17_26	1.00	0.99	0.99	0.96	0.99	1.00	1.00	1.00	0.99	1.00	0.99	0.99	0.99	0.99	0.99	0.99	1.00	0.99	1.00	1.00	1.00	0.99	1.00	0.99	1.00	1.00	0.99	1.00	0.99	1.00	0.99	0.99	0.99	0.99	1.00	0.99	0.99	0.99	1.00	1.00	0.99	1.00	0.99	0.99	0.99	1.00	1.00	0.99	0.99
MRSA100_17_28	1.00	0.99	0.99	0.95	0.99	1.00	1.00	1.00	0.99	1.00	0.99	0.99	0.99	0.99	0.99	0.99	1.00	0.99	1.00	1.00	1.00	0.99	1.00	0.99	1.00	1.00	0.99	1.00	0.99	1.00	0.99	0.99	0.99	0.98	1.00	0.99	0.99	0.99	1.00	1.00	0.99	1.00	0.99	0.99	0.99	1.00	1.00	0.99	0.99
MRSA100_17_29	1.00	0.99	0.99	0.91	0.99	1.00	1.00	1.00	0.99	1.00	0.99	0.99	0.99	0.99	0.99	0.99	1.00	0.99	1.00	1.00	1.00	0.99	1.00	0.99	1.00	1.00	0.99	1.00	0.99	1.00	0.99	0.99	0.99	0.96	1.00	0.99	0.99	0.99	1.00	1.00	0.99	1.00	0.99	0.99	0.99	1.00	1.00	0.99	0.99
MRSA100_17_3	0.09	0.26	0.09	0.09	0.09	0.09	0.09	0.09	0.09	0.09	0.09	0.09	0.09	0.09	1.00	0.09	0.75	0.09	0.09	0.09	0.09	0.09	0.09	0.09	0.09	0.09	0.09	0.09	0.09	0.09	0.09	0.09	0.09	0.09	0.09	0.09	0.09	0.09	0.09	0.09	0.09	0.09	0.09	0.09	0.09	0.09	0.09	0.09	0.09
MRSA100_17_30	1.00	0.99	0.99	0.92	0.99	1.00	1.00	1.00	0.99	1.00	0.99	0.99	0.99	0.99	0.99	0.99	1.00	0.99	1.00	1.00	1.00	0.99	1.00	0.99	1.00	1.00	0.99	1.00	0.99	1.00	0.99	0.99	0.99	0.96	1.00	0.99	0.99	0.99	1.00	1.00	0.99	1.00	0.99	0.99	0.99	1.00	1.00	0.99	0.99
MRSA100_17_31	1.00	0.99	0.99	0.96	0.99	1.00	1.00	1.00	0.99	1.00	0.99	0.99	0.99	0.99	0.99	0.99	1.00	0.99	1.00	1.00	1.00	0.99	1.00	0.99	1.00	1.00	0.99	1.00	0.99	1.00	0.99	0.99	0.99	0.99	1.00	0.99	0.99	0.99	1.00	1.00	0.99	1.00	0.99	0.99	0.99	1.00	1.00	0.99	0.99
MRSA100_17_32	1.00	1.00	1.00	0.99	1.00	1.00	1.00	1.00	1.00	1.00	1.00	1.00	1.00	1.00	1.00	1.00	1.00	1.00	1.00	1.00	1.00	1.00	1.00	0.99	1.00	1.00	1.00	1.00	1.00	1.00	1.00	1.00	1.00	1.00	1.00	1.00	1.00	1.00	1.00	1.00	1.00	1.00	1.00	1.00	1.00	1.00	1.00	1.00	1.00
MRSA100_17_33	1.00	0.99	0.99	0.98	0.99	1.00	1.00	1.00	0.99	1.00	0.99	0.99	0.99	0.99	0.99	0.99	1.00	0.99	1.00	1.00	1.00	0.99	1.00	0.99	1.00	1.00	0.99	1.00	0.99	1.00	0.99	0.99	0.99	0.99	1.00	0.99	0.99	0.99	1.00	1.00	0.99	1.00	0.99	0.99	0.99	1.00	1.00	0.99	0.99
MRSA100_17_34	1.00	0.96	0.98	0.95	0.98	1.00	1.00	1.00	0.98	1.00	0.98	0.98	0.98	0.98	0.98	0.98	1.00	0.98	1.00	1.00	1.00	0.98	1.00	0.98	1.00	1.00	0.98	1.00	0.98	1.00	0.98	0.98	0.98	0.98	1.00	0.98	0.98	0.98	1.00	1.00	0.98	1.00	0.98	0.98	0.98	1.00	1.00	0.98	0.98
MRSA100_17_35	1.00	0.99	0.98	0.97	0.98	1.00	1.00	1.00	0.98	1.00	0.98	0.98	0.98	0.98	0.98	0.98	1.00	0.98	1.00	1.00	1.00	0.98	1.00	0.98	1.00	1.00	0.98	1.00	0.98	1.00	0.98	0.98	0.98	0.99	1.00	0.98	0.98	0.98	1.00	1.00	0.98	1.00	0.98	0.98	0.98	1.00	1.00	0.98	0.98
MRSA100_17_36	1.00	1.00	1.00	0.97	1.00	1.00	1.00	1.00	1.00	1.00	1.00	1.00	1.00	1.00	1.00	1.00	1.00	1.00	1.00	1.00	1.00	1.00	1.00	1.00	1.00	1.00	1.00	1.00	1.00	1.00	1.00	1.00	1.00	0.99	1.00	1.00	1.00	1.00	1.00	1.00	1.00	1.00	1.00	1.00	1.00	1.00	1.00	1.00	1.00
MRSA100_17_37	1.00	0.99	0.99	0.98	0.99	1.00	1.00	1.00	0.99	1.00	0.99	0.99	0.99	0.99	0.99	0.99	1.00	0.99	1.00	1.00	1.00	0.99	1.00	0.99	1.00	1.00	0.99	1.00	0.99	1.00	0.99	0.99	0.99	0.98	1.00	0.99	0.99	0.99	1.00	1.00	0.99	1.00	0.99	0.99	0.99	1.00	1.00	0.99	0.99
MRSA100_17_38	1.00	0.98	0.99	0.98	0.99	1.00	1.00	1.00	0.99	1.00	0.99	0.99	0.99	0.99	0.99	0.99	1.00	0.99	1.00	1.00	1.00	0.99	1.00	0.99	1.00	1.00	0.99	1.00	0.99	1.00	0.99	0.99	0.99	0.98	1.00	0.99	0.99	0.99	1.00	1.00	0.99	1.00	0.99	0.99	0.99	1.00	1.00	0.99	0.99
MRSA100_17_39	1.00	1.00	0.99	0.96	0.99	1.00	1.00	1.00	0.99	1.00	0.99	0.99	0.99	0.99	0.99	0.99	1.00	0.99	1.00	1.00	1.00	0.99	1.00	0.99	1.00	1.00	0.99	1.00	0.99	1.00	0.99	0.99	0.99	1.00	1.00	0.99	0.99	0.99	1.00	1.00	0.99	1.00	0.99	0.99	0.99	1.00	1.00	0.99	0.99
MRSA100_17_4	0.07	0.07	0.07	0.04	0.58	0.03	0.59	0.59	0.07	0.58	0.07	0.58	0.07	0.58	0.99	0.07	0.81	0.07	0.07	0.59	0.60	0.07	0.03	0.07	0.03	0.59	0.07	0.59	0.07	0.59	0.04	0.58	0.07	0.07	0.03	0.03	0.07	0.58	0.07	0.03	0.07	0.60	0.04	0.07	0.58	0.03	0.59	0.58	0.07
MRSA100_17_40	1.00	1.00	0.99	0.97	0.99	1.00	1.00	1.00	0.99	1.00	0.99	0.99	0.99	0.99	0.99	0.99	1.00	0.99	1.00	1.00	1.00	0.99	1.00	0.99	1.00	1.00	0.99	1.00	0.99	1.00	0.99	0.99	0.99	0.99	1.00	0.99	0.99	0.99	1.00	1.00	0.99	1.00	0.99	0.99	0.99	1.00	1.00	0.99	0.99
MRSA100_17_41	1.00	1.00	1.00	0.97	1.00	1.00	1.00	1.00	1.00	1.00	1.00	1.00	1.00	1.00	1.00	1.00	1.00	1.00	1.00	1.00	1.00	1.00	1.00	1.00	1.00	1.00	1.00	1.00	1.00	1.00	1.00	1.00	1.00	1.00	1.00	1.00	1.00	1.00	1.00	1.00	1.00	1.00	1.00	1.00	1.00	1.00	1.00	1.00	1.00
MRSA100_17_42	1.00	1.00	0.99	0.98	0.99	1.00	0.99	1.00	0.99	1.00	0.99	0.99	0.99	0.99	0.99	0.99	1.00	0.99	1.00	1.00	1.00	0.99	1.00	0.99	1.00	1.00	0.99	1.00	0.99	1.00	0.99	0.99	0.99	1.00	1.00	0.99	0.99	0.99	1.00	1.00	0.99	1.00	0.99	0.99	0.99	1.00	1.00	0.99	0.99
MRSA100_17_43	1.00	1.00	0.99	0.97	0.99	1.00	1.00	1.00	0.99	1.00	0.99	0.99	0.99	0.99	0.99	0.99	1.00	0.99	1.00	1.00	1.00	0.99	1.00	0.99	1.00	1.00	0.99	1.00	0.99	0.99	0.99	0.99	0.99	0.99	1.00	0.99	0.99	0.99	1.00	1.00	0.99	1.00	0.99	0.99	0.99	1.00	1.00	0.99	0.99
MRSA100_17_47	1.00	0.97	0.93	0.87	0.93	1.00	1.00	1.00	0.93	1.00	0.93	0.93	0.93	0.93	0.93	0.93	1.00	0.93	1.00	1.00	1.00	0.93	1.00	0.93	1.00	1.00	0.93	1.00	0.93	1.00	0.93	0.93	0.93	1.00	1.00	0.93	0.93	0.93	1.00	1.00	0.93	1.00	0.93	0.93	0.93	1.00	1.00	0.93	0.93
MRSA100_17_5	0.98	0.98	0.98	0.98	0.98	0.51	0.98	0.00	0.98	0.98	0.98	0.98	0.98	0.98	1.00	0.98	0.00	0.98	0.98	0.00	0.00	0.98	0.00	0.98	0.00	0.00	0.98	0.00	0.98	0.00	0.98	0.98	0.98	0.98	0.00	0.00	0.98	0.00	0.98	0.51	0.98	0.98	0.98	0.98	0.98	0.00	0.00	0.98	0.98
MRSA100_17_6	0.96	0.93	0.95	0.89	0.95	0.89	0.98	0.98	0.95	0.93	0.95	0.95	0.95	0.95	1.00	0.95	0.00	0.95	0.93	0.98	0.98	0.95	0.97	0.95	0.97	0.98	0.95	0.98	0.95	0.98	0.89	0.95	0.95	0.98	0.98	0.97	0.95	0.97	0.93	0.89	0.95	0.96	0.89	0.95	0.95	0.89	0.98	0.95	0.95
MRSA100_17_7	0.00	0.00	0.83	0.83	0.83	0.00	0.83	0.83	0.83	0.00	0.83	0.83	0.83	0.83	1.00	0.83	0.00	0.83	0.00	0.83	0.83	0.83	0.00	0.83	0.00	0.83	0.83	0.83	0.83	0.83	0.83	0.83	0.83	0.00	0.83	0.00	0.83	0.83	0.00	0.00	0.83	0.96	0.96	0.00	0.83	0.00	0.83	0.83	0.83
MRSA100_17_8	0.03	0.03	0.94	0.94	0.94	0.03	0.94	0.93	0.94	0.03	0.94	0.93	0.94	0.94	1.00	0.94	0.03	0.94	0.03	0.94	0.99	0.94	0.03	0.94	0.03	0.94	0.94	0.94	0.94	0.94	0.94	0.94	0.94	0.03	0.94	0.03	0.94	0.94	0.03	0.03	0.94	1.00	0.99	0.03	0.94	0.03	0.94	0.94	0.94
MRSA100_18_1	1.00	0.99	0.99	0.97	0.99	1.00	1.00	1.00	0.99	1.00	0.99	0.99	0.99	0.99	0.99	0.99	1.00	0.99	1.00	1.00	1.00	0.99	1.00	0.99	1.00	1.00	0.99	1.00	0.99	1.00	0.99	0.99	0.99	1.00	1.00	0.99	0.99	0.99	1.00	1.00	0.99	1.00	0.99	0.99	0.99	1.00	1.00	0.99	0.99
MRSA100_18_10	1.00	0.99	0.99	0.99	0.99	1.00	1.00	1.00	0.99	1.00	0.99	0.99	0.99	0.99	0.99	0.99	1.00	0.99	1.00	1.00	1.00	0.98	1.00	0.98	1.00	1.00	0.99	1.00	0.99	1.00	0.98	0.99	0.99	0.99	0.99	0.99	0.99	0.99	1.00	1.00	0.99	1.00	0.99	0.99	0.99	1.00	1.00	0.99	0.99
MRSA100_18_11	1.00	0.99	1.00	0.97	1.00	0.99	1.00	1.00	1.00	1.00	1.00	1.00	1.00	1.00	1.00	1.00	1.00	1.00	1.00	1.00	1.00	1.00	1.00	1.00	1.00	1.00	1.00	1.00	1.00	1.00	1.00	1.00	1.00	0.99	1.00	1.00	1.00	1.00	1.00	1.00	1.00	1.00	1.00	0.99	1.00	1.00	1.00	1.00	1.00
MRSA100_18_12	1.00	0.99	0.99	0.94	0.99	1.00	1.00	1.00	0.99	1.00	0.99	0.99	0.99	0.99	0.99	0.99	1.00	0.99	1.00	1.00	0.99	0.99	1.00	0.99	1.00	1.00	0.99	1.00	0.99	1.00	0.99	0.99	0.99	0.99	1.00	0.99	0.99	0.99	1.00	1.00	0.99	1.00	0.99	0.99	0.99	1.00	1.00	0.99	0.99
MRSA100_18_13	1.00	0.98	0.98	0.96	0.98	1.00	1.00	1.00	0.98	1.00	0.98	0.98	0.98	0.98	0.98	0.98	1.00	0.98	1.00	1.00	1.00	0.98	1.00	0.98	1.00	1.00	0.98	1.00	0.98	1.00	0.98	0.98	0.98	0.99	1.00	0.98	0.98	0.98	1.00	1.00	0.98	1.00	0.98	0.98	0.98	1.00	1.00	0.98	0.98
MRSA100_18_14	1.00	0.99	0.98	0.96	0.98	1.00	1.00	1.00	0.98	1.00	0.98	0.98	0.98	0.98	0.99	0.98	1.00	0.98	1.00	1.00	1.00	0.98	1.00	0.98	1.00	1.00	0.98	1.00	0.98	1.00	0.98	0.98	0.98	0.99	1.00	0.98	0.98	0.98	1.00	1.00	0.98	1.00	0.99	0.98	0.98	1.00	1.00	0.98	0.98
MRSA100_18_16	1.00	0.99	0.99	0.98	0.99	1.00	1.00	1.00	0.99	1.00	0.99	0.99	0.99	0.99	0.99	0.99	1.00	0.99	1.00	1.00	1.00	0.99	1.00	0.99	1.00	1.00	0.99	1.00	0.99	1.00	0.99	0.99	0.99	0.99	1.00	0.99	0.99	0.99	1.00	1.00	0.99	1.00	0.99	0.99	0.99	1.00	1.00	0.99	0.99
MRSA100_18_17	1.00	1.00	0.99	0.99	0.99	1.00	1.00	1.00	0.99	1.00	0.95	0.99	0.95	0.99	0.99	0.99	1.00	0.99	1.00	1.00	1.00	0.99	1.00	0.99	1.00	1.00	0.99	1.00	0.99	1.00	0.99	0.99	0.99	0.99	1.00	0.99	0.99	0.99	1.00	1.00	0.99	1.00	0.99	0.99	0.99	1.00	1.00	0.99	0.99
MRSA100_18_18	1.00	1.00	1.00	0.99	1.00	1.00	1.00	1.00	1.00	1.00	1.00	1.00	1.00	1.00	1.00	1.00	1.00	1.00	1.00	1.00	1.00	1.00	1.00	1.00	1.00	1.00	1.00	1.00	1.00	1.00	1.00	1.00	1.00	1.00	1.00	1.00	1.00	1.00	1.00	1.00	1.00	1.00	1.00	1.00	1.00	1.00	1.00	1.00	1.00
MRSA100_18_19	1.00	0.99	0.99	0.97	0.99	1.00	1.00	1.00	0.99	1.00	0.99	0.99	0.99	0.99	0.99	0.99	1.00	0.99	1.00	1.00	1.00	0.99	1.00	0.99	1.00	1.00	0.99	1.00	0.99	1.00	0.99	0.99	0.99	0.99	1.00	0.99	0.99	0.99	1.00	1.00	0.99	1.00	0.99	0.99	0.99	1.00	1.00	0.99	0.99
MRSA100_18_2	0.99	0.99	0.99	0.97	0.99	1.00	1.00	1.00	0.99	1.00	0.99	0.99	0.99	0.99	0.99	0.99	1.00	0.99	1.00	1.00	1.00	0.99	0.99	0.99	1.00	1.00	0.99	1.00	0.99	1.00	0.99	0.99	0.99	0.99	1.00	0.99	0.99	0.99	1.00	1.00	0.99	1.00	0.99	0.99	0.99	1.00	1.00	0.99	0.99
MRSA100_18_20	1.00	1.00	1.00	0.99	1.00	1.00	1.00	1.00	1.00	1.00	1.00	1.00	1.00	1.00	1.00	1.00	1.00	1.00	1.00	1.00	1.00	1.00	1.00	1.00	1.00	1.00	1.00	1.00	1.00	1.00	1.00	1.00	1.00	1.00	1.00	1.00	1.00	1.00	1.00	1.00	1.00	1.00	1.00	1.00	1.00	1.00	1.00	1.00	1.00
MRSA100_18_22	1.00	0.99	0.99	0.99	0.99	1.00	1.00	1.00	0.99	1.00	0.99	0.99	0.99	0.99	0.99	0.99	1.00	0.99	1.00	1.00	1.00	0.99	1.00	0.99	1.00	1.00	0.99	1.00	0.99	1.00	0.99	0.99	0.99	0.99	1.00	0.99	0.99	0.99	1.00	1.00	0.99	1.00	0.99	0.99	0.99	1.00	1.00	0.99	0.99
MRSA100_18_23	1.00	0.99	0.99	0.98	0.99	1.00	1.00	1.00	0.99	1.00	0.99	0.99	0.99	0.99	0.99	0.99	1.00	0.99	1.00	1.00	1.00	0.99	1.00	0.99	1.00	1.00	0.99	1.00	0.99	1.00	0.99	0.99	0.99	1.00	1.00	0.99	0.99	0.99	1.00	1.00	0.99	1.00	0.99	0.99	0.99	1.00	1.00	0.99	0.99
MRSA100_18_24	1.00	1.00	1.00	0.99	1.00	1.00	1.00	1.00	1.00	1.00	1.00	1.00	1.00	1.00	1.00	1.00	1.00	1.00	1.00	1.00	1.00	1.00	1.00	1.00	1.00	1.00	1.00	1.00	1.00	1.00	1.00	1.00	1.00	1.00	1.00	1.00	1.00	1.00	1.00	1.00	1.00	1.00	1.00	1.00	1.00	1.00	1.00	1.00	1.00
MRSA100_18_26	1.00	1.00	0.99	0.99	0.99	1.00	1.00	1.00	0.99	1.00	0.99	0.99	0.99	0.99	1.00	0.99	1.00	0.99	1.00	1.00	1.00	0.99	1.00	0.99	1.00	1.00	0.99	1.00	0.99	1.00	0.99	0.99	0.99	0.99	1.00	0.99	0.99	0.99	1.00	1.00	0.99	1.00	1.00	0.99	0.99	1.00	1.00	0.99	0.99
MRSA100_18_27	1.00	0.99	0.99	0.97	0.99	1.00	1.00	1.00	0.99	1.00	0.99	0.99	0.99	0.99	0.99	0.99	1.00	0.99	1.00	1.00	1.00	0.99	1.00	0.99	1.00	1.00	0.99	1.00	0.99	1.00	0.99	0.99	0.99	0.99	1.00	0.99	0.99	0.99	1.00	1.00	0.99	1.00	0.99	0.99	0.99	1.00	1.00	0.99	0.99
MRSA100_18_28	1.00	1.00	0.99	0.97	0.99	1.00	1.00	1.00	0.99	1.00	0.99	0.99	0.99	0.99	0.99	0.99	1.00	0.99	1.00	1.00	1.00	0.99	1.00	0.99	1.00	1.00	0.99	1.00	0.99	1.00	0.99	0.99	0.99	1.00	1.00	0.99	0.99	0.99	1.00	1.00	0.99	1.00	0.99	0.99	0.99	1.00	1.00	0.99	0.99
MRSA100_18_29	1.00	1.00	0.99	0.98	0.99	1.00	1.00	1.00	0.99	1.00	0.99	0.99	0.99	0.99	1.00	0.99	1.00	0.99	1.00	1.00	1.00	0.99	1.00	0.99	1.00	1.00	0.99	1.00	0.99	1.00	0.99	0.99	0.99	1.00	1.00	0.99	0.99	0.99	1.00	1.00	0.99	1.00	1.00	0.99	0.99	1.00	1.00	0.99	0.99
MRSA100_18_3	1.00	0.99	0.99	0.99	0.99	1.00	1.00	1.00	0.99	1.00	0.99	0.99	0.99	0.99	0.99	0.99	1.00	0.99	1.00	1.00	1.00	0.99	1.00	0.99	1.00	1.00	0.99	1.00	0.99	1.00	0.99	0.99	0.99	0.99	1.00	0.99	0.99	0.99	1.00	1.00	0.99	1.00	0.99	0.99	0.99	1.00	1.00	0.99	0.99
MRSA100_18_30	1.00	1.00	1.00	1.00	1.00	1.00	1.00	1.00	1.00	1.00	1.00	1.00	1.00	1.00	1.00	1.00	1.00	1.00	1.00	1.00	1.00	1.00	1.00	1.00	1.00	1.00	1.00	1.00	1.00	1.00	1.00	1.00	1.00	1.00	1.00	1.00	1.00	1.00	1.00	1.00	1.00	1.00	1.00	1.00	1.00	1.00	1.00	1.00	1.00
MRSA100_18_31	1.00	0.98	0.98	0.98	0.98	1.00	1.00	1.00	0.98	1.00	0.98	0.98	0.98	0.98	0.98	0.98	1.00	0.98	1.00	1.00	1.00	0.98	1.00	0.98	1.00	1.00	0.98	1.00	0.98	1.00	0.98	0.98	0.98	0.98	1.00	0.98	0.98	0.98	1.00	1.00	0.98	1.00	0.98	0.98	0.98	1.00	1.00	0.98	0.98
MRSA100_18_32	1.00	0.99	0.99	0.99	0.99	1.00	1.00	1.00	0.99	1.00	0.99	0.99	0.99	0.99	0.99	0.99	1.00	0.99	1.00	1.00	1.00	0.99	1.00	0.99	1.00	1.00	0.99	1.00	0.99	1.00	0.99	0.99	0.99	0.99	1.00	0.99	0.99	0.99	1.00	1.00	0.99	1.00	0.99	0.99	0.99	1.00	1.00	0.99	0.99
MRSA100_18_33	1.00	0.99	1.00	0.97	1.00	1.00	1.00	1.00	1.00	1.00	1.00	1.00	1.00	1.00	1.00	1.00	1.00	1.00	1.00	1.00	1.00	1.00	1.00	1.00	1.00	1.00	1.00	1.00	1.00	1.00	1.00	1.00	1.00	1.00	1.00	1.00	1.00	1.00	1.00	1.00	1.00	1.00	1.00	1.00	1.00	0.60	1.00	1.00	1.00
MRSA100_18_34	1.00	0.99	0.99	0.98	0.99	1.00	1.00	1.00	0.99	1.00	0.99	0.99	0.99	0.99	0.99	0.99	1.00	0.99	1.00	1.00	1.00	0.99	1.00	0.99	1.00	1.00	0.99	1.00	0.99	1.00	0.99	0.99	0.99	0.99	1.00	0.99	0.99	0.99	1.00	1.00	0.99	1.00	0.99	0.99	0.99	1.00	1.00	0.99	0.99
MRSA100_18_36	1.00	1.00	1.00	0.96	1.00	1.00	1.00	1.00	1.00	1.00	1.00	1.00	1.00	1.00	1.00	1.00	1.00	1.00	1.00	1.00	1.00	1.00	1.00	1.00	1.00	1.00	1.00	1.00	1.00	1.00	1.00	1.00	1.00	1.00	1.00	1.00	1.00	1.00	1.00	1.00	1.00	1.00	1.00	1.00	1.00	1.00	1.00	1.00	1.00
MRSA100_18_37	1.00	0.99	1.00	0.96	1.00	1.00	1.00	1.00	1.00	1.00	1.00	1.00	1.00	1.00	1.00	1.00	1.00	1.00	1.00	1.00	1.00	1.00	1.00	1.00	1.00	1.00	1.00	1.00	0.99	1.00	1.00	1.00	1.00	1.00	1.00	1.00	1.00	1.00	1.00	1.00	1.00	1.00	1.00	1.00	1.00	1.00	1.00	1.00	1.00
MRSA100_18_4	1.00	0.99	0.99	0.95	0.99	1.00	1.00	1.00	0.99	1.00	0.99	0.99	0.99	0.99	0.98	0.99	1.00	0.99	1.00	1.00	1.00	0.99	1.00	0.99	1.00	1.00	0.99	1.00	0.99	1.00	0.99	0.99	0.99	0.98	1.00	0.99	0.99	0.99	1.00	1.00	0.99	1.00	0.99	0.99	0.99	1.00	1.00	0.99	0.99
MRSA100_18_5	1.00	0.99	0.99	0.99	0.99	1.00	1.00	1.00	0.99	1.00	0.99	0.99	0.99	0.99	0.99	0.99	1.00	0.99	1.00	1.00	1.00	0.99	1.00	0.99	1.00	1.00	0.99	1.00	0.99	1.00	0.99	0.99	0.99	0.99	1.00	0.99	0.99	0.99	1.00	1.00	0.99	1.00	0.99	0.99	0.99	1.00	1.00	0.99	0.99
MRSA100_18_6	1.00	0.99	0.99	0.98	0.99	1.00	1.00	1.00	0.99	1.00	0.99	0.99	0.99	0.99	0.99	0.99	1.00	0.99	1.00	1.00	1.00	0.99	1.00	0.99	1.00	1.00	0.99	1.00	0.99	1.00	0.99	0.99	0.99	1.00	1.00	0.99	0.99	0.99	1.00	1.00	0.99	1.00	0.99	0.99	0.99	1.00	1.00	0.99	0.99
MRSA100_18_7	1.00	1.00	1.00	0.98	1.00	1.00	1.00	1.00	1.00	1.00	1.00	1.00	1.00	1.00	1.00	1.00	1.00	1.00	1.00	1.00	1.00	1.00	1.00	1.00	1.00	1.00	1.00	1.00	1.00	1.00	1.00	1.00	1.00	1.00	1.00	1.00	1.00	1.00	1.00	1.00	1.00	1.00	1.00	1.00	1.00	1.00	1.00	1.00	1.00
MRSA100_18_8	1.00	0.99	1.00	0.99	1.00	1.00	1.00	1.00	1.00	1.00	1.00	1.00	1.00	1.00	1.00	1.00	1.00	1.00	1.00	1.00	1.00	1.00	1.00	1.00	1.00	1.00	1.00	1.00	1.00	1.00	1.00	1.00	1.00	1.00	0.99	1.00	1.00	1.00	1.00	1.00	1.00	1.00	1.00	1.00	1.00	1.00	1.00	1.00	1.00
MRSA100_18_9	1.00	0.99	0.99	0.96	0.99	1.00	1.00	1.00	0.99	1.00	0.99	0.99	0.99	0.99	0.99	0.99	1.00	0.99	1.00	1.00	1.00	0.99	1.00	0.99	1.00	1.00	0.99	1.00	0.99	1.00	0.99	0.99	0.99	0.98	1.00	0.99	0.99	0.99	1.00	1.00	0.99	0.99	0.99	0.99	0.99	1.00	1.00	0.99	0.99
MRSA100_19_1	1.00	1.00	1.00	0.98	1.00	1.00	1.00	1.00	1.00	1.00	1.00	1.00	1.00	1.00	1.00	1.00	1.00	1.00	1.00	1.00	1.00	1.00	1.00	1.00	1.00	1.00	1.00	1.00	1.00	1.00	1.00	1.00	1.00	0.99	1.00	1.00	1.00	1.00	1.00	1.00	1.00	1.00	1.00	1.00	1.00	1.00	1.00	1.00	1.00
MRSA100_19_10	1.00	0.99	0.99	0.95	0.99	1.00	1.00	1.00	0.99	1.00	0.99	0.99	0.99	0.99	0.99	0.99	0.99	0.99	1.00	1.00	1.00	0.99	1.00	0.99	1.00	1.00	0.99	1.00	0.99	1.00	0.99	0.99	0.99	0.99	1.00	0.99	0.99	0.99	1.00	1.00	0.99	1.00	0.99	0.99	0.99	1.00	1.00	0.99	0.99
MRSA100_19_11	1.00	0.99	1.00	1.00	1.00	1.00	1.00	1.00	1.00	1.00	1.00	1.00	1.00	1.00	1.00	1.00	1.00	1.00	1.00	1.00	1.00	1.00	1.00	1.00	1.00	1.00	1.00	1.00	1.00	1.00	1.00	1.00	1.00	0.99	1.00	1.00	1.00	1.00	1.00	1.00	1.00	1.00	1.00	1.00	1.00	1.00	1.00	1.00	1.00
MRSA100_19_12	1.00	0.97	0.58	0.83	0.58	1.00	1.00	1.00	0.58	1.00	0.58	0.58	0.58	0.58	0.98	0.58	0.59	0.58	1.00	1.00	1.00	0.58	1.00	0.58	1.00	1.00	0.58	1.00	0.58	1.00	0.58	0.58	0.58	0.98	1.00	0.58	0.58	0.58	1.00	1.00	0.58	1.00	0.98	0.58	0.58	1.00	1.00	0.58	0.58
MRSA100_19_13	1.00	1.00	1.00	0.99	1.00	1.00	1.00	1.00	1.00	1.00	1.00	1.00	1.00	1.00	1.00	1.00	1.00	1.00	1.00	1.00	1.00	1.00	1.00	1.00	1.00	1.00	1.00	1.00	1.00	1.00	1.00	1.00	1.00	1.00	1.00	1.00	1.00	1.00	1.00	1.00	1.00	1.00	1.00	1.00	1.00	1.00	1.00	1.00	1.00
MRSA100_19_14	1.00	1.00	1.00	0.97	1.00	1.00	1.00	1.00	0.99	1.00	1.00	1.00	1.00	1.00	1.00	1.00	1.00	1.00	1.00	1.00	1.00	1.00	1.00	1.00	1.00	1.00	1.00	1.00	1.00	1.00	1.00	1.00	1.00	0.99	1.00	1.00	1.00	1.00	1.00	1.00	1.00	1.00	1.00	1.00	1.00	1.00	1.00	1.00	1.00
MRSA100_19_15	1.00	0.99	0.99	0.98	0.99	1.00	1.00	1.00	0.99	1.00	0.99	0.99	0.99	0.99	0.99	0.99	1.00	0.99	1.00	1.00	1.00	0.99	1.00	0.99	1.00	1.00	0.99	1.00	0.99	1.00	0.99	0.99	0.99	0.99	1.00	0.99	0.99	0.99	1.00	1.00	0.99	1.00	0.99	0.99	0.99	1.00	1.00	0.99	0.99
MRSA100_19_16	1.00	0.99	1.00	0.98	1.00	1.00	1.00	1.00	1.00	1.00	1.00	1.00	1.00	1.00	1.00	1.00	1.00	1.00	1.00	1.00	1.00	1.00	1.00	1.00	1.00	1.00	1.00	1.00	1.00	1.00	1.00	1.00	1.00	0.99	1.00	1.00	1.00	1.00	1.00	1.00	1.00	1.00	1.00	1.00	1.00	1.00	1.00	1.00	1.00
MRSA100_19_17	1.00	0.98	0.98	0.97	0.98	1.00	1.00	1.00	0.98	1.00	0.98	0.98	0.98	0.98	0.98	0.98	1.00	0.98	1.00	1.00	1.00	0.98	1.00	0.98	1.00	1.00	0.98	1.00	0.98	1.00	0.98	0.98	0.98	0.98	1.00	0.98	0.98	0.98	1.00	1.00	0.98	1.00	0.98	0.98	0.98	1.00	1.00	0.98	0.98
MRSA100_19_18	1.00	1.00	1.00	1.00	1.00	1.00	1.00	1.00	1.00	1.00	1.00	1.00	1.00	1.00	1.00	1.00	1.00	1.00	1.00	1.00	1.00	1.00	1.00	1.00	1.00	1.00	1.00	1.00	1.00	1.00	1.00	1.00	1.00	1.00	1.00	1.00	1.00	1.00	1.00	1.00	1.00	1.00	1.00	1.00	1.00	1.00	1.00	1.00	1.00
MRSA100_19_19	1.00	0.96	0.96	0.95	0.96	1.00	1.00	1.00	0.96	1.00	0.96	0.96	0.96	0.96	0.96	0.96	1.00	0.96	1.00	1.00	1.00	0.96	1.00	0.96	1.00	1.00	0.96	1.00	0.96	1.00	0.96	0.96	0.96	0.96	1.00	0.96	0.96	0.96	1.00	1.00	0.96	1.00	0.96	0.96	0.96	1.00	1.00	0.96	0.96
MRSA100_19_2	1.00	0.99	0.99	0.93	0.99	1.00	1.00	1.00	0.99	1.00	0.99	0.99	0.99	0.99	0.99	0.99	1.00	0.99	1.00	1.00	1.00	0.99	1.00	0.99	1.00	1.00	0.99	0.99	0.99	1.00	0.99	0.99	0.99	0.99	1.00	0.99	0.99	0.99	1.00	1.00	0.99	1.00	0.99	0.99	0.99	1.00	1.00	0.99	0.99
MRSA100_19_20	1.00	0.99	0.99	0.95	0.99	1.00	1.00	1.00	0.99	1.00	0.99	0.99	0.99	0.99	0.99	0.99	1.00	0.99	1.00	1.00	1.00	0.99	1.00	0.99	1.00	1.00	0.99	1.00	0.99	1.00	0.99	0.99	0.99	0.99	1.00	0.99	0.99	0.99	1.00	1.00	0.99	1.00	0.99	0.98	0.99	1.00	1.00	0.99	0.99
MRSA100_19_21	1.00	0.99	0.95	0.94	0.95	1.00	1.00	1.00	0.95	1.00	0.95	0.95	0.95	0.95	0.95	0.95	1.00	0.95	1.00	1.00	1.00	0.95	1.00	0.95	1.00	1.00	0.95	1.00	0.95	1.00	0.95	0.95	0.95	0.95	1.00	0.95	0.95	0.95	1.00	1.00	0.95	1.00	0.95	0.95	0.95	1.00	1.00	0.95	0.95
MRSA100_19_22	1.00	0.98	0.99	0.97	0.99	1.00	1.00	1.00	0.99	1.00	0.99	0.99	0.99	0.99	0.99	0.99	1.00	0.99	1.00	1.00	1.00	0.99	1.00	0.99	1.00	1.00	0.99	1.00	0.99	1.00	0.99	0.99	0.99	0.98	1.00	0.99	0.99	0.99	1.00	1.00	0.99	1.00	0.99	0.99	0.99	1.00	1.00	0.99	0.99
MRSA100_19_23	1.00	1.00	1.00	0.99	1.00	0.99	1.00	1.00	1.00	1.00	1.00	1.00	1.00	1.00	1.00	1.00	1.00	1.00	1.00	1.00	1.00	1.00	1.00	1.00	1.00	1.00	1.00	1.00	1.00	1.00	1.00	1.00	1.00	0.99	1.00	1.00	1.00	1.00	1.00	1.00	1.00	1.00	1.00	1.00	1.00	1.00	1.00	1.00	1.00
MRSA100_19_24	1.00	0.98	0.98	0.99	0.98	1.00	1.00	1.00	0.98	1.00	0.98	0.98	0.98	0.98	0.98	0.98	1.00	0.98	1.00	1.00	1.00	0.98	1.00	0.98	1.00	1.00	0.98	1.00	0.98	1.00	0.98	0.98	0.98	0.98	1.00	0.98	0.98	0.98	1.00	1.00	0.98	1.00	0.98	0.98	0.98	1.00	1.00	0.98	0.98
MRSA100_19_25	1.00	0.98	0.99	0.98	0.99	1.00	1.00	1.00	0.99	1.00	0.99	0.99	0.99	0.99	0.99	0.99	1.00	0.99	1.00	1.00	1.00	0.99	1.00	0.99	1.00	1.00	0.99	1.00	0.99	1.00	0.99	0.99	0.99	0.99	1.00	0.99	0.99	0.99	1.00	1.00	0.99	1.00	0.99	0.99	0.99	1.00	1.00	0.99	0.99
MRSA100_19_26	1.00	0.98	0.99	0.98	0.99	1.00	1.00	1.00	0.99	1.00	0.99	0.99	0.99	0.99	0.99	0.99	1.00	0.99	1.00	1.00	1.00	0.99	1.00	0.99	1.00	1.00	0.99	1.00	0.99	1.00	0.99	0.99	0.99	0.99	1.00	0.99	0.99	0.99	1.00	1.00	0.99	1.00	0.99	0.99	0.99	1.00	1.00	0.99	0.99
MRSA100_19_27	1.00	0.99	0.99	0.98	0.99	1.00	1.00	1.00	0.99	1.00	0.99	0.99	0.99	0.99	0.99	0.99	1.00	0.99	1.00	1.00	1.00	0.99	1.00	0.99	1.00	1.00	0.99	1.00	0.99	1.00	0.99	0.99	0.99	0.99	1.00	0.99	0.99	0.99	1.00	1.00	0.99	1.00	0.99	0.99	0.99	1.00	1.00	0.99	0.99
MRSA100_19_28	1.00	1.00	1.00	0.98	1.00	1.00	1.00	1.00	1.00	1.00	1.00	1.00	1.00	1.00	1.00	1.00	1.00	1.00	1.00	1.00	1.00	1.00	1.00	1.00	1.00	1.00	1.00	1.00	1.00	1.00	1.00	1.00	1.00	1.00	1.00	1.00	1.00	1.00	1.00	1.00	1.00	1.00	1.00	1.00	1.00	1.00	1.00	1.00	1.00
MRSA100_19_3	1.00	1.00	1.00	0.98	1.00	1.00	1.00	1.00	1.00	0.99	1.00	1.00	1.00	1.00	1.00	1.00	1.00	1.00	1.00	1.00	1.00	1.00	1.00	1.00	1.00	1.00	1.00	1.00	1.00	1.00	1.00	1.00	1.00	1.00	1.00	1.00	1.00	1.00	1.00	1.00	1.00	1.00	1.00	1.00	1.00	1.00	1.00	1.00	1.00
MRSA100_19_4	1.00	1.00	0.99	0.98	0.99	1.00	1.00	1.00	0.99	1.00	0.99	0.99	0.99	0.99	0.99	0.99	1.00	0.99	1.00	1.00	1.00	0.99	1.00	0.99	1.00	1.00	0.99	1.00	0.99	1.00	0.99	0.99	0.99	1.00	1.00	0.99	0.99	0.99	1.00	1.00	0.99	1.00	0.99	0.99	0.99	1.00	1.00	0.99	0.99
MRSA100_19_6	1.00	0.99	0.99	0.96	0.99	1.00	1.00	1.00	0.99	1.00	0.99	0.99	0.99	0.99	0.99	0.99	1.00	0.99	1.00	1.00	1.00	0.99	1.00	0.99	1.00	1.00	0.99	1.00	0.99	1.00	0.99	0.99	0.99	0.99	1.00	0.99	0.99	0.99	1.00	1.00	0.99	1.00	0.99	0.99	0.99	1.00	1.00	0.99	0.99
MRSA100_19_7	0.99	0.98	0.98	0.72	0.98	0.99	0.99	0.99	0.98	0.99	0.98	0.98	0.98	0.98	0.98	0.98	0.99	0.98	0.99	0.99	0.99	0.98	0.99	0.98	0.99	0.99	0.98	0.99	0.98	0.99	0.98	0.98	0.98	0.97	0.99	0.98	0.98	0.98	0.99	0.99	0.98	0.99	0.98	0.98	0.98	0.99	0.99	0.98	0.98
MRSA100_19_8	1.00	0.98	0.97	0.92	0.97	1.00	1.00	1.00	0.97	1.00	0.97	0.97	0.97	0.97	0.97	0.97	1.00	0.97	1.00	1.00	1.00	0.97	1.00	0.97	1.00	1.00	0.97	1.00	0.97	1.00	0.97	0.97	0.97	0.97	1.00	0.97	0.97	0.97	1.00	1.00	0.97	1.00	0.97	0.97	0.97	1.00	1.00	0.97	0.97
MRSA100_19_9	1.00	1.00	1.00	0.95	1.00	1.00	1.00	1.00	1.00	1.00	1.00	1.00	1.00	1.00	1.00	1.00	1.00	1.00	1.00	1.00	1.00	1.00	1.00	1.00	1.00	1.00	1.00	1.00	1.00	1.00	1.00	1.00	1.00	1.00	1.00	1.00	1.00	1.00	1.00	1.00	1.00	1.00	1.00	1.00	1.00	1.00	1.00	1.00	1.00
MRSA100_1_1	1.00	0.94	0.97	0.96	0.97	1.00	0.98	1.00	0.97	1.00	0.97	0.97	0.97	0.97	0.96	0.97	1.00	0.97	0.98	1.00	1.00	0.97	1.00	0.97	1.00	1.00	0.97	1.00	0.96	1.00	0.97	0.97	0.97	0.97	1.00	0.97	0.97	0.97	1.00	1.00	0.97	1.00	0.95	0.97	0.97	1.00	0.98	0.97	0.96
MRSA100_1_10	1.00	0.99	0.99	0.99	0.99	1.00	1.00	1.00	0.99	1.00	0.99	0.99	0.99	0.99	0.99	0.99	1.00	0.99	1.00	1.00	1.00	0.99	1.00	0.99	1.00	1.00	0.99	1.00	0.99	1.00	0.99	0.99	0.99	0.92	1.00	0.99	0.99	0.99	1.00	1.00	0.99	1.00	0.99	0.99	0.99	1.00	1.00	0.99	0.99
MRSA100_1_100	1.00	0.99	0.99	0.97	0.99	1.00	1.00	1.00	0.99	1.00	0.99	0.99	0.99	0.99	0.99	0.99	1.00	0.99	1.00	1.00	1.00	0.99	1.00	0.99	1.00	1.00	0.99	1.00	0.99	1.00	0.99	0.99	0.99	0.99	1.00	0.99	0.99	0.99	1.00	1.00	0.99	1.00	0.99	0.99	0.99	1.00	1.00	0.99	0.99
MRSA100_1_101	1.00	0.98	0.98	0.97	0.98	1.00	1.00	1.00	0.98	1.00	0.98	0.98	0.98	0.98	0.98	0.98	1.00	0.98	1.00	1.00	1.00	0.98	1.00	0.98	1.00	1.00	0.98	1.00	0.98	1.00	0.98	0.98	0.98	0.98	1.00	0.98	0.98	0.98	1.00	1.00	0.98	1.00	0.98	0.98	0.98	1.00	1.00	0.98	0.98
MRSA100_1_102	1.00	0.99	0.99	0.96	0.99	1.00	1.00	1.00	0.99	1.00	0.99	0.99	0.99	0.99	0.99	0.99	1.00	0.99	1.00	1.00	1.00	0.99	1.00	0.99	1.00	1.00	0.99	1.00	0.99	1.00	0.99	0.99	0.99	1.00	1.00	0.99	0.99	0.99	1.00	1.00	0.99	1.00	0.99	0.99	0.99	1.00	1.00	0.99	0.99
MRSA100_1_103	1.00	0.99	0.99	0.99	0.99	1.00	1.00	1.00	0.99	1.00	0.99	0.99	0.99	0.99	0.99	0.99	1.00	0.99	1.00	1.00	1.00	0.99	1.00	0.99	1.00	1.00	0.99	1.00	0.99	1.00	0.99	0.99	0.99	0.99	1.00	0.99	0.99	0.99	1.00	1.00	0.99	1.00	0.99	0.99	0.99	1.00	1.00	0.99	0.99
MRSA100_1_104	1.00	0.99	0.98	0.97	0.98	1.00	1.00	1.00	0.98	1.00	0.98	0.98	0.98	0.98	0.98	0.98	1.00	0.98	1.00	1.00	1.00	0.98	1.00	0.98	1.00	1.00	0.98	1.00	0.98	1.00	0.98	0.98	0.98	0.99	1.00	0.98	0.98	0.98	1.00	1.00	0.98	1.00	0.98	0.98	0.98	1.00	1.00	0.98	0.98
MRSA100_1_105	1.00	0.99	0.98	0.96	0.98	1.00	1.00	1.00	0.98	1.00	0.98	0.98	0.98	0.98	0.98	0.98	1.00	0.98	1.00	1.00	1.00	0.98	1.00	0.98	1.00	1.00	0.98	1.00	0.98	1.00	0.98	0.98	0.98	1.00	1.00	0.98	0.98	0.98	1.00	1.00	0.98	1.00	0.98	0.98	0.98	1.00	1.00	0.98	0.98
MRSA100_1_106	1.00	0.98	0.98	0.95	0.98	1.00	1.00	1.00	0.98	1.00	0.98	0.98	0.98	0.98	0.98	0.98	1.00	0.98	1.00	1.00	1.00	0.98	1.00	0.98	1.00	1.00	0.98	1.00	0.98	1.00	0.98	0.98	0.98	0.99	1.00	0.98	0.98	0.98	1.00	1.00	0.98	1.00	0.98	0.98	0.98	1.00	1.00	0.98	0.98
MRSA100_1_108	1.00	1.00	0.97	0.96	0.97	1.00	1.00	1.00	0.97	1.00	0.97	0.97	0.97	0.97	0.97	0.97	1.00	0.97	1.00	1.00	1.00	0.97	1.00	0.97	1.00	1.00	0.97	1.00	0.97	1.00	0.97	0.97	0.97	0.98	1.00	0.97	0.97	0.97	1.00	1.00	0.97	1.00	0.97	0.97	0.97	1.00	1.00	0.97	0.97
MRSA100_1_109	1.00	1.00	0.99	0.95	0.99	1.00	1.00	1.00	0.99	1.00	0.99	0.99	0.99	0.99	0.99	0.99	1.00	0.99	1.00	1.00	1.00	0.99	1.00	0.99	1.00	1.00	0.99	1.00	0.99	1.00	0.99	0.99	0.99	0.99	1.00	0.99	0.99	0.99	1.00	1.00	0.99	1.00	0.99	0.99	0.99	1.00	1.00	0.99	0.99
MRSA100_1_110	1.00	1.00	0.98	0.94	0.98	1.00	1.00	1.00	0.98	1.00	0.98	0.98	0.98	0.98	0.98	0.98	1.00	0.98	1.00	1.00	1.00	0.98	1.00	0.98	1.00	1.00	0.98	1.00	0.98	1.00	0.98	0.98	0.98	0.98	1.00	0.98	0.98	0.98	1.00	1.00	0.98	1.00	0.98	0.98	0.98	1.00	1.00	0.98	0.98
MRSA100_1_111	1.00	0.96	0.96	0.93	0.96	1.00	1.00	1.00	0.96	1.00	0.96	0.96	0.96	0.96	0.96	0.96	1.00	0.96	1.00	1.00	1.00	0.96	1.00	0.96	1.00	1.00	0.96	1.00	0.96	1.00	0.96	0.96	0.96	0.96	1.00	0.96	0.96	0.96	1.00	1.00	0.96	1.00	0.96	0.96	0.96	1.00	1.00	0.96	0.96
MRSA100_1_112	1.00	0.98	0.96	0.88	0.96	1.00	1.00	1.00	0.96	1.00	0.96	0.96	0.96	0.96	0.95	0.96	1.00	0.96	1.00	1.00	1.00	0.96	1.00	0.96	1.00	1.00	0.96	1.00	0.96	1.00	0.96	0.96	0.96	0.98	1.00	0.96	0.96	0.96	1.00	1.00	0.96	1.00	0.96	0.96	0.96	1.00	1.00	0.96	0.96
MRSA100_1_113	1.00	1.00	0.99	0.96	0.99	1.00	1.00	1.00	0.99	1.00	0.99	0.99	0.99	0.99	0.99	0.99	1.00	0.99	1.00	1.00	1.00	0.99	1.00	0.99	1.00	1.00	0.99	1.00	0.99	1.00	0.99	0.99	0.99	0.99	1.00	0.99	0.99	0.99	1.00	1.00	0.99	1.00	0.99	0.99	0.99	1.00	1.00	0.99	0.99
MRSA100_1_114	1.00	0.99	0.99	0.93	0.99	1.00	1.00	1.00	0.99	1.00	0.99	0.99	0.99	0.99	0.99	0.99	1.00	0.99	1.00	1.00	1.00	0.99	1.00	0.99	1.00	1.00	0.99	1.00	0.99	1.00	0.99	0.99	0.99	0.99	1.00	0.99	0.99	0.99	1.00	1.00	0.99	1.00	0.99	0.99	0.99	1.00	1.00	0.99	0.99
MRSA100_1_115	1.00	0.99	1.00	0.94	1.00	1.00	1.00	1.00	1.00	1.00	1.00	1.00	1.00	1.00	1.00	1.00	1.00	1.00	1.00	1.00	1.00	1.00	1.00	1.00	1.00	1.00	1.00	1.00	1.00	1.00	1.00	1.00	0.99	0.98	1.00	1.00	1.00	1.00	1.00	1.00	1.00	1.00	0.99	1.00	1.00	1.00	1.00	1.00	1.00
MRSA100_1_116	1.00	0.98	0.99	0.92	1.00	1.00	1.00	1.00	1.00	1.00	1.00	1.00	1.00	1.00	1.00	1.00	1.00	1.00	1.00	1.00	1.00	1.00	1.00	1.00	1.00	1.00	1.00	1.00	1.00	1.00	1.00	1.00	1.00	0.99	1.00	0.99	1.00	1.00	1.00	1.00	1.00	1.00	1.00	1.00	1.00	1.00	1.00	1.00	1.00
MRSA100_1_117	1.00	1.00	0.96	0.93	0.96	1.00	1.00	1.00	0.96	1.00	0.96	0.96	0.96	0.96	0.96	0.96	1.00	0.96	1.00	1.00	1.00	0.96	1.00	0.96	1.00	1.00	0.96	1.00	0.96	1.00	0.96	0.96	0.96	0.96	1.00	0.96	0.96	0.96	1.00	1.00	0.96	1.00	0.96	0.96	0.96	1.00	1.00	0.96	0.96
MRSA100_1_118	0.99	0.98	0.97	0.95	0.97	0.99	0.99	0.99	0.97	0.99	0.97	0.97	0.97	0.97	0.97	0.97	0.99	0.97	0.99	0.99	0.99	0.97	0.99	0.97	1.00	0.99	0.97	0.99	0.97	0.99	0.97	0.97	0.97	0.97	0.99	0.97	0.97	0.97	0.99	0.99	0.97	0.99	0.97	0.97	0.97	0.99	0.99	0.97	0.97
MRSA100_1_119	1.00	0.98	0.99	0.88	0.99	1.00	1.00	1.00	0.99	1.00	0.99	0.99	0.99	0.99	0.99	0.99	1.00	0.99	1.00	1.00	1.00	0.99	1.00	0.99	1.00	1.00	0.99	1.00	0.99	1.00	0.99	0.99	0.99	0.99	1.00	0.99	0.99	0.99	1.00	1.00	0.99	1.00	0.99	0.99	0.99	1.00	1.00	0.99	0.99
MRSA100_1_121	1.00	0.98	0.99	0.86	0.99	1.00	1.00	1.00	0.99	1.00	0.99	0.99	0.99	0.99	0.99	0.99	1.00	0.99	1.00	1.00	1.00	0.99	1.00	0.99	1.00	1.00	0.99	1.00	0.99	1.00	0.99	0.99	0.99	0.99	1.00	0.99	0.99	0.99	1.00	1.00	0.99	1.00	0.99	0.99	0.99	1.00	1.00	0.99	0.99
MRSA100_1_122	1.00	0.99	0.99	0.96	0.99	1.00	1.00	1.00	0.99	1.00	0.99	0.99	0.99	0.99	0.99	0.99	1.00	0.99	1.00	1.00	1.00	0.99	1.00	0.99	1.00	1.00	0.99	1.00	0.99	1.00	0.99	0.99	0.99	0.99	1.00	0.99	0.99	0.99	1.00	1.00	0.99	1.00	0.99	0.99	0.99	1.00	1.00	0.99	0.99
MRSA100_1_123	1.00	0.98	1.00	0.96	1.00	1.00	1.00	1.00	1.00	1.00	1.00	1.00	1.00	1.00	1.00	1.00	1.00	1.00	1.00	1.00	1.00	1.00	1.00	1.00	1.00	1.00	1.00	1.00	1.00	1.00	1.00	1.00	1.00	0.98	1.00	1.00	1.00	1.00	1.00	1.00	1.00	1.00	1.00	1.00	1.00	1.00	1.00	1.00	1.00
MRSA100_1_124	1.00	0.98	0.98	0.98	0.98	1.00	1.00	1.00	0.98	1.00	0.98	0.98	0.98	0.98	0.98	0.98	1.00	0.98	1.00	1.00	1.00	0.98	1.00	0.98	1.00	1.00	0.98	1.00	0.98	1.00	0.98	0.98	0.98	0.98	1.00	0.98	0.98	0.98	1.00	1.00	0.98	1.00	0.98	0.98	0.98	1.00	1.00	0.98	0.98
MRSA100_1_125	1.00	1.00	0.98	0.97	0.98	1.00	1.00	1.00	0.98	1.00	0.98	0.98	0.98	0.98	0.99	0.98	1.00	0.98	1.00	1.00	1.00	0.98	1.00	0.98	1.00	1.00	0.98	1.00	0.98	1.00	0.98	0.98	0.98	1.00	1.00	0.98	0.98	0.98	1.00	1.00	0.98	1.00	0.99	0.98	0.98	1.00	1.00	0.98	0.98
MRSA100_1_126	1.00	0.99	0.99	0.97	0.99	1.00	1.00	1.00	0.99	1.00	0.99	0.99	0.99	0.99	0.99	0.99	1.00	0.99	1.00	1.00	1.00	0.99	1.00	0.99	1.00	1.00	0.99	1.00	0.99	1.00	0.99	0.99	0.99	0.99	1.00	0.99	0.99	0.99	1.00	1.00	0.99	1.00	0.99	0.99	0.99	1.00	1.00	0.99	0.99
MRSA100_1_127	1.00	0.99	0.99	0.97	0.99	1.00	1.00	1.00	0.99	1.00	0.99	0.99	0.99	0.99	0.99	0.99	1.00	0.99	1.00	1.00	1.00	0.99	1.00	0.99	1.00	1.00	0.99	1.00	0.99	1.00	0.99	0.99	0.99	0.99	1.00	0.99	0.99	0.99	1.00	1.00	0.99	1.00	0.99	0.99	0.99	1.00	1.00	0.99	0.99
MRSA100_1_128	1.00	1.00	1.00	0.96	1.00	1.00	1.00	0.99	1.00	0.99	1.00	1.00	1.00	1.00	1.00	1.00	1.00	1.00	1.00	1.00	1.00	1.00	1.00	1.00	1.00	1.00	1.00	1.00	1.00	1.00	1.00	1.00	1.00	1.00	1.00	1.00	1.00	1.00	1.00	1.00	1.00	1.00	1.00	1.00	1.00	1.00	1.00	1.00	1.00
MRSA100_1_13	1.00	0.97	0.98	0.92	0.98	1.00	1.00	1.00	0.98	1.00	0.98	0.98	0.98	0.98	0.98	0.98	1.00	0.98	1.00	1.00	1.00	0.98	1.00	0.98	1.00	1.00	0.98	1.00	0.97	1.00	0.98	0.97	0.98	0.97	1.00	0.98	0.98	0.98	1.00	1.00	0.98	1.00	0.98	0.98	0.98	1.00	1.00	0.98	0.98
MRSA100_1_131	1.00	0.99	0.99	0.93	0.99	1.00	1.00	1.00	0.99	1.00	0.99	0.99	0.99	0.99	0.99	0.99	1.00	0.99	1.00	1.00	1.00	0.99	1.00	0.99	1.00	1.00	0.99	1.00	0.99	1.00	0.99	0.99	0.99	0.99	1.00	0.99	0.99	0.99	1.00	1.00	0.99	1.00	0.99	0.99	0.99	1.00	1.00	0.99	0.99
MRSA100_1_132	1.00	0.99	0.99	0.92	0.99	1.00	1.00	1.00	0.99	1.00	0.99	0.99	0.99	0.99	0.99	0.99	1.00	0.99	1.00	1.00	1.00	0.99	1.00	0.99	1.00	1.00	0.99	1.00	0.99	1.00	0.99	0.99	0.99	0.99	1.00	0.99	0.99	0.99	1.00	1.00	0.99	1.00	0.99	0.99	0.99	1.00	1.00	0.99	0.99
MRSA100_1_133	1.00	0.99	1.00	0.92	1.00	1.00	1.00	1.00	1.00	1.00	1.00	1.00	1.00	1.00	0.99	1.00	1.00	1.00	1.00	1.00	1.00	1.00	1.00	1.00	1.00	1.00	1.00	1.00	1.00	1.00	1.00	1.00	1.00	0.99	1.00	0.99	1.00	1.00	1.00	1.00	1.00	1.00	1.00	1.00	1.00	1.00	1.00	1.00	1.00
MRSA100_1_134	1.00	0.99	0.99	0.96	0.99	1.00	1.00	1.00	0.99	1.00	0.99	0.99	0.99	0.99	0.99	0.99	1.00	0.99	1.00	1.00	1.00	0.99	1.00	0.99	1.00	1.00	0.99	1.00	0.99	1.00	0.99	0.99	0.99	0.99	1.00	0.99	0.99	0.99	1.00	1.00	0.99	1.00	0.99	0.99	0.99	1.00	1.00	0.99	0.99
MRSA100_1_135	1.00	0.98	0.98	0.95	0.98	1.00	1.00	1.00	0.98	1.00	0.98	0.98	0.98	0.98	0.98	0.98	1.00	0.98	1.00	1.00	1.00	0.98	1.00	0.98	1.00	1.00	0.98	1.00	0.98	1.00	0.98	0.98	0.98	0.98	1.00	0.98	0.98	0.98	1.00	1.00	0.98	1.00	0.98	0.98	0.98	1.00	1.00	0.98	0.98
MRSA100_1_137	1.00	0.98	0.99	0.98	0.99	1.00	1.00	1.00	0.99	1.00	0.99	0.99	0.99	0.99	0.99	0.99	1.00	0.99	1.00	1.00	1.00	0.99	1.00	0.99	1.00	1.00	0.99	1.00	0.99	1.00	0.99	0.99	0.99	0.99	1.00	0.99	0.99	0.99	1.00	1.00	0.99	1.00	0.99	0.99	0.99	1.00	1.00	0.98	0.99
MRSA100_1_138	1.00	0.96	0.97	0.97	0.97	1.00	1.00	1.00	0.97	1.00	0.97	0.97	0.97	0.97	0.97	0.97	1.00	0.97	1.00	1.00	1.00	0.97	1.00	0.97	1.00	1.00	0.97	1.00	0.97	1.00	0.97	0.97	0.97	0.99	1.00	0.97	0.97	0.97	1.00	1.00	0.97	1.00	0.97	0.97	0.97	1.00	1.00	0.97	0.97
MRSA100_1_139	1.00	1.00	0.99	0.99	0.99	1.00	1.00	1.00	0.99	1.00	0.99	0.99	0.99	0.99	0.99	0.99	1.00	0.99	1.00	1.00	1.00	0.99	1.00	0.99	1.00	1.00	0.99	1.00	0.99	1.00	0.99	0.99	0.99	0.99	1.00	0.99	0.99	0.99	1.00	1.00	0.99	1.00	0.99	0.99	0.99	1.00	1.00	0.99	0.99
MRSA100_1_14	1.00	0.98	0.98	0.97	0.98	1.00	1.00	1.00	0.98	1.00	0.98	0.98	0.98	0.98	0.98	0.98	1.00	0.98	1.00	1.00	1.00	0.98	1.00	0.98	1.00	1.00	0.98	1.00	0.98	1.00	0.98	0.98	0.98	0.98	1.00	0.98	0.98	0.98	1.00	1.00	0.98	1.00	0.98	0.98	0.98	1.00	1.00	0.98	0.98
MRSA100_1_140	1.00	0.99	0.98	0.98	0.98	1.00	1.00	1.00	0.98	1.00	0.98	0.98	0.98	0.98	0.98	0.98	1.00	0.98	1.00	1.00	1.00	0.98	1.00	0.98	1.00	1.00	0.98	1.00	0.98	1.00	0.98	0.98	0.98	0.99	1.00	0.98	0.98	0.98	1.00	1.00	0.98	1.00	0.98	0.98	0.98	1.00	1.00	0.98	0.98
MRSA100_1_141	1.00	0.97	0.96	0.97	0.96	1.00	1.00	1.00	0.96	1.00	0.96	0.96	0.96	0.96	0.96	0.96	1.00	0.96	1.00	1.00	1.00	0.96	1.00	0.96	1.00	1.00	0.96	1.00	0.96	1.00	0.96	0.96	0.96	0.96	1.00	0.96	0.96	0.96	1.00	1.00	0.96	1.00	0.96	0.96	0.96	1.00	1.00	0.96	0.96
MRSA100_1_142	1.00	0.99	0.02	0.94	0.02	1.00	1.00	1.00	0.02	1.00	0.02	0.02	0.02	0.02	0.02	0.02	1.00	0.02	1.00	1.00	1.00	0.02	1.00	0.02	1.00	1.00	0.02	1.00	0.02	1.00	0.02	0.02	0.02	0.02	1.00	0.02	0.02	0.02	1.00	1.00	0.02	1.00	0.02	0.02	0.02	1.00	1.00	0.02	0.02
MRSA100_1_144	1.00	0.59	0.95	0.94	0.95	1.00	1.00	1.00	0.95	1.00	0.95	0.95	0.95	0.95	0.95	0.95	1.00	0.95	1.00	1.00	1.00	0.95	1.00	0.95	1.00	1.00	0.95	1.00	0.95	1.00	0.95	0.95	0.95	0.97	1.00	0.95	0.95	0.95	1.00	1.00	0.95	1.00	0.95	0.95	0.95	1.00	1.00	0.95	0.95
MRSA100_1_145	1.00	0.05	0.97	0.93	0.97	1.00	1.00	1.00	0.97	1.00	0.97	0.97	0.97	0.97	0.97	0.97	1.00	0.97	1.00	1.00	1.00	0.97	1.00	0.97	1.00	1.00	0.97	1.00	0.97	1.00	0.97	0.97	0.97	0.98	1.00	0.97	0.97	0.97	1.00	1.00	0.97	1.00	0.97	0.97	0.97	1.00	1.00	0.97	0.97
MRSA100_1_146	1.00	0.98	0.99	0.97	0.99	1.00	1.00	1.00	0.99	1.00	0.99	0.99	0.99	0.99	0.99	0.99	1.00	0.99	1.00	1.00	1.00	0.99	1.00	0.99	1.00	1.00	0.99	1.00	0.99	1.00	0.99	0.99	0.99	0.99	1.00	0.99	0.99	0.99	1.00	1.00	0.99	1.00	0.99	0.99	0.99	1.00	1.00	0.99	0.99
MRSA100_1_147	1.00	0.99	0.99	0.99	0.99	1.00	1.00	1.00	0.99	1.00	0.99	0.99	0.99	0.99	0.99	0.99	1.00	0.99	1.00	1.00	1.00	0.99	1.00	0.99	1.00	1.00	0.99	1.00	0.99	1.00	0.99	0.99	0.99	1.00	1.00	0.99	0.99	0.99	1.00	1.00	0.99	1.00	0.99	0.99	0.99	1.00	1.00	0.99	0.99
MRSA100_1_148	1.00	0.87	0.96	0.85	0.96	1.00	1.00	1.00	0.96	1.00	0.96	0.96	0.96	0.96	0.96	0.96	1.00	0.96	1.00	1.00	1.00	0.96	1.00	0.96	1.00	1.00	0.96	1.00	0.96	1.00	0.96	0.96	0.96	0.87	1.00	0.96	0.96	0.96	1.00	1.00	0.96	1.00	0.96	0.96	0.96	1.00	1.00	0.96	0.96
MRSA100_1_149	1.00	0.96	0.95	0.95	0.95	1.00	1.00	1.00	0.95	1.00	0.95	0.95	0.95	0.95	0.95	0.95	1.00	0.95	1.00	1.00	1.00	0.95	1.00	0.95	1.00	1.00	0.95	1.00	0.95	1.00	0.94	0.95	0.95	0.96	1.00	0.95	0.95	0.95	1.00	1.00	0.95	1.00	0.95	0.95	0.95	1.00	1.00	0.95	0.95
MRSA100_1_15	1.00	1.00	0.98	0.92	0.98	1.00	1.00	1.00	0.98	1.00	0.98	0.98	0.98	0.98	0.98	0.98	1.00	0.98	1.00	1.00	1.00	0.98	1.00	0.98	1.00	1.00	0.98	1.00	0.98	1.00	0.98	0.98	0.98	0.99	1.00	0.98	0.98	0.98	0.99	1.00	0.98	1.00	0.98	0.98	0.98	1.00	1.00	0.98	0.98
MRSA100_1_150	1.00	0.97	0.97	0.98	0.97	1.00	1.00	1.00	0.97	1.00	0.97	0.97	0.97	0.97	0.97	0.97	1.00	0.97	1.00	1.00	1.00	0.97	1.00	0.97	1.00	1.00	0.97	1.00	0.97	1.00	0.97	0.97	0.97	0.97	1.00	0.97	0.97	0.97	1.00	1.00	0.97	1.00	0.97	0.97	0.97	1.00	1.00	0.97	0.97
MRSA100_1_151	1.00	0.91	0.92	0.89	0.92	1.00	1.00	1.00	0.92	1.00	0.92	0.92	0.92	0.92	0.92	0.92	1.00	0.92	1.00	1.00	1.00	0.92	1.00	0.92	1.00	1.00	0.92	1.00	0.92	1.00	0.92	0.92	0.92	0.91	1.00	0.92	0.92	0.92	1.00	1.00	0.92	1.00	0.92	0.92	0.92	1.00	1.00	0.92	0.92
MRSA100_1_154	1.00	0.98	0.98	0.98	0.98	1.00	1.00	1.00	0.98	1.00	0.98	0.98	0.98	0.98	0.98	0.98	1.00	0.98	1.00	1.00	1.00	0.98	1.00	0.98	1.00	1.00	0.98	1.00	0.98	1.00	0.98	0.98	0.98	0.98	1.00	0.98	0.98	0.98	0.99	1.00	0.98	1.00	0.98	0.98	0.98	1.00	1.00	0.98	0.98
MRSA100_1_155	1.00	0.98	0.98	0.96	0.98	1.00	1.00	1.00	0.98	1.00	0.98	0.98	0.98	0.98	0.98	0.98	1.00	0.98	1.00	1.00	1.00	0.98	1.00	0.98	1.00	1.00	0.98	1.00	0.98	1.00	0.98	0.98	0.98	0.98	1.00	0.98	0.98	0.98	1.00	1.00	0.98	1.00	0.98	0.98	0.98	1.00	1.00	0.98	0.98
MRSA100_1_157	1.00	0.97	0.96	0.95	0.96	1.00	1.00	1.00	0.96	1.00	0.96	0.96	0.96	0.96	0.96	0.96	1.00	0.96	1.00	1.00	1.00	0.96	1.00	0.96	1.00	1.00	0.96	1.00	0.96	1.00	0.96	0.96	0.96	0.96	1.00	0.96	0.96	0.96	1.00	1.00	0.96	1.00	0.96	0.96	0.96	1.00	1.00	0.96	0.96
MRSA100_1_158	1.00	0.99	0.98	0.96	0.98	1.00	1.00	1.00	0.98	1.00	0.98	0.98	0.98	0.98	0.99	0.98	1.00	0.98	1.00	1.00	1.00	0.98	1.00	0.98	1.00	1.00	0.98	1.00	0.98	1.00	0.98	0.98	0.98	0.98	1.00	0.98	0.98	0.98	1.00	1.00	0.98	1.00	0.99	0.98	0.98	1.00	1.00	0.98	0.98
MRSA100_1_159	1.00	0.98	0.98	0.96	0.98	1.00	1.00	1.00	0.98	1.00	0.98	0.98	0.98	0.98	0.98	0.98	1.00	0.98	1.00	1.00	1.00	0.98	1.00	0.98	1.00	1.00	0.98	1.00	0.98	1.00	0.98	0.98	0.98	0.98	1.00	0.98	0.98	0.98	1.00	1.00	0.98	1.00	0.98	0.98	0.98	1.00	1.00	0.98	0.98
MRSA100_1_16	1.00	0.99	0.99	0.97	0.99	1.00	1.00	1.00	0.99	1.00	0.99	0.99	0.99	0.99	0.99	0.99	1.00	0.99	1.00	1.00	1.00	0.99	1.00	0.99	1.00	1.00	0.99	1.00	0.99	1.00	0.99	0.99	0.99	1.00	1.00	0.99	0.99	0.99	1.00	1.00	0.99	1.00	0.99	0.99	0.99	1.00	1.00	0.99	0.99
MRSA100_1_160	1.00	0.98	0.99	0.93	0.99	1.00	1.00	1.00	0.99	1.00	0.99	0.99	0.99	0.99	0.99	0.99	1.00	0.99	1.00	1.00	1.00	0.99	1.00	0.99	1.00	1.00	0.99	1.00	0.99	1.00	0.99	0.99	0.99	0.99	1.00	0.99	0.99	0.99	1.00	1.00	0.99	1.00	0.98	0.99	0.99	1.00	1.00	0.99	0.98
MRSA100_1_161	1.00	1.00	0.99	0.95	0.99	1.00	1.00	1.00	0.99	1.00	0.99	0.99	0.99	0.99	0.99	0.99	1.00	0.99	1.00	1.00	1.00	0.99	1.00	0.99	1.00	1.00	0.99	1.00	0.99	1.00	0.99	0.99	0.99	0.97	1.00	0.99	0.99	0.99	1.00	1.00	0.99	1.00	0.99	0.99	0.99	1.00	1.00	0.99	0.99
MRSA100_1_163	0.92	1.00	1.00	0.90	1.00	1.00	1.00	1.00	1.00	1.00	1.00	1.00	1.00	1.00	0.99	1.00	1.00	1.00	1.00	1.00	1.00	1.00	1.00	1.00	1.00	1.00	1.00	1.00	1.00	1.00	1.00	1.00	1.00	1.00	1.00	1.00	1.00	1.00	1.00	1.00	1.00	1.00	1.00	1.00	1.00	0.92	1.00	1.00	1.00
MRSA100_1_164	1.00	0.98	0.97	0.96	0.97	1.00	1.00	1.00	0.97	1.00	0.97	0.97	0.97	0.97	0.97	0.97	1.00	0.97	1.00	1.00	1.00	0.97	1.00	0.97	1.00	1.00	0.97	1.00	0.97	1.00	0.97	0.97	0.97	0.97	1.00	0.97	0.97	0.97	1.00	1.00	0.97	1.00	0.97	0.97	0.97	1.00	1.00	0.97	0.97
MRSA100_1_165	1.00	0.98	0.98	0.97	0.98	1.00	1.00	1.00	0.98	1.00	0.98	0.98	0.98	0.98	0.98	0.98	1.00	0.98	1.00	1.00	1.00	0.98	1.00	0.98	1.00	1.00	0.98	1.00	0.98	1.00	0.98	0.98	0.98	0.98	1.00	0.98	0.98	0.98	1.00	1.00	0.98	1.00	0.98	0.98	0.98	1.00	1.00	0.98	0.98
MRSA100_1_166	1.00	0.98	1.00	0.82	1.00	1.00	1.00	1.00	1.00	1.00	1.00	1.00	1.00	1.00	1.00	1.00	1.00	1.00	1.00	1.00	1.00	1.00	1.00	1.00	1.00	1.00	1.00	1.00	1.00	1.00	1.00	1.00	1.00	1.00	1.00	1.00	1.00	1.00	1.00	1.00	1.00	1.00	1.00	1.00	1.00	1.00	1.00	1.00	1.00
MRSA100_1_167	1.00	0.99	0.99	0.97	0.99	1.00	0.99	1.00	0.99	1.00	0.99	0.99	0.99	0.99	0.99	0.99	1.00	0.99	1.00	1.00	1.00	0.99	1.00	0.99	1.00	1.00	0.99	1.00	0.99	1.00	0.99	0.99	0.99	0.98	1.00	0.99	0.99	0.99	1.00	1.00	0.99	1.00	0.99	0.99	0.99	1.00	1.00	0.99	0.99
MRSA100_1_168	1.00	0.99	0.99	0.97	0.99	1.00	1.00	1.00	0.99	1.00	0.99	0.99	0.99	0.99	0.99	0.98	1.00	0.99	1.00	1.00	1.00	0.99	1.00	0.99	1.00	1.00	0.99	1.00	0.99	1.00	0.99	0.99	0.99	1.00	1.00	0.99	0.99	0.99	1.00	1.00	0.99	1.00	0.98	0.99	0.99	1.00	1.00	0.99	0.99
MRSA100_1_169	1.00	0.96	0.99	0.98	0.99	1.00	1.00	1.00	0.99	1.00	0.99	0.99	0.99	0.99	0.99	0.99	1.00	0.99	1.00	1.00	1.00	0.99	1.00	0.99	1.00	1.00	0.99	1.00	0.99	1.00	0.99	0.99	0.99	0.99	1.00	0.99	0.99	0.99	1.00	1.00	0.99	1.00	0.99	0.99	0.99	1.00	1.00	0.99	0.99
MRSA100_1_17	1.00	0.98	0.98	0.97	0.98	1.00	1.00	1.00	0.98	1.00	0.98	0.98	0.98	0.98	0.98	0.98	1.00	0.98	1.00	1.00	1.00	0.98	1.00	0.98	1.00	1.00	0.98	1.00	0.98	1.00	0.98	0.98	0.98	0.98	1.00	0.98	0.98	0.98	1.00	1.00	0.98	1.00	0.98	0.98	0.98	1.00	1.00	0.98	0.98
MRSA100_1_170	0.99	0.99	0.98	0.00	0.98	0.99	0.99	0.99	0.98	1.00	0.98	0.98	0.98	0.97	0.98	0.98	1.00	0.98	0.99	0.99	0.99	0.98	0.99	0.98	1.00	1.00	0.98	0.99	0.98	0.99	0.98	0.98	0.98	0.98	1.00	0.98	0.98	0.98	0.99	0.99	0.98	1.00	0.98	0.98	0.98	0.99	0.99	0.98	0.98
MRSA100_1_171	1.00	1.00	1.00	0.00	1.00	1.00	1.00	1.00	1.00	1.00	1.00	1.00	1.00	1.00	1.00	1.00	1.00	1.00	1.00	1.00	1.00	1.00	1.00	1.00	1.00	1.00	1.00	1.00	1.00	1.00	1.00	1.00	1.00	1.00	1.00	1.00	0.99	1.00	1.00	1.00	1.00	1.00	1.00	1.00	1.00	1.00	1.00	1.00	1.00
MRSA100_1_172	1.00	0.99	1.00	0.91	1.00	1.00	1.00	1.00	1.00	1.00	0.99	1.00	0.99	1.00	1.00	1.00	1.00	1.00	1.00	1.00	1.00	1.00	1.00	1.00	1.00	1.00	1.00	1.00	1.00	1.00	1.00	1.00	1.00	0.99	1.00	1.00	1.00	1.00	1.00	1.00	1.00	1.00	1.00	1.00	1.00	1.00	1.00	1.00	1.00
MRSA100_1_173	1.00	1.00	0.99	0.83	1.00	1.00	1.00	1.00	1.00	1.00	1.00	0.99	1.00	0.99	1.00	1.00	1.00	1.00	1.00	1.00	1.00	1.00	1.00	0.99	1.00	1.00	0.99	1.00	1.00	1.00	1.00	1.00	0.99	0.99	1.00	0.99	0.99	0.99	1.00	1.00	1.00	1.00	1.00	0.99	0.99	1.00	1.00	0.99	1.00
MRSA100_1_174	1.00	0.98	0.98	0.10	0.98	1.00	1.00	1.00	0.98	1.00	0.98	0.98	0.98	0.98	0.98	0.98	1.00	0.98	1.00	1.00	1.00	0.98	1.00	0.98	1.00	1.00	0.98	1.00	0.98	1.00	0.98	0.98	0.98	0.98	1.00	0.98	0.98	0.98	1.00	1.00	0.98	1.00	0.98	0.98	0.98	1.00	1.00	0.98	0.98
MRSA100_1_176	1.00	0.99	0.98	0.00	0.98	1.00	1.00	1.00	0.98	1.00	0.98	0.98	0.98	0.98	0.98	0.98	1.00	0.98	1.00	1.00	1.00	0.98	1.00	0.98	1.00	1.00	0.98	1.00	0.98	1.00	0.98	0.98	0.98	0.99	1.00	0.98	0.98	0.98	1.00	1.00	0.98	1.00	0.98	0.98	0.98	1.00	1.00	0.98	0.98
MRSA100_1_177	1.00	0.99	0.99	0.02	0.99	1.00	1.00	1.00	0.99	1.00	0.99	0.99	0.99	0.99	0.99	0.99	1.00	0.99	1.00	1.00	1.00	0.99	1.00	0.99	1.00	1.00	0.99	1.00	0.99	1.00	0.99	0.99	0.99	0.99	1.00	0.99	0.99	0.99	1.00	1.00	0.99	1.00	0.99	0.99	0.99	1.00	1.00	0.99	0.99
MRSA100_1_178	1.00	0.98	0.99	0.19	0.99	1.00	0.97	0.97	0.99	1.00	0.99	0.99	0.99	0.99	0.99	0.99	1.00	0.99	1.00	0.97	0.97	0.99	1.00	0.99	1.00	1.00	0.99	0.97	0.99	0.97	0.99	0.99	0.99	0.98	1.00	0.99	0.99	0.99	1.00	1.00	0.99	1.00	0.99	0.99	0.99	1.00	0.97	0.99	0.99
MRSA100_1_179	1.00	0.99	0.99	0.96	0.99	1.00	1.00	1.00	0.99	1.00	0.99	0.99	0.99	0.99	0.99	0.99	1.00	0.99	1.00	1.00	1.00	0.99	1.00	0.99	1.00	1.00	0.99	1.00	0.99	1.00	0.99	0.99	0.99	0.98	1.00	0.99	0.99	0.99	1.00	1.00	0.99	1.00	0.99	0.99	0.99	1.00	1.00	0.99	0.99
MRSA100_1_18	1.00	0.99	0.99	0.93	0.99	1.00	1.00	1.00	0.99	1.00	0.99	0.99	0.99	0.99	0.99	0.99	1.00	0.99	1.00	1.00	1.00	0.99	1.00	0.99	1.00	1.00	0.99	1.00	0.99	1.00	0.99	0.99	0.99	0.92	1.00	0.99	0.99	0.99	1.00	1.00	0.98	1.00	0.99	0.99	0.99	1.00	1.00	0.99	0.99
MRSA100_1_180	1.00	0.99	1.00	0.98	1.00	1.00	1.00	1.00	1.00	1.00	1.00	1.00	1.00	1.00	1.00	1.00	1.00	1.00	1.00	1.00	1.00	1.00	1.00	1.00	1.00	1.00	1.00	1.00	1.00	1.00	1.00	1.00	1.00	1.00	1.00	1.00	1.00	1.00	1.00	1.00	1.00	1.00	1.00	1.00	1.00	1.00	1.00	1.00	1.00
MRSA100_1_181	1.00	1.00	1.00	0.97	1.00	1.00	1.00	1.00	1.00	1.00	1.00	1.00	1.00	1.00	1.00	1.00	1.00	1.00	1.00	1.00	1.00	1.00	1.00	1.00	1.00	1.00	1.00	1.00	1.00	1.00	1.00	1.00	1.00	1.00	0.99	1.00	1.00	1.00	1.00	1.00	0.99	1.00	1.00	1.00	1.00	1.00	1.00	1.00	1.00
MRSA100_1_182	1.00	0.99	0.99	0.96	0.99	1.00	1.00	1.00	0.99	1.00	0.99	0.99	0.99	0.99	0.99	0.99	1.00	0.99	1.00	1.00	1.00	0.99	1.00	0.99	1.00	1.00	0.99	1.00	0.99	1.00	0.99	0.99	0.99	0.99	1.00	0.99	0.99	0.99	1.00	1.00	0.99	1.00	0.99	0.99	0.99	1.00	1.00	0.99	0.99
MRSA100_1_183	1.00	0.99	0.93	0.95	0.93	1.00	1.00	1.00	0.93	1.00	0.93	0.93	0.93	0.93	0.93	0.93	1.00	0.93	0.73	1.00	1.00	0.93	1.00	0.93	1.00	1.00	0.93	1.00	0.93	1.00	0.93	0.93	0.93	0.92	1.00	0.93	0.93	0.93	1.00	1.00	0.93	1.00	0.93	0.93	0.93	1.00	1.00	0.93	0.93
MRSA100_1_184	0.99	0.96	0.96	0.83	0.96	1.00	1.00	1.00	0.96	1.00	0.96	0.96	0.96	0.96	0.96	0.96	1.00	0.96	1.00	1.00	1.00	0.96	1.00	0.96	1.00	1.00	0.96	1.00	0.96	1.00	0.96	0.96	0.96	0.96	1.00	0.96	0.96	0.96	1.00	1.00	0.96	1.00	0.96	0.96	0.96	0.99	1.00	0.96	0.96
MRSA100_1_185	1.00	0.99	0.98	0.98	0.98	1.00	1.00	1.00	0.98	1.00	0.98	0.98	0.98	0.98	0.98	0.98	1.00	0.98	1.00	1.00	1.00	0.98	1.00	0.98	1.00	1.00	0.98	1.00	0.98	1.00	0.98	0.98	0.98	0.99	1.00	0.98	0.98	0.98	1.00	1.00	0.98	1.00	0.98	0.98	0.98	1.00	1.00	0.98	0.98
MRSA100_1_186	1.00	0.95	0.98	0.55	0.98	1.00	1.00	1.00	0.98	1.00	0.98	0.98	0.98	0.98	0.98	0.98	1.00	0.98	1.00	1.00	1.00	0.98	1.00	0.98	1.00	1.00	0.98	1.00	0.98	1.00	0.98	0.98	0.98	0.99	1.00	0.98	0.98	0.98	1.00	1.00	0.98	1.00	0.98	0.98	0.98	0.99	1.00	0.98	0.98
MRSA100_1_188	1.00	0.99	1.00	0.99	1.00	1.00	1.00	1.00	1.00	1.00	1.00	1.00	1.00	1.00	1.00	1.00	1.00	1.00	1.00	1.00	1.00	1.00	1.00	1.00	1.00	1.00	1.00	1.00	1.00	1.00	1.00	1.00	1.00	1.00	1.00	1.00	1.00	1.00	1.00	1.00	1.00	1.00	1.00	1.00	1.00	1.00	1.00	1.00	1.00
MRSA100_1_189	1.00	0.97	0.99	0.97	0.99	1.00	1.00	1.00	0.99	1.00	0.99	0.99	0.99	0.99	0.99	0.99	1.00	0.99	1.00	1.00	1.00	0.99	1.00	0.99	1.00	1.00	0.99	1.00	0.99	1.00	0.99	0.99	0.99	0.99	1.00	0.99	0.99	0.99	1.00	1.00	0.99	1.00	0.99	0.99	0.99	1.00	1.00	0.99	0.99
MRSA100_1_19	1.00	0.98	0.98	0.93	0.98	1.00	1.00	1.00	0.97	1.00	0.98	0.98	0.98	0.98	0.97	0.98	1.00	0.98	1.00	1.00	1.00	0.97	1.00	0.98	1.00	1.00	0.98	1.00	0.98	1.00	0.98	0.97	0.98	0.98	1.00	0.98	0.98	0.98	1.00	1.00	0.98	1.00	0.97	0.98	0.98	1.00	1.00	0.98	0.97
MRSA100_1_190	1.00	0.97	0.97	0.91	0.97	1.00	1.00	1.00	0.97	1.00	0.97	0.97	0.97	0.97	0.97	0.97	1.00	0.97	0.99	1.00	1.00	0.97	1.00	0.97	1.00	1.00	0.97	1.00	0.97	1.00	0.97	0.97	0.97	0.94	0.99	0.97	0.97	0.97	0.99	1.00	0.97	1.00	0.97	0.97	0.97	1.00	1.00	0.97	0.97
MRSA100_1_192	1.00	0.95	0.95	0.91	0.95	1.00	1.00	1.00	0.95	1.00	0.95	0.95	0.95	0.95	0.95	0.95	1.00	0.95	1.00	1.00	1.00	0.95	1.00	0.95	1.00	1.00	0.95	1.00	0.95	1.00	0.95	0.95	0.95	0.94	1.00	0.95	0.95	0.95	1.00	1.00	0.95	1.00	0.95	0.95	0.95	1.00	1.00	0.95	0.95
MRSA100_1_193	1.00	0.98	0.99	0.98	0.99	1.00	1.00	1.00	0.99	1.00	0.99	0.99	0.99	0.99	0.99	0.99	1.00	0.99	1.00	1.00	1.00	0.99	1.00	0.99	1.00	1.00	0.99	1.00	0.99	1.00	0.99	0.99	0.99	0.97	1.00	0.99	0.99	0.99	1.00	1.00	0.99	1.00	0.99	0.99	0.99	1.00	1.00	0.99	0.99
MRSA100_1_195	1.00	0.99	0.99	0.93	0.99	1.00	1.00	1.00	0.99	1.00	0.99	0.99	0.99	0.99	0.99	0.99	1.00	0.99	1.00	1.00	1.00	0.99	1.00	0.99	1.00	1.00	0.99	1.00	0.99	1.00	0.99	0.99	0.99	0.99	1.00	0.99	0.99	0.99	1.00	1.00	0.99	1.00	0.99	0.99	0.99	1.00	1.00	0.99	0.99
MRSA100_1_196	1.00	1.00	1.00	0.96	1.00	1.00	1.00	1.00	1.00	1.00	1.00	1.00	1.00	1.00	1.00	1.00	0.99	1.00	1.00	1.00	1.00	1.00	1.00	1.00	1.00	1.00	1.00	1.00	1.00	1.00	1.00	1.00	1.00	1.00	1.00	1.00	1.00	1.00	1.00	1.00	1.00	1.00	1.00	1.00	1.00	1.00	1.00	1.00	1.00
MRSA100_1_197	1.00	0.98	0.97	0.83	0.97	1.00	1.00	1.00	0.97	1.00	0.97	0.97	0.97	0.97	0.97	0.97	1.00	0.97	1.00	1.00	1.00	0.97	1.00	0.97	1.00	1.00	0.97	1.00	0.97	1.00	0.97	0.97	0.97	0.98	1.00	0.97	0.97	0.97	1.00	1.00	0.97	1.00	0.97	0.97	0.97	1.00	1.00	0.97	0.97
MRSA100_1_198	1.00	0.99	0.99	0.90	0.99	1.00	1.00	1.00	0.99	1.00	0.99	0.99	0.99	0.99	0.99	0.99	1.00	0.99	1.00	1.00	1.00	0.99	1.00	0.99	1.00	1.00	0.99	1.00	0.99	1.00	0.99	0.99	0.99	1.00	1.00	0.99	0.99	0.99	1.00	1.00	0.99	1.00	0.99	0.99	0.99	1.00	1.00	0.99	0.99
MRSA100_1_199	1.00	1.00	0.99	0.93	1.00	1.00	1.00	1.00	1.00	1.00	1.00	1.00	1.00	1.00	1.00	1.00	1.00	1.00	1.00	1.00	1.00	1.00	1.00	1.00	1.00	1.00	1.00	1.00	1.00	1.00	1.00	1.00	1.00	1.00	1.00	0.99	1.00	1.00	1.00	1.00	1.00	1.00	1.00	1.00	1.00	1.00	1.00	1.00	1.00
MRSA100_1_20	1.00	0.99	1.00	0.99	1.00	1.00	1.00	1.00	0.99	1.00	1.00	1.00	1.00	1.00	1.00	1.00	1.00	1.00	1.00	1.00	1.00	1.00	1.00	1.00	1.00	1.00	1.00	1.00	1.00	1.00	1.00	1.00	1.00	0.99	1.00	1.00	1.00	1.00	1.00	1.00	1.00	1.00	1.00	1.00	1.00	1.00	1.00	1.00	1.00
MRSA100_1_200	1.00	0.93	0.94	0.89	0.94	1.00	1.00	1.00	0.94	1.00	0.94	0.94	0.94	0.94	0.94	0.94	1.00	0.94	1.00	1.00	1.00	0.94	1.00	0.94	1.00	1.00	0.94	1.00	0.94	1.00	0.94	0.94	0.94	0.94	1.00	0.94	0.94	0.94	1.00	1.00	0.94	1.00	0.94	0.94	0.94	1.00	1.00	0.94	0.94
MRSA100_1_202	1.00	0.99	0.99	0.96	0.99	1.00	1.00	1.00	0.99	1.00	0.99	0.99	0.99	0.99	0.99	0.99	1.00	0.99	0.99	1.00	1.00	0.99	1.00	0.99	1.00	1.00	0.99	1.00	0.99	1.00	0.99	0.99	0.99	0.99	1.00	0.99	0.99	0.99	1.00	1.00	0.99	1.00	0.99	0.99	0.99	1.00	1.00	0.99	0.99
MRSA100_1_203	0.99	0.97	0.97	0.94	0.97	1.00	1.00	1.00	0.97	1.00	0.97	0.97	0.97	0.97	0.97	0.97	1.00	0.97	1.00	1.00	1.00	0.97	1.00	0.97	1.00	1.00	0.97	1.00	0.97	1.00	0.97	0.97	0.97	0.97	1.00	0.97	0.97	0.97	1.00	1.00	0.97	1.00	0.97	0.97	0.97	0.99	1.00	0.97	0.97
MRSA100_1_204	1.00	0.99	0.97	0.96	0.97	1.00	1.00	1.00	0.97	1.00	0.97	0.96	0.97	0.97	0.97	0.97	1.00	0.97	1.00	1.00	1.00	0.97	1.00	0.97	1.00	1.00	0.97	1.00	0.97	1.00	0.97	0.97	0.97	0.99	1.00	0.97	0.96	0.97	1.00	1.00	0.97	1.00	0.97	0.97	0.97	1.00	1.00	0.97	0.97
MRSA100_1_206	1.00	1.00	1.00	0.95	1.00	1.00	1.00	1.00	1.00	1.00	1.00	1.00	1.00	1.00	1.00	1.00	1.00	1.00	1.00	1.00	1.00	1.00	1.00	1.00	1.00	1.00	1.00	1.00	1.00	1.00	1.00	1.00	1.00	1.00	1.00	1.00	1.00	1.00	1.00	1.00	1.00	1.00	1.00	1.00	1.00	1.00	1.00	1.00	1.00
MRSA100_1_207	1.00	0.99	0.99	0.98	0.99	1.00	1.00	1.00	0.99	1.00	0.99	0.99	0.99	0.99	0.99	0.99	1.00	0.99	1.00	1.00	1.00	0.99	1.00	0.99	1.00	1.00	0.99	1.00	0.99	1.00	0.99	0.99	0.99	0.99	1.00	0.99	0.99	0.99	1.00	1.00	0.99	1.00	0.99	0.99	0.99	1.00	1.00	0.99	0.99
MRSA100_1_208	1.00	0.99	0.99	0.99	0.99	1.00	0.99	0.99	0.99	1.00	0.99	0.99	0.99	0.99	0.99	0.99	1.00	0.99	1.00	0.99	1.00	0.99	1.00	0.99	1.00	1.00	0.99	0.99	0.99	0.99	0.99	0.99	0.99	0.99	1.00	0.99	0.98	0.99	1.00	1.00	0.99	1.00	0.99	0.99	0.99	1.00	0.99	0.99	0.99
MRSA100_1_209	1.00	0.99	0.99	0.98	0.99	1.00	1.00	1.00	0.98	1.00	0.99	0.99	0.99	0.99	0.99	0.99	1.00	0.99	1.00	1.00	1.00	0.99	1.00	0.99	1.00	1.00	0.99	1.00	0.99	1.00	0.99	0.99	0.99	0.99	1.00	0.99	0.99	0.99	1.00	1.00	0.99	1.00	0.99	0.99	0.99	1.00	1.00	0.99	0.99
MRSA100_1_21	1.00	1.00	1.00	0.98	1.00	1.00	1.00	1.00	1.00	1.00	1.00	1.00	1.00	1.00	1.00	1.00	1.00	1.00	1.00	1.00	1.00	1.00	1.00	1.00	1.00	1.00	1.00	1.00	1.00	1.00	1.00	1.00	1.00	0.99	1.00	1.00	1.00	1.00	1.00	1.00	1.00	1.00	1.00	1.00	1.00	1.00	1.00	1.00	1.00
MRSA100_1_210	1.00	1.00	1.00	1.00	1.00	1.00	1.00	1.00	1.00	1.00	1.00	1.00	1.00	1.00	1.00	1.00	1.00	1.00	1.00	1.00	1.00	1.00	1.00	1.00	1.00	1.00	1.00	1.00	1.00	1.00	1.00	1.00	1.00	1.00	1.00	1.00	1.00	1.00	0.99	1.00	1.00	0.99	1.00	1.00	1.00	1.00	1.00	1.00	1.00
MRSA100_1_211	1.00	0.76	0.76	1.00	0.76	1.00	1.00	1.00	0.76	1.00	0.76	0.76	0.76	0.76	0.76	0.76	1.00	0.76	1.00	1.00	1.00	0.76	1.00	0.76	1.00	1.00	0.76	1.00	0.76	1.00	0.76	0.76	0.76	0.94	1.00	0.76	0.76	0.76	1.00	1.00	0.76	1.00	0.76	0.76	0.76	1.00	1.00	0.76	0.76
MRSA100_1_212	1.00	0.98	0.98	0.98	0.98	1.00	1.00	1.00	0.98	1.00	0.98	0.98	0.98	0.98	0.98	0.98	1.00	0.98	1.00	1.00	1.00	0.98	1.00	0.98	1.00	1.00	0.98	1.00	0.98	1.00	0.98	0.98	0.98	0.95	1.00	0.98	0.98	0.98	1.00	1.00	0.98	1.00	0.98	0.98	0.98	1.00	1.00	0.98	0.98
MRSA100_1_213	1.00	0.87	0.85	0.93	0.85	1.00	1.00	1.00	0.85	1.00	0.85	0.85	0.85	0.85	0.85	0.85	1.00	0.85	1.00	1.00	1.00	0.85	1.00	0.85	1.00	1.00	0.85	1.00	0.85	1.00	0.85	0.85	0.85	0.89	1.00	0.85	0.85	0.85	1.00	1.00	0.85	1.00	0.85	0.85	0.85	1.00	1.00	0.85	0.85
MRSA100_1_214	1.00	1.00	1.00	1.00	1.00	1.00	1.00	1.00	1.00	1.00	1.00	1.00	1.00	1.00	1.00	1.00	1.00	1.00	1.00	1.00	1.00	1.00	1.00	1.00	1.00	1.00	1.00	1.00	1.00	1.00	1.00	1.00	1.00	1.00	1.00	1.00	1.00	1.00	1.00	1.00	1.00	1.00	1.00	1.00	1.00	1.00	1.00	1.00	1.00
MRSA100_1_216	1.00	0.99	0.99	0.98	0.99	1.00	1.00	1.00	0.99	1.00	0.99	0.99	0.99	0.99	0.99	0.99	1.00	0.98	1.00	1.00	1.00	0.99	1.00	0.99	1.00	1.00	0.99	1.00	0.99	1.00	0.99	0.99	0.99	0.98	1.00	0.98	0.99	0.99	1.00	1.00	0.99	1.00	0.99	0.99	0.99	1.00	1.00	0.99	0.99
MRSA100_1_217	1.00	1.00	0.97	0.97	0.97	0.99	0.99	0.99	0.97	1.00	0.97	0.97	0.97	0.97	0.97	0.97	0.99	0.97	1.00	0.99	0.99	0.97	1.00	0.97	0.99	1.00	0.97	0.99	0.97	0.99	0.97	0.97	0.97	1.00	1.00	0.97	0.97	0.97	1.00	0.99	0.97	0.99	0.97	0.97	0.97	0.99	0.99	0.97	0.97
MRSA100_1_218	1.00	1.00	0.98	0.94	0.98	1.00	1.00	1.00	0.98	1.00	0.98	0.98	0.98	0.98	0.98	0.98	1.00	0.98	1.00	1.00	1.00	0.98	1.00	0.98	1.00	1.00	0.98	1.00	0.98	1.00	0.98	0.98	0.98	0.98	1.00	0.98	0.98	0.98	1.00	1.00	0.98	1.00	0.98	0.98	0.98	1.00	1.00	0.98	0.98
MRSA100_1_22	1.00	1.00	1.00	1.00	1.00	1.00	1.00	1.00	1.00	1.00	1.00	1.00	1.00	1.00	1.00	1.00	1.00	1.00	1.00	1.00	1.00	1.00	1.00	1.00	1.00	1.00	1.00	1.00	1.00	1.00	1.00	1.00	1.00	1.00	1.00	1.00	1.00	1.00	1.00	1.00	1.00	1.00	1.00	1.00	1.00	1.00	1.00	1.00	1.00
MRSA100_1_220	1.00	0.99	0.99	0.99	0.99	1.00	1.00	1.00	0.99	1.00	0.99	0.99	0.99	0.99	0.99	0.99	1.00	0.99	1.00	1.00	1.00	0.99	1.00	0.99	1.00	1.00	0.99	1.00	0.99	1.00	0.99	0.99	0.99	0.98	1.00	0.99	0.99	0.99	1.00	1.00	0.99	1.00	0.99	0.99	0.99	1.00	1.00	0.99	0.99
MRSA100_1_222	1.00	0.90	0.91	0.87	0.91	1.00	1.00	1.00	0.91	1.00	0.91	0.91	0.91	0.91	0.91	0.91	1.00	0.91	1.00	1.00	1.00	0.91	1.00	0.91	1.00	1.00	0.91	1.00	0.91	1.00	0.91	0.91	0.91	0.91	1.00	0.91	0.91	0.91	1.00	1.00	0.91	1.00	0.91	0.91	0.91	1.00	1.00	0.91	0.91
MRSA100_1_223	1.00	0.97	0.98	0.95	0.98	1.00	1.00	1.00	0.98	1.00	0.98	0.98	0.98	0.98	0.98	0.98	1.00	0.98	1.00	1.00	1.00	0.98	1.00	0.98	1.00	1.00	0.98	1.00	0.98	1.00	0.98	0.98	0.98	0.99	1.00	0.98	0.98	0.98	1.00	1.00	0.98	1.00	0.98	0.98	0.98	1.00	1.00	0.98	0.98
MRSA100_1_224	1.00	0.97	0.97	0.81	0.97	1.00	1.00	1.00	0.97	1.00	0.97	0.97	0.97	0.97	0.97	0.97	1.00	0.97	1.00	1.00	1.00	0.97	1.00	0.97	1.00	1.00	0.97	1.00	0.97	1.00	0.97	0.97	0.96	0.96	1.00	0.97	0.97	0.97	1.00	1.00	0.97	1.00	0.97	0.97	0.97	1.00	1.00	0.97	0.97
MRSA100_1_225	1.00	0.98	0.98	0.90	0.98	1.00	1.00	1.00	0.98	1.00	0.98	0.98	0.98	0.98	0.98	0.98	1.00	0.98	1.00	1.00	1.00	0.98	1.00	0.98	1.00	1.00	0.98	1.00	0.98	1.00	0.98	0.98	0.98	0.98	1.00	0.98	0.98	0.98	1.00	1.00	0.98	1.00	0.98	0.98	0.98	1.00	1.00	0.98	0.98
MRSA100_1_226	1.00	0.95	0.97	0.91	0.97	1.00	1.00	1.00	0.97	1.00	0.97	0.97	0.97	0.97	0.97	0.97	1.00	0.97	1.00	1.00	0.99	0.97	1.00	0.97	1.00	1.00	0.97	1.00	0.97	1.00	0.97	0.97	0.97	0.97	1.00	0.97	0.97	0.97	1.00	1.00	0.97	1.00	0.97	0.97	0.97	1.00	1.00	0.97	0.97
MRSA100_1_227	1.00	0.96	0.96	0.97	0.96	1.00	1.00	1.00	0.96	1.00	0.96	0.96	0.96	0.96	0.96	0.96	1.00	0.96	1.00	1.00	1.00	0.96	1.00	0.96	1.00	1.00	0.96	1.00	0.96	1.00	0.96	0.96	0.96	0.99	1.00	0.96	0.96	0.96	1.00	1.00	0.96	1.00	0.96	0.96	0.96	1.00	1.00	0.96	0.96
MRSA100_1_228	1.00	0.99	0.98	0.98	0.98	1.00	1.00	1.00	0.98	1.00	0.98	0.98	0.98	0.98	0.98	0.98	1.00	0.98	1.00	1.00	1.00	0.98	1.00	0.98	1.00	1.00	0.98	1.00	0.98	1.00	0.98	0.98	0.98	0.99	1.00	0.98	0.98	0.98	1.00	1.00	0.98	1.00	0.98	0.98	0.98	1.00	1.00	0.98	0.98
MRSA100_1_23	1.00	0.99	0.99	0.99	0.99	1.00	1.00	1.00	0.99	1.00	0.99	0.99	0.99	0.99	0.99	0.99	1.00	0.99	1.00	1.00	1.00	0.99	1.00	0.99	1.00	1.00	0.99	1.00	0.99	1.00	0.99	0.99	0.99	0.99	1.00	0.99	0.99	0.99	1.00	1.00	0.99	1.00	0.99	0.99	0.99	1.00	1.00	0.99	0.99
MRSA100_1_231	1.00	0.97	0.98	0.91	0.98	1.00	1.00	1.00	0.98	1.00	0.98	0.98	0.98	0.98	0.98	0.98	1.00	0.98	1.00	1.00	1.00	0.98	1.00	0.98	1.00	1.00	0.98	1.00	0.98	1.00	0.98	0.98	0.98	0.97	1.00	0.98	0.98	0.98	1.00	1.00	0.98	1.00	0.98	0.98	0.98	1.00	1.00	0.98	0.98
MRSA100_1_232	1.00	0.96	0.96	0.92	0.96	1.00	1.00	1.00	0.96	1.00	0.96	0.96	0.96	0.96	0.96	0.96	1.00	0.96	1.00	1.00	1.00	0.96	1.00	0.96	1.00	1.00	0.96	1.00	0.96	1.00	0.96	0.96	0.96	0.96	1.00	0.96	0.96	0.96	1.00	1.00	0.96	1.00	0.96	0.96	0.96	1.00	1.00	0.96	0.96
MRSA100_1_234	1.00	0.97	0.93	0.93	0.93	1.00	1.00	1.00	0.93	1.00	0.93	0.93	0.93	0.93	0.93	0.93	1.00	0.93	1.00	1.00	1.00	0.93	1.00	0.93	1.00	1.00	0.93	1.00	0.93	1.00	0.93	0.93	0.93	0.97	1.00	0.93	0.93	0.93	1.00	1.00	0.93	1.00	0.92	0.93	0.93	1.00	1.00	0.93	0.93
MRSA100_1_235	1.00	0.98	0.97	0.96	0.97	1.00	1.00	1.00	0.97	1.00	0.97	0.97	0.97	0.97	0.97	0.97	1.00	0.97	1.00	1.00	1.00	0.97	1.00	0.97	1.00	1.00	0.97	1.00	0.97	1.00	0.97	0.97	0.97	1.00	1.00	0.97	0.97	0.97	1.00	1.00	0.97	1.00	0.97	0.97	0.97	1.00	1.00	0.97	0.97
MRSA100_1_236	1.00	0.93	0.93	0.94	0.93	1.00	1.00	1.00	0.93	1.00	0.95	0.92	0.95	0.93	0.93	0.93	1.00	0.93	1.00	1.00	1.00	0.93	1.00	0.93	1.00	1.00	0.93	1.00	0.93	1.00	0.93	0.93	0.93	0.93	0.99	0.93	0.93	0.92	1.00	1.00	0.93	1.00	0.93	0.93	0.93	1.00	1.00	0.93	0.93
MRSA100_1_239	1.00	0.95	0.94	0.95	0.94	1.00	1.00	1.00	0.94	1.00	0.94	0.94	0.94	0.94	0.94	0.94	1.00	0.94	1.00	1.00	1.00	0.94	1.00	0.94	1.00	1.00	0.94	1.00	0.94	1.00	0.94	0.94	0.94	0.93	1.00	0.94	0.94	0.94	1.00	1.00	0.94	1.00	0.94	0.94	0.94	1.00	1.00	0.94	0.94
MRSA100_1_24	1.00	0.99	0.99	0.99	0.99	1.00	1.00	1.00	0.99	1.00	0.99	0.99	0.99	0.99	0.99	0.99	1.00	0.99	1.00	1.00	1.00	0.99	1.00	0.99	1.00	1.00	0.99	1.00	0.99	1.00	0.99	0.99	0.99	1.00	1.00	0.99	0.99	0.99	1.00	1.00	0.99	1.00	0.99	0.99	0.99	1.00	1.00	0.99	0.99
MRSA100_1_240	1.00	0.03	1.00	0.03	1.00	1.00	1.00	1.00	1.00	1.00	1.00	1.00	1.00	1.00	1.00	1.00	1.00	1.00	1.00	1.00	1.00	1.00	1.00	1.00	1.00	1.00	1.00	1.00	1.00	1.00	1.00	1.00	1.00	1.00	1.00	1.00	1.00	1.00	1.00	1.00	1.00	1.00	1.00	1.00	1.00	1.00	1.00	1.00	1.00
MRSA100_1_241	1.00	0.06	0.99	0.06	0.99	1.00	1.00	1.00	0.99	1.00	0.99	0.99	0.99	0.99	0.99	0.99	1.00	0.99	1.00	1.00	1.00	0.99	1.00	0.99	1.00	1.00	0.99	1.00	0.99	1.00	0.99	0.99	0.99	1.00	1.00	0.99	0.99	0.99	1.00	1.00	0.99	1.00	0.99	0.99	0.99	1.00	1.00	0.99	0.99
MRSA100_1_242	0.51	0.01	0.41	0.01	0.41	0.57	0.58	0.58	0.46	1.00	0.41	0.51	0.41	0.56	0.98	0.98	0.69	0.51	1.00	0.58	1.00	0.41	0.44	0.41	0.72	0.58	0.67	0.58	0.46	0.58	0.56	0.41	0.41	0.21	0.53	0.41	0.52	0.56	0.79	0.57	0.41	0.69	0.56	0.41	0.41	0.44	0.58	0.41	0.41
MRSA100_1_244	1.00	1.00	0.96	0.12	0.96	1.00	1.00	1.00	0.96	1.00	0.96	0.96	0.96	0.96	0.96	0.96	1.00	0.96	1.00	1.00	1.00	0.96	0.99	0.96	1.00	1.00	0.96	1.00	0.96	1.00	0.96	0.96	0.96	0.96	1.00	0.96	0.96	0.96	1.00	1.00	0.96	1.00	0.96	0.96	0.96	1.00	1.00	0.96	0.96
MRSA100_1_245	1.00	1.00	0.93	0.94	0.93	1.00	1.00	1.00	0.93	1.00	0.93	0.93	0.93	0.93	0.93	0.93	1.00	0.93	1.00	1.00	1.00	0.93	1.00	0.93	1.00	1.00	0.93	1.00	0.93	1.00	0.93	0.93	0.93	0.89	1.00	0.93	0.93	0.93	1.00	1.00	0.93	1.00	0.93	0.93	0.93	1.00	1.00	0.93	0.93
MRSA100_1_246	1.00	1.00	0.98	0.97	0.98	1.00	1.00	1.00	0.98	1.00	0.98	0.98	0.98	0.98	0.98	0.98	1.00	0.98	1.00	1.00	1.00	0.98	1.00	0.98	1.00	1.00	0.98	1.00	0.98	1.00	0.98	0.98	0.98	0.98	1.00	0.98	0.98	0.98	1.00	1.00	0.98	1.00	0.98	0.98	0.98	1.00	1.00	0.98	0.98
MRSA100_1_248	1.00	0.00	0.94	0.94	0.94	1.00	1.00	1.00	0.94	1.00	0.94	0.94	0.94	0.94	0.94	0.94	0.99	0.94	1.00	1.00	1.00	0.93	1.00	0.94	1.00	1.00	0.94	1.00	0.94	1.00	0.94	0.94	0.94	0.99	1.00	0.94	0.94	0.94	1.00	1.00	0.94	0.99	0.94	0.94	0.94	1.00	1.00	0.94	0.94
MRSA100_1_249	1.00	0.01	0.96	0.96	0.96	1.00	1.00	1.00	0.96	1.00	0.96	0.96	0.96	0.96	0.96	0.96	1.00	0.96	1.00	1.00	1.00	0.96	1.00	0.96	1.00	1.00	0.96	1.00	0.96	1.00	0.96	0.96	0.96	0.97	1.00	0.96	0.96	0.96	1.00	1.00	0.96	1.00	0.96	0.96	0.96	1.00	1.00	0.96	0.96
MRSA100_1_25	1.00	1.00	1.00	1.00	1.00	1.00	1.00	1.00	1.00	1.00	1.00	1.00	1.00	1.00	1.00	1.00	1.00	1.00	1.00	1.00	1.00	1.00	1.00	1.00	1.00	1.00	1.00	1.00	1.00	1.00	1.00	1.00	1.00	1.00	1.00	1.00	1.00	1.00	1.00	1.00	1.00	1.00	1.00	1.00	1.00	1.00	1.00	1.00	1.00
MRSA100_1_251	1.00	0.72	0.61	0.70	0.61	1.00	1.00	1.00	0.61	1.00	0.61	0.61	0.61	0.61	0.61	0.61	1.00	0.61	1.00	1.00	1.00	0.61	1.00	0.61	1.00	1.00	0.61	1.00	0.61	1.00	0.61	0.61	0.61	1.00	1.00	0.61	0.61	0.61	1.00	1.00	0.61	1.00	0.61	0.61	0.61	1.00	1.00	0.61	0.61
MRSA100_1_252	1.00	0.92	0.92	0.23	0.92	1.00	1.00	1.00	0.92	1.00	0.92	0.92	0.92	0.92	0.92	0.92	1.00	0.92	1.00	1.00	1.00	0.92	1.00	0.92	1.00	1.00	0.92	1.00	0.92	1.00	0.92	0.92	0.92	1.00	1.00	0.92	0.92	0.92	1.00	1.00	0.92	1.00	0.92	0.92	0.92	1.00	1.00	0.92	0.92
MRSA100_1_253	1.00	1.00	1.00	0.21	1.00	0.99	1.00	1.00	1.00	1.00	1.00	1.00	1.00	1.00	1.00	1.00	1.00	1.00	1.00	1.00	1.00	1.00	1.00	1.00	1.00	1.00	1.00	1.00	1.00	1.00	1.00	1.00	1.00	1.00	1.00	1.00	0.99	1.00	1.00	0.99	1.00	1.00	1.00	1.00	1.00	1.00	1.00	1.00	1.00
MRSA100_1_254	1.00	0.99	0.99	0.26	0.99	1.00	1.00	1.00	0.99	1.00	0.99	0.99	0.99	0.99	0.99	0.99	1.00	0.99	1.00	1.00	1.00	0.99	1.00	0.99	1.00	1.00	0.99	1.00	0.99	1.00	0.99	0.99	0.99	1.00	1.00	0.99	0.99	0.99	1.00	1.00	0.99	1.00	0.99	0.99	0.99	1.00	1.00	0.99	0.99
MRSA100_1_255	1.00	0.59	0.87	0.47	0.87	1.00	1.00	1.00	0.87	1.00	0.87	0.87	0.87	0.87	0.87	0.87	1.00	0.87	1.00	1.00	1.00	0.87	1.00	0.87	1.00	1.00	0.87	1.00	0.87	1.00	0.87	0.87	0.87	0.98	1.00	0.87	0.87	0.87	1.00	1.00	0.87	1.00	0.87	0.87	0.87	1.00	1.00	0.87	0.87
MRSA100_1_256	1.00	1.00	1.00	0.56	1.00	1.00	1.00	1.00	1.00	1.00	1.00	1.00	1.00	1.00	1.00	1.00	1.00	1.00	1.00	1.00	1.00	1.00	1.00	1.00	1.00	1.00	1.00	1.00	1.00	1.00	1.00	1.00	1.00	1.00	1.00	1.00	1.00	1.00	1.00	1.00	1.00	1.00	1.00	1.00	1.00	1.00	1.00	1.00	1.00
MRSA100_1_257	1.00	1.00	1.00	0.99	1.00	1.00	1.00	1.00	1.00	1.00	1.00	1.00	1.00	1.00	1.00	1.00	1.00	1.00	1.00	1.00	1.00	1.00	1.00	1.00	1.00	1.00	1.00	1.00	1.00	1.00	1.00	1.00	1.00	1.00	1.00	1.00	1.00	1.00	1.00	1.00	1.00	1.00	1.00	1.00	1.00	1.00	1.00	1.00	1.00
MRSA100_1_258	1.00	0.99	1.00	0.76	1.00	1.00	1.00	1.00	1.00	1.00	1.00	1.00	1.00	1.00	1.00	1.00	1.00	1.00	1.00	1.00	1.00	1.00	1.00	1.00	1.00	1.00	1.00	1.00	1.00	1.00	1.00	1.00	1.00	0.99	1.00	1.00	1.00	1.00	1.00	1.00	1.00	1.00	1.00	1.00	1.00	1.00	1.00	1.00	1.00
MRSA100_1_259	1.00	0.95	0.91	0.91	0.91	1.00	1.00	1.00	0.91	1.00	0.91	0.91	0.91	0.91	0.91	0.91	1.00	0.91	1.00	1.00	1.00	0.91	1.00	0.91	1.00	1.00	0.91	1.00	0.91	1.00	0.91	0.91	0.91	0.93	1.00	0.91	0.91	0.91	1.00	1.00	0.91	1.00	0.91	0.91	0.91	1.00	1.00	0.91	0.91
MRSA100_1_26	1.00	0.99	1.00	1.00	1.00	1.00	1.00	1.00	1.00	1.00	1.00	1.00	1.00	1.00	1.00	1.00	0.99	1.00	1.00	1.00	1.00	1.00	1.00	1.00	1.00	1.00	1.00	1.00	1.00	1.00	1.00	1.00	1.00	1.00	1.00	1.00	1.00	1.00	1.00	1.00	1.00	1.00	1.00	1.00	1.00	1.00	1.00	1.00	1.00
MRSA100_1_260	1.00	0.84	0.99	0.84	0.99	1.00	0.99	1.00	0.99	1.00	0.99	0.99	0.99	0.99	0.99	0.99	1.00	0.99	1.00	1.00	1.00	0.99	1.00	0.99	1.00	1.00	0.99	1.00	0.99	1.00	0.99	0.99	0.99	0.89	1.00	0.99	0.99	0.99	1.00	1.00	0.99	1.00	0.99	0.99	0.99	1.00	1.00	0.99	0.99
MRSA100_1_263	1.00	0.99	0.98	0.98	0.98	1.00	1.00	1.00	0.98	1.00	0.98	0.98	0.98	0.98	0.98	0.98	1.00	0.98	1.00	1.00	1.00	0.98	1.00	0.98	1.00	1.00	0.98	1.00	0.98	1.00	0.98	0.98	0.98	0.98	1.00	0.98	0.98	0.98	1.00	1.00	0.98	1.00	0.98	0.98	0.98	1.00	1.00	0.98	0.98
MRSA100_1_264	1.00	0.97	0.98	0.95	0.98	1.00	1.00	1.00	0.98	1.00	0.98	0.98	0.98	0.98	0.98	0.98	1.00	0.98	1.00	1.00	1.00	0.98	1.00	0.98	1.00	1.00	0.98	1.00	0.98	1.00	0.98	0.98	0.98	0.96	1.00	0.98	0.98	0.98	1.00	1.00	0.98	1.00	0.98	0.98	0.98	1.00	1.00	0.98	0.98
MRSA100_1_265	1.00	0.88	0.94	0.74	0.94	1.00	1.00	1.00	0.94	1.00	0.94	0.94	0.94	0.94	0.94	0.94	1.00	0.94	1.00	1.00	1.00	0.94	1.00	0.94	1.00	1.00	0.94	1.00	0.94	1.00	0.94	0.93	0.94	0.79	1.00	0.94	0.94	0.94	1.00	1.00	0.94	1.00	0.94	0.94	0.94	1.00	1.00	0.94	0.94
MRSA100_1_266	1.00	0.96	0.00	0.03	0.00	1.00	1.00	1.00	0.00	1.00	0.00	0.00	0.00	0.00	0.00	0.00	1.00	0.00	1.00	1.00	1.00	0.00	1.00	0.00	1.00	1.00	0.00	1.00	0.00	1.00	0.00	0.00	0.00	0.00	1.00	0.00	0.00	0.00	1.00	1.00	0.00	1.00	0.00	0.00	0.00	1.00	1.00	0.00	0.00
MRSA100_1_267	1.00	0.98	0.98	0.96	0.98	1.00	1.00	1.00	0.98	1.00	0.98	0.98	0.98	0.98	0.98	0.98	1.00	0.98	1.00	1.00	1.00	0.98	1.00	0.98	1.00	1.00	0.98	1.00	0.98	1.00	0.98	0.98	0.98	0.99	1.00	0.98	0.98	0.98	1.00	1.00	0.98	1.00	0.98	0.98	0.98	1.00	1.00	0.98	0.98
MRSA100_1_268	1.00	0.99	0.99	0.97	0.99	1.00	1.00	1.00	0.99	1.00	0.99	0.99	0.99	0.99	0.99	0.99	1.00	0.99	1.00	1.00	1.00	0.99	1.00	0.99	1.00	1.00	0.99	1.00	0.99	1.00	0.99	0.99	0.99	0.99	1.00	0.99	0.99	0.99	1.00	1.00	0.99	1.00	0.99	0.99	0.99	1.00	1.00	0.99	0.99
MRSA100_1_27	1.00	0.99	0.99	0.98	0.99	1.00	1.00	1.00	0.99	1.00	0.99	0.99	0.99	0.99	0.99	0.99	1.00	0.99	1.00	1.00	1.00	0.99	1.00	0.99	1.00	1.00	0.99	1.00	0.99	1.00	0.99	0.99	0.99	0.99	1.00	0.99	0.99	0.99	1.00	1.00	0.99	1.00	0.99	0.99	0.99	1.00	1.00	0.99	0.99
MRSA100_1_270	1.00	0.98	0.97	0.96	0.97	1.00	1.00	1.00	0.97	1.00	0.97	0.97	0.97	0.97	0.97	0.97	1.00	0.97	1.00	1.00	1.00	0.97	1.00	0.97	1.00	1.00	0.97	1.00	0.97	1.00	0.97	0.97	0.97	0.98	1.00	0.97	0.97	0.97	1.00	1.00	0.97	1.00	0.97	0.97	0.97	1.00	1.00	0.97	0.97
MRSA100_1_271	1.00	0.97	0.96	0.96	0.96	1.00	1.00	1.00	0.96	1.00	0.96	0.96	0.96	0.96	0.96	0.96	1.00	0.96	1.00	1.00	1.00	0.96	1.00	0.96	1.00	1.00	0.96	1.00	0.96	1.00	0.96	0.96	0.96	0.99	1.00	0.96	0.96	0.96	1.00	1.00	0.96	1.00	0.96	0.96	0.96	1.00	1.00	0.96	0.96
MRSA100_1_272	1.00	0.98	0.99	0.97	0.99	1.00	1.00	1.00	0.99	1.00	0.99	0.99	0.99	0.99	0.99	0.99	1.00	0.99	1.00	1.00	1.00	0.99	1.00	0.99	1.00	1.00	0.99	1.00	0.99	1.00	0.99	0.99	0.99	0.99	1.00	0.99	0.99	0.99	1.00	1.00	0.99	1.00	0.99	0.99	0.99	1.00	1.00	0.99	0.99
MRSA100_1_273	1.00	0.94	0.96	0.89	0.96	1.00	1.00	1.00	0.96	1.00	0.96	0.96	0.96	0.96	0.96	0.96	1.00	0.96	1.00	1.00	1.00	0.96	1.00	0.96	1.00	1.00	0.96	1.00	0.96	1.00	0.96	0.96	0.96	0.94	1.00	0.96	0.96	0.96	1.00	1.00	0.96	1.00	0.96	0.96	0.96	1.00	1.00	0.96	0.96
MRSA100_1_274	1.00	0.97	0.97	0.95	0.97	1.00	1.00	1.00	0.97	1.00	0.97	0.97	0.97	0.97	0.97	0.97	1.00	0.97	1.00	1.00	1.00	0.97	1.00	0.97	1.00	1.00	0.97	1.00	0.97	1.00	0.97	0.97	0.97	0.98	1.00	0.97	0.97	0.97	1.00	1.00	0.97	1.00	0.97	0.97	0.97	1.00	1.00	0.97	0.97
MRSA100_1_276	1.00	0.97	0.87	0.85	0.87	1.00	1.00	1.00	0.87	1.00	0.87	0.87	0.87	0.87	0.87	0.87	1.00	0.87	1.00	1.00	1.00	0.87	1.00	0.87	1.00	1.00	0.87	1.00	0.87	1.00	0.87	0.87	0.87	0.95	1.00	0.87	0.87	0.87	1.00	1.00	0.87	1.00	0.88	0.87	0.87	1.00	1.00	0.87	0.87
MRSA100_1_277	1.00	0.98	0.98	0.97	0.98	1.00	1.00	1.00	0.98	1.00	0.98	0.98	0.98	0.98	0.98	0.98	1.00	0.98	1.00	1.00	1.00	0.98	1.00	0.98	1.00	1.00	0.98	1.00	0.98	1.00	0.98	0.98	0.98	0.97	1.00	0.98	0.98	0.98	1.00	1.00	0.98	1.00	0.98	0.98	0.98	1.00	1.00	0.98	0.98
MRSA100_1_278	1.00	0.99	0.98	0.97	0.98	1.00	1.00	1.00	0.98	1.00	0.98	0.98	0.98	0.98	0.98	0.98	1.00	0.98	1.00	1.00	1.00	0.98	1.00	0.98	1.00	1.00	0.98	1.00	0.98	1.00	0.98	0.98	0.98	0.98	1.00	0.98	0.98	0.98	1.00	1.00	0.98	1.00	0.98	0.98	0.98	1.00	1.00	0.98	0.98
MRSA100_1_279	1.00	0.97	1.00	0.98	1.00	1.00	1.00	1.00	1.00	1.00	1.00	1.00	1.00	1.00	1.00	1.00	0.99	1.00	1.00	1.00	1.00	1.00	1.00	1.00	1.00	1.00	1.00	1.00	1.00	1.00	1.00	1.00	1.00	0.97	1.00	1.00	1.00	1.00	1.00	1.00	1.00	1.00	1.00	1.00	1.00	1.00	1.00	1.00	1.00
MRSA100_1_28	1.00	1.00	0.99	0.98	0.99	1.00	1.00	1.00	0.99	1.00	0.99	0.99	0.99	0.99	0.99	0.99	1.00	0.99	1.00	1.00	1.00	0.99	1.00	0.99	1.00	1.00	0.99	1.00	0.99	1.00	0.99	0.99	0.99	1.00	1.00	0.99	0.99	0.99	1.00	1.00	0.99	1.00	0.99	0.99	0.99	1.00	1.00	0.99	0.99
MRSA100_1_280	1.00	0.87	0.99	0.88	0.99	1.00	1.00	1.00	0.99	1.00	0.99	0.99	0.99	0.99	0.99	0.99	1.00	0.99	1.00	1.00	1.00	0.99	1.00	0.99	1.00	1.00	0.99	1.00	0.99	1.00	0.99	0.99	0.99	0.87	1.00	0.99	0.99	0.99	1.00	1.00	0.99	1.00	0.99	0.99	0.99	1.00	1.00	0.99	0.99
MRSA100_1_281	1.00	1.00	0.99	0.93	0.99	1.00	1.00	1.00	0.99	1.00	0.99	0.99	0.99	0.99	0.98	0.99	1.00	0.99	1.00	1.00	1.00	0.99	1.00	0.99	1.00	1.00	0.99	1.00	0.99	1.00	0.99	0.99	0.99	0.99	1.00	0.98	0.99	0.99	1.00	1.00	0.99	1.00	0.98	0.99	0.99	1.00	1.00	0.99	0.99
MRSA100_1_282	1.00	0.99	0.91	0.60	0.91	1.00	1.00	1.00	0.91	1.00	0.91	0.91	0.91	0.91	0.91	0.91	1.00	0.91	1.00	1.00	1.00	0.91	1.00	0.91	1.00	1.00	0.91	1.00	0.91	1.00	0.91	0.91	0.91	0.99	1.00	0.91	0.91	0.91	1.00	1.00	0.91	1.00	0.91	0.91	0.91	1.00	1.00	0.91	0.91
MRSA100_1_283	1.00	0.96	0.96	0.80	0.96	1.00	1.00	1.00	0.96	1.00	0.96	0.96	0.96	0.96	0.96	0.96	1.00	0.96	1.00	1.00	1.00	0.96	1.00	0.96	1.00	1.00	0.96	1.00	0.96	1.00	0.96	0.96	0.96	0.96	1.00	0.96	0.96	0.96	1.00	1.00	0.96	1.00	0.96	0.96	0.96	1.00	1.00	0.96	0.96
MRSA100_1_284	1.00	0.99	0.98	0.97	0.98	1.00	1.00	1.00	0.98	1.00	0.98	0.98	0.98	0.98	0.98	0.98	1.00	0.98	1.00	1.00	1.00	0.98	1.00	0.98	0.97	1.00	0.98	1.00	0.98	1.00	0.98	0.98	0.98	0.98	1.00	0.98	0.98	0.98	1.00	1.00	0.98	1.00	0.98	0.98	0.98	1.00	1.00	0.98	0.98
MRSA100_1_285	1.00	0.98	0.98	0.96	0.98	1.00	1.00	1.00	0.98	1.00	0.98	0.98	0.98	0.98	0.98	0.98	1.00	0.98	1.00	1.00	1.00	0.98	1.00	0.98	1.00	1.00	0.98	1.00	0.98	1.00	0.98	0.98	0.98	0.98	1.00	0.98	0.98	0.98	1.00	1.00	0.98	1.00	0.98	0.98	0.98	1.00	1.00	0.98	0.98
MRSA100_1_288	1.00	0.95	0.95	0.90	0.95	1.00	1.00	1.00	0.95	1.00	0.95	0.95	0.95	0.95	0.95	0.95	1.00	0.95	1.00	1.00	1.00	0.95	1.00	0.95	1.00	1.00	0.95	1.00	0.95	1.00	0.95	0.95	0.95	0.94	1.00	0.95	0.95	0.95	1.00	1.00	0.95	1.00	0.95	0.95	0.95	1.00	1.00	0.95	0.95
MRSA100_1_289	1.00	1.00	0.99	0.92	1.00	1.00	1.00	1.00	1.00	1.00	1.00	1.00	1.00	1.00	1.00	1.00	1.00	1.00	1.00	1.00	1.00	1.00	1.00	1.00	0.94	1.00	1.00	1.00	1.00	1.00	1.00	1.00	1.00	0.98	1.00	0.99	1.00	1.00	1.00	1.00	1.00	1.00	0.99	1.00	1.00	1.00	1.00	1.00	1.00
MRSA100_1_29	1.00	0.98	0.98	0.97	0.98	1.00	1.00	1.00	0.98	1.00	0.98	0.98	0.98	0.98	0.98	0.98	1.00	0.98	1.00	1.00	1.00	0.98	1.00	0.98	1.00	1.00	0.98	1.00	0.98	1.00	0.98	0.98	0.98	0.97	1.00	0.98	0.98	0.98	1.00	1.00	0.98	1.00	0.98	0.98	0.98	1.00	1.00	0.98	0.98
MRSA100_1_290	1.00	0.98	0.98	0.97	0.98	1.00	1.00	1.00	0.98	1.00	0.98	0.98	0.98	0.98	0.98	0.98	1.00	0.98	1.00	1.00	1.00	0.98	1.00	0.98	1.00	1.00	0.98	1.00	0.98	1.00	0.98	0.98	0.98	0.98	1.00	0.98	0.98	0.98	1.00	1.00	0.98	1.00	0.98	0.98	0.98	1.00	1.00	0.98	0.98
MRSA100_1_291	1.00	1.00	1.00	0.92	1.00	1.00	1.00	1.00	1.00	1.00	1.00	1.00	1.00	1.00	1.00	1.00	1.00	1.00	1.00	1.00	1.00	1.00	1.00	1.00	1.00	1.00	1.00	1.00	1.00	1.00	1.00	1.00	1.00	0.99	1.00	1.00	1.00	1.00	1.00	1.00	1.00	1.00	1.00	1.00	1.00	1.00	1.00	1.00	1.00
MRSA100_1_292	1.00	0.99	0.99	0.94	0.99	1.00	1.00	1.00	0.99	1.00	0.99	0.99	0.99	0.99	0.99	0.99	1.00	0.99	1.00	1.00	1.00	0.99	1.00	0.99	1.00	1.00	0.99	1.00	0.99	1.00	0.99	0.99	0.99	0.97	1.00	0.99	0.99	0.99	1.00	1.00	0.99	1.00	0.99	0.99	0.99	1.00	1.00	0.99	0.99
MRSA100_1_293	1.00	0.99	0.99	0.97	0.99	1.00	1.00	1.00	0.99	1.00	0.99	0.99	0.99	0.99	0.99	0.99	1.00	0.99	1.00	1.00	1.00	0.99	1.00	0.99	1.00	1.00	0.99	1.00	0.99	1.00	0.99	0.99	0.99	0.99	1.00	0.99	0.99	0.99	1.00	1.00	0.99	1.00	0.99	0.99	0.99	1.00	1.00	0.99	0.99
MRSA100_1_296	1.00	0.99	0.98	0.98	0.98	1.00	1.00	1.00	0.98	1.00	0.98	0.98	0.98	0.98	0.98	0.98	1.00	0.98	1.00	1.00	1.00	0.98	1.00	0.98	1.00	1.00	0.98	1.00	0.98	1.00	0.98	0.98	0.98	0.98	1.00	0.98	0.98	0.98	1.00	1.00	0.98	1.00	0.98	0.98	0.98	1.00	1.00	0.98	0.98
MRSA100_1_297	1.00	0.99	0.99	0.87	0.99	1.00	1.00	1.00	0.99	1.00	0.99	0.99	0.99	0.99	0.99	0.99	1.00	0.99	1.00	1.00	1.00	0.99	1.00	0.99	1.00	1.00	0.99	1.00	0.99	1.00	0.99	0.99	0.99	0.99	1.00	0.99	0.99	0.99	1.00	1.00	0.99	1.00	0.99	0.99	0.99	1.00	1.00	0.99	0.99
MRSA100_1_298	1.00	0.99	0.98	0.97	0.98	1.00	1.00	1.00	0.98	1.00	0.98	0.98	0.98	0.98	0.98	0.98	1.00	0.98	1.00	1.00	1.00	0.98	1.00	0.98	1.00	1.00	0.98	1.00	0.98	1.00	0.98	0.98	0.98	0.99	1.00	0.98	0.98	0.98	1.00	1.00	0.98	1.00	0.98	0.98	0.98	1.00	1.00	0.98	0.98
MRSA100_1_299	1.00	0.99	0.96	0.95	0.96	1.00	1.00	1.00	0.96	1.00	0.96	0.96	0.96	0.96	0.96	0.96	1.00	0.96	1.00	1.00	1.00	0.96	0.99	0.96	1.00	1.00	0.96	1.00	0.96	1.00	0.96	0.96	0.96	0.99	1.00	0.96	0.96	0.96	1.00	1.00	0.96	1.00	0.96	0.96	0.96	1.00	1.00	0.96	0.96
MRSA100_1_3	1.00	0.98	0.99	0.97	0.99	1.00	1.00	1.00	0.99	1.00	0.99	0.99	0.99	0.99	0.99	0.99	1.00	0.99	1.00	1.00	1.00	0.99	1.00	0.99	1.00	1.00	0.99	1.00	0.99	1.00	0.99	0.99	0.99	0.98	1.00	0.99	0.99	0.99	1.00	1.00	0.99	1.00	0.99	0.99	0.99	1.00	1.00	0.99	0.99
MRSA100_1_30	1.00	0.99	0.99	0.97	0.98	1.00	1.00	1.00	0.99	1.00	0.99	0.99	0.99	0.99	0.99	0.99	1.00	0.99	1.00	1.00	1.00	0.99	1.00	0.99	1.00	1.00	0.99	1.00	0.99	1.00	0.99	0.99	0.99	0.99	1.00	0.99	0.99	0.99	1.00	1.00	0.99	1.00	0.99	0.99	0.99	1.00	1.00	0.99	0.99
MRSA100_1_300	1.00	0.99	0.98	0.98	0.98	1.00	1.00	1.00	0.98	1.00	0.98	0.98	0.98	0.98	0.98	0.98	1.00	0.98	1.00	1.00	1.00	0.98	1.00	0.98	1.00	1.00	0.98	1.00	0.98	1.00	0.98	0.98	0.98	0.99	1.00	0.98	0.98	0.98	1.00	1.00	0.98	0.99	0.98	0.98	0.98	1.00	1.00	0.98	0.98
MRSA100_1_301	1.00	0.97	0.97	0.88	0.97	1.00	1.00	1.00	0.97	1.00	0.97	0.97	0.97	0.97	0.97	0.97	1.00	0.97	1.00	1.00	1.00	0.97	1.00	0.97	1.00	1.00	0.97	1.00	0.97	1.00	0.97	0.97	0.97	0.97	1.00	0.97	0.97	0.97	1.00	1.00	0.97	1.00	0.97	0.97	0.97	1.00	1.00	0.97	0.97
MRSA100_1_302	1.00	1.00	0.99	0.92	0.99	1.00	1.00	1.00	0.99	1.00	0.99	0.99	0.99	0.99	0.99	0.98	1.00	0.99	1.00	1.00	1.00	0.99	1.00	0.99	1.00	1.00	0.99	1.00	0.99	1.00	0.99	0.99	0.99	0.99	1.00	0.99	0.99	0.99	1.00	1.00	0.99	1.00	0.99	0.99	0.99	1.00	1.00	0.99	0.99
MRSA100_1_303	1.00	1.00	1.00	0.96	1.00	1.00	1.00	1.00	1.00	1.00	1.00	1.00	1.00	1.00	1.00	1.00	1.00	1.00	1.00	1.00	1.00	1.00	1.00	1.00	1.00	1.00	1.00	1.00	1.00	1.00	1.00	1.00	1.00	1.00	1.00	1.00	1.00	1.00	1.00	1.00	1.00	1.00	1.00	1.00	1.00	1.00	1.00	1.00	1.00
MRSA100_1_304	1.00	1.00	1.00	0.98	1.00	1.00	1.00	1.00	1.00	1.00	1.00	1.00	1.00	1.00	1.00	1.00	1.00	1.00	1.00	1.00	1.00	1.00	1.00	1.00	1.00	1.00	1.00	1.00	1.00	1.00	1.00	1.00	1.00	1.00	1.00	1.00	1.00	1.00	1.00	1.00	1.00	1.00	1.00	1.00	1.00	1.00	1.00	1.00	1.00
MRSA100_1_305	1.00	0.98	0.94	0.92	0.94	1.00	1.00	1.00	0.94	1.00	0.94	0.94	0.94	0.94	0.94	0.94	1.00	0.94	1.00	1.00	1.00	0.94	1.00	0.94	1.00	1.00	0.94	1.00	0.94	1.00	0.94	0.94	0.94	0.93	1.00	0.94	0.94	0.94	1.00	1.00	0.94	1.00	0.94	0.94	0.94	1.00	1.00	0.94	0.94
MRSA100_1_306	1.00	0.99	0.99	0.03	0.99	1.00	1.00	1.00	0.99	1.00	0.99	0.99	0.99	0.99	0.99	0.99	1.00	0.99	1.00	1.00	1.00	0.99	1.00	0.99	1.00	1.00	0.99	1.00	0.99	1.00	0.99	0.99	0.99	0.99	1.00	0.99	0.99	0.99	1.00	1.00	0.99	1.00	0.99	0.99	0.99	1.00	1.00	0.99	0.99
MRSA100_1_307	1.00	0.99	0.99	0.02	0.99	1.00	1.00	1.00	0.99	1.00	0.99	0.99	0.99	0.99	0.99	0.99	1.00	0.99	1.00	1.00	1.00	0.99	1.00	0.99	1.00	1.00	0.99	1.00	0.99	1.00	0.99	0.99	0.99	0.99	1.00	0.99	0.99	0.99	1.00	1.00	0.99	1.00	0.99	0.99	0.99	1.00	1.00	0.99	0.99
MRSA100_1_308	1.00	0.98	0.98	0.95	0.98	1.00	1.00	1.00	0.98	1.00	0.98	0.98	0.98	0.98	0.98	0.98	1.00	0.98	1.00	1.00	1.00	0.98	1.00	0.98	1.00	1.00	0.98	1.00	0.98	1.00	0.97	0.98	0.98	0.98	1.00	0.98	0.98	0.98	1.00	1.00	0.98	1.00	0.98	0.98	0.98	1.00	1.00	0.98	0.98
MRSA100_1_309	1.00	0.99	0.99	0.96	0.99	1.00	1.00	1.00	0.99	1.00	0.99	0.99	0.99	0.99	0.99	0.99	1.00	0.99	1.00	1.00	1.00	0.99	1.00	0.99	1.00	1.00	0.99	1.00	0.99	1.00	0.99	0.99	0.99	0.98	1.00	0.99	0.99	0.99	1.00	1.00	0.99	1.00	0.99	0.99	0.99	1.00	1.00	0.99	0.99
MRSA100_1_31	1.00	0.99	0.99	0.92	0.99	0.98	1.00	1.00	0.99	1.00	0.99	0.99	0.99	0.99	0.99	0.99	1.00	0.99	1.00	1.00	1.00	0.99	1.00	0.99	1.00	1.00	0.99	1.00	0.99	1.00	0.99	0.99	0.99	0.99	1.00	0.99	0.99	0.99	1.00	1.00	0.99	1.00	0.99	0.99	0.99	1.00	1.00	0.99	0.99
MRSA100_1_310	1.00	0.99	0.99	0.97	0.99	1.00	1.00	1.00	0.99	1.00	0.99	0.99	0.99	0.99	0.99	0.99	1.00	0.99	1.00	1.00	1.00	0.99	1.00	0.99	1.00	1.00	0.99	1.00	0.99	1.00	0.99	0.99	0.99	1.00	1.00	0.99	0.99	0.99	1.00	1.00	0.99	1.00	0.99	0.99	0.99	1.00	1.00	0.99	0.99
MRSA100_1_311	1.00	0.98	1.00	0.94	1.00	1.00	1.00	1.00	1.00	1.00	1.00	1.00	1.00	1.00	1.00	1.00	1.00	1.00	1.00	1.00	1.00	1.00	1.00	1.00	1.00	1.00	1.00	1.00	1.00	1.00	1.00	1.00	1.00	0.99	1.00	1.00	1.00	1.00	1.00	1.00	1.00	1.00	1.00	1.00	1.00	1.00	1.00	1.00	1.00
MRSA100_1_312	1.00	0.98	1.00	0.92	1.00	1.00	1.00	1.00	1.00	1.00	1.00	1.00	1.00	1.00	1.00	1.00	1.00	1.00	1.00	1.00	1.00	1.00	1.00	1.00	1.00	1.00	1.00	1.00	1.00	1.00	1.00	1.00	1.00	0.98	1.00	1.00	1.00	1.00	1.00	1.00	1.00	1.00	1.00	1.00	1.00	1.00	1.00	1.00	1.00
MRSA100_1_313	1.00	0.97	0.95	0.95	0.95	1.00	1.00	1.00	0.95	1.00	0.95	0.95	0.95	0.95	0.95	0.95	1.00	0.95	1.00	1.00	1.00	0.95	1.00	0.95	1.00	1.00	0.95	1.00	0.95	1.00	0.95	0.95	0.95	0.97	1.00	0.95	0.95	0.95	1.00	1.00	0.95	1.00	0.95	0.95	0.95	1.00	1.00	0.95	0.95
MRSA100_1_314	1.00	0.99	1.00	0.86	1.00	1.00	1.00	1.00	1.00	1.00	1.00	1.00	1.00	1.00	1.00	1.00	1.00	1.00	1.00	1.00	1.00	1.00	1.00	1.00	1.00	1.00	1.00	1.00	1.00	1.00	1.00	1.00	1.00	0.99	1.00	1.00	1.00	1.00	1.00	1.00	1.00	1.00	1.00	1.00	1.00	1.00	1.00	1.00	1.00
MRSA100_1_315	1.00	0.97	0.98	0.62	0.98	1.00	1.00	1.00	0.98	1.00	0.98	0.98	0.98	0.98	0.98	0.98	1.00	0.98	1.00	1.00	1.00	0.98	1.00	0.98	1.00	1.00	0.98	1.00	0.98	1.00	0.98	0.98	0.98	0.99	1.00	0.98	0.98	0.98	1.00	1.00	0.98	1.00	0.98	0.98	0.98	1.00	1.00	0.98	0.98
MRSA100_1_316	1.00	0.99	0.98	0.89	0.98	1.00	1.00	1.00	0.98	1.00	0.98	0.98	0.98	0.98	0.98	0.98	1.00	0.98	1.00	1.00	1.00	0.98	1.00	0.98	1.00	1.00	0.98	1.00	0.98	1.00	0.98	0.98	0.98	0.99	1.00	0.98	0.98	0.98	1.00	1.00	0.98	1.00	0.98	0.98	0.98	1.00	1.00	0.98	0.98
MRSA100_1_318	1.00	1.00	0.99	0.86	0.99	1.00	1.00	1.00	0.99	1.00	0.99	0.99	0.99	0.99	0.99	0.99	1.00	0.99	1.00	1.00	1.00	0.99	1.00	0.99	1.00	1.00	0.99	1.00	0.99	1.00	0.99	0.99	0.99	1.00	1.00	0.99	0.99	0.99	1.00	1.00	0.99	1.00	0.99	0.99	0.99	1.00	1.00	0.99	0.99
MRSA100_1_319	1.00	0.99	1.00	0.97	1.00	1.00	1.00	1.00	1.00	1.00	1.00	1.00	1.00	1.00	1.00	1.00	1.00	1.00	1.00	1.00	1.00	1.00	1.00	1.00	1.00	1.00	1.00	1.00	1.00	1.00	1.00	1.00	1.00	1.00	1.00	1.00	1.00	1.00	1.00	1.00	1.00	1.00	1.00	1.00	1.00	1.00	1.00	1.00	1.00
MRSA100_1_32	1.00	1.00	0.99	0.98	0.99	1.00	1.00	1.00	0.99	1.00	0.99	0.99	0.99	0.99	0.99	0.99	1.00	0.99	1.00	1.00	1.00	0.99	1.00	0.99	1.00	1.00	0.99	1.00	0.99	1.00	0.99	0.99	0.99	0.99	1.00	0.99	0.99	0.99	1.00	1.00	0.99	1.00	0.99	0.99	0.99	1.00	1.00	0.99	0.99
MRSA100_1_320	1.00	0.95	0.95	0.93	0.95	1.00	1.00	1.00	0.95	1.00	0.95	0.95	0.95	0.95	0.95	0.95	1.00	0.95	1.00	1.00	1.00	0.95	1.00	0.95	1.00	1.00	0.95	1.00	0.95	1.00	0.95	0.95	0.95	0.95	1.00	0.95	0.95	0.95	1.00	1.00	0.95	1.00	0.95	0.93	0.95	1.00	1.00	0.95	0.95
MRSA100_1_321	1.00	0.98	0.99	0.94	0.99	1.00	1.00	1.00	0.99	1.00	0.99	0.99	0.99	0.99	0.99	0.99	1.00	0.99	1.00	1.00	1.00	0.99	1.00	0.99	1.00	1.00	0.99	1.00	0.99	1.00	0.99	0.99	0.99	0.99	1.00	0.99	0.99	0.99	1.00	1.00	0.99	1.00	0.99	0.99	0.99	1.00	1.00	0.99	0.99
MRSA100_1_322	1.00	0.99	0.99	0.96	0.99	1.00	1.00	1.00	0.99	1.00	0.99	0.99	0.99	0.99	0.99	0.99	1.00	0.99	1.00	1.00	1.00	0.99	1.00	0.98	1.00	1.00	0.99	1.00	0.99	1.00	0.99	0.99	0.99	0.99	1.00	0.99	0.99	0.99	1.00	1.00	0.99	1.00	0.99	0.99	0.99	1.00	1.00	0.99	0.98
MRSA100_1_323	1.00	1.00	1.00	0.90	1.00	1.00	1.00	1.00	1.00	1.00	1.00	1.00	1.00	1.00	1.00	1.00	1.00	1.00	1.00	1.00	1.00	1.00	1.00	1.00	1.00	1.00	1.00	1.00	1.00	1.00	1.00	1.00	1.00	1.00	1.00	1.00	1.00	1.00	1.00	1.00	1.00	1.00	1.00	1.00	1.00	1.00	1.00	1.00	1.00
MRSA100_1_324	1.00	1.00	0.99	0.96	0.99	1.00	1.00	1.00	0.99	1.00	0.99	0.99	0.99	0.99	0.99	0.99	1.00	0.99	1.00	1.00	1.00	0.99	1.00	0.99	1.00	1.00	0.99	1.00	0.99	1.00	0.99	0.99	0.99	0.99	1.00	0.99	0.99	0.99	1.00	1.00	0.99	1.00	0.99	0.99	0.99	1.00	1.00	0.99	0.99
MRSA100_1_326	0.99	1.00	0.98	0.97	0.98	1.00	1.00	1.00	0.98	0.99	0.98	0.98	0.98	0.98	1.00	0.98	1.00	0.98	1.00	1.00	1.00	0.98	1.00	0.98	1.00	1.00	0.98	1.00	0.98	1.00	0.98	0.98	0.98	1.00	1.00	0.98	0.98	0.98	1.00	1.00	0.98	1.00	1.00	0.98	0.98	1.00	1.00	0.98	0.98
MRSA100_1_327	1.00	0.99	0.99	0.97	0.99	1.00	1.00	1.00	0.99	1.00	0.99	0.99	0.99	0.99	0.99	0.99	1.00	0.99	1.00	1.00	1.00	0.99	1.00	0.99	1.00	1.00	0.99	1.00	0.99	1.00	0.99	0.99	0.99	0.99	1.00	0.99	0.99	0.99	1.00	1.00	0.99	1.00	0.99	0.99	0.99	1.00	1.00	0.99	0.99
MRSA100_1_328	1.00	1.00	0.99	0.94	0.99	1.00	1.00	1.00	0.99	1.00	0.99	0.99	0.99	0.99	1.00	0.99	1.00	0.99	1.00	1.00	1.00	0.99	1.00	0.99	1.00	1.00	0.99	1.00	0.99	1.00	0.99	0.99	0.99	1.00	1.00	0.99	0.99	0.99	1.00	1.00	0.99	1.00	1.00	0.99	0.99	1.00	1.00	0.99	0.99
MRSA100_1_329	1.00	0.99	0.99	0.91	0.99	1.00	0.99	1.00	0.99	1.00	0.99	0.99	0.99	0.99	0.99	0.99	1.00	0.99	1.00	1.00	1.00	0.99	1.00	0.99	1.00	0.99	0.99	0.99	0.99	0.99	0.99	0.99	0.99	0.99	1.00	0.98	0.99	0.99	1.00	1.00	0.99	1.00	0.99	0.99	0.99	1.00	0.99	0.99	0.99
MRSA100_1_33	1.00	0.97	0.97	0.79	0.97	1.00	1.00	1.00	0.97	1.00	0.97	0.97	0.97	0.97	0.97	0.97	1.00	0.97	1.00	1.00	1.00	0.97	1.00	0.97	1.00	1.00	0.97	1.00	0.97	1.00	0.97	0.97	0.97	0.80	1.00	0.97	0.97	0.97	1.00	1.00	0.97	1.00	0.97	0.97	0.97	1.00	1.00	0.97	0.97
MRSA100_1_331	1.00	0.97	0.97	0.91	0.97	1.00	1.00	1.00	0.97	1.00	0.97	0.97	0.97	0.97	0.97	0.97	1.00	0.97	1.00	1.00	1.00	0.97	1.00	0.97	1.00	1.00	0.97	1.00	0.97	1.00	0.97	0.97	0.97	0.97	1.00	0.97	0.97	0.97	1.00	1.00	0.97	1.00	0.97	0.97	0.97	1.00	1.00	0.97	0.97
MRSA100_1_333	1.00	0.99	0.99	0.67	0.99	1.00	1.00	1.00	0.99	1.00	0.99	0.99	0.99	0.99	0.99	0.99	1.00	0.99	1.00	1.00	1.00	0.99	1.00	0.99	1.00	1.00	0.99	1.00	0.99	1.00	0.99	0.99	0.99	0.99	1.00	0.99	0.99	0.99	1.00	1.00	0.99	1.00	0.99	0.99	0.99	1.00	1.00	0.99	0.99
MRSA100_1_334	1.00	0.99	0.99	0.86	0.99	1.00	1.00	1.00	0.99	1.00	0.99	0.99	0.99	0.99	0.99	0.99	1.00	0.99	1.00	1.00	1.00	0.99	1.00	0.99	1.00	1.00	0.99	1.00	0.99	1.00	0.99	0.99	0.99	0.99	1.00	0.99	0.99	0.99	1.00	1.00	0.99	1.00	0.99	0.99	0.99	1.00	1.00	0.99	0.99
MRSA100_1_336	1.00	0.99	0.98	0.90	0.98	1.00	1.00	1.00	0.98	1.00	0.98	0.98	0.98	0.98	0.99	0.98	1.00	0.98	1.00	1.00	1.00	0.98	1.00	0.98	1.00	1.00	0.98	1.00	0.98	1.00	0.98	0.98	0.98	0.98	1.00	0.98	0.98	0.98	1.00	1.00	0.98	1.00	0.98	0.98	0.98	1.00	1.00	0.98	0.98
MRSA100_1_337	1.00	0.83	0.83	0.84	0.83	1.00	1.00	1.00	0.83	1.00	0.83	0.83	0.83	0.83	0.83	0.83	1.00	0.83	1.00	1.00	1.00	0.83	1.00	0.83	1.00	1.00	0.83	1.00	0.84	1.00	0.83	0.83	0.83	0.83	1.00	0.83	0.83	0.83	1.00	1.00	0.83	1.00	0.83	0.83	0.83	1.00	1.00	0.83	0.83
MRSA100_1_338	1.00	0.79	0.79	0.80	0.79	1.00	1.00	1.00	0.79	1.00	0.79	0.79	0.79	0.79	0.79	0.79	1.00	0.79	1.00	1.00	1.00	0.79	1.00	0.79	1.00	1.00	0.79	1.00	0.79	1.00	0.79	0.79	0.79	0.83	1.00	0.79	0.79	0.79	1.00	1.00	0.79	1.00	0.79	0.79	0.79	1.00	1.00	0.79	0.79
MRSA100_1_339	1.00	0.99	0.96	0.90	0.96	1.00	1.00	1.00	0.96	1.00	0.96	0.96	0.96	0.96	0.96	0.96	1.00	0.96	1.00	1.00	1.00	0.96	1.00	0.96	1.00	1.00	0.96	1.00	0.96	1.00	0.96	0.96	0.96	0.98	1.00	0.96	0.96	0.96	1.00	1.00	0.96	1.00	0.96	0.96	0.96	1.00	1.00	0.96	0.96
MRSA100_1_34	1.00	1.00	1.00	1.00	1.00	1.00	1.00	1.00	1.00	1.00	1.00	1.00	1.00	1.00	1.00	1.00	1.00	1.00	1.00	1.00	1.00	1.00	1.00	1.00	1.00	1.00	1.00	1.00	1.00	1.00	1.00	1.00	1.00	1.00	1.00	1.00	1.00	1.00	1.00	1.00	1.00	1.00	1.00	1.00	1.00	1.00	1.00	1.00	1.00
MRSA100_1_340	1.00	0.98	0.98	0.97	0.98	1.00	1.00	1.00	0.98	1.00	0.98	0.98	0.98	0.98	0.98	0.98	1.00	0.98	1.00	1.00	1.00	0.98	1.00	0.98	1.00	1.00	0.98	1.00	0.98	1.00	0.98	0.98	0.98	0.98	1.00	0.98	0.98	0.98	1.00	1.00	0.98	1.00	0.98	0.98	0.98	1.00	1.00	0.98	0.98
MRSA100_1_341	1.00	0.98	1.00	0.98	1.00	1.00	1.00	1.00	1.00	1.00	1.00	1.00	1.00	1.00	1.00	1.00	1.00	1.00	1.00	1.00	1.00	1.00	1.00	1.00	1.00	1.00	1.00	1.00	1.00	1.00	1.00	1.00	1.00	0.99	1.00	1.00	1.00	1.00	1.00	1.00	1.00	1.00	1.00	1.00	1.00	1.00	1.00	1.00	1.00
MRSA100_1_342	1.00	1.00	0.97	0.95	0.97	1.00	1.00	1.00	0.97	1.00	0.97	0.97	0.97	0.97	0.97	0.97	1.00	0.97	1.00	1.00	1.00	0.97	1.00	0.97	1.00	1.00	0.97	1.00	0.97	1.00	0.97	0.97	0.97	0.99	1.00	0.97	0.97	0.97	1.00	1.00	0.97	1.00	0.97	0.97	0.97	1.00	1.00	0.97	0.97
MRSA100_1_343	1.00	1.00	1.00	0.99	1.00	1.00	1.00	1.00	1.00	1.00	1.00	1.00	1.00	1.00	1.00	1.00	1.00	1.00	1.00	1.00	1.00	1.00	1.00	1.00	1.00	1.00	0.99	1.00	1.00	1.00	1.00	1.00	1.00	1.00	1.00	1.00	1.00	1.00	1.00	1.00	1.00	1.00	1.00	1.00	1.00	1.00	1.00	1.00	1.00
MRSA100_1_344	1.00	0.99	0.99	0.99	0.99	1.00	1.00	1.00	0.99	1.00	0.99	0.99	0.99	0.99	0.99	0.99	1.00	0.99	1.00	1.00	1.00	0.99	1.00	0.99	1.00	1.00	0.99	1.00	0.99	1.00	0.99	0.99	0.99	0.99	1.00	0.99	0.99	0.99	1.00	1.00	0.99	1.00	0.99	0.99	0.99	1.00	1.00	0.99	0.99
MRSA100_1_345	1.00	0.99	1.00	0.98	1.00	1.00	1.00	1.00	1.00	1.00	1.00	1.00	1.00	1.00	1.00	1.00	1.00	1.00	1.00	1.00	1.00	1.00	1.00	1.00	1.00	1.00	1.00	1.00	1.00	1.00	1.00	1.00	1.00	1.00	1.00	1.00	1.00	1.00	1.00	1.00	1.00	1.00	1.00	1.00	1.00	1.00	1.00	1.00	1.00
MRSA100_1_346	1.00	1.00	1.00	0.97	1.00	1.00	1.00	1.00	1.00	1.00	1.00	1.00	1.00	1.00	1.00	1.00	1.00	1.00	1.00	1.00	1.00	1.00	1.00	1.00	1.00	1.00	1.00	1.00	1.00	1.00	1.00	1.00	1.00	0.03	1.00	1.00	1.00	1.00	1.00	1.00	1.00	1.00	1.00	1.00	1.00	1.00	1.00	1.00	1.00
MRSA100_1_347	1.00	0.99	0.98	0.94	0.99	1.00	1.00	1.00	0.99	1.00	0.99	0.99	0.99	0.99	0.99	0.99	1.00	0.99	1.00	1.00	1.00	0.99	1.00	0.99	1.00	1.00	0.99	1.00	0.99	1.00	0.99	0.99	0.99	0.02	1.00	0.98	0.99	0.99	1.00	1.00	0.99	1.00	0.99	0.99	0.98	1.00	1.00	0.99	0.99
MRSA100_1_348	1.00	0.90	0.91	0.86	0.91	1.00	1.00	1.00	0.91	1.00	0.91	0.91	0.91	0.91	0.91	0.91	1.00	0.91	1.00	1.00	1.00	0.91	1.00	0.91	1.00	1.00	0.91	1.00	0.91	1.00	0.91	0.91	0.91	0.90	1.00	0.91	0.91	0.91	1.00	1.00	0.91	1.00	0.91	0.91	0.91	1.00	1.00	0.91	0.91
MRSA100_1_349	1.00	0.99	0.99	0.90	0.99	1.00	1.00	1.00	0.99	1.00	0.99	0.99	0.99	0.99	0.99	0.99	0.99	0.99	1.00	1.00	1.00	0.99	1.00	0.99	1.00	1.00	0.99	1.00	0.99	1.00	0.99	0.99	0.99	0.98	1.00	0.99	0.99	0.99	1.00	1.00	0.99	0.99	0.99	0.99	0.99	1.00	1.00	0.99	0.99
MRSA100_1_35	1.00	0.84	0.83	0.95	0.83	1.00	1.00	1.00	0.83	1.00	0.83	0.83	0.83	0.83	0.83	0.83	1.00	0.83	1.00	1.00	1.00	0.83	1.00	0.83	1.00	1.00	0.83	1.00	0.83	1.00	0.83	0.83	0.83	0.80	1.00	0.83	0.83	0.83	1.00	1.00	0.83	1.00	0.83	0.83	0.83	1.00	1.00	0.83	0.83
MRSA100_1_351	1.00	0.99	0.99	0.95	0.99	1.00	1.00	1.00	0.99	1.00	0.99	0.99	0.99	0.99	0.99	0.99	1.00	0.99	1.00	1.00	1.00	0.99	1.00	0.99	1.00	1.00	0.99	1.00	0.99	1.00	0.99	0.99	0.99	0.99	1.00	0.99	0.99	0.99	1.00	1.00	0.99	1.00	0.99	0.99	0.99	1.00	1.00	0.99	0.99
MRSA100_1_352	1.00	1.00	1.00	0.96	1.00	1.00	1.00	1.00	1.00	1.00	1.00	1.00	1.00	1.00	1.00	1.00	1.00	1.00	1.00	1.00	1.00	1.00	1.00	1.00	1.00	1.00	1.00	1.00	1.00	1.00	1.00	1.00	1.00	1.00	1.00	1.00	1.00	1.00	1.00	1.00	1.00	1.00	1.00	1.00	1.00	1.00	1.00	1.00	1.00
MRSA100_1_353	1.00	0.96	0.96	0.82	0.96	1.00	1.00	1.00	0.96	1.00	0.96	0.96	0.96	0.96	0.96	0.96	1.00	0.96	1.00	1.00	1.00	0.96	1.00	0.96	1.00	1.00	0.96	1.00	0.96	1.00	0.96	0.96	0.96	1.00	1.00	0.96	0.96	0.96	1.00	1.00	0.96	1.00	0.96	0.96	0.96	1.00	1.00	0.96	0.96
MRSA100_1_354	1.00	0.88	0.80	0.78	0.80	1.00	1.00	1.00	0.80	1.00	0.80	0.80	0.80	0.80	0.81	0.80	1.00	0.80	1.00	1.00	1.00	0.80	1.00	0.80	1.00	1.00	0.80	1.00	0.80	1.00	0.80	0.80	0.80	0.86	1.00	0.80	0.80	0.80	1.00	1.00	0.80	1.00	0.81	0.80	0.80	1.00	1.00	0.80	0.80
MRSA100_1_355	1.00	0.99	1.00	0.97	1.00	1.00	1.00	1.00	1.00	1.00	1.00	1.00	1.00	1.00	1.00	1.00	1.00	1.00	1.00	1.00	1.00	1.00	1.00	1.00	1.00	1.00	1.00	1.00	1.00	1.00	1.00	1.00	1.00	1.00	1.00	1.00	1.00	1.00	1.00	1.00	1.00	1.00	1.00	1.00	1.00	1.00	1.00	1.00	1.00
MRSA100_1_357	1.00	1.00	1.00	0.94	1.00	1.00	1.00	1.00	1.00	1.00	1.00	1.00	1.00	1.00	1.00	1.00	1.00	1.00	1.00	1.00	1.00	0.99	1.00	1.00	1.00	1.00	1.00	1.00	1.00	1.00	1.00	1.00	1.00	1.00	1.00	1.00	1.00	1.00	1.00	1.00	1.00	1.00	1.00	1.00	1.00	1.00	1.00	1.00	1.00
MRSA100_1_358	1.00	0.99	0.99	0.98	0.99	1.00	1.00	1.00	0.99	1.00	0.99	0.99	0.99	0.99	0.99	0.99	1.00	0.99	1.00	1.00	1.00	0.99	1.00	0.99	1.00	1.00	0.99	1.00	0.99	1.00	0.99	0.99	0.99	0.99	1.00	0.99	0.99	0.99	1.00	1.00	0.99	1.00	0.99	0.99	0.99	1.00	1.00	0.99	0.99
MRSA100_1_359	1.00	0.99	0.99	0.98	0.99	1.00	1.00	1.00	0.99	1.00	0.99	0.99	0.99	0.99	0.99	0.99	1.00	0.99	1.00	1.00	1.00	0.99	1.00	0.99	1.00	1.00	0.99	1.00	0.99	1.00	0.99	0.99	0.99	0.99	1.00	0.99	0.99	0.99	1.00	1.00	0.99	1.00	0.99	0.99	0.99	1.00	1.00	0.99	0.99
MRSA100_1_36	1.00	0.95	0.97	0.94	0.97	1.00	1.00	1.00	0.96	1.00	0.97	0.97	0.97	0.97	0.97	0.97	1.00	0.97	1.00	1.00	1.00	0.97	1.00	0.97	1.00	1.00	0.97	1.00	0.97	1.00	0.97	0.97	0.97	0.96	1.00	0.97	0.97	0.97	1.00	1.00	0.97	1.00	0.97	0.97	0.97	1.00	1.00	0.97	0.97
MRSA100_1_360	1.00	1.00	1.00	0.98	1.00	1.00	1.00	1.00	1.00	1.00	1.00	1.00	1.00	1.00	1.00	1.00	1.00	1.00	1.00	1.00	1.00	1.00	1.00	1.00	1.00	1.00	1.00	1.00	1.00	1.00	1.00	1.00	1.00	0.99	1.00	1.00	1.00	0.99	1.00	1.00	1.00	1.00	0.99	1.00	1.00	1.00	1.00	1.00	1.00
MRSA100_1_361	1.00	1.00	1.00	0.99	0.99	1.00	0.99	0.99	1.00	1.00	1.00	1.00	1.00	1.00	1.00	1.00	1.00	1.00	1.00	0.99	1.00	1.00	1.00	1.00	1.00	1.00	1.00	0.99	1.00	0.99	1.00	1.00	1.00	1.00	1.00	1.00	1.00	0.99	1.00	1.00	1.00	1.00	1.00	1.00	1.00	1.00	0.99	1.00	1.00
MRSA100_1_362	1.00	1.00	1.00	0.97	1.00	1.00	1.00	1.00	1.00	1.00	1.00	1.00	1.00	1.00	1.00	1.00	1.00	1.00	1.00	1.00	1.00	1.00	1.00	1.00	1.00	1.00	1.00	1.00	1.00	1.00	1.00	1.00	1.00	0.99	1.00	1.00	1.00	1.00	1.00	1.00	1.00	1.00	1.00	1.00	1.00	1.00	1.00	1.00	1.00
MRSA100_1_363	1.00	0.87	0.87	0.90	0.87	1.00	1.00	1.00	0.87	1.00	0.87	0.87	0.87	0.87	0.87	0.87	1.00	0.87	1.00	1.00	1.00	0.87	1.00	0.87	1.00	1.00	0.87	1.00	0.87	1.00	0.87	0.87	0.87	0.82	1.00	0.87	0.87	0.87	1.00	1.00	0.87	1.00	0.87	0.87	0.87	1.00	1.00	0.87	0.87
MRSA100_1_364	1.00	0.98	0.98	0.95	0.98	1.00	1.00	1.00	0.98	1.00	0.98	0.98	0.98	0.98	0.98	0.98	1.00	0.98	1.00	1.00	1.00	0.98	1.00	0.98	1.00	1.00	0.98	1.00	0.98	1.00	0.98	0.98	0.98	0.99	1.00	0.98	0.98	0.98	1.00	1.00	0.98	1.00	0.98	0.98	0.98	1.00	1.00	0.98	0.98
MRSA100_1_365	1.00	0.98	1.00	0.98	1.00	1.00	1.00	1.00	1.00	1.00	1.00	1.00	1.00	1.00	1.00	1.00	1.00	1.00	1.00	1.00	1.00	1.00	1.00	1.00	1.00	1.00	1.00	1.00	1.00	1.00	1.00	1.00	1.00	0.98	1.00	1.00	1.00	1.00	1.00	1.00	1.00	1.00	1.00	1.00	1.00	1.00	1.00	1.00	1.00
MRSA100_1_367	1.00	0.99	1.00	0.94	1.00	1.00	1.00	1.00	1.00	1.00	1.00	1.00	1.00	1.00	1.00	1.00	1.00	1.00	1.00	1.00	1.00	1.00	1.00	1.00	0.94	1.00	1.00	1.00	1.00	1.00	1.00	1.00	1.00	1.00	1.00	1.00	1.00	1.00	1.00	1.00	1.00	1.00	1.00	1.00	1.00	1.00	1.00	1.00	1.00
MRSA100_1_368	1.00	0.99	0.99	0.97	0.99	1.00	1.00	1.00	0.99	1.00	0.99	0.99	0.99	0.99	0.99	0.99	1.00	0.99	1.00	1.00	1.00	0.99	1.00	0.99	1.00	1.00	0.99	1.00	0.99	1.00	0.99	0.99	0.99	0.99	1.00	0.99	0.99	0.99	1.00	1.00	0.99	1.00	0.99	0.99	0.99	1.00	1.00	0.99	0.99
MRSA100_1_369	1.00	0.99	0.98	0.99	0.98	1.00	1.00	1.00	0.98	1.00	0.98	0.98	0.98	0.98	0.98	0.98	1.00	0.98	1.00	1.00	1.00	0.98	1.00	0.98	1.00	1.00	0.98	1.00	0.98	1.00	0.98	0.98	0.98	0.99	1.00	0.98	0.98	0.98	1.00	1.00	0.98	1.00	0.98	0.98	0.98	1.00	1.00	0.98	0.98
MRSA100_1_37	1.00	0.98	0.98	0.97	0.98	1.00	1.00	1.00	0.98	1.00	0.98	0.97	0.98	0.98	0.98	0.98	1.00	0.98	1.00	1.00	1.00	0.98	1.00	0.98	1.00	1.00	0.98	1.00	0.98	1.00	0.98	0.98	0.98	0.98	1.00	0.98	0.98	0.98	1.00	1.00	0.98	1.00	0.98	0.98	0.98	1.00	1.00	0.98	0.98
MRSA100_1_370	1.00	0.97	0.97	0.90	0.97	1.00	1.00	1.00	0.97	1.00	0.97	0.97	0.97	0.97	0.97	0.97	1.00	0.97	1.00	1.00	1.00	0.97	1.00	0.97	1.00	1.00	0.97	1.00	0.97	1.00	0.97	0.97	0.97	0.97	1.00	0.97	0.97	0.97	1.00	1.00	0.97	1.00	0.97	0.97	0.97	1.00	1.00	0.97	0.97
MRSA100_1_371	1.00	0.98	1.00	0.98	1.00	1.00	1.00	1.00	1.00	1.00	1.00	1.00	1.00	1.00	1.00	1.00	1.00	1.00	1.00	1.00	1.00	1.00	1.00	1.00	1.00	1.00	1.00	1.00	1.00	1.00	1.00	1.00	1.00	1.00	1.00	1.00	1.00	1.00	1.00	1.00	1.00	1.00	1.00	1.00	1.00	1.00	1.00	1.00	0.99
MRSA100_1_372	1.00	0.98	0.99	0.93	0.99	1.00	1.00	1.00	0.99	1.00	0.99	0.99	0.99	0.99	0.99	0.99	1.00	0.99	1.00	1.00	1.00	0.99	1.00	0.99	1.00	1.00	0.99	1.00	0.99	1.00	0.99	0.99	0.99	0.99	1.00	0.99	0.99	0.99	1.00	1.00	0.99	1.00	0.99	0.99	0.99	1.00	1.00	0.99	0.99
MRSA100_1_373	1.00	0.99	0.99	0.97	0.99	1.00	1.00	1.00	0.99	1.00	0.99	0.99	0.99	0.99	0.99	0.99	1.00	0.99	1.00	1.00	1.00	0.99	1.00	0.99	1.00	1.00	0.99	1.00	0.99	1.00	0.99	0.99	0.99	0.99	1.00	0.99	0.99	0.99	1.00	1.00	0.99	1.00	0.99	0.99	0.99	1.00	1.00	0.99	0.99
MRSA100_1_374	1.00	1.00	1.00	0.98	1.00	1.00	1.00	1.00	1.00	1.00	1.00	1.00	1.00	1.00	1.00	1.00	1.00	1.00	1.00	1.00	1.00	1.00	1.00	1.00	1.00	1.00	1.00	1.00	1.00	1.00	1.00	1.00	1.00	1.00	1.00	1.00	1.00	1.00	1.00	1.00	1.00	1.00	1.00	1.00	1.00	1.00	1.00	1.00	1.00
MRSA100_1_375	1.00	1.00	0.98	0.96	0.98	1.00	1.00	1.00	0.98	1.00	0.98	0.98	0.98	0.98	0.98	0.98	1.00	0.98	1.00	1.00	1.00	0.98	1.00	0.98	1.00	1.00	0.98	1.00	0.98	1.00	0.98	0.98	0.98	0.98	1.00	0.98	0.98	0.98	1.00	1.00	0.98	1.00	0.98	0.98	0.98	1.00	1.00	0.98	0.98
MRSA100_1_376	1.00	0.99	0.99	0.96	0.99	1.00	1.00	1.00	0.99	1.00	0.99	0.99	0.99	0.99	0.99	0.99	1.00	0.99	1.00	1.00	1.00	0.99	1.00	0.99	1.00	1.00	0.99	1.00	0.99	1.00	0.99	0.99	0.99	0.99	1.00	0.99	0.99	0.99	1.00	1.00	0.99	1.00	0.99	0.99	0.99	1.00	1.00	0.99	0.99
MRSA100_1_377	1.00	1.00	1.00	0.99	1.00	1.00	1.00	1.00	1.00	1.00	1.00	1.00	1.00	1.00	1.00	1.00	1.00	1.00	1.00	1.00	1.00	1.00	1.00	1.00	1.00	1.00	1.00	1.00	1.00	1.00	1.00	1.00	1.00	1.00	1.00	1.00	1.00	1.00	1.00	1.00	1.00	1.00	1.00	1.00	1.00	1.00	1.00	1.00	1.00
MRSA100_1_378	1.00	0.99	0.98	0.96	0.98	1.00	1.00	1.00	0.98	1.00	0.98	0.98	0.98	0.98	0.98	0.98	1.00	0.98	1.00	1.00	1.00	0.98	1.00	0.98	1.00	1.00	0.98	1.00	0.98	1.00	0.98	0.98	0.98	0.98	1.00	0.98	0.98	0.98	1.00	1.00	0.98	1.00	0.98	0.98	0.98	1.00	1.00	0.98	0.98
MRSA100_1_379	1.00	0.98	0.99	0.94	0.99	1.00	1.00	1.00	0.99	1.00	0.99	0.99	0.99	0.99	0.99	0.99	1.00	0.99	1.00	1.00	1.00	0.99	1.00	0.99	1.00	1.00	0.99	1.00	0.99	1.00	0.99	0.99	0.99	0.98	1.00	0.99	0.99	0.99	1.00	1.00	0.99	1.00	0.99	0.99	0.99	1.00	1.00	0.99	0.99
MRSA100_1_38	1.00	0.99	0.90	0.88	0.91	1.00	1.00	1.00	0.91	1.00	0.91	0.91	0.91	0.91	0.91	0.90	1.00	0.91	1.00	1.00	1.00	0.91	1.00	0.91	1.00	1.00	0.91	1.00	0.91	1.00	0.91	0.91	0.91	0.98	1.00	0.90	0.91	0.91	1.00	1.00	0.91	0.99	0.91	0.91	0.91	1.00	1.00	0.91	0.91
MRSA100_1_380	1.00	0.99	0.99	0.97	0.99	1.00	1.00	1.00	0.99	1.00	0.99	0.99	0.99	0.99	0.99	0.99	1.00	0.99	1.00	1.00	1.00	0.99	1.00	0.99	1.00	1.00	0.99	1.00	0.99	1.00	0.99	0.99	0.99	0.99	1.00	0.99	0.99	0.99	1.00	1.00	0.99	1.00	0.99	0.99	0.99	1.00	1.00	0.99	0.99
MRSA100_1_381	1.00	0.99	0.99	0.84	0.99	1.00	1.00	1.00	0.99	1.00	0.99	0.99	0.99	0.99	0.99	0.99	1.00	0.99	1.00	1.00	1.00	0.99	1.00	0.99	1.00	1.00	0.99	1.00	0.99	1.00	0.99	0.99	0.99	0.99	1.00	0.99	0.99	0.99	1.00	1.00	0.99	1.00	0.99	0.99	0.99	1.00	1.00	0.99	0.99
MRSA100_1_384	1.00	1.00	0.99	0.98	0.99	1.00	1.00	1.00	0.99	1.00	0.99	0.99	0.99	0.99	0.99	0.99	1.00	0.99	1.00	1.00	1.00	0.99	1.00	0.99	1.00	1.00	0.99	1.00	0.99	1.00	0.99	0.99	0.99	0.99	1.00	0.99	0.99	0.99	1.00	1.00	0.99	1.00	0.99	0.99	0.99	1.00	1.00	0.99	0.99
MRSA100_1_385	1.00	0.96	0.97	0.96	0.97	0.99	1.00	1.00	0.97	1.00	0.97	0.97	0.97	0.97	0.97	0.97	1.00	0.97	1.00	1.00	1.00	0.97	1.00	0.97	1.00	1.00	0.97	1.00	0.97	1.00	0.97	0.97	0.97	0.95	1.00	0.97	0.97	0.97	1.00	0.99	0.97	1.00	0.97	0.97	0.96	1.00	1.00	0.97	0.97
MRSA100_1_388	1.00	0.97	0.99	0.98	0.99	1.00	1.00	1.00	0.99	1.00	0.99	0.99	0.99	0.99	0.99	0.99	1.00	0.99	1.00	1.00	1.00	0.99	1.00	0.99	1.00	1.00	0.99	1.00	0.99	1.00	0.99	0.99	0.99	0.99	1.00	0.99	0.99	0.99	1.00	1.00	0.99	1.00	0.99	0.99	0.99	1.00	1.00	0.99	0.99
MRSA100_1_389	1.00	1.00	0.97	0.92	0.97	1.00	1.00	1.00	0.97	1.00	0.97	0.97	0.97	0.97	0.97	0.97	1.00	0.97	1.00	1.00	1.00	0.97	1.00	0.97	1.00	1.00	0.97	1.00	0.97	1.00	0.97	0.97	0.97	0.97	1.00	0.97	0.97	0.97	1.00	1.00	0.97	1.00	0.97	0.97	0.97	1.00	1.00	0.97	0.97
MRSA100_1_390	1.00	0.98	1.00	0.97	1.00	1.00	1.00	1.00	1.00	1.00	1.00	1.00	1.00	1.00	1.00	1.00	1.00	1.00	1.00	1.00	1.00	1.00	1.00	1.00	1.00	1.00	1.00	1.00	1.00	1.00	1.00	1.00	1.00	0.98	1.00	1.00	1.00	1.00	1.00	1.00	1.00	1.00	1.00	1.00	1.00	1.00	1.00	1.00	1.00
MRSA100_1_392	1.00	1.00	0.99	0.96	0.99	1.00	1.00	1.00	0.99	1.00	0.99	0.99	0.99	0.99	0.99	0.99	1.00	0.99	1.00	1.00	1.00	0.99	1.00	0.99	1.00	1.00	0.99	1.00	0.99	1.00	0.99	0.99	0.99	0.98	1.00	0.99	0.99	0.99	1.00	1.00	0.99	1.00	0.99	0.99	0.99	1.00	1.00	0.99	0.99
MRSA100_1_393	1.00	0.98	0.99	0.98	1.00	0.96	1.00	1.00	0.99	1.00	1.00	0.99	1.00	0.99	1.00	1.00	1.00	1.00	1.00	1.00	1.00	1.00	1.00	0.99	1.00	1.00	0.99	1.00	1.00	1.00	1.00	1.00	0.99	0.99	1.00	0.99	0.99	0.99	1.00	1.00	1.00	1.00	1.00	1.00	0.99	1.00	1.00	0.99	1.00
MRSA100_1_394	1.00	1.00	1.00	0.98	1.00	1.00	0.99	0.99	1.00	1.00	1.00	1.00	1.00	1.00	1.00	1.00	0.99	1.00	1.00	0.99	1.00	1.00	1.00	1.00	1.00	1.00	1.00	0.99	1.00	0.99	1.00	1.00	1.00	1.00	1.00	1.00	1.00	1.00	1.00	1.00	1.00	0.99	1.00	1.00	1.00	1.00	0.99	1.00	1.00
MRSA100_1_395	1.00	0.99	0.99	0.98	0.99	1.00	1.00	1.00	0.99	1.00	0.99	0.99	0.99	0.99	0.99	0.99	1.00	0.99	1.00	1.00	1.00	0.99	1.00	0.99	1.00	1.00	0.99	1.00	0.99	1.00	0.99	0.99	0.99	0.99	1.00	0.99	0.99	0.99	1.00	1.00	0.99	1.00	0.99	0.99	0.99	1.00	1.00	0.99	0.99
MRSA100_1_396	1.00	0.96	1.00	0.97	1.00	1.00	1.00	1.00	1.00	1.00	1.00	1.00	1.00	1.00	1.00	1.00	1.00	1.00	1.00	1.00	1.00	1.00	1.00	1.00	1.00	1.00	1.00	1.00	1.00	1.00	1.00	1.00	1.00	1.00	1.00	1.00	1.00	1.00	1.00	1.00	1.00	1.00	1.00	1.00	1.00	1.00	1.00	1.00	1.00
MRSA100_1_397	1.00	1.00	1.00	0.97	1.00	1.00	1.00	1.00	1.00	1.00	1.00	1.00	1.00	1.00	1.00	1.00	1.00	1.00	1.00	1.00	1.00	1.00	1.00	1.00	1.00	1.00	1.00	1.00	1.00	1.00	1.00	1.00	1.00	0.99	1.00	1.00	1.00	1.00	1.00	1.00	1.00	1.00	1.00	1.00	1.00	1.00	1.00	1.00	1.00
MRSA100_1_398	1.00	0.98	1.00	0.96	1.00	1.00	1.00	1.00	1.00	1.00	1.00	1.00	1.00	1.00	1.00	1.00	1.00	1.00	1.00	1.00	1.00	1.00	1.00	1.00	1.00	1.00	1.00	1.00	1.00	1.00	1.00	1.00	1.00	1.00	1.00	1.00	1.00	1.00	1.00	1.00	1.00	1.00	1.00	1.00	1.00	1.00	1.00	1.00	1.00
MRSA100_1_399	1.00	0.99	1.00	0.98	1.00	1.00	1.00	1.00	1.00	1.00	1.00	1.00	1.00	1.00	1.00	1.00	1.00	1.00	1.00	1.00	1.00	1.00	1.00	1.00	1.00	1.00	1.00	1.00	1.00	1.00	1.00	1.00	1.00	0.99	1.00	1.00	1.00	1.00	1.00	1.00	1.00	1.00	1.00	1.00	1.00	1.00	1.00	1.00	1.00
MRSA100_1_4	1.00	0.97	0.92	0.94	0.92	1.00	1.00	1.00	0.92	1.00	0.92	0.92	0.92	0.92	0.92	0.92	1.00	0.92	1.00	1.00	1.00	0.92	1.00	0.92	1.00	1.00	0.92	1.00	0.92	1.00	0.92	0.92	0.92	0.96	1.00	0.92	0.92	0.92	1.00	1.00	0.92	1.00	0.92	0.92	0.92	1.00	1.00	0.92	0.92
MRSA100_1_400	1.00	0.98	0.99	0.00	0.99	1.00	1.00	1.00	0.99	1.00	0.99	0.99	0.99	0.99	0.99	0.99	1.00	0.99	1.00	1.00	1.00	0.99	1.00	0.99	1.00	1.00	0.99	1.00	0.99	1.00	0.99	0.99	0.99	0.98	1.00	0.99	0.99	0.99	1.00	1.00	0.99	1.00	0.99	0.99	0.99	1.00	1.00	0.99	0.99
MRSA100_1_401	1.00	1.00	1.00	0.93	1.00	1.00	1.00	1.00	1.00	1.00	1.00	1.00	1.00	1.00	1.00	1.00	1.00	1.00	1.00	1.00	1.00	1.00	1.00	1.00	1.00	0.99	1.00	1.00	1.00	1.00	1.00	1.00	1.00	1.00	1.00	1.00	1.00	1.00	1.00	1.00	1.00	1.00	1.00	0.99	1.00	1.00	1.00	1.00	0.99
MRSA100_1_402	1.00	1.00	1.00	0.95	1.00	1.00	1.00	1.00	1.00	1.00	1.00	1.00	1.00	1.00	1.00	1.00	1.00	1.00	1.00	1.00	1.00	1.00	1.00	1.00	1.00	1.00	1.00	1.00	1.00	1.00	1.00	1.00	1.00	0.99	1.00	1.00	1.00	1.00	1.00	1.00	1.00	1.00	1.00	1.00	1.00	1.00	1.00	1.00	1.00
MRSA100_1_403	1.00	0.92	0.92	0.88	0.92	1.00	1.00	1.00	0.92	1.00	0.92	0.92	0.92	0.92	0.92	0.92	1.00	0.92	1.00	1.00	1.00	0.92	1.00	0.92	1.00	1.00	0.92	1.00	0.92	1.00	0.92	0.92	0.92	0.92	1.00	0.92	0.92	0.92	1.00	1.00	0.92	1.00	0.92	0.92	0.92	1.00	1.00	0.92	0.92
MRSA100_1_404	1.00	0.96	0.97	0.91	0.97	1.00	1.00	1.00	0.97	1.00	0.97	0.97	0.97	0.97	0.97	0.97	1.00	0.97	1.00	1.00	1.00	0.97	1.00	0.97	1.00	1.00	0.97	1.00	0.97	1.00	0.97	0.97	0.97	0.97	1.00	0.97	0.97	0.97	1.00	1.00	0.97	1.00	0.97	0.97	0.97	1.00	1.00	0.97	0.97
MRSA100_1_405	1.00	0.98	0.97	0.96	0.97	1.00	1.00	1.00	0.97	1.00	0.97	0.97	0.97	0.97	0.97	0.97	1.00	0.97	0.99	1.00	1.00	0.97	1.00	0.97	1.00	1.00	0.97	1.00	0.97	1.00	0.97	0.97	0.97	0.99	1.00	0.97	0.97	0.97	1.00	1.00	0.97	1.00	0.97	0.97	0.97	1.00	1.00	0.97	0.97
MRSA100_1_406	1.00	0.97	0.98	0.68	0.98	1.00	1.00	1.00	0.98	1.00	0.98	0.98	0.98	0.98	0.98	0.98	1.00	0.98	1.00	1.00	1.00	0.98	1.00	0.98	1.00	1.00	0.98	1.00	0.98	1.00	0.98	0.98	0.98	0.94	1.00	0.98	0.98	0.98	1.00	1.00	0.98	1.00	0.98	0.98	0.98	1.00	1.00	0.98	0.98
MRSA100_1_407	1.00	0.99	0.99	0.97	0.99	1.00	1.00	1.00	0.99	1.00	0.99	0.99	0.99	0.99	0.99	0.99	1.00	0.99	1.00	1.00	1.00	0.99	1.00	0.99	1.00	1.00	0.99	1.00	0.99	1.00	0.99	0.99	0.99	0.99	1.00	0.99	0.99	0.99	1.00	1.00	0.99	1.00	0.99	0.99	0.99	1.00	1.00	0.99	0.99
MRSA100_1_408	1.00	1.00	1.00	0.98	1.00	1.00	1.00	1.00	1.00	1.00	1.00	1.00	1.00	1.00	1.00	1.00	1.00	1.00	1.00	1.00	1.00	1.00	1.00	1.00	1.00	1.00	1.00	1.00	1.00	1.00	1.00	1.00	1.00	1.00	1.00	1.00	1.00	1.00	1.00	1.00	1.00	1.00	1.00	1.00	1.00	1.00	1.00	1.00	1.00
MRSA100_1_409	1.00	1.00	1.00	0.97	1.00	1.00	1.00	1.00	1.00	1.00	1.00	1.00	1.00	1.00	1.00	1.00	1.00	1.00	1.00	1.00	1.00	1.00	1.00	1.00	1.00	1.00	1.00	1.00	1.00	1.00	1.00	1.00	1.00	1.00	1.00	1.00	0.99	1.00	1.00	1.00	1.00	1.00	1.00	1.00	1.00	1.00	1.00	1.00	1.00
MRSA100_1_41	1.00	1.00	0.95	0.91	0.95	1.00	1.00	1.00	0.95	1.00	0.95	0.95	0.95	0.95	0.95	0.95	1.00	0.95	1.00	1.00	1.00	0.95	1.00	0.95	1.00	1.00	0.95	1.00	0.95	1.00	0.95	0.95	0.95	0.98	1.00	0.95	0.95	0.95	1.00	1.00	0.95	1.00	0.95	0.95	0.95	1.00	1.00	0.95	0.95
MRSA100_1_411	1.00	1.00	1.00	0.96	1.00	1.00	1.00	1.00	1.00	1.00	1.00	1.00	1.00	1.00	1.00	1.00	1.00	1.00	1.00	1.00	1.00	1.00	1.00	1.00	1.00	1.00	1.00	1.00	1.00	1.00	1.00	1.00	1.00	1.00	1.00	1.00	1.00	1.00	1.00	1.00	1.00	1.00	1.00	1.00	1.00	1.00	1.00	1.00	1.00
MRSA100_1_412	1.00	1.00	0.99	0.98	0.99	1.00	1.00	1.00	0.99	1.00	0.99	0.99	0.99	0.99	0.99	0.99	1.00	0.99	1.00	1.00	1.00	0.99	1.00	0.99	1.00	1.00	0.99	1.00	0.99	1.00	0.99	0.99	0.99	0.99	1.00	0.99	0.99	0.99	1.00	1.00	0.99	1.00	0.99	0.99	0.99	1.00	1.00	0.99	0.99
MRSA100_1_413	1.00	1.00	1.00	0.99	1.00	1.00	1.00	1.00	1.00	1.00	1.00	1.00	1.00	1.00	1.00	1.00	1.00	1.00	1.00	1.00	1.00	1.00	1.00	1.00	1.00	1.00	1.00	1.00	1.00	1.00	1.00	1.00	1.00	1.00	1.00	1.00	1.00	1.00	1.00	1.00	1.00	1.00	1.00	1.00	1.00	1.00	1.00	1.00	1.00
MRSA100_1_415	1.00	0.99	0.99	0.97	0.99	1.00	1.00	1.00	0.99	1.00	0.99	0.99	0.99	0.99	0.99	0.99	1.00	0.97	1.00	1.00	1.00	0.99	1.00	0.99	1.00	1.00	0.99	1.00	0.99	1.00	0.99	0.99	0.96	0.99	1.00	0.99	0.99	0.99	1.00	1.00	0.99	1.00	0.99	0.99	0.99	1.00	1.00	0.99	0.99
MRSA100_1_416	1.00	0.98	0.98	0.95	0.98	1.00	1.00	1.00	0.98	1.00	0.98	0.98	0.98	0.98	0.98	0.98	1.00	0.98	1.00	1.00	1.00	0.98	1.00	0.98	1.00	1.00	0.98	1.00	0.98	1.00	0.98	0.98	0.98	0.97	1.00	0.98	0.98	0.98	1.00	1.00	0.98	1.00	0.97	0.98	0.98	1.00	1.00	0.98	0.98
MRSA100_1_417	1.00	0.99	0.99	0.96	0.99	1.00	1.00	1.00	0.99	1.00	0.99	0.99	0.99	0.99	0.99	0.99	1.00	0.99	1.00	1.00	1.00	0.99	1.00	0.99	1.00	1.00	0.99	1.00	0.99	1.00	0.99	0.99	0.99	0.98	1.00	0.99	0.99	0.99	1.00	1.00	0.99	1.00	0.99	0.99	0.99	1.00	1.00	0.99	0.99
MRSA100_1_418	1.00	1.00	1.00	0.96	1.00	1.00	1.00	1.00	1.00	1.00	1.00	1.00	1.00	1.00	1.00	1.00	1.00	1.00	1.00	1.00	1.00	1.00	1.00	1.00	1.00	1.00	1.00	1.00	1.00	1.00	1.00	1.00	1.00	0.99	1.00	1.00	1.00	1.00	1.00	1.00	1.00	1.00	1.00	1.00	1.00	1.00	1.00	1.00	1.00
MRSA100_1_419	1.00	0.98	1.00	0.95	1.00	1.00	1.00	1.00	1.00	1.00	1.00	1.00	1.00	1.00	1.00	1.00	1.00	1.00	1.00	1.00	1.00	1.00	1.00	1.00	1.00	1.00	1.00	1.00	1.00	1.00	1.00	1.00	1.00	1.00	1.00	1.00	1.00	1.00	1.00	1.00	1.00	1.00	1.00	1.00	1.00	1.00	1.00	1.00	1.00
MRSA100_1_421	1.00	1.00	1.00	0.98	1.00	1.00	1.00	1.00	1.00	1.00	1.00	1.00	1.00	1.00	1.00	1.00	1.00	1.00	1.00	1.00	1.00	1.00	1.00	1.00	1.00	1.00	1.00	1.00	1.00	1.00	1.00	1.00	1.00	1.00	1.00	1.00	1.00	1.00	1.00	1.00	1.00	1.00	1.00	1.00	1.00	1.00	1.00	1.00	1.00
MRSA100_1_422	1.00	1.00	1.00	0.97	1.00	1.00	1.00	1.00	1.00	1.00	1.00	1.00	1.00	1.00	1.00	1.00	1.00	1.00	1.00	1.00	1.00	1.00	1.00	1.00	1.00	1.00	1.00	1.00	1.00	1.00	1.00	1.00	1.00	0.99	1.00	1.00	1.00	1.00	1.00	1.00	1.00	1.00	1.00	1.00	1.00	1.00	1.00	1.00	1.00
MRSA100_1_423	1.00	1.00	1.00	0.96	1.00	1.00	1.00	1.00	1.00	1.00	1.00	1.00	1.00	1.00	1.00	1.00	1.00	1.00	1.00	1.00	1.00	1.00	1.00	1.00	1.00	1.00	1.00	1.00	1.00	1.00	1.00	1.00	1.00	0.99	1.00	1.00	1.00	1.00	1.00	1.00	1.00	1.00	1.00	1.00	1.00	1.00	1.00	1.00	1.00
MRSA100_1_424	1.00	0.98	0.99	0.86	0.99	1.00	1.00	1.00	0.99	1.00	0.99	0.99	0.99	0.99	0.99	0.99	1.00	0.99	1.00	1.00	1.00	0.99	1.00	0.99	1.00	1.00	0.99	1.00	0.99	1.00	0.99	0.99	0.99	0.98	1.00	0.99	0.99	0.99	1.00	1.00	0.99	1.00	0.99	0.99	0.99	1.00	1.00	0.99	0.99
MRSA100_1_425	1.00	1.00	1.00	0.84	1.00	1.00	1.00	1.00	1.00	1.00	1.00	1.00	1.00	1.00	1.00	1.00	1.00	1.00	1.00	1.00	1.00	1.00	1.00	1.00	1.00	1.00	1.00	1.00	1.00	1.00	1.00	1.00	1.00	1.00	1.00	1.00	1.00	1.00	1.00	1.00	1.00	1.00	1.00	1.00	1.00	1.00	1.00	1.00	1.00
MRSA100_1_426	1.00	1.00	1.00	0.99	1.00	1.00	1.00	1.00	1.00	1.00	1.00	1.00	1.00	1.00	1.00	1.00	1.00	1.00	1.00	1.00	1.00	1.00	1.00	1.00	1.00	1.00	1.00	1.00	1.00	1.00	1.00	1.00	1.00	1.00	1.00	1.00	1.00	1.00	1.00	1.00	1.00	1.00	1.00	1.00	1.00	1.00	1.00	1.00	1.00
MRSA100_1_427	1.00	0.99	1.00	0.89	1.00	1.00	1.00	1.00	1.00	1.00	1.00	0.99	1.00	1.00	1.00	1.00	1.00	1.00	1.00	1.00	1.00	1.00	1.00	1.00	1.00	1.00	1.00	1.00	1.00	1.00	1.00	1.00	1.00	0.98	1.00	1.00	1.00	1.00	1.00	1.00	1.00	1.00	1.00	1.00	1.00	1.00	1.00	1.00	1.00
MRSA100_1_428	1.00	0.99	0.98	0.97	0.98	1.00	1.00	1.00	0.98	1.00	0.98	0.98	0.98	0.98	0.98	0.98	1.00	0.98	1.00	1.00	1.00	0.98	1.00	0.98	1.00	1.00	0.98	1.00	0.98	1.00	0.98	0.98	0.98	0.99	1.00	0.98	0.98	0.98	1.00	1.00	0.98	1.00	0.98	0.98	0.98	1.00	1.00	0.98	0.98
MRSA100_1_429	1.00	0.99	0.99	0.96	0.99	1.00	1.00	1.00	0.99	1.00	0.99	0.99	0.99	0.99	0.99	0.99	1.00	0.99	1.00	1.00	1.00	0.99	1.00	0.99	1.00	1.00	0.99	1.00	0.99	1.00	0.99	0.99	0.99	0.99	1.00	0.99	0.99	0.99	1.00	1.00	0.99	1.00	0.99	0.99	0.99	1.00	1.00	0.99	0.99
MRSA100_1_43	1.00	0.98	0.98	0.97	0.98	1.00	1.00	1.00	0.98	1.00	0.98	0.98	0.98	0.98	0.98	0.98	1.00	0.98	1.00	1.00	1.00	0.98	1.00	0.98	1.00	1.00	0.98	1.00	0.98	1.00	0.98	0.98	0.98	0.98	1.00	0.98	0.98	0.98	1.00	1.00	0.98	1.00	0.98	0.98	0.98	1.00	1.00	0.98	0.98
MRSA100_1_431	1.00	0.96	0.96	0.96	0.96	1.00	1.00	1.00	0.96	1.00	0.96	0.96	0.96	0.96	0.96	0.96	1.00	0.96	1.00	1.00	1.00	0.96	1.00	0.96	1.00	1.00	0.96	1.00	0.96	1.00	0.96	0.96	0.96	0.99	1.00	0.96	0.96	0.96	1.00	1.00	0.96	1.00	0.96	0.96	0.96	1.00	1.00	0.96	0.96
MRSA100_1_432	1.00	1.00	1.00	0.99	1.00	1.00	1.00	1.00	1.00	1.00	1.00	1.00	1.00	1.00	1.00	1.00	1.00	1.00	1.00	1.00	1.00	1.00	1.00	1.00	1.00	1.00	1.00	1.00	1.00	1.00	1.00	1.00	1.00	1.00	1.00	1.00	1.00	1.00	1.00	1.00	1.00	1.00	1.00	1.00	1.00	1.00	1.00	1.00	1.00
MRSA100_1_435	1.00	0.99	0.97	0.95	0.97	1.00	1.00	1.00	0.97	1.00	0.97	0.97	0.97	0.97	0.98	0.97	1.00	0.97	1.00	1.00	1.00	0.97	1.00	0.97	1.00	1.00	0.97	1.00	0.97	1.00	0.97	0.97	0.97	0.99	1.00	0.97	0.97	0.97	1.00	1.00	0.97	1.00	0.98	0.97	0.97	1.00	1.00	0.97	0.97
MRSA100_1_436	1.00	1.00	0.98	0.97	0.98	1.00	1.00	1.00	0.98	1.00	0.98	0.98	0.98	0.98	0.97	0.98	1.00	0.98	1.00	1.00	1.00	0.98	1.00	0.98	1.00	1.00	0.98	1.00	0.98	1.00	0.98	0.98	0.98	0.99	1.00	0.98	0.98	0.98	1.00	1.00	0.98	1.00	0.98	0.98	0.98	1.00	1.00	0.98	0.98
MRSA100_1_437	1.00	1.00	0.98	0.95	0.98	1.00	1.00	1.00	0.98	1.00	0.98	0.98	0.98	0.98	0.98	0.98	1.00	0.98	1.00	1.00	1.00	0.98	1.00	0.98	1.00	0.99	0.98	1.00	0.98	1.00	0.98	0.98	0.98	0.98	0.99	0.98	0.98	0.98	1.00	1.00	0.98	1.00	0.98	0.98	0.98	1.00	1.00	0.98	0.98
MRSA100_1_438	1.00	0.99	1.00	0.98	1.00	1.00	1.00	1.00	1.00	1.00	1.00	1.00	1.00	1.00	1.00	1.00	1.00	1.00	1.00	1.00	1.00	1.00	1.00	1.00	1.00	1.00	1.00	1.00	1.00	1.00	1.00	1.00	1.00	1.00	1.00	1.00	1.00	1.00	1.00	1.00	1.00	1.00	1.00	1.00	1.00	1.00	1.00	1.00	1.00
MRSA100_1_439	1.00	0.98	0.99	0.98	0.99	1.00	1.00	1.00	0.99	1.00	0.99	0.99	0.99	0.99	0.99	0.99	1.00	0.99	1.00	1.00	1.00	0.99	1.00	0.99	1.00	1.00	0.99	1.00	0.99	1.00	0.99	0.99	0.99	0.99	1.00	0.99	0.99	0.99	1.00	1.00	0.99	1.00	0.99	0.99	0.99	1.00	1.00	0.99	0.99
MRSA100_1_44	1.00	0.97	0.96	0.89	0.96	1.00	1.00	1.00	0.96	1.00	0.96	0.96	0.96	0.96	0.96	0.96	1.00	0.96	1.00	1.00	1.00	0.96	1.00	0.96	1.00	1.00	0.96	1.00	0.96	1.00	0.96	0.96	0.96	0.98	1.00	0.96	0.96	0.96	1.00	1.00	0.96	1.00	0.96	0.96	0.96	1.00	1.00	0.96	0.96
MRSA100_1_440	1.00	0.99	1.00	0.98	1.00	1.00	1.00	1.00	1.00	1.00	1.00	1.00	1.00	1.00	1.00	1.00	1.00	1.00	1.00	1.00	1.00	1.00	1.00	1.00	1.00	1.00	1.00	1.00	1.00	1.00	1.00	1.00	1.00	0.99	1.00	1.00	1.00	1.00	1.00	1.00	1.00	1.00	0.99	1.00	1.00	1.00	1.00	1.00	1.00
MRSA100_1_441	0.99	1.00	1.00	0.97	1.00	1.00	1.00	1.00	1.00	1.00	1.00	1.00	1.00	1.00	1.00	1.00	1.00	1.00	1.00	1.00	1.00	1.00	1.00	1.00	1.00	1.00	1.00	1.00	1.00	1.00	1.00	1.00	1.00	0.99	1.00	1.00	1.00	1.00	1.00	1.00	1.00	1.00	1.00	1.00	1.00	1.00	1.00	1.00	1.00
MRSA100_1_442	1.00	1.00	1.00	0.97	1.00	0.99	1.00	1.00	1.00	1.00	1.00	1.00	1.00	1.00	1.00	1.00	1.00	1.00	1.00	1.00	1.00	1.00	1.00	1.00	1.00	1.00	1.00	1.00	1.00	1.00	1.00	1.00	1.00	1.00	1.00	1.00	0.99	1.00	1.00	0.99	1.00	1.00	1.00	1.00	1.00	1.00	1.00	1.00	1.00
MRSA100_1_443	1.00	0.99	1.00	0.95	1.00	1.00	1.00	1.00	1.00	1.00	1.00	1.00	1.00	1.00	1.00	1.00	1.00	1.00	1.00	1.00	1.00	1.00	1.00	1.00	1.00	1.00	1.00	1.00	1.00	1.00	1.00	1.00	1.00	0.99	1.00	1.00	1.00	1.00	1.00	1.00	1.00	1.00	1.00	1.00	1.00	1.00	1.00	1.00	1.00
MRSA100_1_444	0.99	0.98	0.99	0.87	0.99	1.00	1.00	1.00	0.99	1.00	0.99	0.99	0.99	0.99	0.99	0.99	1.00	0.99	1.00	1.00	1.00	0.99	1.00	0.99	1.00	1.00	0.99	1.00	0.99	1.00	0.99	0.99	0.99	0.99	1.00	0.99	0.99	0.99	1.00	1.00	0.99	1.00	0.99	0.99	0.99	0.99	1.00	0.99	0.99
MRSA100_1_445	1.00	1.00	1.00	1.00	1.00	1.00	1.00	1.00	1.00	1.00	1.00	1.00	1.00	1.00	1.00	1.00	1.00	1.00	1.00	1.00	1.00	1.00	1.00	1.00	1.00	1.00	1.00	1.00	1.00	1.00	1.00	1.00	1.00	0.99	1.00	1.00	1.00	1.00	1.00	1.00	1.00	1.00	1.00	1.00	1.00	1.00	1.00	1.00	1.00
MRSA100_1_448	1.00	0.99	0.99	0.97	0.99	1.00	1.00	1.00	0.99	1.00	0.99	0.99	0.99	0.99	0.99	0.99	1.00	0.99	0.99	1.00	1.00	0.99	1.00	0.99	1.00	1.00	0.99	1.00	0.99	1.00	0.99	0.99	0.99	0.99	1.00	0.99	0.99	0.99	0.99	1.00	0.99	1.00	0.99	0.99	0.99	1.00	1.00	0.99	0.99
MRSA100_1_45	1.00	0.92	0.98	0.96	0.98	1.00	1.00	1.00	0.98	1.00	0.98	0.98	0.98	0.98	0.98	0.98	1.00	0.98	1.00	1.00	1.00	0.98	1.00	0.98	1.00	1.00	0.98	1.00	0.98	1.00	0.98	0.98	0.98	0.06	1.00	0.98	0.98	0.98	1.00	1.00	0.98	1.00	0.98	0.98	0.98	1.00	1.00	0.98	0.98
MRSA100_1_451	1.00	0.97	0.98	0.91	0.98	1.00	1.00	1.00	0.98	1.00	0.98	0.98	0.98	0.98	0.98	0.98	1.00	0.98	1.00	1.00	1.00	0.98	1.00	0.98	1.00	1.00	0.98	1.00	0.98	1.00	0.98	0.98	0.98	0.97	1.00	0.98	0.98	0.98	1.00	1.00	0.98	1.00	0.98	0.98	0.98	1.00	1.00	0.98	0.98
MRSA100_1_452	1.00	0.98	0.96	0.94	0.96	1.00	1.00	1.00	0.96	1.00	0.96	0.96	0.96	0.96	0.96	0.96	1.00	0.96	1.00	1.00	1.00	0.96	1.00	0.96	1.00	1.00	0.96	1.00	0.96	1.00	0.96	0.96	0.96	0.98	1.00	0.96	0.96	0.96	1.00	1.00	0.96	1.00	0.96	0.96	0.96	1.00	1.00	0.96	0.96
MRSA100_1_453	1.00	1.00	0.96	0.92	0.96	1.00	1.00	1.00	0.96	1.00	0.96	0.96	0.96	0.96	0.96	0.96	1.00	0.96	1.00	1.00	1.00	0.96	1.00	0.96	1.00	1.00	0.96	1.00	0.96	1.00	0.96	0.96	0.96	1.00	1.00	0.96	0.96	0.96	1.00	1.00	0.96	1.00	0.96	0.96	0.96	1.00	1.00	0.96	0.96
MRSA100_1_454	1.00	1.00	1.00	0.97	0.99	1.00	1.00	1.00	1.00	1.00	1.00	1.00	1.00	1.00	1.00	1.00	1.00	1.00	1.00	1.00	1.00	1.00	1.00	1.00	1.00	1.00	1.00	1.00	0.99	1.00	1.00	1.00	1.00	1.00	1.00	1.00	1.00	1.00	1.00	1.00	1.00	1.00	1.00	1.00	1.00	1.00	1.00	1.00	1.00
MRSA100_1_455	1.00	0.98	0.98	0.97	0.98	1.00	1.00	1.00	0.98	1.00	0.98	0.98	0.98	0.98	0.98	0.98	1.00	0.98	1.00	1.00	1.00	0.98	1.00	0.98	1.00	1.00	0.98	1.00	0.98	1.00	0.98	0.98	0.98	0.98	1.00	0.98	0.98	0.98	1.00	1.00	0.98	1.00	0.98	0.98	0.98	1.00	1.00	0.98	0.98
MRSA100_1_456	1.00	0.99	0.98	0.96	0.98	1.00	1.00	1.00	0.98	1.00	0.98	0.98	0.98	0.98	0.98	0.98	1.00	0.98	1.00	1.00	1.00	0.98	1.00	0.98	1.00	1.00	0.98	1.00	0.98	1.00	0.98	0.98	0.98	0.99	1.00	0.98	0.98	0.98	1.00	1.00	0.98	1.00	0.98	0.98	0.98	1.00	1.00	0.98	0.98
MRSA100_1_457	1.00	1.00	0.99	0.93	0.99	1.00	1.00	1.00	0.99	1.00	0.99	0.99	0.99	0.99	0.99	0.99	1.00	0.99	1.00	1.00	1.00	0.99	1.00	0.99	1.00	1.00	0.99	1.00	0.99	1.00	0.99	0.99	0.99	0.99	1.00	0.99	0.99	0.99	1.00	1.00	0.99	1.00	0.99	0.99	0.99	1.00	1.00	0.99	0.99
MRSA100_1_458	1.00	0.98	0.98	0.98	0.98	1.00	1.00	1.00	0.98	1.00	0.98	0.98	0.98	0.98	0.98	0.98	1.00	0.98	1.00	1.00	1.00	0.98	1.00	0.98	1.00	1.00	0.98	1.00	0.98	1.00	0.98	0.98	0.98	0.99	1.00	0.98	0.98	0.98	1.00	1.00	0.98	1.00	0.98	0.98	0.98	1.00	1.00	0.98	0.98
MRSA100_1_459	1.00	0.98	0.99	0.97	0.99	1.00	1.00	1.00	0.99	1.00	0.99	0.99	0.99	0.99	0.99	0.99	1.00	0.99	1.00	1.00	1.00	0.99	1.00	0.99	1.00	1.00	0.99	1.00	0.99	1.00	0.99	0.99	0.99	0.98	1.00	0.99	0.99	0.99	1.00	1.00	0.99	1.00	0.99	0.99	0.99	1.00	1.00	0.99	0.99
MRSA100_1_460	1.00	0.97	0.98	0.94	0.98	1.00	1.00	1.00	0.98	1.00	0.98	0.98	0.98	0.98	0.98	0.98	1.00	0.98	1.00	1.00	1.00	0.98	1.00	0.98	1.00	1.00	0.98	1.00	0.98	1.00	0.98	0.98	0.98	0.97	1.00	0.98	0.98	0.98	1.00	1.00	0.98	1.00	0.98	0.98	0.98	1.00	1.00	0.98	0.98
MRSA100_1_461	1.00	0.99	0.99	0.98	0.99	0.99	1.00	1.00	0.99	1.00	0.99	0.99	0.99	0.99	0.99	0.99	1.00	0.99	1.00	1.00	1.00	0.99	1.00	0.99	1.00	1.00	0.99	1.00	0.99	1.00	0.99	0.99	0.99	0.99	1.00	0.99	0.99	0.99	1.00	1.00	0.99	1.00	0.99	0.99	0.99	1.00	1.00	0.99	0.99
MRSA100_1_462	1.00	0.99	0.99	0.98	0.99	1.00	1.00	1.00	0.99	1.00	0.99	0.99	0.99	0.99	0.99	0.99	1.00	0.99	1.00	1.00	1.00	0.99	1.00	0.99	1.00	1.00	0.99	1.00	0.99	1.00	0.99	0.99	0.99	1.00	1.00	0.99	0.99	0.99	1.00	1.00	0.99	1.00	0.99	0.99	0.99	1.00	1.00	0.99	0.99
MRSA100_1_463	0.99	0.99	0.99	0.98	0.99	1.00	1.00	1.00	0.99	1.00	0.99	0.99	0.99	0.99	0.99	0.99	1.00	0.99	1.00	1.00	1.00	0.99	1.00	0.99	1.00	1.00	0.99	1.00	0.99	1.00	0.99	0.99	0.99	1.00	1.00	0.99	0.99	0.99	1.00	1.00	0.99	1.00	0.99	0.99	0.99	0.99	1.00	0.99	0.99
MRSA100_1_464	1.00	0.99	0.99	0.98	0.99	1.00	1.00	1.00	0.99	1.00	0.99	0.99	0.99	0.99	0.99	0.99	1.00	0.99	1.00	1.00	1.00	0.99	1.00	0.99	1.00	1.00	0.99	1.00	0.99	1.00	0.99	0.99	0.99	1.00	1.00	0.99	0.99	0.99	1.00	1.00	0.99	1.00	0.99	0.99	0.99	1.00	1.00	0.99	0.99
MRSA100_1_465	1.00	1.00	0.99	0.98	0.99	1.00	1.00	1.00	0.99	1.00	0.99	0.99	0.99	0.99	0.99	0.99	1.00	0.99	1.00	1.00	1.00	0.99	1.00	0.99	1.00	1.00	0.99	1.00	0.99	1.00	0.99	0.99	0.99	1.00	1.00	0.99	0.99	0.99	1.00	1.00	0.99	1.00	0.99	0.99	0.99	1.00	1.00	0.99	0.99
MRSA100_1_466	1.00	0.98	0.98	0.95	0.98	1.00	1.00	1.00	0.98	1.00	0.98	0.98	0.98	0.98	0.98	0.98	1.00	0.98	1.00	1.00	1.00	0.98	1.00	0.98	1.00	1.00	0.98	1.00	0.98	1.00	0.98	0.98	0.98	0.98	1.00	0.98	0.98	0.98	1.00	1.00	0.98	1.00	0.98	0.98	0.98	1.00	1.00	0.98	0.98
MRSA100_1_467	1.00	0.98	0.98	0.97	0.98	1.00	0.98	0.98	0.98	1.00	0.98	0.98	0.98	0.98	0.98	0.98	1.00	0.98	1.00	0.98	1.00	0.98	1.00	0.98	1.00	1.00	0.98	0.98	0.98	0.98	0.98	0.98	0.98	0.97	1.00	0.98	0.98	0.98	1.00	1.00	0.98	1.00	0.98	0.98	0.98	1.00	0.98	0.98	0.98
MRSA100_1_468	1.00	1.00	0.99	0.96	0.99	1.00	0.99	0.99	0.99	1.00	0.99	0.99	0.99	0.99	0.99	0.99	1.00	0.99	1.00	0.99	0.99	0.99	1.00	0.99	1.00	1.00	0.99	0.99	0.99	0.99	0.99	0.99	0.99	0.99	1.00	0.99	0.99	0.99	1.00	1.00	0.99	1.00	0.99	0.99	0.99	1.00	0.99	0.99	0.99
MRSA100_1_469	1.00	0.97	0.99	0.97	0.99	1.00	1.00	1.00	0.99	1.00	0.99	0.99	0.99	0.99	0.99	0.99	1.00	0.99	1.00	1.00	1.00	0.99	1.00	0.99	1.00	1.00	0.99	1.00	0.99	1.00	0.99	0.99	0.99	0.97	1.00	0.99	0.99	0.99	1.00	1.00	0.99	1.00	0.99	0.99	0.99	1.00	1.00	0.99	0.99
MRSA100_1_47	1.00	0.91	0.96	0.91	0.96	1.00	1.00	1.00	0.96	1.00	0.96	0.95	0.96	0.96	0.96	0.96	1.00	0.96	1.00	1.00	1.00	0.96	1.00	0.96	1.00	1.00	0.96	1.00	0.96	1.00	0.96	0.96	0.96	0.95	1.00	0.96	0.96	0.96	1.00	1.00	0.96	1.00	0.96	0.96	0.96	1.00	1.00	0.96	0.96
MRSA100_1_470	1.00	0.97	0.97	0.96	0.97	1.00	1.00	1.00	0.97	1.00	0.97	0.97	0.97	0.97	0.97	0.97	1.00	0.97	1.00	1.00	1.00	0.97	1.00	0.97	1.00	1.00	0.97	1.00	0.97	1.00	0.97	0.97	0.97	0.98	1.00	0.97	0.97	0.97	1.00	1.00	0.97	1.00	0.97	0.97	0.97	1.00	1.00	0.97	0.97
MRSA100_1_471	1.00	1.00	0.98	0.98	0.98	1.00	1.00	1.00	0.98	1.00	0.98	0.98	0.98	0.98	0.98	0.98	1.00	0.98	1.00	1.00	1.00	0.98	1.00	0.98	1.00	1.00	0.98	1.00	0.98	1.00	0.98	0.98	0.98	0.98	1.00	0.98	0.98	0.98	1.00	1.00	0.98	1.00	0.98	0.98	0.98	1.00	1.00	0.98	0.98
MRSA100_1_472	1.00	0.96	0.97	0.94	0.97	1.00	1.00	1.00	0.97	1.00	0.97	0.97	0.97	0.97	0.97	0.97	1.00	0.97	1.00	1.00	1.00	0.97	1.00	0.97	1.00	1.00	0.97	1.00	0.97	1.00	0.97	0.97	0.97	0.97	1.00	0.97	0.97	0.97	1.00	1.00	0.97	1.00	0.97	0.97	0.97	1.00	1.00	0.97	0.97
MRSA100_1_473	1.00	1.00	0.97	0.96	0.97	1.00	1.00	1.00	0.97	1.00	0.97	0.97	0.97	0.97	0.97	0.97	1.00	0.97	1.00	1.00	1.00	0.97	1.00	0.97	1.00	1.00	0.97	1.00	0.97	1.00	0.97	0.97	0.97	0.99	1.00	0.97	0.97	0.97	1.00	1.00	0.97	1.00	0.97	0.97	0.97	1.00	1.00	0.97	0.97
MRSA100_1_474	1.00	1.00	0.97	0.96	0.97	1.00	1.00	1.00	0.97	1.00	0.97	0.97	0.97	0.97	0.97	0.97	1.00	0.97	1.00	1.00	1.00	0.97	1.00	0.97	1.00	1.00	0.97	1.00	0.97	1.00	0.97	0.97	0.97	0.97	1.00	0.97	0.97	0.97	1.00	1.00	0.97	1.00	0.97	0.97	0.97	1.00	1.00	0.97	0.97
MRSA100_1_475	1.00	1.00	0.99	0.97	0.99	1.00	1.00	1.00	0.99	1.00	0.99	0.99	0.99	0.99	0.99	0.99	1.00	0.99	1.00	1.00	1.00	0.99	1.00	0.99	1.00	1.00	0.99	1.00	0.99	1.00	0.99	0.99	0.99	0.99	1.00	0.99	0.99	0.99	1.00	1.00	0.99	1.00	0.99	0.99	0.99	1.00	1.00	0.99	0.99
MRSA100_1_476	1.00	0.99	0.99	0.96	0.99	1.00	1.00	1.00	0.99	1.00	0.99	0.99	0.99	0.99	0.99	0.99	1.00	0.99	1.00	1.00	1.00	0.99	1.00	0.99	1.00	1.00	0.99	1.00	0.99	1.00	0.99	0.99	0.99	0.99	1.00	0.99	0.99	0.99	1.00	1.00	0.99	1.00	0.99	0.99	0.99	1.00	1.00	0.99	0.99
MRSA100_1_478	1.00	0.99	0.99	0.98	0.99	1.00	1.00	1.00	0.99	1.00	0.99	0.99	0.99	0.99	0.99	0.99	1.00	0.99	1.00	1.00	1.00	0.99	1.00	0.99	1.00	1.00	0.99	1.00	0.99	1.00	0.99	0.99	0.99	0.99	1.00	0.99	0.99	0.99	1.00	1.00	0.99	1.00	0.99	0.99	0.99	1.00	1.00	0.99	0.99
MRSA100_1_48	1.00	0.93	0.95	0.93	0.95	1.00	1.00	1.00	0.95	1.00	0.95	0.95	0.95	0.95	0.95	0.95	1.00	0.95	1.00	1.00	1.00	0.95	1.00	0.95	1.00	1.00	0.95	1.00	0.95	1.00	0.95	0.95	0.95	0.96	1.00	0.95	0.95	0.95	1.00	1.00	0.95	1.00	0.95	0.95	0.95	1.00	1.00	0.95	0.95
MRSA100_1_480	1.00	1.00	0.99	1.00	0.99	1.00	0.99	0.99	0.99	1.00	0.99	0.99	0.99	0.99	0.99	0.99	1.00	0.99	1.00	0.99	1.00	0.99	1.00	0.99	1.00	0.99	0.99	0.99	0.99	0.99	0.99	0.99	0.99	1.00	1.00	0.99	0.99	0.99	1.00	1.00	0.99	1.00	0.99	0.99	0.99	1.00	0.99	0.99	0.99
MRSA100_1_481	1.00	1.00	1.00	1.00	1.00	1.00	1.00	1.00	1.00	1.00	1.00	1.00	1.00	1.00	1.00	1.00	1.00	1.00	1.00	1.00	1.00	1.00	1.00	1.00	1.00	1.00	1.00	1.00	1.00	1.00	1.00	1.00	1.00	1.00	1.00	1.00	1.00	1.00	1.00	1.00	1.00	1.00	1.00	1.00	1.00	1.00	1.00	1.00	1.00
MRSA100_1_482	1.00	1.00	1.00	1.00	1.00	1.00	1.00	1.00	1.00	1.00	1.00	1.00	1.00	1.00	1.00	1.00	1.00	1.00	1.00	1.00	1.00	1.00	1.00	1.00	1.00	1.00	1.00	1.00	1.00	1.00	1.00	1.00	1.00	1.00	1.00	1.00	1.00	1.00	1.00	1.00	1.00	1.00	1.00	1.00	1.00	1.00	1.00	1.00	1.00
MRSA100_1_483	1.00	0.99	1.00	0.98	1.00	1.00	1.00	1.00	1.00	1.00	1.00	1.00	1.00	1.00	0.99	1.00	1.00	1.00	1.00	1.00	1.00	1.00	1.00	1.00	1.00	1.00	1.00	1.00	1.00	1.00	1.00	1.00	1.00	0.99	1.00	1.00	1.00	1.00	1.00	1.00	1.00	1.00	1.00	1.00	1.00	1.00	1.00	1.00	1.00
MRSA100_1_485	1.00	1.00	1.00	1.00	1.00	1.00	1.00	1.00	1.00	1.00	1.00	1.00	1.00	1.00	1.00	1.00	1.00	1.00	1.00	1.00	1.00	1.00	1.00	1.00	1.00	1.00	1.00	1.00	1.00	1.00	1.00	1.00	0.99	1.00	1.00	1.00	1.00	1.00	1.00	1.00	1.00	1.00	1.00	1.00	1.00	1.00	1.00	1.00	1.00
MRSA100_1_486	0.99	0.99	0.99	0.99	0.99	0.99	0.99	0.99	0.99	0.99	0.99	0.99	0.99	0.99	0.99	0.99	0.99	0.99	0.99	0.99	0.99	0.99	0.99	0.99	0.99	0.99	0.99	0.99	0.99	0.99	0.99	0.99	0.99	0.99	0.99	0.99	0.99	0.99	0.99	0.99	0.99	0.99	0.99	0.99	0.99	0.99	0.99	0.99	0.99
MRSA100_1_487	1.00	1.00	1.00	1.00	1.00	1.00	1.00	1.00	1.00	1.00	1.00	1.00	1.00	1.00	1.00	1.00	1.00	1.00	1.00	1.00	1.00	1.00	1.00	1.00	1.00	1.00	1.00	1.00	1.00	1.00	1.00	1.00	1.00	1.00	1.00	1.00	1.00	1.00	1.00	1.00	1.00	1.00	1.00	1.00	1.00	1.00	1.00	1.00	1.00
MRSA100_1_488	1.00	1.00	1.00	0.99	1.00	1.00	1.00	1.00	1.00	1.00	1.00	1.00	1.00	1.00	1.00	1.00	1.00	1.00	1.00	1.00	1.00	1.00	1.00	1.00	1.00	1.00	1.00	1.00	1.00	1.00	1.00	1.00	1.00	1.00	1.00	1.00	1.00	1.00	1.00	1.00	1.00	1.00	1.00	1.00	1.00	1.00	1.00	1.00	1.00
MRSA100_1_489	1.00	1.00	1.00	1.00	1.00	1.00	1.00	1.00	1.00	1.00	1.00	1.00	1.00	1.00	1.00	1.00	1.00	1.00	1.00	1.00	1.00	1.00	1.00	1.00	1.00	1.00	1.00	1.00	1.00	1.00	1.00	1.00	1.00	1.00	1.00	1.00	1.00	1.00	1.00	1.00	1.00	1.00	1.00	1.00	1.00	1.00	1.00	1.00	1.00
MRSA100_1_49	1.00	0.99	0.99	0.92	0.99	1.00	1.00	1.00	0.99	1.00	0.99	0.99	0.99	0.99	0.99	0.99	1.00	0.99	1.00	1.00	1.00	0.99	1.00	0.99	1.00	1.00	0.99	1.00	0.99	1.00	0.99	0.99	0.99	1.00	1.00	0.99	0.99	0.99	1.00	1.00	0.99	1.00	0.99	0.99	0.99	1.00	1.00	0.99	0.99
MRSA100_1_490	1.00	1.00	1.00	1.00	1.00	1.00	0.99	0.99	1.00	1.00	1.00	1.00	1.00	1.00	1.00	1.00	1.00	1.00	1.00	0.99	0.99	1.00	1.00	1.00	1.00	1.00	1.00	0.99	1.00	0.99	1.00	1.00	1.00	1.00	1.00	1.00	1.00	1.00	1.00	1.00	1.00	1.00	1.00	1.00	1.00	1.00	0.99	1.00	1.00
MRSA100_1_491	1.00	1.00	1.00	0.99	1.00	1.00	1.00	1.00	1.00	1.00	1.00	1.00	1.00	1.00	1.00	1.00	1.00	1.00	1.00	1.00	1.00	1.00	1.00	1.00	1.00	1.00	1.00	1.00	1.00	1.00	1.00	1.00	1.00	1.00	1.00	1.00	1.00	1.00	1.00	1.00	1.00	1.00	1.00	1.00	1.00	1.00	1.00	1.00	1.00
MRSA100_1_492	1.00	1.00	1.00	0.99	1.00	1.00	1.00	1.00	0.99	1.00	1.00	1.00	1.00	1.00	1.00	1.00	1.00	1.00	1.00	1.00	1.00	1.00	1.00	1.00	1.00	1.00	1.00	1.00	1.00	1.00	1.00	1.00	1.00	1.00	1.00	1.00	1.00	1.00	1.00	1.00	1.00	1.00	0.99	1.00	1.00	1.00	1.00	1.00	1.00
MRSA100_1_493	1.00	0.99	1.00	1.00	1.00	1.00	1.00	1.00	1.00	1.00	1.00	1.00	1.00	1.00	1.00	1.00	1.00	1.00	1.00	1.00	1.00	1.00	1.00	1.00	1.00	1.00	1.00	1.00	1.00	1.00	1.00	1.00	1.00	1.00	1.00	1.00	1.00	1.00	1.00	0.99	1.00	1.00	1.00	1.00	1.00	1.00	1.00	1.00	1.00
MRSA100_1_494	1.00	1.00	1.00	1.00	1.00	1.00	1.00	1.00	1.00	1.00	1.00	1.00	1.00	1.00	1.00	1.00	1.00	1.00	1.00	1.00	1.00	1.00	1.00	1.00	1.00	1.00	1.00	1.00	1.00	1.00	1.00	1.00	1.00	1.00	1.00	1.00	1.00	1.00	1.00	1.00	1.00	1.00	1.00	1.00	1.00	1.00	1.00	1.00	1.00
MRSA100_1_495	1.00	1.00	1.00	0.99	1.00	1.00	1.00	1.00	1.00	1.00	1.00	1.00	1.00	1.00	1.00	1.00	0.99	1.00	1.00	1.00	1.00	1.00	1.00	1.00	1.00	1.00	1.00	1.00	1.00	1.00	1.00	1.00	1.00	1.00	1.00	1.00	1.00	1.00	1.00	1.00	1.00	0.99	1.00	1.00	1.00	1.00	1.00	1.00	1.00
MRSA100_1_497	1.00	1.00	1.00	1.00	1.00	1.00	1.00	1.00	1.00	1.00	1.00	1.00	1.00	1.00	1.00	1.00	1.00	1.00	1.00	1.00	1.00	1.00	1.00	1.00	1.00	1.00	1.00	1.00	1.00	1.00	1.00	1.00	1.00	1.00	1.00	1.00	0.99	1.00	1.00	1.00	1.00	1.00	1.00	1.00	1.00	1.00	1.00	1.00	1.00
MRSA100_1_498	1.00	1.00	1.00	1.00	1.00	1.00	1.00	1.00	1.00	1.00	1.00	1.00	1.00	1.00	1.00	1.00	1.00	1.00	1.00	1.00	1.00	1.00	1.00	1.00	1.00	1.00	1.00	1.00	1.00	1.00	1.00	1.00	1.00	1.00	1.00	1.00	1.00	1.00	1.00	1.00	1.00	1.00	1.00	1.00	1.00	1.00	1.00	1.00	1.00
MRSA100_1_499	1.00	1.00	1.00	1.00	1.00	1.00	1.00	1.00	1.00	1.00	1.00	1.00	1.00	1.00	1.00	1.00	1.00	1.00	1.00	1.00	1.00	1.00	1.00	1.00	1.00	1.00	1.00	1.00	1.00	1.00	1.00	1.00	1.00	1.00	1.00	1.00	1.00	1.00	1.00	1.00	1.00	1.00	1.00	1.00	1.00	1.00	1.00	1.00	1.00
MRSA100_1_5	1.00	0.97	0.96	0.94	0.96	1.00	1.00	1.00	0.96	1.00	0.96	0.96	0.96	0.96	0.96	0.96	1.00	0.96	1.00	1.00	1.00	0.96	1.00	0.96	1.00	1.00	0.96	1.00	0.96	1.00	0.96	0.96	0.96	0.96	1.00	0.96	0.96	0.96	1.00	1.00	0.96	1.00	0.96	0.96	0.96	1.00	1.00	0.96	0.96
MRSA100_1_50	1.00	0.94	0.94	0.96	0.94	1.00	1.00	1.00	0.94	1.00	0.94	0.94	0.94	0.94	0.94	0.94	1.00	0.94	1.00	1.00	1.00	0.94	1.00	0.94	1.00	1.00	0.94	1.00	0.94	1.00	0.94	0.94	0.94	0.93	1.00	0.94	0.94	0.94	1.00	1.00	0.94	1.00	0.94	0.94	0.94	1.00	1.00	0.94	0.94
MRSA100_1_500	1.00	0.99	0.99	0.99	0.99	1.00	1.00	1.00	0.99	0.99	0.99	0.99	0.99	0.99	0.99	0.99	1.00	0.99	1.00	1.00	1.00	0.99	1.00	0.99	1.00	1.00	0.99	1.00	0.99	1.00	0.99	0.99	0.99	0.99	1.00	0.99	0.99	0.99	1.00	1.00	0.99	1.00	0.99	0.99	0.99	1.00	1.00	0.99	0.99
MRSA100_1_501	1.00	1.00	1.00	0.99	1.00	1.00	1.00	1.00	1.00	1.00	1.00	1.00	1.00	1.00	1.00	1.00	1.00	1.00	1.00	1.00	1.00	1.00	1.00	1.00	1.00	1.00	1.00	1.00	1.00	1.00	1.00	1.00	1.00	1.00	1.00	1.00	1.00	1.00	1.00	1.00	1.00	1.00	1.00	1.00	1.00	1.00	1.00	1.00	1.00
MRSA100_1_502	1.00	1.00	1.00	0.99	1.00	1.00	1.00	1.00	1.00	1.00	1.00	1.00	1.00	1.00	1.00	1.00	1.00	1.00	1.00	1.00	1.00	1.00	1.00	1.00	1.00	1.00	1.00	1.00	1.00	1.00	1.00	1.00	1.00	1.00	1.00	0.98	1.00	1.00	1.00	1.00	1.00	1.00	1.00	1.00	1.00	1.00	1.00	1.00	1.00
MRSA100_1_503	1.00	1.00	1.00	1.00	1.00	1.00	1.00	1.00	1.00	1.00	1.00	1.00	1.00	1.00	1.00	1.00	1.00	1.00	1.00	1.00	1.00	1.00	1.00	1.00	1.00	1.00	1.00	1.00	1.00	1.00	1.00	1.00	1.00	1.00	1.00	1.00	1.00	1.00	1.00	1.00	1.00	1.00	1.00	1.00	1.00	1.00	1.00	1.00	1.00
MRSA100_1_504	1.00	1.00	1.00	1.00	1.00	1.00	1.00	1.00	1.00	1.00	1.00	1.00	1.00	1.00	1.00	1.00	1.00	1.00	1.00	1.00	1.00	1.00	1.00	1.00	1.00	1.00	1.00	1.00	1.00	1.00	1.00	1.00	1.00	1.00	1.00	1.00	1.00	1.00	1.00	1.00	1.00	1.00	1.00	1.00	1.00	1.00	1.00	1.00	1.00
MRSA100_1_505	1.00	0.99	1.00	1.00	1.00	1.00	1.00	1.00	1.00	1.00	1.00	1.00	1.00	1.00	1.00	1.00	1.00	1.00	1.00	1.00	1.00	1.00	1.00	1.00	1.00	1.00	1.00	1.00	1.00	1.00	1.00	1.00	1.00	1.00	1.00	1.00	1.00	1.00	1.00	1.00	1.00	1.00	1.00	1.00	1.00	1.00	1.00	1.00	1.00
MRSA100_1_506	1.00	1.00	1.00	1.00	1.00	1.00	1.00	0.99	1.00	1.00	1.00	1.00	1.00	1.00	1.00	1.00	1.00	1.00	1.00	1.00	1.00	1.00	1.00	1.00	1.00	1.00	1.00	1.00	1.00	1.00	1.00	1.00	1.00	1.00	1.00	1.00	1.00	1.00	1.00	1.00	1.00	1.00	1.00	1.00	1.00	1.00	1.00	0.99	1.00
MRSA100_1_507	1.00	1.00	1.00	0.99	1.00	1.00	1.00	1.00	1.00	1.00	1.00	1.00	1.00	1.00	1.00	1.00	1.00	1.00	1.00	1.00	1.00	1.00	1.00	1.00	1.00	1.00	1.00	1.00	1.00	1.00	1.00	1.00	1.00	1.00	1.00	1.00	1.00	1.00	1.00	1.00	1.00	1.00	1.00	1.00	1.00	1.00	1.00	1.00	1.00
MRSA100_1_508	1.00	1.00	1.00	0.99	1.00	1.00	1.00	1.00	1.00	1.00	1.00	1.00	1.00	1.00	1.00	1.00	1.00	1.00	1.00	1.00	1.00	1.00	1.00	1.00	1.00	1.00	1.00	1.00	1.00	1.00	1.00	1.00	1.00	1.00	1.00	1.00	1.00	1.00	1.00	1.00	1.00	1.00	1.00	1.00	1.00	1.00	1.00	1.00	1.00
MRSA100_1_509	1.00	1.00	0.99	0.96	0.99	1.00	1.00	1.00	0.99	1.00	0.99	0.99	0.99	0.99	0.99	0.99	1.00	0.99	1.00	1.00	1.00	0.99	1.00	0.99	1.00	1.00	0.99	0.99	0.99	0.99	0.99	0.99	0.99	1.00	1.00	0.99	0.99	0.99	1.00	1.00	0.99	1.00	0.99	0.99	0.99	1.00	1.00	0.99	0.99
MRSA100_1_51	1.00	0.97	0.97	0.00	0.97	1.00	1.00	1.00	0.97	1.00	0.97	0.97	0.97	0.97	0.97	0.97	1.00	0.97	1.00	1.00	1.00	0.97	1.00	0.97	1.00	1.00	0.97	1.00	0.97	1.00	0.97	0.97	0.97	0.95	1.00	0.97	0.97	0.97	1.00	1.00	0.97	1.00	0.97	0.97	0.97	1.00	1.00	0.97	0.97
MRSA100_1_510	1.00	0.96	1.00	0.95	1.00	1.00	1.00	1.00	1.00	0.99	1.00	1.00	1.00	1.00	1.00	1.00	1.00	1.00	1.00	1.00	1.00	1.00	1.00	1.00	1.00	1.00	1.00	1.00	1.00	1.00	1.00	1.00	1.00	0.96	1.00	1.00	0.99	1.00	1.00	1.00	1.00	1.00	1.00	1.00	1.00	1.00	1.00	1.00	1.00
MRSA100_1_511	1.00	0.98	0.99	0.96	0.99	1.00	1.00	1.00	0.99	1.00	0.99	0.99	0.99	0.99	0.99	0.99	1.00	0.99	1.00	1.00	1.00	0.99	1.00	0.99	1.00	1.00	0.99	1.00	0.99	1.00	0.99	0.99	0.99	0.98	1.00	0.99	0.99	0.99	1.00	1.00	0.99	1.00	0.99	0.99	0.99	1.00	1.00	0.99	0.99
MRSA100_1_512	1.00	0.92	0.92	0.91	0.92	1.00	1.00	1.00	0.92	1.00	0.92	0.92	0.92	0.92	0.92	0.92	1.00	0.92	1.00	1.00	1.00	0.92	1.00	0.92	1.00	1.00	0.92	1.00	0.92	1.00	0.92	0.92	0.92	1.00	1.00	0.92	0.92	0.92	1.00	1.00	0.92	1.00	0.92	0.92	0.92	1.00	1.00	0.92	0.92
MRSA100_1_513	1.00	0.99	0.99	0.99	0.99	1.00	1.00	1.00	0.99	1.00	0.99	0.99	0.99	0.99	0.99	0.99	1.00	0.99	1.00	1.00	1.00	0.99	1.00	0.99	1.00	1.00	0.99	1.00	0.99	1.00	0.99	0.99	0.99	1.00	1.00	0.99	0.99	0.99	1.00	1.00	0.99	1.00	0.99	0.99	0.99	1.00	1.00	0.99	0.99
MRSA100_1_514	1.00	1.00	1.00	1.00	1.00	1.00	1.00	0.99	1.00	1.00	1.00	1.00	1.00	1.00	1.00	1.00	1.00	1.00	1.00	0.99	1.00	1.00	1.00	1.00	1.00	1.00	1.00	1.00	1.00	1.00	1.00	1.00	1.00	1.00	1.00	1.00	1.00	1.00	1.00	1.00	1.00	1.00	1.00	1.00	1.00	1.00	1.00	1.00	1.00
MRSA100_1_516	1.00	0.64	0.09	0.00	0.09	1.00	1.00	1.00	0.09	1.00	0.09	0.09	0.09	0.09	0.09	0.09	1.00	0.09	1.00	1.00	1.00	0.09	1.00	0.09	1.00	1.00	0.09	1.00	0.09	1.00	0.09	0.09	0.09	0.64	1.00	0.09	0.09	0.09	1.00	1.00	0.09	1.00	0.09	0.09	0.09	1.00	1.00	0.09	0.09
MRSA100_1_517	1.00	0.00	0.00	0.00	0.00	1.00	1.00	1.00	0.00	1.00	0.00	0.00	0.00	0.00	0.00	0.00	1.00	0.00	1.00	1.00	1.00	0.00	1.00	0.00	1.00	1.00	0.00	1.00	0.00	1.00	0.00	0.00	0.00	0.00	1.00	0.00	0.00	0.00	1.00	1.00	0.00	1.00	0.00	0.00	0.00	1.00	1.00	0.00	0.00
MRSA100_1_519	1.00	0.04	0.04	0.04	0.04	1.00	1.00	1.00	0.04	1.00	0.04	0.04	0.04	0.04	0.04	0.04	1.00	0.04	1.00	1.00	1.00	0.04	1.00	0.04	1.00	1.00	0.04	1.00	0.04	1.00	0.04	0.04	0.04	0.04	1.00	0.04	0.04	0.04	1.00	1.00	0.04	1.00	0.04	0.04	0.04	1.00	1.00	0.04	0.04
MRSA100_1_52	1.00	1.00	0.99	0.03	0.99	1.00	1.00	1.00	0.99	1.00	0.99	0.99	0.99	0.99	0.99	0.99	1.00	0.99	1.00	1.00	1.00	0.99	1.00	0.99	1.00	1.00	0.99	1.00	0.99	1.00	0.99	0.99	0.99	1.00	1.00	0.99	0.99	0.99	1.00	1.00	0.99	1.00	0.99	0.99	0.99	1.00	1.00	0.99	0.99
MRSA100_1_520	1.00	0.02	0.02	0.02	0.02	1.00	1.00	1.00	0.02	1.00	0.02	0.02	0.02	0.02	0.02	0.02	1.00	0.02	1.00	1.00	1.00	0.02	1.00	0.02	1.00	1.00	0.02	1.00	0.02	1.00	0.02	0.02	0.02	0.02	1.00	0.02	0.02	0.02	1.00	1.00	0.02	1.00	0.02	0.02	0.02	1.00	1.00	0.02	0.02
MRSA100_1_521	1.00	0.49	0.50	0.54	0.50	1.00	1.00	1.00	0.50	1.00	0.50	0.50	0.50	0.50	0.50	0.50	1.00	0.50	1.00	1.00	1.00	0.50	1.00	0.50	1.00	1.00	0.50	1.00	0.50	1.00	0.50	0.50	0.50	0.42	1.00	0.50	0.50	0.50	1.00	1.00	0.50	1.00	0.50	0.50	0.50	1.00	1.00	0.50	0.50
MRSA100_1_522	1.00	0.90	0.98	0.86	0.98	1.00	1.00	1.00	0.98	1.00	0.98	0.98	0.98	0.98	0.98	0.98	1.00	0.98	1.00	1.00	1.00	0.98	1.00	0.98	1.00	1.00	0.98	1.00	0.98	1.00	0.98	0.98	0.98	0.88	1.00	0.98	0.98	0.98	1.00	1.00	0.98	1.00	0.98	0.98	0.98	1.00	1.00	0.98	0.98
MRSA100_1_523	1.00	0.91	1.00	0.88	1.00	1.00	1.00	1.00	1.00	1.00	1.00	1.00	1.00	1.00	1.00	1.00	1.00	1.00	1.00	1.00	1.00	1.00	1.00	1.00	1.00	1.00	1.00	1.00	1.00	1.00	1.00	1.00	1.00	0.90	1.00	1.00	1.00	1.00	1.00	1.00	1.00	1.00	1.00	1.00	1.00	1.00	1.00	1.00	1.00
MRSA100_1_524	1.00	0.97	0.84	0.88	0.84	1.00	1.00	1.00	0.84	1.00	0.84	0.84	0.84	0.84	0.84	0.84	1.00	0.84	1.00	1.00	1.00	0.84	1.00	0.84	1.00	1.00	0.84	1.00	0.84	1.00	0.84	0.84	0.84	0.96	1.00	0.84	0.84	0.84	1.00	1.00	0.84	1.00	0.84	0.84	0.84	1.00	1.00	0.84	0.84
MRSA100_1_525	1.00	0.03	0.99	0.94	0.99	1.00	1.00	1.00	0.99	1.00	0.99	0.99	0.99	0.99	0.99	0.99	1.00	0.99	1.00	1.00	1.00	0.99	1.00	0.99	1.00	1.00	0.99	1.00	0.99	1.00	0.99	0.99	0.99	0.03	1.00	0.99	0.99	0.99	1.00	1.00	0.99	1.00	0.99	0.99	0.99	1.00	1.00	0.99	0.99
MRSA100_1_526	1.00	0.03	0.94	0.02	0.94	1.00	1.00	1.00	0.94	1.00	0.95	0.94	0.95	0.94	0.94	0.94	1.00	0.94	1.00	1.00	1.00	0.94	1.00	0.94	1.00	1.00	0.94	1.00	0.94	1.00	0.94	0.94	0.94	0.03	1.00	0.94	0.94	0.94	1.00	1.00	0.94	1.00	0.94	0.94	0.94	1.00	1.00	0.94	0.94
MRSA100_1_528	1.00	0.95	0.95	0.05	0.95	1.00	1.00	1.00	0.95	1.00	0.95	0.95	0.95	0.95	0.96	0.95	1.00	0.95	1.00	1.00	0.99	0.95	1.00	0.95	1.00	1.00	0.95	1.00	0.95	1.00	0.94	0.95	0.95	0.96	1.00	0.95	0.95	0.95	1.00	1.00	0.95	1.00	0.96	0.95	0.95	1.00	1.00	0.95	0.95
MRSA100_1_529	1.00	0.96	1.00	0.03	1.00	1.00	1.00	1.00	1.00	1.00	1.00	1.00	1.00	1.00	1.00	1.00	1.00	1.00	1.00	1.00	1.00	1.00	1.00	1.00	1.00	1.00	1.00	1.00	1.00	1.00	1.00	1.00	1.00	0.97	1.00	1.00	1.00	1.00	1.00	1.00	1.00	1.00	1.00	1.00	1.00	1.00	1.00	1.00	1.00
MRSA100_1_530	1.00	0.30	0.29	0.10	0.29	1.00	1.00	1.00	0.29	1.00	0.29	0.29	0.29	0.29	0.29	0.29	1.00	0.29	1.00	1.00	1.00	0.29	1.00	0.29	1.00	1.00	0.29	1.00	0.29	1.00	0.29	0.29	0.29	0.27	1.00	0.29	0.29	0.29	1.00	1.00	0.29	1.00	0.29	0.29	0.29	1.00	1.00	0.29	0.29
MRSA100_1_531	1.00	0.98	0.96	0.93	0.96	1.00	1.00	1.00	0.96	1.00	0.96	0.96	0.96	0.96	0.96	0.96	1.00	0.96	1.00	1.00	1.00	0.96	1.00	0.96	1.00	1.00	0.96	1.00	0.96	1.00	0.96	0.96	0.96	0.91	1.00	0.96	0.96	0.96	1.00	1.00	0.96	1.00	0.96	0.96	0.96	1.00	1.00	0.96	0.96
MRSA100_1_532	1.00	0.97	0.96	0.93	0.96	1.00	1.00	1.00	0.96	1.00	0.96	0.96	0.96	0.96	0.96	0.96	1.00	0.96	1.00	1.00	1.00	0.96	1.00	0.96	1.00	1.00	0.96	1.00	0.96	1.00	0.96	0.96	0.96	0.97	1.00	0.96	0.96	0.96	1.00	1.00	0.96	1.00	0.96	0.96	0.96	1.00	1.00	0.96	0.96
MRSA100_1_533	1.00	1.00	1.00	0.99	1.00	1.00	1.00	1.00	1.00	1.00	1.00	1.00	1.00	1.00	1.00	1.00	1.00	1.00	1.00	1.00	1.00	1.00	1.00	1.00	1.00	1.00	1.00	1.00	1.00	1.00	1.00	1.00	1.00	1.00	1.00	1.00	1.00	1.00	1.00	1.00	1.00	1.00	0.99	1.00	1.00	1.00	1.00	1.00	1.00
MRSA100_1_534	1.00	0.97	0.98	0.96	0.98	1.00	1.00	1.00	0.98	1.00	0.98	0.98	0.98	0.98	0.98	0.98	1.00	0.98	1.00	1.00	1.00	0.98	1.00	0.98	1.00	1.00	0.98	1.00	0.98	1.00	0.98	0.98	0.98	0.97	1.00	0.98	0.98	0.98	1.00	1.00	0.98	1.00	0.97	0.98	0.98	1.00	1.00	0.98	0.98
MRSA100_1_535	1.00	0.99	0.97	0.94	0.97	1.00	0.99	1.00	0.97	1.00	0.97	0.97	0.97	0.97	0.97	0.97	1.00	0.97	1.00	1.00	1.00	0.97	1.00	0.97	1.00	1.00	0.97	1.00	0.97	1.00	0.97	0.97	0.97	0.99	1.00	0.97	0.97	0.97	1.00	1.00	0.97	1.00	0.97	0.96	0.97	1.00	0.99	0.97	0.97
MRSA100_1_536	1.00	0.98	0.94	0.93	0.94	1.00	1.00	1.00	0.94	1.00	0.94	0.94	0.94	0.94	0.94	0.94	1.00	0.94	1.00	1.00	1.00	0.94	1.00	0.94	1.00	1.00	0.94	1.00	0.94	1.00	0.94	0.94	0.94	0.98	1.00	0.94	0.94	0.94	1.00	1.00	0.94	1.00	0.94	0.94	0.94	1.00	1.00	0.94	0.94
MRSA100_1_538	1.00	0.99	0.98	0.94	0.98	1.00	1.00	1.00	0.98	1.00	0.98	0.98	0.98	0.98	0.98	0.98	1.00	0.98	1.00	1.00	1.00	0.98	1.00	0.98	1.00	1.00	0.98	1.00	0.98	1.00	0.98	0.98	0.98	0.99	1.00	0.98	0.98	0.98	1.00	1.00	0.98	1.00	0.98	0.98	0.98	1.00	1.00	0.98	0.98
MRSA100_1_539	1.00	0.98	0.97	0.96	0.97	1.00	1.00	1.00	0.97	1.00	0.97	0.97	0.97	0.97	0.97	0.97	1.00	0.97	1.00	1.00	1.00	0.97	1.00	0.97	1.00	1.00	0.97	1.00	0.97	0.60	0.97	0.97	0.97	0.98	1.00	0.97	0.97	0.97	1.00	1.00	0.97	1.00	0.97	0.97	0.97	1.00	1.00	0.97	0.97
MRSA100_1_54	1.00	1.00	0.98	0.01	0.98	1.00	1.00	1.00	0.98	1.00	0.98	0.98	0.98	0.98	0.98	0.98	1.00	0.98	1.00	1.00	1.00	0.98	1.00	0.98	1.00	1.00	0.98	1.00	0.98	1.00	0.98	0.98	0.98	0.99	1.00	0.98	0.98	0.98	1.00	1.00	0.98	1.00	0.98	0.98	0.98	1.00	1.00	0.98	0.98
MRSA100_1_540	1.00	0.98	0.99	0.94	0.99	1.00	1.00	1.00	0.99	1.00	0.99	0.99	0.99	0.99	0.99	0.99	1.00	0.99	1.00	1.00	1.00	0.99	1.00	0.99	1.00	1.00	0.99	1.00	0.99	1.00	0.99	0.99	0.99	0.99	1.00	0.99	0.99	0.99	1.00	1.00	0.99	1.00	0.99	0.99	0.99	1.00	1.00	0.99	0.99
MRSA100_1_541	1.00	0.98	0.99	0.97	0.99	1.00	1.00	1.00	0.99	1.00	0.99	0.99	0.99	0.99	0.99	0.99	1.00	0.99	1.00	1.00	1.00	0.99	1.00	0.99	1.00	1.00	0.99	1.00	0.99	1.00	0.99	0.99	0.99	0.99	1.00	0.99	0.99	0.99	1.00	1.00	0.99	1.00	0.99	0.99	0.99	1.00	1.00	0.99	0.99
MRSA100_1_543	1.00	0.98	0.97	0.96	0.97	1.00	1.00	1.00	0.97	1.00	0.97	0.97	0.97	0.97	0.97	0.97	1.00	0.97	1.00	1.00	1.00	0.97	1.00	0.97	1.00	1.00	0.97	1.00	0.97	1.00	0.97	0.97	0.97	0.98	1.00	0.97	0.97	0.97	1.00	1.00	0.97	1.00	0.97	0.97	0.97	1.00	1.00	0.97	0.97
MRSA100_1_544	1.00	1.00	1.00	0.97	1.00	1.00	1.00	1.00	1.00	1.00	1.00	1.00	1.00	1.00	1.00	1.00	1.00	1.00	1.00	1.00	1.00	1.00	1.00	1.00	1.00	1.00	1.00	1.00	1.00	1.00	1.00	1.00	1.00	1.00	1.00	1.00	1.00	1.00	1.00	1.00	1.00	1.00	1.00	1.00	1.00	1.00	1.00	1.00	1.00
MRSA100_1_545	0.99	0.99	0.99	0.95	0.99	0.99	0.99	0.99	0.99	0.99	0.99	0.99	0.99	0.99	0.99	0.99	0.99	0.99	0.99	0.99	0.99	0.99	0.99	0.99	1.00	0.99	0.99	0.99	0.99	0.99	0.99	0.99	0.99	0.99	0.99	0.99	0.99	0.99	0.99	0.99	0.99	0.99	0.99	0.99	0.99	0.99	0.99	0.99	0.99
MRSA100_1_546	1.00	0.98	0.94	0.97	0.94	1.00	1.00	1.00	0.94	1.00	0.94	0.94	0.94	0.94	0.94	0.94	1.00	0.94	1.00	1.00	1.00	0.94	1.00	0.94	1.00	1.00	0.94	1.00	0.94	1.00	0.94	0.94	0.94	0.95	1.00	0.94	0.94	0.94	1.00	1.00	0.94	1.00	0.94	0.94	0.94	1.00	1.00	0.94	0.94
MRSA100_1_547	1.00	0.98	0.98	0.97	0.98	1.00	1.00	1.00	0.98	1.00	0.98	0.98	0.98	0.98	0.98	0.98	1.00	0.98	1.00	1.00	1.00	0.98	1.00	0.98	1.00	1.00	0.98	1.00	0.98	1.00	0.98	0.98	0.98	0.98	1.00	0.98	0.98	0.98	1.00	1.00	0.98	1.00	0.98	0.98	0.98	1.00	1.00	0.98	0.98
MRSA100_1_548	1.00	0.99	0.99	0.93	0.99	1.00	1.00	1.00	0.99	1.00	0.99	0.99	0.99	0.99	0.99	0.99	1.00	0.99	1.00	1.00	1.00	0.99	1.00	0.99	1.00	1.00	0.99	1.00	0.99	1.00	0.99	0.99	0.99	1.00	1.00	0.99	0.99	0.99	1.00	1.00	0.99	1.00	0.99	0.99	0.99	1.00	1.00	0.99	0.99
MRSA100_1_549	1.00	0.98	0.99	0.96	0.99	1.00	1.00	1.00	0.99	1.00	0.99	0.99	0.99	0.99	0.99	0.99	1.00	0.99	1.00	1.00	1.00	0.99	1.00	0.99	1.00	1.00	0.99	1.00	0.99	1.00	0.99	0.99	0.99	0.99	1.00	0.99	0.99	0.99	1.00	1.00	0.99	1.00	0.99	0.99	0.99	1.00	1.00	0.99	0.99
MRSA100_1_55	1.00	0.99	0.99	0.02	0.99	1.00	1.00	1.00	0.99	1.00	0.99	0.99	0.99	0.99	0.99	0.99	1.00	0.99	1.00	1.00	1.00	0.99	1.00	0.99	1.00	1.00	0.99	1.00	0.99	1.00	0.99	0.99	0.99	0.98	1.00	0.99	0.99	0.99	1.00	1.00	0.99	1.00	0.99	0.99	0.99	1.00	1.00	0.99	0.99
MRSA100_1_550	1.00	0.99	0.99	0.97	0.99	1.00	1.00	1.00	0.99	1.00	0.99	0.99	0.99	0.99	0.99	0.99	1.00	0.99	1.00	1.00	1.00	0.99	1.00	0.99	1.00	1.00	0.99	1.00	0.99	1.00	0.99	0.99	0.99	1.00	1.00	0.99	0.99	0.99	1.00	1.00	0.99	1.00	0.99	0.99	0.99	1.00	1.00	0.99	0.99
MRSA100_1_552	1.00	0.96	0.97	0.87	0.97	1.00	1.00	1.00	0.97	1.00	0.97	0.97	0.97	0.97	0.97	0.97	1.00	0.97	1.00	1.00	1.00	0.97	1.00	0.97	1.00	1.00	0.97	1.00	0.97	1.00	0.97	0.97	0.97	0.96	1.00	0.97	0.97	0.97	1.00	1.00	0.97	1.00	0.97	0.97	0.97	1.00	1.00	0.97	0.97
MRSA100_1_553	1.00	0.98	0.98	0.96	0.98	1.00	1.00	1.00	0.98	1.00	0.98	0.98	0.98	0.98	0.98	0.98	1.00	0.98	1.00	1.00	1.00	0.98	1.00	0.98	1.00	1.00	0.98	1.00	0.98	1.00	0.98	0.98	0.98	0.98	1.00	0.98	0.98	0.98	1.00	1.00	0.98	1.00	0.98	0.98	0.98	1.00	1.00	0.98	0.98
MRSA100_1_554	1.00	0.99	0.99	0.88	0.99	1.00	1.00	1.00	0.99	1.00	0.99	0.99	0.99	0.99	0.99	0.99	1.00	0.99	1.00	1.00	1.00	0.99	1.00	0.99	1.00	1.00	0.99	1.00	0.99	1.00	0.99	0.99	0.99	0.97	1.00	0.99	0.99	0.99	1.00	1.00	0.99	1.00	0.99	0.99	0.99	1.00	1.00	0.99	0.99
MRSA100_1_555	1.00	0.99	0.98	0.95	0.98	1.00	1.00	1.00	0.98	1.00	0.98	0.98	0.98	0.98	0.98	0.98	1.00	0.98	1.00	1.00	1.00	0.98	1.00	0.98	1.00	1.00	0.98	1.00	0.98	1.00	0.98	0.98	0.98	1.00	1.00	0.98	0.98	0.98	1.00	1.00	0.98	1.00	0.97	0.98	0.98	1.00	1.00	0.98	0.98
MRSA100_1_556	1.00	0.97	0.98	0.91	0.98	1.00	1.00	1.00	0.98	1.00	0.98	0.98	0.98	0.98	0.98	0.98	1.00	0.98	1.00	1.00	1.00	0.98	1.00	0.98	1.00	1.00	0.98	1.00	0.98	1.00	0.98	0.98	0.98	0.98	1.00	0.98	0.98	0.98	1.00	1.00	0.98	1.00	0.98	0.98	0.98	1.00	1.00	0.98	0.98
MRSA100_1_557	1.00	0.99	0.99	0.91	0.99	1.00	1.00	1.00	0.99	1.00	0.99	0.99	0.99	0.99	0.99	0.99	1.00	0.99	1.00	1.00	1.00	0.99	1.00	0.99	1.00	1.00	0.99	1.00	0.99	1.00	0.99	0.99	0.99	1.00	1.00	0.99	0.99	0.99	1.00	1.00	0.99	1.00	0.99	0.99	0.99	1.00	1.00	0.99	0.99
MRSA100_1_559	1.00	0.99	0.98	0.93	0.98	1.00	1.00	1.00	0.98	1.00	0.98	0.98	0.98	0.98	0.98	0.98	1.00	0.98	1.00	1.00	1.00	0.98	0.99	0.98	1.00	1.00	0.98	1.00	0.98	1.00	0.98	0.98	0.98	0.99	1.00	0.98	0.98	0.98	1.00	1.00	0.98	1.00	0.98	0.98	0.98	1.00	1.00	0.98	0.98
MRSA100_1_56	0.99	0.99	0.96	0.18	0.96	1.00	1.00	1.00	0.96	0.99	0.96	0.96	0.96	0.96	0.96	0.96	1.00	0.96	0.99	1.00	1.00	0.96	0.99	0.96	1.00	1.00	0.96	1.00	0.96	1.00	0.96	0.96	0.96	0.98	1.00	0.96	0.96	0.96	0.99	1.00	0.96	1.00	0.96	0.96	0.96	0.99	1.00	0.96	0.96
MRSA100_1_561	1.00	1.00	0.97	0.89	0.97	1.00	1.00	1.00	0.97	1.00	0.97	0.97	0.97	0.97	0.98	0.97	1.00	0.97	1.00	1.00	1.00	0.97	1.00	0.97	1.00	1.00	0.97	1.00	0.97	1.00	0.97	0.97	0.97	1.00	1.00	0.97	0.97	0.97	1.00	1.00	0.97	1.00	0.98	0.97	0.97	1.00	1.00	0.97	0.97
MRSA100_1_562	1.00	1.00	1.00	0.91	1.00	1.00	1.00	1.00	1.00	1.00	1.00	1.00	1.00	1.00	1.00	1.00	1.00	1.00	1.00	1.00	1.00	1.00	1.00	1.00	1.00	1.00	1.00	1.00	1.00	1.00	1.00	1.00	1.00	1.00	1.00	1.00	1.00	1.00	1.00	1.00	1.00	1.00	1.00	1.00	1.00	1.00	1.00	1.00	1.00
MRSA100_1_57	1.00	0.98	0.99	0.95	0.99	1.00	1.00	1.00	0.99	1.00	0.99	0.99	0.99	0.99	0.99	0.99	1.00	0.99	1.00	1.00	1.00	0.99	1.00	0.99	1.00	1.00	0.99	1.00	0.99	1.00	0.99	0.99	0.99	0.98	1.00	0.99	0.99	0.99	1.00	1.00	0.99	1.00	0.99	0.99	0.99	1.00	1.00	0.99	0.99
MRSA100_1_58	1.00	1.00	0.99	0.97	0.99	1.00	1.00	1.00	0.99	1.00	0.99	0.99	0.99	0.99	0.99	0.99	1.00	0.99	1.00	1.00	1.00	0.99	1.00	0.99	1.00	1.00	0.99	1.00	0.99	1.00	0.99	0.99	0.99	0.99	1.00	0.99	0.99	0.99	1.00	1.00	0.99	1.00	0.99	0.99	0.99	1.00	1.00	0.99	0.99
MRSA100_1_59	1.00	0.98	0.98	0.88	0.98	1.00	1.00	1.00	0.98	1.00	0.98	0.98	0.98	0.98	0.98	0.98	1.00	0.98	1.00	1.00	1.00	0.98	1.00	0.98	1.00	1.00	0.98	1.00	0.98	1.00	0.97	0.98	0.98	0.99	1.00	0.98	0.98	0.98	1.00	1.00	0.98	1.00	0.98	0.98	0.98	1.00	1.00	0.98	0.98
MRSA100_1_6	1.00	0.98	0.99	0.96	0.99	1.00	1.00	1.00	0.99	1.00	0.99	0.99	0.99	0.99	0.99	0.99	1.00	0.99	1.00	1.00	1.00	0.99	1.00	0.99	1.00	1.00	0.99	1.00	0.99	1.00	0.99	0.99	0.99	0.99	1.00	0.99	0.99	0.99	1.00	1.00	0.99	1.00	0.99	0.99	0.99	1.00	1.00	0.99	0.99
MRSA100_1_60	1.00	0.99	0.93	0.95	0.93	1.00	1.00	1.00	0.93	1.00	0.93	0.93	0.93	0.93	0.93	0.93	1.00	0.93	1.00	1.00	1.00	0.93	1.00	0.93	1.00	1.00	0.93	1.00	0.93	1.00	0.93	0.93	0.93	0.99	1.00	0.93	0.93	0.93	1.00	1.00	0.93	1.00	0.93	0.93	0.93	1.00	1.00	0.93	0.93
MRSA100_1_62	1.00	0.99	0.98	0.93	0.98	1.00	1.00	1.00	0.98	1.00	0.98	0.98	0.98	0.98	0.98	0.98	1.00	0.98	1.00	1.00	1.00	0.97	1.00	0.98	1.00	1.00	0.98	1.00	0.98	1.00	0.98	0.98	0.98	1.00	1.00	0.98	0.98	0.98	1.00	1.00	0.98	1.00	0.98	0.98	0.98	1.00	1.00	0.98	0.98
MRSA100_1_63	1.00	0.97	0.97	0.89	0.97	1.00	1.00	1.00	0.97	1.00	0.97	0.97	0.97	0.97	0.97	0.97	1.00	0.97	1.00	1.00	1.00	0.97	1.00	0.97	1.00	1.00	0.97	1.00	0.97	1.00	0.97	0.97	0.97	0.98	1.00	0.97	0.97	0.97	1.00	1.00	0.97	1.00	0.97	0.97	0.97	1.00	1.00	0.97	0.97
MRSA100_1_64	1.00	0.96	0.96	0.93	0.96	1.00	1.00	1.00	0.96	1.00	0.96	0.96	0.96	0.96	0.96	0.96	1.00	0.95	1.00	1.00	1.00	0.96	1.00	0.96	1.00	1.00	0.96	1.00	0.95	1.00	0.96	0.96	0.96	0.94	1.00	0.95	0.96	0.96	1.00	1.00	0.96	1.00	0.96	0.96	0.96	1.00	1.00	0.96	0.96
MRSA100_1_65	1.00	0.95	0.94	0.95	0.94	1.00	1.00	1.00	0.94	1.00	0.94	0.94	0.94	0.94	0.93	0.94	1.00	0.94	1.00	1.00	1.00	0.94	1.00	0.94	1.00	1.00	0.94	1.00	0.94	1.00	0.94	0.94	0.94	0.95	1.00	0.94	0.94	0.94	1.00	1.00	0.94	1.00	0.94	0.94	0.94	1.00	1.00	0.94	0.94
MRSA100_1_66	1.00	0.98	0.98	0.96	0.98	1.00	1.00	1.00	0.98	1.00	0.98	0.98	0.98	0.98	0.98	0.98	1.00	0.98	1.00	1.00	1.00	0.98	1.00	0.98	1.00	1.00	0.98	1.00	0.98	1.00	0.98	0.98	0.98	0.97	1.00	0.98	0.98	0.98	1.00	1.00	0.98	1.00	0.98	0.98	0.98	1.00	1.00	0.98	0.98
MRSA100_1_67	1.00	0.98	0.97	0.95	0.97	1.00	1.00	1.00	0.97	1.00	0.97	0.97	0.97	0.97	0.97	0.97	1.00	0.97	1.00	1.00	1.00	0.97	1.00	0.97	1.00	1.00	0.97	1.00	0.97	1.00	0.97	0.97	0.97	0.98	1.00	0.97	0.97	0.97	1.00	1.00	0.97	1.00	0.97	0.97	0.97	1.00	1.00	0.97	0.97
MRSA100_1_68	1.00	0.98	0.99	0.89	0.99	1.00	1.00	1.00	0.99	1.00	0.99	0.99	0.99	0.99	0.99	0.99	1.00	0.99	1.00	1.00	1.00	0.98	1.00	0.99	1.00	1.00	0.99	1.00	0.99	1.00	0.99	0.99	0.99	1.00	1.00	0.99	0.99	0.99	1.00	1.00	0.99	1.00	0.99	0.99	0.99	1.00	1.00	0.99	0.99
MRSA100_1_69	1.00	0.99	0.99	0.98	0.99	1.00	1.00	1.00	0.99	1.00	0.99	0.99	0.99	0.99	0.99	0.99	1.00	0.99	1.00	1.00	1.00	0.99	1.00	0.99	1.00	1.00	0.99	1.00	0.99	1.00	0.99	0.99	0.99	0.99	1.00	0.99	0.99	0.99	1.00	1.00	0.99	1.00	0.99	0.99	0.99	1.00	1.00	0.99	0.99
MRSA100_1_7	1.00	0.99	1.00	0.98	1.00	1.00	1.00	1.00	1.00	1.00	1.00	1.00	1.00	1.00	1.00	1.00	1.00	1.00	1.00	1.00	1.00	1.00	1.00	1.00	1.00	1.00	1.00	1.00	1.00	1.00	1.00	1.00	1.00	0.98	1.00	1.00	1.00	1.00	1.00	1.00	1.00	1.00	1.00	1.00	1.00	1.00	1.00	1.00	1.00
MRSA100_1_70	1.00	1.00	0.99	0.99	0.99	1.00	1.00	1.00	0.99	1.00	0.99	0.99	0.99	0.99	0.99	0.99	1.00	0.99	1.00	1.00	1.00	0.99	0.99	0.99	1.00	1.00	0.99	1.00	0.99	1.00	0.99	0.99	0.99	1.00	1.00	0.99	0.99	0.99	1.00	1.00	0.99	1.00	0.99	0.99	0.99	1.00	1.00	0.99	0.99
MRSA100_1_71	1.00	0.99	1.00	0.97	1.00	1.00	1.00	1.00	1.00	1.00	1.00	1.00	1.00	1.00	0.99	0.99	1.00	1.00	1.00	1.00	1.00	1.00	1.00	1.00	1.00	1.00	1.00	1.00	1.00	1.00	1.00	1.00	1.00	0.99	1.00	1.00	1.00	1.00	1.00	1.00	1.00	1.00	1.00	1.00	1.00	1.00	1.00	1.00	1.00
MRSA100_1_72	1.00	0.99	1.00	0.96	1.00	1.00	1.00	1.00	1.00	1.00	1.00	1.00	1.00	1.00	1.00	1.00	1.00	1.00	1.00	1.00	1.00	1.00	1.00	1.00	1.00	1.00	1.00	1.00	1.00	1.00	1.00	1.00	1.00	1.00	1.00	1.00	1.00	1.00	1.00	1.00	1.00	1.00	1.00	1.00	1.00	1.00	1.00	1.00	1.00
MRSA100_1_73	1.00	0.96	0.95	0.93	0.95	1.00	1.00	1.00	0.95	1.00	0.95	0.95	0.95	0.95	0.95	0.95	1.00	0.95	1.00	1.00	1.00	0.95	1.00	0.95	1.00	1.00	0.95	1.00	0.95	1.00	0.95	0.95	0.95	0.98	1.00	0.95	0.95	0.95	1.00	1.00	0.95	1.00	0.95	0.95	0.95	1.00	1.00	0.95	0.95
MRSA100_1_74	1.00	0.99	0.99	0.91	0.99	1.00	1.00	1.00	0.99	1.00	0.99	0.99	0.99	0.99	0.99	0.99	1.00	0.99	1.00	1.00	1.00	0.99	1.00	0.99	1.00	1.00	0.99	1.00	0.99	1.00	0.99	0.99	0.99	0.99	1.00	0.99	0.99	0.99	1.00	1.00	0.99	1.00	0.99	0.99	0.99	1.00	1.00	0.99	0.99
MRSA100_1_75	1.00	0.99	0.99	0.97	0.99	1.00	1.00	1.00	0.99	1.00	0.99	0.99	0.99	0.99	0.99	0.99	1.00	0.99	1.00	1.00	1.00	0.99	1.00	0.99	1.00	1.00	0.99	1.00	0.99	1.00	0.99	0.99	0.99	1.00	1.00	0.99	0.99	0.99	1.00	1.00	0.99	1.00	0.99	0.99	0.99	1.00	1.00	0.99	0.99
MRSA100_1_76	1.00	0.98	1.00	0.82	1.00	1.00	1.00	1.00	1.00	1.00	1.00	1.00	1.00	1.00	1.00	1.00	1.00	1.00	1.00	1.00	1.00	1.00	1.00	1.00	1.00	1.00	1.00	1.00	1.00	1.00	1.00	1.00	1.00	1.00	1.00	1.00	1.00	1.00	1.00	1.00	1.00	1.00	1.00	1.00	1.00	1.00	1.00	1.00	1.00
MRSA100_1_77	1.00	0.96	0.98	0.94	0.98	1.00	0.99	0.99	0.98	1.00	0.98	0.98	0.98	0.98	0.97	0.98	1.00	0.98	1.00	0.99	1.00	0.98	1.00	0.98	1.00	0.99	0.98	0.99	0.98	0.99	0.98	0.98	0.98	0.94	1.00	0.98	0.98	0.98	1.00	1.00	0.98	1.00	0.98	0.98	0.98	1.00	0.99	0.98	0.98
MRSA100_1_78	1.00	0.98	0.97	0.92	0.97	1.00	1.00	1.00	0.97	1.00	0.97	0.97	0.97	0.97	0.97	0.97	1.00	0.97	1.00	1.00	1.00	0.97	1.00	0.97	1.00	1.00	0.97	1.00	0.97	1.00	0.97	0.97	0.97	0.98	1.00	0.97	0.97	0.97	1.00	1.00	0.97	1.00	0.97	0.97	0.97	1.00	1.00	0.97	0.97
MRSA100_1_8	1.00	0.99	0.98	0.97	0.98	1.00	1.00	1.00	0.98	1.00	0.98	0.98	0.98	0.98	0.98	0.98	1.00	0.98	1.00	1.00	1.00	0.98	1.00	0.98	1.00	1.00	0.98	1.00	0.98	1.00	0.98	0.98	0.98	0.99	1.00	0.98	0.98	0.98	1.00	1.00	0.98	1.00	0.98	0.98	0.98	1.00	1.00	0.98	0.98
MRSA100_1_81	1.00	1.00	1.00	0.42	1.00	1.00	1.00	1.00	0.99	0.99	1.00	1.00	1.00	1.00	1.00	1.00	1.00	1.00	1.00	1.00	1.00	1.00	1.00	1.00	1.00	1.00	1.00	1.00	1.00	1.00	1.00	1.00	1.00	0.97	1.00	1.00	1.00	1.00	1.00	1.00	1.00	1.00	1.00	1.00	0.99	1.00	1.00	1.00	1.00
MRSA100_1_82	1.00	0.87	0.87	0.87	0.87	1.00	1.00	1.00	0.87	1.00	0.87	0.87	0.87	0.87	0.87	0.87	1.00	0.87	1.00	1.00	1.00	0.87	1.00	0.87	1.00	1.00	0.87	1.00	0.87	1.00	0.87	0.87	0.87	0.98	1.00	0.87	0.87	0.87	1.00	1.00	0.87	1.00	0.87	0.87	0.87	1.00	1.00	0.87	0.87
MRSA100_1_84	1.00	0.98	0.97	0.85	0.97	1.00	1.00	1.00	0.97	1.00	0.97	0.97	0.97	0.97	0.97	0.97	1.00	0.97	1.00	1.00	1.00	0.97	1.00	0.97	1.00	1.00	0.97	1.00	0.97	1.00	0.97	0.97	0.97	0.97	1.00	0.97	0.97	0.97	1.00	1.00	0.97	1.00	0.97	0.97	0.97	1.00	1.00	0.97	0.97
MRSA100_1_85	1.00	0.99	0.99	0.78	0.99	1.00	1.00	1.00	0.99	1.00	0.99	0.99	0.99	0.99	0.99	0.99	1.00	0.99	1.00	1.00	1.00	0.99	1.00	0.99	1.00	1.00	0.99	1.00	0.99	1.00	0.99	0.99	0.99	0.98	1.00	0.99	0.99	0.99	1.00	1.00	0.99	1.00	0.99	0.99	0.99	1.00	1.00	0.99	0.99
MRSA100_1_86	1.00	0.99	0.98	0.95	0.98	1.00	1.00	1.00	0.98	1.00	0.98	0.98	0.98	0.98	0.98	0.98	1.00	0.98	1.00	1.00	1.00	0.98	1.00	0.98	1.00	1.00	0.98	1.00	0.98	1.00	0.98	0.98	0.98	0.99	1.00	0.98	0.98	0.98	1.00	1.00	0.98	1.00	0.98	0.98	0.98	1.00	1.00	0.98	0.98
MRSA100_1_87	1.00	0.95	0.95	0.91	0.95	1.00	1.00	1.00	0.95	1.00	0.95	0.95	0.95	0.95	0.95	0.95	1.00	0.95	1.00	1.00	1.00	0.95	1.00	0.95	1.00	1.00	0.95	1.00	0.95	1.00	0.95	0.95	0.95	0.95	1.00	0.95	0.95	0.95	1.00	1.00	0.95	1.00	0.95	0.95	0.95	1.00	1.00	0.95	0.95
MRSA100_1_88	1.00	0.99	1.00	0.95	1.00	1.00	1.00	1.00	1.00	1.00	1.00	1.00	1.00	1.00	1.00	1.00	1.00	1.00	1.00	1.00	1.00	1.00	1.00	1.00	1.00	1.00	1.00	1.00	1.00	1.00	1.00	1.00	1.00	0.99	1.00	0.56	1.00	1.00	1.00	1.00	0.99	1.00	1.00	1.00	1.00	1.00	1.00	1.00	1.00
MRSA100_1_89	1.00	0.97	0.97	0.94	0.97	1.00	1.00	1.00	0.97	1.00	0.97	0.97	0.97	0.97	0.97	0.97	1.00	0.97	1.00	1.00	1.00	0.97	1.00	0.97	1.00	1.00	0.97	1.00	0.97	1.00	0.97	0.97	0.97	0.99	1.00	0.97	0.97	0.97	1.00	1.00	0.97	1.00	0.97	0.97	0.97	1.00	1.00	0.97	0.97
MRSA100_1_9	1.00	0.99	0.99	0.98	0.99	1.00	1.00	1.00	0.99	1.00	0.99	0.99	0.99	0.99	0.99	0.99	1.00	0.99	1.00	1.00	1.00	0.99	1.00	0.99	1.00	1.00	0.99	1.00	0.99	1.00	0.99	0.99	0.99	0.99	1.00	0.99	0.99	0.99	1.00	1.00	0.99	1.00	0.99	0.99	0.99	1.00	1.00	0.99	0.99
MRSA100_1_90	1.00	0.98	0.99	0.97	0.99	1.00	1.00	1.00	0.99	1.00	0.99	0.99	0.99	0.99	0.99	0.99	1.00	0.99	1.00	1.00	1.00	0.99	1.00	0.99	1.00	1.00	0.99	1.00	0.99	1.00	0.99	0.99	0.99	0.98	1.00	0.99	0.99	0.99	1.00	1.00	0.99	1.00	0.99	0.99	0.99	1.00	1.00	0.99	0.99
MRSA100_1_91	1.00	0.98	0.97	0.93	0.97	1.00	1.00	1.00	0.97	1.00	0.97	0.97	0.97	0.97	0.97	0.97	1.00	0.97	1.00	1.00	1.00	0.97	1.00	0.97	1.00	1.00	0.97	1.00	0.97	1.00	0.97	0.97	0.97	0.97	1.00	0.97	0.97	0.97	1.00	1.00	0.97	1.00	0.97	0.97	0.97	1.00	1.00	0.97	0.96
MRSA100_1_92	1.00	1.00	1.00	0.99	1.00	1.00	1.00	1.00	1.00	1.00	1.00	1.00	1.00	1.00	1.00	1.00	1.00	1.00	1.00	1.00	1.00	1.00	1.00	1.00	1.00	1.00	1.00	1.00	1.00	1.00	1.00	1.00	1.00	1.00	1.00	1.00	1.00	1.00	1.00	1.00	1.00	1.00	1.00	1.00	1.00	1.00	1.00	1.00	1.00
MRSA100_1_93	1.00	0.99	0.99	0.98	0.99	1.00	1.00	1.00	0.99	1.00	0.99	0.99	0.99	0.99	0.99	0.99	1.00	0.99	1.00	1.00	1.00	0.99	1.00	0.99	1.00	1.00	0.99	1.00	0.99	1.00	0.99	0.99	0.99	0.99	1.00	0.99	0.99	0.99	1.00	1.00	0.99	1.00	0.99	0.99	0.99	1.00	1.00	0.99	0.99
MRSA100_1_94	1.00	0.99	0.99	0.97	0.99	1.00	1.00	1.00	0.99	1.00	0.99	0.99	0.99	0.99	0.99	0.99	1.00	0.99	1.00	1.00	1.00	0.99	1.00	0.99	1.00	1.00	0.99	1.00	0.99	1.00	0.99	0.99	0.99	0.99	1.00	0.99	0.99	0.99	1.00	1.00	0.99	1.00	0.99	0.99	0.99	1.00	1.00	0.99	0.99
MRSA100_1_95	1.00	0.99	0.99	0.96	0.99	1.00	1.00	1.00	0.99	1.00	0.99	0.99	0.99	0.99	0.99	0.99	1.00	0.99	1.00	1.00	1.00	0.99	1.00	0.99	1.00	1.00	0.99	1.00	0.99	1.00	0.99	0.99	0.99	0.98	1.00	0.99	0.99	0.99	1.00	1.00	0.99	1.00	0.99	0.99	0.99	0.99	1.00	0.99	0.99
MRSA100_1_96	1.00	0.99	0.99	0.97	0.99	1.00	1.00	1.00	0.99	1.00	0.99	0.99	0.99	0.99	1.00	0.99	1.00	0.99	1.00	1.00	1.00	0.99	1.00	0.99	1.00	1.00	0.99	1.00	0.99	1.00	0.99	0.99	0.99	0.99	1.00	0.99	0.99	0.99	1.00	1.00	0.99	1.00	1.00	0.99	0.99	1.00	1.00	0.99	0.99
MRSA100_1_97	1.00	0.98	0.98	0.96	0.98	1.00	1.00	1.00	0.98	1.00	0.98	0.98	0.98	0.98	0.98	0.98	1.00	0.98	1.00	1.00	1.00	0.98	1.00	0.98	1.00	1.00	0.98	1.00	0.98	1.00	0.98	0.98	0.98	0.99	1.00	0.98	0.98	0.98	1.00	1.00	0.98	1.00	0.98	0.98	0.98	1.00	1.00	0.98	0.98
MRSA100_1_98	1.00	0.97	0.99	0.96	0.99	1.00	1.00	1.00	0.99	1.00	0.99	0.99	0.99	0.99	0.99	0.99	1.00	0.99	1.00	1.00	1.00	0.99	1.00	0.99	1.00	1.00	0.99	1.00	0.99	1.00	0.99	0.99	0.99	0.96	1.00	0.99	0.99	0.99	1.00	1.00	0.99	1.00	0.99	0.99	0.99	1.00	1.00	0.99	0.99
MRSA100_1_99	1.00	1.00	1.00	0.97	1.00	0.99	0.99	1.00	1.00	1.00	1.00	1.00	1.00	1.00	1.00	1.00	1.00	1.00	1.00	1.00	1.00	1.00	1.00	1.00	1.00	1.00	1.00	1.00	1.00	1.00	1.00	1.00	1.00	1.00	1.00	1.00	1.00	1.00	0.99	0.99	1.00	1.00	1.00	1.00	1.00	1.00	1.00	1.00	1.00
MRSA100_20_1	1.00	1.00	0.98	0.95	0.98	1.00	1.00	1.00	0.98	1.00	0.98	0.98	0.98	0.98	0.98	0.98	1.00	0.98	1.00	1.00	1.00	0.98	1.00	0.98	1.00	1.00	0.98	1.00	0.98	1.00	0.98	0.98	0.98	0.98	1.00	0.98	0.98	0.98	1.00	1.00	0.98	1.00	0.98	0.98	0.98	1.00	1.00	0.98	0.98
MRSA100_20_10	1.00	0.99	0.97	0.97	0.97	1.00	1.00	1.00	0.97	1.00	0.97	0.97	0.97	0.97	0.97	0.97	1.00	0.97	1.00	1.00	1.00	0.97	1.00	0.97	1.00	1.00	0.97	1.00	0.97	1.00	0.97	0.97	0.97	1.00	1.00	0.97	0.97	0.96	1.00	1.00	0.97	1.00	0.97	0.97	0.97	1.00	1.00	0.97	0.97
MRSA100_20_11	1.00	0.98	0.97	0.93	0.97	1.00	1.00	1.00	0.97	1.00	0.97	0.97	0.97	0.97	0.97	0.97	1.00	0.97	1.00	1.00	1.00	0.97	1.00	0.97	1.00	1.00	0.97	1.00	0.97	1.00	0.97	0.97	0.97	0.98	1.00	0.97	0.97	0.97	1.00	1.00	0.97	1.00	0.97	0.97	0.97	1.00	1.00	0.97	0.97
MRSA100_20_13	1.00	0.96	1.00	0.96	1.00	1.00	1.00	1.00	1.00	1.00	1.00	1.00	1.00	1.00	0.99	1.00	1.00	1.00	1.00	1.00	1.00	0.99	1.00	1.00	1.00	1.00	1.00	1.00	1.00	1.00	1.00	1.00	1.00	0.98	1.00	1.00	1.00	1.00	1.00	1.00	1.00	1.00	1.00	1.00	1.00	1.00	1.00	1.00	1.00
MRSA100_20_14	1.00	0.98	1.00	0.93	1.00	1.00	1.00	1.00	1.00	1.00	1.00	1.00	1.00	1.00	1.00	1.00	1.00	1.00	1.00	1.00	1.00	1.00	1.00	1.00	1.00	1.00	1.00	1.00	1.00	1.00	1.00	1.00	1.00	0.98	1.00	1.00	1.00	1.00	1.00	1.00	1.00	1.00	1.00	1.00	1.00	1.00	1.00	1.00	1.00
MRSA100_20_15	1.00	0.99	0.99	0.96	0.99	1.00	1.00	1.00	0.99	1.00	0.99	0.99	0.99	0.99	0.99	0.99	1.00	0.99	1.00	1.00	1.00	0.99	1.00	0.99	1.00	1.00	0.99	1.00	0.99	1.00	0.99	0.99	0.99	1.00	1.00	0.99	0.99	0.99	1.00	1.00	0.99	1.00	0.99	0.99	0.99	1.00	1.00	0.99	0.99
MRSA100_20_16	0.97	0.96	0.96	0.93	0.96	0.97	0.97	0.97	0.96	0.97	0.96	0.96	0.96	0.96	0.96	0.96	0.97	0.96	0.96	0.97	0.97	0.96	0.97	0.96	0.97	0.97	0.96	0.97	0.96	0.97	0.96	0.96	0.96	0.95	0.97	0.96	0.96	0.96	0.97	0.97	0.96	0.97	0.96	0.96	0.96	0.97	0.97	0.96	0.96
MRSA100_20_17	1.00	1.00	1.00	0.96	1.00	1.00	1.00	1.00	1.00	1.00	1.00	1.00	1.00	1.00	1.00	1.00	1.00	1.00	1.00	1.00	1.00	1.00	1.00	1.00	1.00	1.00	1.00	1.00	1.00	1.00	1.00	1.00	1.00	0.99	1.00	1.00	1.00	1.00	1.00	1.00	1.00	1.00	1.00	1.00	1.00	1.00	1.00	1.00	1.00
MRSA100_20_18	1.00	0.99	1.00	0.98	1.00	1.00	1.00	1.00	1.00	1.00	1.00	1.00	1.00	1.00	1.00	1.00	1.00	1.00	1.00	1.00	1.00	1.00	1.00	1.00	1.00	1.00	1.00	1.00	1.00	1.00	1.00	1.00	1.00	0.99	1.00	1.00	1.00	1.00	1.00	1.00	1.00	1.00	1.00	1.00	1.00	1.00	1.00	1.00	1.00
MRSA100_20_2	1.00	0.99	0.99	0.97	0.99	1.00	1.00	1.00	0.99	1.00	0.99	0.99	0.99	0.99	0.99	0.99	1.00	0.99	1.00	1.00	1.00	0.99	1.00	0.99	1.00	1.00	0.99	1.00	0.99	1.00	0.99	0.99	0.99	0.45	1.00	0.99	0.99	0.99	1.00	1.00	0.99	1.00	0.99	0.99	0.99	1.00	1.00	0.99	0.99
MRSA100_20_3	1.00	0.98	0.99	0.98	0.99	1.00	1.00	1.00	0.99	1.00	0.99	0.99	0.99	0.99	0.99	0.99	1.00	0.99	1.00	1.00	1.00	0.99	1.00	0.99	1.00	1.00	0.99	1.00	0.99	1.00	0.99	0.99	0.99	0.98	1.00	0.99	0.99	0.99	1.00	1.00	0.99	1.00	0.99	0.99	0.99	1.00	1.00	0.99	0.99
MRSA100_20_4	1.00	0.99	1.00	0.98	1.00	1.00	1.00	1.00	1.00	1.00	1.00	1.00	1.00	1.00	1.00	1.00	1.00	1.00	1.00	1.00	1.00	1.00	1.00	1.00	1.00	1.00	1.00	1.00	1.00	1.00	1.00	1.00	1.00	1.00	1.00	1.00	1.00	1.00	1.00	1.00	1.00	1.00	1.00	1.00	1.00	1.00	1.00	1.00	1.00
MRSA100_20_5	1.00	0.99	1.00	0.99	1.00	1.00	1.00	1.00	1.00	1.00	1.00	1.00	1.00	1.00	1.00	1.00	1.00	1.00	1.00	1.00	1.00	1.00	1.00	1.00	1.00	1.00	1.00	1.00	1.00	1.00	1.00	1.00	1.00	1.00	1.00	1.00	1.00	1.00	1.00	1.00	1.00	1.00	1.00	1.00	1.00	1.00	1.00	1.00	1.00
MRSA100_20_6	1.00	0.98	0.99	0.99	0.99	1.00	1.00	1.00	0.99	0.99	0.99	0.99	0.99	0.99	0.99	0.99	1.00	0.99	1.00	1.00	1.00	0.99	1.00	0.99	1.00	1.00	0.99	1.00	0.99	1.00	0.99	0.99	0.99	0.99	1.00	0.99	0.99	0.99	1.00	1.00	0.99	1.00	0.99	0.99	0.99	1.00	1.00	0.99	0.99
MRSA100_20_7	1.00	1.00	0.99	0.99	0.99	1.00	1.00	1.00	0.99	1.00	0.99	0.99	0.99	0.99	0.99	0.99	1.00	0.99	1.00	1.00	1.00	0.99	1.00	0.99	1.00	1.00	0.99	1.00	0.99	1.00	0.99	0.99	0.99	1.00	0.99	0.99	0.99	0.99	1.00	1.00	0.99	1.00	0.99	0.99	0.99	1.00	1.00	0.99	0.99
MRSA100_20_8	1.00	1.00	1.00	1.00	1.00	1.00	1.00	1.00	1.00	1.00	1.00	1.00	1.00	1.00	1.00	1.00	1.00	1.00	1.00	1.00	1.00	1.00	1.00	1.00	1.00	1.00	1.00	1.00	1.00	1.00	1.00	1.00	1.00	1.00	1.00	1.00	1.00	1.00	1.00	1.00	1.00	1.00	1.00	1.00	1.00	1.00	1.00	1.00	1.00
MRSA100_20_9	1.00	1.00	0.99	0.97	0.99	1.00	1.00	1.00	0.99	1.00	0.99	0.99	0.99	0.99	0.99	0.99	1.00	0.99	1.00	1.00	1.00	0.99	1.00	0.99	1.00	1.00	0.99	1.00	0.99	1.00	0.99	0.99	0.99	0.99	1.00	0.99	0.99	0.99	1.00	1.00	0.99	1.00	0.99	0.99	0.99	1.00	1.00	0.99	0.99
MRSA100_21_1	1.00	0.98	0.99	0.97	0.99	1.00	1.00	1.00	0.99	1.00	0.99	0.99	0.99	0.99	0.99	0.99	1.00	0.99	1.00	1.00	1.00	0.99	1.00	0.99	1.00	1.00	0.99	1.00	0.99	1.00	0.99	0.99	0.99	0.99	1.00	0.99	0.99	0.99	1.00	1.00	0.99	1.00	0.99	0.99	0.99	1.00	1.00	0.99	0.99
MRSA100_21_10	1.00	0.99	0.99	0.99	0.99	1.00	1.00	1.00	0.99	1.00	0.99	0.99	0.99	0.99	0.99	0.99	1.00	0.99	1.00	1.00	1.00	0.99	1.00	0.99	1.00	1.00	0.99	1.00	0.99	1.00	0.99	0.99	0.99	0.99	1.00	0.99	0.99	0.99	1.00	1.00	0.99	1.00	0.99	0.99	0.99	1.00	1.00	0.99	0.99
MRSA100_21_13	1.00	0.99	0.99	0.97	0.99	1.00	1.00	1.00	0.99	1.00	0.99	0.99	0.99	0.99	0.99	0.99	1.00	0.99	1.00	1.00	1.00	0.99	1.00	0.99	1.00	1.00	0.99	1.00	0.99	1.00	0.99	0.99	0.99	0.97	1.00	0.99	0.99	0.99	1.00	1.00	0.99	1.00	0.99	0.99	0.99	1.00	1.00	0.99	0.99
MRSA100_21_14	1.00	1.00	1.00	0.93	1.00	1.00	1.00	1.00	1.00	1.00	1.00	1.00	1.00	1.00	1.00	1.00	1.00	1.00	1.00	1.00	1.00	1.00	1.00	1.00	1.00	1.00	1.00	1.00	1.00	1.00	1.00	1.00	1.00	0.93	1.00	1.00	1.00	1.00	1.00	1.00	1.00	1.00	1.00	1.00	1.00	1.00	1.00	1.00	1.00
MRSA100_21_15	1.00	0.99	0.99	0.97	0.99	1.00	1.00	1.00	0.99	1.00	0.99	0.99	0.99	0.99	0.99	0.99	1.00	0.99	1.00	1.00	1.00	0.99	1.00	0.99	1.00	1.00	0.99	1.00	0.99	1.00	0.99	0.98	0.99	0.99	1.00	0.99	0.99	0.99	1.00	1.00	0.99	1.00	0.99	0.99	0.99	1.00	1.00	0.99	0.99
MRSA100_21_16	0.99	1.00	0.99	0.99	0.99	1.00	1.00	1.00	0.99	1.00	0.99	0.99	0.99	0.99	1.00	0.99	1.00	0.99	1.00	1.00	1.00	0.99	1.00	0.99	1.00	1.00	0.99	1.00	0.99	1.00	0.99	0.99	0.99	1.00	1.00	0.99	0.99	0.99	1.00	1.00	0.99	1.00	1.00	0.99	0.99	0.99	1.00	0.99	0.99
MRSA100_21_17	1.00	1.00	1.00	0.98	1.00	1.00	1.00	1.00	1.00	1.00	1.00	1.00	1.00	1.00	1.00	1.00	1.00	1.00	1.00	1.00	1.00	1.00	1.00	1.00	1.00	1.00	1.00	1.00	1.00	1.00	1.00	1.00	1.00	1.00	1.00	1.00	1.00	1.00	1.00	1.00	1.00	1.00	1.00	1.00	1.00	1.00	1.00	1.00	1.00
MRSA100_21_18	1.00	1.00	0.99	0.99	0.99	1.00	1.00	1.00	0.99	1.00	0.99	0.99	0.99	0.99	0.99	0.99	1.00	0.99	1.00	1.00	1.00	0.99	1.00	0.99	1.00	1.00	0.99	1.00	0.99	1.00	0.99	0.99	0.99	0.99	1.00	0.99	0.99	0.99	1.00	1.00	0.99	1.00	0.99	0.99	0.99	1.00	1.00	0.99	0.99
MRSA100_21_19	1.00	0.99	0.99	0.90	0.99	1.00	1.00	1.00	0.99	1.00	0.99	0.99	0.99	0.99	0.99	0.99	1.00	0.99	1.00	1.00	1.00	0.99	1.00	0.99	1.00	1.00	0.99	1.00	0.99	1.00	0.99	0.99	0.99	0.99	1.00	0.99	0.99	0.99	1.00	1.00	0.99	1.00	0.99	0.99	0.99	1.00	1.00	0.99	0.99
MRSA100_21_2	1.00	0.98	0.99	0.96	0.99	1.00	1.00	1.00	0.99	1.00	0.99	0.99	0.99	0.99	0.99	0.99	1.00	0.99	1.00	1.00	1.00	0.99	1.00	0.99	1.00	1.00	0.99	1.00	0.99	1.00	0.99	0.99	0.99	0.98	1.00	0.99	0.99	0.99	1.00	1.00	0.99	1.00	0.99	0.99	0.99	1.00	1.00	0.99	0.99
MRSA100_21_20	1.00	1.00	1.00	0.98	1.00	1.00	1.00	1.00	1.00	1.00	1.00	1.00	1.00	1.00	1.00	1.00	1.00	1.00	1.00	1.00	1.00	1.00	1.00	1.00	1.00	1.00	1.00	1.00	1.00	1.00	1.00	1.00	1.00	1.00	1.00	1.00	1.00	1.00	1.00	1.00	1.00	1.00	1.00	1.00	1.00	1.00	1.00	1.00	1.00
MRSA100_21_3	1.00	0.99	1.00	0.98	1.00	1.00	1.00	1.00	1.00	1.00	1.00	1.00	1.00	1.00	1.00	1.00	1.00	1.00	1.00	1.00	1.00	1.00	1.00	1.00	1.00	1.00	1.00	1.00	1.00	1.00	1.00	1.00	1.00	0.99	1.00	1.00	1.00	1.00	1.00	1.00	1.00	1.00	1.00	1.00	1.00	1.00	1.00	1.00	1.00
MRSA100_21_4	1.00	0.99	1.00	0.99	1.00	1.00	1.00	1.00	1.00	1.00	1.00	1.00	1.00	1.00	1.00	1.00	1.00	1.00	1.00	1.00	1.00	1.00	1.00	1.00	1.00	1.00	1.00	1.00	1.00	1.00	1.00	1.00	1.00	1.00	1.00	1.00	1.00	1.00	1.00	1.00	1.00	1.00	1.00	1.00	1.00	1.00	1.00	1.00	1.00
MRSA100_21_5	1.00	1.00	1.00	0.98	1.00	1.00	1.00	1.00	1.00	1.00	1.00	1.00	1.00	1.00	1.00	1.00	1.00	1.00	1.00	1.00	1.00	1.00	1.00	1.00	1.00	1.00	1.00	1.00	1.00	1.00	1.00	1.00	1.00	1.00	1.00	1.00	1.00	1.00	1.00	1.00	1.00	1.00	1.00	1.00	1.00	1.00	1.00	1.00	1.00
MRSA100_21_6	1.00	0.99	1.00	0.97	1.00	1.00	1.00	1.00	1.00	1.00	0.99	1.00	1.00	1.00	1.00	1.00	1.00	1.00	1.00	1.00	0.98	1.00	1.00	1.00	1.00	1.00	1.00	1.00	1.00	1.00	1.00	1.00	1.00	1.00	1.00	1.00	1.00	1.00	1.00	1.00	1.00	1.00	1.00	1.00	1.00	1.00	1.00	1.00	1.00
MRSA100_21_7	1.00	0.99	1.00	0.98	1.00	1.00	1.00	1.00	1.00	1.00	1.00	1.00	1.00	1.00	1.00	1.00	1.00	1.00	1.00	1.00	1.00	1.00	1.00	1.00	1.00	1.00	1.00	1.00	1.00	1.00	1.00	1.00	1.00	1.00	1.00	1.00	1.00	1.00	1.00	1.00	1.00	1.00	1.00	1.00	1.00	1.00	1.00	1.00	1.00
MRSA100_21_8	1.00	0.99	1.00	0.98	1.00	1.00	1.00	1.00	1.00	1.00	1.00	1.00	1.00	1.00	1.00	1.00	1.00	1.00	1.00	1.00	1.00	1.00	1.00	1.00	1.00	1.00	1.00	1.00	1.00	1.00	1.00	1.00	1.00	1.00	1.00	1.00	1.00	1.00	1.00	1.00	1.00	1.00	1.00	1.00	1.00	1.00	1.00	1.00	1.00
MRSA100_21_9	1.00	0.99	0.98	0.97	0.98	1.00	1.00	1.00	0.98	1.00	0.98	0.98	0.98	0.98	0.98	0.98	1.00	0.98	1.00	1.00	1.00	0.98	1.00	0.98	1.00	1.00	0.98	1.00	0.98	1.00	0.98	0.98	0.98	0.99	1.00	0.98	0.98	0.98	1.00	1.00	0.98	1.00	0.98	0.98	0.98	1.00	1.00	0.98	0.98
MRSA100_22_10	0.98	0.05	0.48	0.29	0.98	0.98	1.00	0.92	1.00	0.89	0.97	0.96	0.48	0.98	0.98	0.98	0.98	0.53	0.11	0.99	0.98	1.00	0.98	0.48	0.98	0.98	1.00	0.91	0.40	1.00	0.68	0.99	0.99	0.31	0.95	0.98	0.11	1.00	0.30	0.98	1.00	0.68	1.00	0.48	0.31	0.51	0.64	0.99	0.43
MRSA100_22_11	1.00	0.02	1.00	0.02	1.00	0.02	1.00	1.00	1.00	1.00	1.00	0.02	1.00	0.02	0.02	1.00	0.02	1.00	0.02	1.00	0.02	1.00	0.02	1.00	0.02	0.02	1.00	1.00	1.00	1.00	1.00	1.00	1.00	1.00	0.02	0.02	1.00	1.00	1.00	0.02	1.00	0.02	1.00	1.00	1.00	1.00	1.00	1.00	1.00
MRSA100_22_13	0.61	0.03	1.00	0.70	1.00	0.03	0.04	0.03	1.00	0.41	1.00	0.04	1.00	0.04	0.04	1.00	0.74	1.00	0.74	1.00	0.43	1.00	0.88	1.00	0.74	0.74	1.00	0.03	1.00	0.03	1.00	1.00	1.00	0.88	0.74	0.04	1.00	1.00	0.68	0.03	1.00	0.03	1.00	1.00	1.00	0.61	0.55	1.00	1.00
MRSA100_22_14	0.06	0.06	1.00	0.06	1.00	0.06	0.06	0.06	1.00	0.06	1.00	0.06	1.00	0.06	0.06	1.00	0.06	1.00	0.06	1.00	0.06	1.00	0.06	1.00	0.06	0.06	1.00	0.06	1.00	0.06	1.00	1.00	1.00	0.06	0.06	0.06	1.00	1.00	0.06	0.06	1.00	0.06	1.00	1.00	1.00	0.06	0.06	1.00	1.00
MRSA100_22_15	0.11	0.11	1.00	0.11	1.00	0.11	0.11	0.11	1.00	0.11	1.00	0.11	1.00	0.11	0.11	1.00	0.11	1.00	0.11	1.00	0.11	1.00	0.11	1.00	0.11	0.11	1.00	0.11	1.00	0.11	1.00	1.00	1.00	0.11	0.11	0.11	1.00	1.00	0.11	0.11	1.00	0.11	1.00	1.00	1.00	0.11	0.11	1.00	1.00
MRSA100_22_16	1.00	0.03	1.00	0.94	1.00	0.03	1.00	1.00	1.00	0.93	1.00	1.00	1.00	1.00	0.03	1.00	1.00	1.00	0.11	1.00	1.00	1.00	0.11	1.00	0.11	0.11	1.00	1.00	1.00	1.00	1.00	1.00	1.00	0.03	0.81	1.00	1.00	1.00	0.24	0.03	1.00	1.00	1.00	1.00	1.00	1.00	1.00	1.00	1.00
MRSA100_22_19	1.00	0.12	1.00	0.00	1.00	0.00	1.00	1.00	1.00	0.00	1.00	1.00	1.00	1.00	0.12	1.00	1.00	1.00	0.25	1.00	1.00	1.00	0.00	1.00	0.25	0.25	1.00	1.00	1.00	1.00	1.00	1.00	1.00	0.13	1.00	1.00	1.00	1.00	0.00	0.00	1.00	1.00	0.99	1.00	1.00	0.00	1.00	1.00	1.00
MRSA100_22_2	1.00	0.06	1.00	0.99	1.00	0.06	1.00	1.00	1.00	0.99	1.00	1.00	1.00	1.00	0.06	1.00	1.00	1.00	1.00	1.00	1.00	1.00	1.00	1.00	1.00	1.00	1.00	1.00	1.00	1.00	1.00	1.00	1.00	0.06	1.00	1.00	1.00	1.00	1.00	0.06	1.00	1.00	1.00	1.00	1.00	1.00	1.00	1.00	1.00
MRSA100_22_20	1.00	0.03	1.00	0.03	1.00	0.03	1.00	1.00	1.00	0.03	1.00	1.00	1.00	1.00	0.00	1.00	1.00	1.00	0.03	1.00	1.00	1.00	0.03	1.00	0.03	0.03	1.00	1.00	1.00	1.00	1.00	1.00	1.00	0.03	1.00	1.00	1.00	1.00	0.03	0.03	1.00	1.00	1.00	1.00	1.00	1.00	1.00	1.00	1.00
MRSA100_22_21	1.00	0.00	1.00	0.00	1.00	0.00	1.00	1.00	1.00	0.00	1.00	1.00	1.00	1.00	0.00	1.00	1.00	1.00	0.00	1.00	1.00	1.00	0.00	1.00	0.00	0.00	1.00	1.00	1.00	1.00	1.00	1.00	1.00	0.00	1.00	1.00	1.00	1.00	0.00	0.00	1.00	1.00	1.00	1.00	1.00	1.00	1.00	1.00	1.00
MRSA100_22_4	1.00	0.05	1.00	0.04	1.00	0.05	1.00	1.00	1.00	0.05	1.00	1.00	1.00	1.00	0.05	1.00	0.98	1.00	0.98	1.00	1.00	1.00	0.05	1.00	0.98	0.98	1.00	1.00	1.00	1.00	1.00	1.00	1.00	0.05	0.98	1.00	1.00	1.00	0.98	0.05	1.00	1.00	1.00	1.00	1.00	1.00	1.00	1.00	1.00
MRSA100_22_5	1.00	0.90	1.00	0.96	1.00	0.02	0.95	0.95	1.00	0.99	1.00	1.00	1.00	1.00	0.96	1.00	0.95	1.00	0.95	1.00	0.99	1.00	0.95	1.00	0.95	0.95	1.00	0.95	1.00	0.95	1.00	1.00	1.00	0.89	0.95	1.00	1.00	1.00	0.95	0.02	1.00	0.97	1.00	1.00	1.00	0.95	0.95	1.00	1.00
MRSA100_22_6	0.95	0.82	0.95	0.92	0.95	0.04	1.00	1.00	0.95	0.94	0.95	0.95	0.95	0.95	0.92	0.95	0.98	0.95	0.97	0.95	0.96	0.95	0.88	0.95	0.97	0.98	0.95	1.00	0.95	1.00	0.95	0.95	0.95	0.82	0.98	0.95	0.95	0.95	0.98	0.04	0.95	0.94	0.95	0.95	0.95	1.00	1.00	0.95	0.95
MRSA100_22_7	0.95	0.88	0.95	0.97	0.95	0.09	1.00	1.00	0.95	0.95	0.95	0.95	0.95	0.95	0.97	0.95	0.98	0.95	0.98	0.95	0.95	0.95	0.96	0.95	0.98	0.98	0.95	1.00	0.95	1.00	0.95	0.95	0.95	0.88	0.73	0.95	0.95	0.95	0.98	0.09	0.95	0.95	0.95	0.95	0.95	1.00	1.00	0.95	0.95
MRSA100_22_9	0.11	0.11	1.00	0.11	1.00	0.11	1.00	1.00	1.00	0.11	1.00	0.11	1.00	0.11	0.11	1.00	0.11	1.00	0.11	1.00	0.11	1.00	0.11	1.00	0.11	0.11	1.00	1.00	1.00	1.00	1.00	1.00	1.00	0.11	0.11	0.11	1.00	1.00	0.11	0.11	1.00	0.11	1.00	1.00	1.00	1.00	1.00	1.00	1.00
MRSA100_23_10	0.28	0.01	0.28	0.01	0.28	0.27	0.27	0.27	0.28	0.28	0.28	0.28	0.28	0.28	0.28	0.28	0.27	0.28	0.01	0.27	0.27	0.28	0.26	0.28	0.27	0.27	0.28	0.27	0.28	0.27	0.28	0.28	0.28	0.28	0.27	0.28	0.28	0.28	0.28	0.27	0.28	0.97	0.01	0.28	0.28	0.28	0.27	0.28	0.28
MRSA100_23_15	0.05	0.05	0.05	0.05	0.05	0.05	0.05	0.05	0.05	0.05	0.05	0.05	0.05	0.05	0.05	0.05	0.05	0.05	0.05	0.05	0.05	0.05	0.05	0.05	0.05	0.05	0.05	0.05	0.05	0.05	0.05	0.05	0.05	0.05	0.05	0.05	0.05	0.05	0.05	0.05	0.05	1.00	0.05	0.05	0.05	0.05	0.05	0.05	0.05
MRSA100_23_16	0.04	0.04	0.92	0.04	0.92	0.04	0.04	0.04	0.92	0.04	0.92	0.92	0.92	0.04	0.04	0.92	0.04	0.92	0.04	0.04	0.04	0.04	0.04	0.92	0.04	0.04	0.92	0.04	0.92	0.04	0.92	0.92	0.92	0.04	0.04	0.92	0.92	0.92	0.04	0.04	0.92	1.00	0.04	0.92	0.92	0.04	0.04	0.04	0.92
MRSA100_23_17	0.09	0.06	0.06	0.07	0.06	0.06	0.06	0.06	0.06	0.06	0.06	0.06	0.06	0.06	0.06	0.06	0.06	0.06	0.06	0.06	0.06	0.06	0.06	0.06	0.06	0.06	0.06	0.06	0.06	0.06	0.06	0.06	0.06	0.06	0.06	0.06	0.06	0.06	0.05	0.06	0.06	1.00	0.06	0.06	0.06	0.09	0.06	0.06	0.06
MRSA100_23_18	0.41	0.30	0.30	0.30	0.30	0.30	0.30	0.30	0.30	0.30	0.30	0.30	0.30	0.30	0.30	0.30	0.30	0.30	0.30	0.30	0.30	0.30	0.30	0.30	0.30	0.30	0.30	0.30	0.30	0.30	0.30	0.30	0.30	0.30	0.30	0.30	0.30	0.30	0.30	0.30	0.30	1.00	0.30	0.30	0.30	0.41	0.30	0.30	0.30
MRSA100_23_2	0.02	0.02	1.00	0.02	1.00	1.00	0.02	1.00	1.00	1.00	1.00	1.00	1.00	1.00	1.00	1.00	1.00	1.00	0.02	1.00	1.00	1.00	1.00	1.00	1.00	1.00	1.00	1.00	1.00	1.00	1.00	1.00	1.00	1.00	1.00	1.00	1.00	1.00	1.00	1.00	1.00	1.00	0.02	1.00	1.00	0.02	1.00	1.00	1.00
MRSA100_23_3	0.43	0.01	0.01	1.00	0.01	0.01	0.01	0.01	0.01	0.01	0.01	0.01	0.01	0.01	0.01	0.01	0.01	0.01	0.01	0.01	0.01	0.01	0.01	0.01	0.01	0.01	0.01	0.01	0.01	0.01	0.01	0.01	0.01	0.01	0.01	0.01	0.01	0.01	0.01	0.01	0.01	1.00	0.01	0.01	0.01	0.43	0.43	0.01	0.01
MRSA100_23_4	0.00	0.00	0.00	1.00	0.00	0.00	0.00	0.00	0.00	0.00	0.00	0.00	0.00	0.00	0.00	0.00	0.00	0.00	0.00	0.00	0.00	0.00	0.00	0.00	0.00	0.00	0.00	0.00	0.00	0.00	0.00	0.00	0.00	0.00	0.18	0.00	0.00	0.00	0.00	0.00	0.00	1.00	0.00	0.00	0.00	0.00	0.00	0.00	0.00
MRSA100_23_5	0.07	0.06	0.06	1.00	0.06	0.07	0.07	0.07	0.06	0.07	0.06	0.06	0.06	0.06	0.06	0.06	0.07	0.06	0.07	0.07	0.07	0.06	0.07	0.06	0.07	0.07	0.06	0.07	0.06	0.07	0.06	0.06	0.06	0.06	0.07	0.06	0.06	0.06	0.07	0.07	0.06	1.00	0.06	0.06	0.06	0.07	0.07	0.06	0.06
MRSA100_23_6	0.05	0.05	0.05	1.00	0.05	0.05	0.05	0.05	0.05	0.05	0.05	0.05	0.05	0.05	0.05	0.05	0.05	0.05	0.05	0.05	0.05	0.05	0.05	0.05	0.05	0.05	0.05	0.05	0.05	0.05	0.05	0.05	0.05	0.05	0.05	0.05	0.05	0.05	0.05	0.05	0.05	1.00	0.05	0.05	0.05	0.05	0.05	0.05	0.05
MRSA100_23_7	0.14	0.14	0.14	1.00	0.14	0.14	0.14	0.14	0.14	0.14	0.14	0.14	0.14	0.14	0.14	0.14	0.14	0.14	0.14	0.14	0.14	0.14	0.14	0.14	0.14	0.14	0.14	0.13	0.14	0.14	0.14	0.14	0.14	0.14	0.14	0.14	0.14	0.14	0.14	0.14	0.14	1.00	0.14	0.14	0.14	0.14	0.14	0.14	0.14
MRSA100_23_9	0.05	0.01	0.05	0.02	0.05	0.05	0.05	0.05	0.05	0.05	0.05	0.05	0.05	0.05	0.04	0.05	0.05	0.05	0.01	0.05	0.05	0.05	0.05	0.05	0.05	0.05	0.05	0.05	0.05	0.05	0.05	0.05	0.05	0.05	0.05	0.05	0.05	0.05	0.05	0.05	0.05	1.00	0.01	0.05	0.05	0.05	0.05	0.05	0.05
MRSA100_24_1	1.00	0.03	1.00	1.00	1.00	0.99	1.00	1.00	1.00	1.00	1.00	1.00	1.00	1.00	1.00	1.00	1.00	1.00	0.03	1.00	1.00	1.00	1.00	1.00	1.00	1.00	1.00	1.00	1.00	1.00	1.00	1.00	1.00	0.99	1.00	1.00	1.00	1.00	0.99	1.00	1.00	1.00	0.03	1.00	1.00	1.00	1.00	0.99	1.00
MRSA100_24_10	0.52	0.53	0.53	0.51	0.53	1.00	1.00	1.00	0.53	0.52	0.53	0.53	0.53	0.53	0.53	0.53	1.00	0.53	0.52	1.00	1.00	0.53	0.52	0.53	1.00	1.00	0.53	0.99	0.53	1.00	0.53	0.53	0.53	0.07	1.00	0.53	0.53	0.53	0.52	1.00	0.53	1.00	0.53	0.53	0.53	0.52	1.00	0.53	0.53
MRSA100_24_11	0.37	0.36	0.37	0.28	0.37	1.00	1.00	1.00	0.37	0.37	0.37	0.37	0.37	0.37	0.37	0.37	1.00	0.37	0.37	1.00	1.00	0.37	0.37	0.37	1.00	1.00	0.37	1.00	0.37	1.00	0.37	0.37	0.37	0.00	1.00	0.37	0.37	0.37	0.37	1.00	0.37	1.00	0.37	0.37	0.37	0.37	1.00	0.37	0.37
MRSA100_24_2	1.00	0.04	1.00	1.00	1.00	1.00	1.00	1.00	1.00	1.00	1.00	0.99	1.00	1.00	1.00	1.00	1.00	1.00	0.04	1.00	0.99	1.00	1.00	1.00	1.00	1.00	1.00	1.00	1.00	1.00	1.00	1.00	1.00	1.00	1.00	1.00	1.00	1.00	1.00	1.00	1.00	1.00	0.04	1.00	1.00	1.00	1.00	1.00	1.00
MRSA100_24_3	1.00	0.00	1.00	1.00	1.00	1.00	1.00	1.00	1.00	1.00	1.00	1.00	1.00	1.00	1.00	1.00	1.00	1.00	0.01	1.00	1.00	1.00	1.00	1.00	1.00	1.00	1.00	1.00	1.00	1.00	1.00	1.00	1.00	1.00	1.00	1.00	1.00	1.00	1.00	1.00	1.00	1.00	0.01	1.00	1.00	1.00	1.00	1.00	1.00
MRSA100_24_4	0.55	0.03	0.55	0.05	0.55	1.00	1.00	1.00	0.55	0.55	0.55	0.55	0.55	0.55	0.55	0.55	1.00	0.55	0.04	1.00	1.00	0.55	0.55	0.55	1.00	1.00	0.55	1.00	0.55	1.00	0.55	0.55	0.55	0.55	1.00	0.55	0.55	0.55	0.55	1.00	0.55	1.00	0.03	0.55	0.55	0.55	1.00	0.55	0.55
MRSA100_24_5	0.11	0.13	0.11	0.09	0.11	1.00	1.00	1.00	0.11	0.13	0.11	0.11	0.11	0.11	0.09	0.11	1.00	0.11	0.09	1.00	1.00	0.11	0.11	0.11	1.00	1.00	0.11	1.00	0.11	1.00	0.11	0.11	0.11	0.13	1.00	0.11	0.11	0.11	0.09	1.00	0.11	1.00	0.11	0.11	0.11	0.09	1.00	0.11	0.11
MRSA100_24_6	0.02	0.02	0.02	0.02	0.02	1.00	1.00	1.00	0.02	0.02	0.02	0.02	0.02	0.02	0.02	0.02	1.00	0.02	0.02	1.00	1.00	0.02	0.02	0.02	1.00	1.00	0.02	1.00	0.02	1.00	0.02	0.02	0.02	0.02	1.00	0.02	0.02	0.02	0.02	1.00	0.02	1.00	0.02	0.02	0.02	0.02	1.00	0.02	0.02
MRSA100_24_7	0.41	0.40	0.41	0.28	0.41	1.00	1.00	1.00	0.41	0.41	0.41	0.41	0.41	0.41	0.41	0.41	1.00	0.41	0.41	1.00	1.00	0.41	0.40	0.41	1.00	1.00	0.41	1.00	0.41	1.00	0.41	0.41	0.41	0.06	1.00	0.41	0.41	0.41	0.41	1.00	0.41	1.00	0.41	0.41	0.41	0.41	1.00	0.41	0.41
MRSA100_24_8	0.46	0.46	0.46	0.37	0.46	1.00	1.00	1.00	0.46	0.46	0.46	0.46	0.46	0.46	0.46	0.46	1.00	0.46	0.46	1.00	1.00	0.46	0.46	0.46	1.00	1.00	0.46	1.00	0.46	1.00	0.46	0.46	0.46	0.35	1.00	0.46	0.46	0.46	0.46	1.00	0.46	1.00	0.46	0.46	0.46	0.46	1.00	0.46	0.46
MRSA100_24_9	0.41	0.42	0.41	0.32	0.41	1.00	1.00	1.00	0.41	0.41	0.41	0.41	0.41	0.41	0.41	0.41	1.00	0.41	0.41	1.00	1.00	0.41	0.41	0.41	1.00	1.00	0.41	1.00	0.41	1.00	0.41	0.41	0.41	0.02	1.00	0.41	0.41	0.41	0.41	1.00	0.41	1.00	0.41	0.41	0.41	0.41	1.00	0.41	0.41
MRSA100_25_10	0.99	0.99	0.98	1.00	0.98	0.98	0.98	0.99	0.98	0.07	0.98	0.98	0.98	0.98	0.07	0.98	0.99	0.98	0.99	0.99	0.98	0.98	0.07	0.98	0.99	0.99	0.98	0.99	0.98	0.99	0.92	0.98	0.98	0.98	0.99	0.99	0.98	0.98	0.99	0.98	0.98	0.96	1.00	0.98	0.98	1.00	0.99	0.98	0.98
MRSA100_25_11	0.36	0.32	0.37	1.00	0.37	0.34	0.37	0.36	0.37	0.73	0.37	0.37	0.37	0.37	0.93	0.37	0.69	0.37	0.36	0.36	0.38	0.37	0.93	0.37	0.36	0.70	0.37	0.38	0.37	0.36	0.99	0.37	0.37	0.34	0.36	0.37	0.37	0.37	0.36	0.34	0.37	0.90	1.00	0.37	0.37	0.99	0.36	0.37	0.37
MRSA100_25_14	0.03	0.03	0.03	1.00	0.03	0.03	0.03	0.03	0.03	0.03	0.03	0.03	0.03	0.03	1.00	0.03	0.03	0.03	0.03	0.03	1.00	0.03	0.03	0.03	0.03	0.03	0.03	0.03	0.03	0.03	1.00	0.03	0.03	0.03	0.03	0.03	0.03	0.03	0.03	0.03	0.03	0.03	1.00	0.03	0.03	0.03	0.03	0.03	0.03
MRSA100_25_16	0.97	0.26	0.00	0.26	0.25	0.26	0.37	0.99	0.00	0.26	0.00	0.31	0.00	0.31	1.00	0.00	0.00	0.00	0.26	0.99	0.96	0.00	0.00	0.00	0.99	0.99	0.00	0.99	0.31	0.99	0.26	0.31	0.00	0.00	0.99	0.00	0.00	0.00	0.26	0.26	0.00	0.97	0.26	0.00	0.31	0.25	0.99	0.00	0.00
MRSA100_25_4	1.00	0.98	0.90	1.00	0.90	0.90	0.90	1.00	0.90	0.09	0.90	0.90	0.90	0.90	0.09	0.90	1.00	0.90	0.90	1.00	1.00	0.90	0.09	0.90	1.00	1.00	0.90	1.00	0.90	1.00	1.00	0.90	0.90	0.90	1.00	0.90	0.90	0.90	0.90	0.90	0.90	1.00	1.00	0.90	0.90	0.89	1.00	0.90	0.90
MRSA100_25_6	0.97	1.00	0.93	1.00	0.93	0.95	0.93	0.97	0.93	0.28	0.93	0.93	0.93	0.93	0.27	0.93	0.93	0.93	0.94	0.97	1.00	0.93	0.30	0.93	0.97	0.97	0.93	0.97	0.93	0.97	1.00	0.93	0.93	0.94	0.97	0.79	0.93	0.93	0.94	0.95	0.93	0.64	1.00	0.93	0.93	1.00	0.97	0.93	0.93
MRSA100_25_7	0.91	1.00	0.96	1.00	0.96	0.98	0.96	0.91	0.96	0.04	0.96	0.96	0.96	0.96	0.04	0.96	1.00	0.96	0.97	0.91	1.00	0.96	0.04	0.96	0.91	0.91	0.96	0.91	0.96	0.91	1.00	0.96	0.96	0.96	0.91	1.00	0.96	0.96	0.97	0.98	0.96	0.69	1.00	0.96	0.96	1.00	0.91	0.96	0.96
MRSA100_25_8	0.24	0.60	0.99	0.99	0.99	0.99	0.99	0.24	0.99	0.03	0.99	0.99	0.99	0.99	0.03	0.99	0.99	0.99	0.99	0.24	0.44	0.99	0.03	0.99	0.24	0.24	0.99	0.99	0.99	0.24	0.63	0.99	0.99	0.99	0.24	0.76	0.99	0.99	0.99	0.99	0.99	0.63	1.00	0.99	0.99	1.00	0.24	0.99	0.99
MRSA100_26_2	0.00	1.00	0.00	0.00	0.00	1.00	1.00	1.00	0.00	0.00	0.00	0.00	0.00	0.00	0.00	0.08	1.00	0.00	0.00	1.00	1.00	0.00	0.03	0.00	1.00	1.00	0.00	1.00	0.09	1.00	0.00	0.00	0.08	0.08	1.00	0.00	0.00	0.00	0.00	1.00	0.00	1.00	0.00	0.00	0.00	0.00	1.00	0.00	0.00
MRSA100_26_3	0.00	0.99	0.00	0.00	0.00	1.00	0.70	1.00	0.00	0.00	0.00	0.00	0.00	0.00	0.00	0.00	1.00	0.00	0.00	1.00	1.00	0.00	0.00	0.00	1.00	1.00	0.00	1.00	0.00	1.00	0.00	0.00	0.00	0.00	1.00	0.00	0.00	0.00	0.00	1.00	0.00	1.00	0.00	0.00	0.00	0.00	1.00	0.00	0.00
MRSA100_26_4	0.06	1.00	0.06	0.05	0.06	1.00	1.00	1.00	0.06	0.06	0.06	0.06	0.06	0.06	0.05	0.06	1.00	0.06	0.05	1.00	1.00	0.06	0.05	0.06	1.00	1.00	0.06	1.00	0.06	1.00	0.06	0.06	0.06	0.06	1.00	0.06	0.06	0.06	0.05	1.00	0.06	1.00	0.06	0.06	0.06	0.05	1.00	0.06	0.06
MRSA100_26_5	0.00	1.00	0.00	0.00	0.00	1.00	1.00	1.00	0.00	0.00	0.00	0.00	0.00	0.00	0.00	0.00	1.00	0.00	0.00	1.00	1.00	0.00	0.00	0.00	1.00	1.00	0.00	1.00	0.00	1.00	0.00	0.00	0.00	0.00	1.00	0.00	0.00	0.00	0.00	1.00	0.00	1.00	0.00	0.00	0.00	0.00	1.00	0.00	0.00
MRSA100_26_6	0.03	1.00	0.00	0.00	0.00	1.00	1.00	1.00	0.00	0.00	0.00	0.00	0.00	0.00	0.00	0.00	1.00	0.00	0.00	1.00	1.00	0.00	0.00	0.00	1.00	1.00	0.00	1.00	0.00	1.00	0.00	0.00	0.00	0.00	1.00	0.00	0.00	0.00	0.00	1.00	0.00	1.00	0.00	0.00	0.00	0.03	1.00	0.00	0.00
MRSA100_27_1	0.16	0.16	0.16	0.16	0.16	1.00	0.16	1.00	0.03	0.16	0.16	0.16	0.16	0.16	0.16	0.16	1.00	0.13	0.09	1.00	1.00	0.16	0.16	0.16	1.00	1.00	0.16	1.00	0.16	1.00	0.16	0.16	0.16	0.16	1.00	0.03	0.16	0.16	0.03	1.00	0.16	1.00	0.16	0.16	0.16	0.16	1.00	0.16	0.16
MRSA100_27_2	0.02	0.02	0.02	0.02	0.02	1.00	0.02	1.00	0.02	0.02	0.02	0.02	0.02	0.02	0.02	0.02	1.00	0.02	0.02	1.00	1.00	0.02	0.02	0.02	1.00	1.00	0.02	1.00	0.02	1.00	0.02	0.02	0.02	0.02	1.00	0.02	0.02	0.02	0.02	1.00	0.02	1.00	0.02	0.02	0.02	0.02	1.00	0.02	0.02
MRSA100_27_3	0.05	0.05	0.05	0.05	0.05	1.00	0.05	1.00	0.05	0.05	0.05	0.05	0.05	0.05	0.05	0.05	1.00	0.05	0.05	1.00	1.00	0.05	0.05	0.05	1.00	1.00	0.05	1.00	0.05	1.00	0.05	0.05	0.05	0.05	1.00	0.05	0.05	0.05	0.05	1.00	0.05	1.00	0.05	0.05	0.05	0.05	1.00	0.05	0.05
MRSA100_27_4	0.00	0.00	0.00	0.00	0.00	1.00	0.00	1.00	0.00	0.00	0.00	0.00	0.00	0.00	0.00	0.00	1.00	0.00	0.00	1.00	1.00	0.00	0.00	0.00	1.00	1.00	0.00	1.00	1.00	1.00	1.00	0.00	0.00	0.00	1.00	0.00	0.00	0.00	0.00	1.00	0.00	1.00	0.00	0.00	0.00	0.00	1.00	0.00	0.00
MRSA100_28_1	1.00	1.00	1.00	1.00	1.00	1.00	1.00	0.11	0.11	1.00	1.00	1.00	1.00	1.00	1.00	1.00	0.93	1.00	0.93	1.00	0.11	1.00	0.95	1.00	0.93	0.93	1.00	1.00	1.00	1.00	1.00	1.00	1.00	1.00	0.93	0.11	0.11	1.00	1.00	1.00	1.00	1.00	1.00	1.00	1.00	1.00	1.00	1.00	1.00
MRSA100_28_3	1.00	1.00	1.00	1.00	1.00	1.00	1.00	1.00	0.00	1.00	1.00	1.00	1.00	1.00	1.00	1.00	1.00	1.00	0.00	1.00	1.00	1.00	1.00	1.00	0.00	1.00	1.00	1.00	1.00	1.00	1.00	1.00	1.00	1.00	1.00	0.00	1.00	1.00	1.00	0.00	1.00	1.00	1.00	1.00	1.00	1.00	1.00	1.00	1.00
MRSA100_28_4	1.00	1.00	1.00	1.00	1.00	1.00	1.00	1.00	0.04	1.00	1.00	1.00	1.00	1.00	1.00	1.00	1.00	1.00	0.04	1.00	1.00	1.00	1.00	1.00	0.04	1.00	1.00	1.00	1.00	1.00	1.00	1.00	1.00	1.00	1.00	0.04	1.00	1.00	1.00	0.04	1.00	1.00	1.00	1.00	1.00	1.00	1.00	1.00	1.00
MRSA100_29_1	0.62	0.90	0.84	1.00	0.84	0.35	0.89	0.89	0.84	0.84	0.84	0.84	0.84	0.84	0.86	0.84	0.84	0.84	0.84	0.89	0.84	0.84	0.68	0.84	0.89	0.89	0.84	0.89	0.84	0.89	1.00	0.84	0.84	0.84	0.89	0.62	0.84	0.79	0.84	0.89	0.79	0.84	1.00	0.84	0.84	0.61	0.89	0.84	0.84
MRSA100_29_2	0.18	0.18	0.89	1.00	0.89	0.04	0.35	0.35	0.89	0.17	0.89	0.89	0.89	0.89	0.89	0.89	0.04	0.89	0.90	0.35	0.17	0.89	0.18	0.89	0.18	0.35	0.89	0.35	0.89	0.35	1.00	0.89	0.89	0.89	0.18	0.04	0.89	0.89	0.90	0.04	0.89	0.89	1.00	0.04	0.89	0.17	0.31	0.89	0.89
MRSA100_29_3	0.18	0.17	0.16	1.00	0.17	0.18	0.18	0.18	0.16	0.16	0.16	0.19	0.16	0.17	0.17	0.16	0.18	0.16	0.19	0.18	0.17	0.16	0.18	0.16	0.18	0.18	0.16	0.18	0.18	0.18	0.99	0.19	0.17	0.19	0.18	0.16	0.16	0.17	0.19	0.18	0.18	0.19	0.99	0.16	0.17	0.16	0.18	0.17	0.16
MRSA100_29_4	0.00	0.42	0.54	1.00	0.54	0.06	0.54	0.44	0.54	0.06	0.54	0.54	0.54	0.54	0.06	0.32	0.05	0.54	0.00	0.44	0.06	0.54	0.32	0.32	0.44	0.44	0.54	0.44	0.54	0.44	1.00	0.54	0.54	0.32	0.10	0.54	0.54	0.54	0.00	0.44	0.54	0.00	1.00	0.54	0.54	0.06	0.44	0.54	0.54
MRSA100_2_1	1.00	1.00	0.99	0.87	0.99	1.00	1.00	1.00	0.99	1.00	0.99	0.99	0.99	0.99	0.99	0.99	1.00	0.99	1.00	1.00	1.00	0.99	1.00	0.99	1.00	1.00	0.99	1.00	0.99	1.00	0.99	0.99	0.99	1.00	1.00	0.99	0.99	0.99	1.00	1.00	0.99	1.00	0.99	0.99	0.99	1.00	1.00	0.99	0.99
MRSA100_2_10	1.00	1.00	1.00	0.91	1.00	1.00	1.00	1.00	1.00	1.00	1.00	1.00	1.00	1.00	1.00	1.00	1.00	1.00	1.00	1.00	1.00	1.00	1.00	1.00	1.00	1.00	1.00	1.00	1.00	1.00	1.00	1.00	1.00	0.99	1.00	1.00	1.00	1.00	1.00	1.00	1.00	1.00	1.00	1.00	1.00	1.00	1.00	1.00	1.00
MRSA100_2_100	1.00	0.98	0.98	0.98	0.98	1.00	1.00	1.00	0.98	1.00	0.98	0.98	0.98	0.98	0.98	0.98	1.00	0.98	1.00	1.00	1.00	0.98	1.00	0.98	1.00	1.00	0.98	1.00	0.98	1.00	0.98	0.98	0.98	0.98	1.00	0.98	0.98	0.98	1.00	1.00	0.98	1.00	0.98	0.98	0.98	1.00	1.00	0.98	0.98
MRSA100_2_101	1.00	0.99	0.99	0.96	0.99	1.00	1.00	1.00	0.99	1.00	0.99	0.99	0.99	0.99	0.99	0.99	1.00	0.99	1.00	1.00	1.00	0.99	1.00	0.99	1.00	1.00	0.99	1.00	0.99	1.00	0.99	0.99	0.99	1.00	1.00	0.99	0.99	0.99	1.00	1.00	0.99	1.00	0.99	0.99	0.99	1.00	1.00	0.99	0.99
MRSA100_2_102	1.00	0.99	0.98	0.97	0.98	1.00	1.00	1.00	0.98	1.00	0.98	0.98	0.98	0.98	0.98	0.98	1.00	0.98	1.00	1.00	1.00	0.98	1.00	0.98	1.00	1.00	0.98	1.00	0.98	1.00	0.98	0.98	0.98	0.97	1.00	0.98	0.98	0.98	1.00	1.00	0.98	1.00	0.98	0.98	0.98	1.00	1.00	0.98	0.98
MRSA100_2_103	1.00	0.97	0.96	0.93	0.96	1.00	1.00	1.00	0.96	1.00	0.96	0.96	0.96	0.96	0.96	0.96	1.00	0.96	1.00	1.00	1.00	0.96	1.00	0.96	1.00	1.00	0.96	1.00	0.96	1.00	0.96	0.96	0.96	0.97	1.00	0.96	0.96	0.96	1.00	1.00	0.96	1.00	0.96	0.96	0.96	1.00	1.00	0.96	0.96
MRSA100_2_104	1.00	0.96	0.97	0.94	0.97	1.00	1.00	1.00	0.97	1.00	0.97	0.97	0.97	0.97	0.97	0.97	1.00	0.97	1.00	1.00	1.00	0.97	1.00	0.97	1.00	1.00	0.97	1.00	0.97	1.00	0.97	0.97	0.97	0.99	1.00	0.97	0.97	0.97	1.00	1.00	0.97	1.00	0.97	0.97	0.97	1.00	1.00	0.97	0.97
MRSA100_2_105	1.00	0.98	0.98	0.94	0.98	1.00	1.00	1.00	0.98	1.00	0.98	0.98	0.98	0.98	0.98	0.98	1.00	0.98	1.00	1.00	1.00	0.98	1.00	0.98	1.00	1.00	0.98	1.00	0.98	1.00	0.98	0.98	0.98	0.99	1.00	0.98	0.98	0.98	1.00	1.00	0.98	1.00	0.98	0.98	0.98	1.00	1.00	0.98	0.98
MRSA100_2_106	1.00	0.99	0.99	0.97	0.99	1.00	1.00	1.00	0.99	1.00	0.99	0.99	0.99	0.99	0.99	0.99	1.00	0.99	1.00	1.00	1.00	0.99	1.00	0.99	1.00	1.00	0.99	1.00	0.99	1.00	0.99	0.99	0.99	1.00	1.00	0.99	0.99	0.99	1.00	1.00	0.99	1.00	0.99	0.99	0.99	1.00	1.00	0.99	0.99
MRSA100_2_107	1.00	0.99	1.00	0.98	1.00	1.00	1.00	1.00	1.00	1.00	1.00	1.00	1.00	1.00	1.00	1.00	1.00	1.00	1.00	1.00	1.00	1.00	1.00	1.00	1.00	1.00	1.00	1.00	1.00	1.00	1.00	1.00	1.00	1.00	1.00	1.00	1.00	0.99	1.00	1.00	1.00	1.00	1.00	1.00	1.00	1.00	1.00	1.00	1.00
MRSA100_2_108	1.00	0.98	0.99	0.98	0.99	1.00	1.00	1.00	0.99	1.00	0.99	0.99	0.99	0.99	0.99	0.99	1.00	0.99	1.00	1.00	1.00	0.99	1.00	0.99	1.00	1.00	0.99	1.00	0.99	1.00	0.99	0.99	0.99	0.99	1.00	0.99	0.99	0.99	1.00	1.00	0.99	1.00	0.99	0.99	0.99	1.00	1.00	0.99	0.99
MRSA100_2_109	0.99	1.00	1.00	0.95	1.00	1.00	1.00	1.00	1.00	1.00	1.00	1.00	1.00	1.00	1.00	1.00	1.00	1.00	1.00	1.00	1.00	1.00	1.00	1.00	1.00	1.00	1.00	1.00	1.00	1.00	1.00	1.00	1.00	1.00	1.00	1.00	1.00	1.00	1.00	1.00	1.00	1.00	1.00	1.00	1.00	0.99	1.00	1.00	1.00
MRSA100_2_11	1.00	0.99	0.98	0.96	0.98	1.00	1.00	1.00	0.98	1.00	0.98	0.98	0.98	0.98	0.98	0.98	1.00	0.98	1.00	1.00	1.00	0.98	1.00	0.98	1.00	1.00	0.98	1.00	0.98	1.00	0.98	0.98	0.98	0.99	1.00	0.98	0.98	0.98	1.00	1.00	0.98	1.00	0.98	0.98	0.98	1.00	1.00	0.98	0.98
MRSA100_2_111	1.00	1.00	1.00	1.00	1.00	1.00	1.00	1.00	0.99	0.99	1.00	1.00	1.00	1.00	1.00	1.00	1.00	1.00	1.00	1.00	1.00	1.00	1.00	1.00	1.00	1.00	1.00	1.00	1.00	1.00	1.00	1.00	1.00	1.00	1.00	1.00	1.00	1.00	1.00	1.00	1.00	1.00	1.00	1.00	1.00	1.00	1.00	1.00	1.00
MRSA100_2_112	1.00	0.97	0.98	0.93	0.98	1.00	1.00	1.00	0.98	1.00	0.98	0.98	0.98	0.98	0.98	0.98	1.00	0.98	1.00	1.00	1.00	0.98	1.00	0.98	1.00	1.00	0.98	1.00	0.98	1.00	0.98	0.98	0.98	0.97	1.00	0.98	0.98	0.98	1.00	1.00	0.98	1.00	0.98	0.98	0.98	1.00	1.00	0.98	0.97
MRSA100_2_113	0.99	0.98	0.98	0.98	0.98	1.00	1.00	1.00	0.98	1.00	0.98	0.98	0.98	0.98	0.98	0.98	1.00	0.98	1.00	1.00	1.00	0.98	1.00	0.98	1.00	1.00	0.98	1.00	0.98	1.00	0.98	0.98	0.98	0.98	1.00	0.98	0.98	0.98	1.00	1.00	0.98	1.00	0.98	0.98	0.98	0.99	1.00	0.98	0.98
MRSA100_2_114	1.00	1.00	1.00	1.00	1.00	1.00	1.00	1.00	1.00	1.00	1.00	1.00	1.00	1.00	1.00	1.00	1.00	1.00	1.00	1.00	1.00	1.00	1.00	1.00	1.00	1.00	1.00	1.00	1.00	1.00	1.00	1.00	1.00	1.00	1.00	1.00	1.00	1.00	1.00	1.00	1.00	1.00	1.00	1.00	1.00	1.00	1.00	1.00	1.00
MRSA100_2_115	1.00	0.98	0.98	0.98	0.98	1.00	1.00	1.00	0.98	1.00	0.98	0.98	0.98	0.98	0.98	0.98	1.00	0.98	1.00	1.00	1.00	0.98	1.00	0.98	1.00	1.00	0.98	1.00	0.98	1.00	0.98	0.98	0.98	0.98	1.00	0.98	0.98	0.98	1.00	1.00	0.98	1.00	0.98	0.98	0.98	1.00	1.00	0.98	0.98
MRSA100_2_118	1.00	0.98	0.98	0.98	0.98	1.00	1.00	1.00	0.98	1.00	0.98	0.98	0.98	0.98	0.98	0.98	1.00	0.98	1.00	1.00	1.00	0.98	1.00	0.98	1.00	1.00	0.98	1.00	0.98	1.00	0.98	0.98	0.98	0.98	1.00	0.98	0.98	0.98	1.00	1.00	0.98	1.00	0.98	0.98	0.98	1.00	1.00	0.98	0.98
MRSA100_2_119	1.00	0.99	1.00	0.99	1.00	1.00	1.00	1.00	1.00	1.00	1.00	1.00	1.00	1.00	1.00	1.00	0.98	1.00	1.00	1.00	1.00	1.00	1.00	1.00	1.00	1.00	1.00	1.00	1.00	1.00	1.00	1.00	1.00	0.99	1.00	1.00	1.00	1.00	1.00	1.00	1.00	1.00	1.00	1.00	1.00	1.00	1.00	1.00	1.00
MRSA100_2_12	0.97	0.97	0.97	0.91	0.97	0.97	0.97	0.97	0.97	0.97	0.97	0.97	0.97	0.97	0.97	0.97	0.97	0.97	0.97	0.97	0.97	0.97	0.97	0.97	0.97	0.97	0.97	0.97	0.97	0.97	0.97	0.97	0.97	0.97	0.97	0.97	0.97	0.97	0.97	0.97	0.97	0.97	0.97	0.97	0.97	0.97	0.97	0.97	0.97
MRSA100_2_120	1.00	0.99	0.98	0.98	0.98	1.00	1.00	1.00	0.98	1.00	0.98	0.98	0.98	0.98	0.98	0.98	1.00	0.98	1.00	1.00	1.00	0.98	1.00	0.98	1.00	1.00	0.98	1.00	0.98	1.00	0.98	0.98	0.98	0.98	1.00	0.98	0.98	0.98	1.00	1.00	0.98	1.00	0.98	0.98	0.98	1.00	1.00	0.98	0.98
MRSA100_2_121	1.00	0.99	0.99	0.96	0.99	1.00	1.00	1.00	0.99	1.00	0.99	0.99	0.99	0.99	0.99	0.99	1.00	0.99	1.00	1.00	1.00	0.99	1.00	0.99	1.00	1.00	0.99	1.00	0.99	1.00	0.99	0.99	0.99	0.98	1.00	0.99	0.99	0.99	1.00	1.00	0.99	1.00	0.99	0.99	0.99	1.00	1.00	0.99	0.99
MRSA100_2_122	1.00	0.99	0.99	0.98	0.99	1.00	1.00	1.00	0.99	1.00	0.99	0.99	0.99	0.99	0.99	0.99	1.00	0.99	1.00	1.00	1.00	0.99	1.00	0.99	1.00	1.00	0.99	1.00	0.99	1.00	0.99	0.99	0.99	0.99	1.00	0.99	0.99	0.99	1.00	1.00	0.99	1.00	0.99	0.99	0.99	1.00	1.00	0.99	0.99
MRSA100_2_123	1.00	0.99	1.00	0.99	1.00	1.00	1.00	1.00	1.00	1.00	1.00	1.00	1.00	1.00	1.00	1.00	1.00	1.00	1.00	1.00	1.00	1.00	1.00	1.00	1.00	1.00	1.00	1.00	1.00	1.00	1.00	1.00	1.00	1.00	1.00	1.00	1.00	1.00	1.00	1.00	1.00	1.00	1.00	1.00	1.00	1.00	1.00	1.00	1.00
MRSA100_2_124	1.00	0.99	1.00	1.00	1.00	1.00	1.00	1.00	1.00	1.00	1.00	1.00	1.00	1.00	1.00	1.00	1.00	1.00	1.00	1.00	1.00	1.00	1.00	1.00	1.00	1.00	1.00	1.00	1.00	1.00	1.00	1.00	1.00	1.00	1.00	1.00	1.00	1.00	1.00	1.00	1.00	1.00	0.99	1.00	1.00	1.00	1.00	1.00	1.00
MRSA100_2_126	1.00	1.00	1.00	0.99	1.00	1.00	1.00	1.00	1.00	1.00	1.00	1.00	1.00	1.00	1.00	1.00	1.00	1.00	1.00	1.00	1.00	1.00	1.00	1.00	1.00	1.00	1.00	1.00	1.00	1.00	1.00	1.00	1.00	1.00	1.00	1.00	1.00	1.00	1.00	1.00	1.00	1.00	1.00	1.00	1.00	1.00	1.00	1.00	1.00
MRSA100_2_127	1.00	1.00	1.00	0.99	1.00	1.00	1.00	1.00	1.00	1.00	1.00	1.00	1.00	1.00	1.00	1.00	1.00	1.00	1.00	1.00	1.00	1.00	1.00	1.00	1.00	1.00	1.00	1.00	1.00	1.00	1.00	1.00	1.00	1.00	1.00	1.00	1.00	1.00	1.00	1.00	1.00	1.00	1.00	1.00	1.00	1.00	1.00	1.00	1.00
MRSA100_2_128	1.00	1.00	1.00	1.00	1.00	1.00	1.00	1.00	1.00	1.00	1.00	1.00	1.00	1.00	1.00	1.00	1.00	1.00	1.00	1.00	1.00	1.00	1.00	1.00	1.00	1.00	1.00	1.00	1.00	1.00	1.00	1.00	1.00	1.00	1.00	1.00	1.00	1.00	1.00	1.00	1.00	1.00	1.00	1.00	1.00	1.00	1.00	1.00	1.00
MRSA100_2_129	1.00	0.99	1.00	0.98	1.00	1.00	1.00	1.00	1.00	1.00	1.00	1.00	1.00	1.00	1.00	1.00	1.00	1.00	1.00	1.00	1.00	1.00	1.00	1.00	1.00	1.00	1.00	1.00	1.00	1.00	1.00	1.00	1.00	1.00	1.00	1.00	1.00	1.00	1.00	1.00	1.00	1.00	1.00	1.00	1.00	1.00	1.00	1.00	1.00
MRSA100_2_13	1.00	1.00	1.00	0.96	1.00	1.00	1.00	1.00	1.00	1.00	1.00	1.00	1.00	1.00	1.00	1.00	1.00	1.00	1.00	1.00	1.00	1.00	1.00	1.00	1.00	1.00	1.00	1.00	1.00	1.00	1.00	1.00	1.00	1.00	1.00	1.00	1.00	1.00	1.00	1.00	1.00	1.00	1.00	1.00	1.00	1.00	1.00	1.00	1.00
MRSA100_2_130	1.00	1.00	0.99	0.98	0.99	1.00	1.00	1.00	0.99	1.00	0.99	0.99	0.99	0.99	0.99	0.99	1.00	0.99	1.00	1.00	1.00	0.99	1.00	0.99	1.00	1.00	0.99	1.00	0.99	1.00	0.99	0.99	0.99	0.99	1.00	0.99	0.99	0.99	1.00	1.00	0.99	1.00	0.99	0.99	0.99	1.00	1.00	0.99	0.99
MRSA100_2_131	1.00	0.99	1.00	0.97	1.00	1.00	1.00	1.00	1.00	1.00	1.00	1.00	1.00	1.00	1.00	1.00	1.00	1.00	1.00	1.00	1.00	1.00	1.00	1.00	1.00	1.00	1.00	1.00	1.00	1.00	1.00	1.00	1.00	0.99	1.00	1.00	1.00	1.00	1.00	1.00	1.00	1.00	1.00	1.00	1.00	1.00	1.00	1.00	1.00
MRSA100_2_132	1.00	0.97	1.00	0.99	1.00	1.00	1.00	1.00	1.00	1.00	1.00	1.00	1.00	1.00	1.00	1.00	1.00	1.00	1.00	1.00	1.00	1.00	1.00	1.00	1.00	1.00	1.00	1.00	1.00	1.00	1.00	1.00	1.00	0.99	1.00	1.00	1.00	1.00	1.00	1.00	1.00	1.00	1.00	1.00	0.99	1.00	1.00	1.00	1.00
MRSA100_2_133	1.00	0.99	0.99	0.97	0.99	1.00	1.00	1.00	0.99	1.00	0.99	0.99	0.99	0.99	0.99	0.99	1.00	0.99	1.00	1.00	1.00	0.99	1.00	0.99	1.00	1.00	0.99	1.00	0.99	1.00	0.99	0.99	0.99	0.99	1.00	0.99	0.99	0.99	1.00	1.00	0.99	1.00	0.99	0.99	0.99	1.00	1.00	0.99	0.99
MRSA100_2_134	0.99	0.99	0.99	0.97	0.99	1.00	1.00	1.00	0.99	1.00	0.99	0.99	0.99	0.99	0.99	0.99	0.99	0.99	1.00	1.00	1.00	0.99	1.00	0.99	1.00	1.00	0.99	1.00	0.99	1.00	0.99	0.99	0.99	1.00	1.00	0.99	0.99	0.99	1.00	1.00	0.99	1.00	0.99	0.99	0.99	1.00	1.00	0.99	0.99
MRSA100_2_135	1.00	0.99	0.99	0.97	0.99	1.00	1.00	1.00	0.99	1.00	0.99	0.99	0.99	0.99	0.99	0.99	1.00	0.99	1.00	1.00	1.00	0.99	1.00	0.99	1.00	1.00	0.99	1.00	0.99	1.00	0.99	0.99	0.99	0.98	1.00	0.99	0.99	0.99	1.00	1.00	0.99	1.00	0.99	0.99	0.99	1.00	1.00	0.99	0.99
MRSA100_2_136	1.00	1.00	1.00	0.97	1.00	1.00	1.00	1.00	1.00	1.00	1.00	1.00	1.00	1.00	1.00	1.00	1.00	1.00	1.00	1.00	1.00	1.00	1.00	1.00	1.00	1.00	1.00	1.00	1.00	1.00	1.00	1.00	1.00	0.99	1.00	1.00	1.00	1.00	1.00	1.00	1.00	1.00	1.00	1.00	1.00	1.00	1.00	1.00	1.00
MRSA100_2_137	1.00	0.97	0.97	0.96	0.97	1.00	1.00	1.00	0.97	1.00	0.97	0.97	0.97	0.97	0.97	0.97	1.00	0.97	1.00	1.00	1.00	0.97	1.00	0.97	1.00	1.00	0.97	1.00	0.97	1.00	0.97	0.97	0.97	0.97	1.00	0.97	0.97	0.97	1.00	1.00	0.97	1.00	0.97	0.97	0.97	1.00	1.00	0.97	0.97
MRSA100_2_138	0.99	0.99	0.99	0.92	0.99	1.00	1.00	1.00	0.99	1.00	0.99	0.99	0.99	0.99	0.99	0.99	1.00	0.99	1.00	1.00	1.00	0.99	1.00	0.99	1.00	1.00	0.99	1.00	0.99	1.00	0.99	0.99	0.99	0.96	1.00	0.99	0.99	0.99	1.00	1.00	0.99	1.00	0.99	0.99	0.99	0.99	1.00	0.99	0.99
MRSA100_2_14	1.00	1.00	1.00	0.98	0.98	1.00	1.00	1.00	1.00	1.00	1.00	1.00	1.00	1.00	1.00	1.00	1.00	1.00	1.00	1.00	1.00	1.00	1.00	1.00	1.00	1.00	1.00	1.00	1.00	1.00	1.00	1.00	1.00	1.00	1.00	1.00	1.00	1.00	1.00	1.00	1.00	1.00	1.00	1.00	1.00	1.00	1.00	1.00	1.00
MRSA100_2_140	1.00	0.99	0.99	0.97	0.99	1.00	1.00	1.00	0.99	1.00	0.99	0.99	0.99	0.99	0.99	0.99	1.00	0.99	1.00	1.00	1.00	0.99	1.00	0.99	1.00	1.00	0.99	1.00	0.99	1.00	0.99	0.99	0.99	0.99	1.00	0.99	0.99	0.99	1.00	1.00	0.99	1.00	0.99	0.99	0.99	1.00	1.00	0.99	0.99
MRSA100_2_141	1.00	1.00	1.00	0.97	1.00	1.00	1.00	1.00	1.00	1.00	1.00	1.00	1.00	1.00	1.00	1.00	1.00	1.00	1.00	1.00	1.00	1.00	1.00	1.00	1.00	1.00	1.00	1.00	1.00	1.00	1.00	1.00	1.00	1.00	1.00	1.00	1.00	1.00	1.00	1.00	1.00	1.00	1.00	1.00	1.00	1.00	1.00	1.00	1.00
MRSA100_2_142	1.00	0.99	0.99	0.95	0.99	1.00	1.00	1.00	0.99	1.00	0.99	0.99	0.99	0.99	0.99	0.99	1.00	0.99	1.00	1.00	1.00	0.99	1.00	0.99	1.00	1.00	0.99	1.00	0.99	1.00	0.99	0.99	0.99	0.99	1.00	0.99	0.99	0.99	1.00	1.00	0.99	1.00	0.99	0.99	0.99	1.00	1.00	0.99	0.99
MRSA100_2_143	1.00	1.00	0.99	0.97	0.99	1.00	1.00	1.00	0.99	0.99	0.99	0.99	0.99	0.99	0.99	0.99	1.00	0.99	1.00	1.00	1.00	0.99	1.00	0.99	1.00	1.00	0.99	1.00	0.99	1.00	0.99	0.99	0.99	1.00	1.00	0.99	0.99	0.99	1.00	1.00	0.99	1.00	0.99	0.99	0.99	1.00	1.00	0.99	0.99
MRSA100_2_144	1.00	1.00	1.00	0.97	1.00	1.00	1.00	1.00	1.00	1.00	1.00	1.00	1.00	1.00	1.00	1.00	1.00	1.00	1.00	1.00	1.00	1.00	1.00	1.00	1.00	1.00	1.00	1.00	1.00	1.00	1.00	1.00	1.00	1.00	1.00	1.00	1.00	1.00	1.00	1.00	1.00	1.00	1.00	1.00	1.00	1.00	1.00	1.00	1.00
MRSA100_2_145	1.00	1.00	0.99	0.95	0.99	1.00	1.00	1.00	0.99	1.00	0.99	0.99	0.99	0.99	0.99	0.99	1.00	0.99	1.00	1.00	1.00	0.99	1.00	0.99	1.00	1.00	0.99	1.00	0.99	1.00	0.99	0.98	0.99	0.99	1.00	0.99	0.99	0.99	0.99	1.00	0.99	1.00	0.99	0.99	0.99	1.00	1.00	0.99	0.99
MRSA100_2_146	1.00	0.99	1.00	0.95	1.00	1.00	1.00	1.00	1.00	1.00	1.00	1.00	1.00	1.00	0.99	1.00	1.00	1.00	1.00	1.00	1.00	1.00	1.00	1.00	1.00	1.00	1.00	1.00	1.00	1.00	1.00	1.00	1.00	0.99	1.00	1.00	1.00	0.99	1.00	1.00	1.00	1.00	1.00	1.00	1.00	1.00	1.00	1.00	1.00
MRSA100_2_148	1.00	1.00	1.00	1.00	1.00	1.00	1.00	1.00	0.99	1.00	1.00	1.00	1.00	1.00	1.00	1.00	1.00	1.00	1.00	1.00	1.00	1.00	1.00	1.00	1.00	1.00	1.00	1.00	1.00	1.00	1.00	1.00	1.00	1.00	1.00	1.00	1.00	1.00	1.00	1.00	1.00	1.00	1.00	1.00	1.00	1.00	1.00	1.00	1.00
MRSA100_2_149	1.00	1.00	1.00	0.97	1.00	1.00	1.00	1.00	1.00	1.00	1.00	1.00	1.00	1.00	1.00	1.00	1.00	1.00	1.00	1.00	1.00	1.00	1.00	1.00	1.00	1.00	1.00	1.00	1.00	1.00	1.00	1.00	1.00	1.00	1.00	1.00	1.00	0.99	1.00	1.00	1.00	1.00	1.00	1.00	1.00	1.00	1.00	1.00	1.00
MRSA100_2_15	1.00	0.99	0.99	0.98	0.99	1.00	1.00	1.00	0.99	1.00	0.99	0.99	0.99	0.99	0.99	0.99	1.00	0.99	1.00	1.00	1.00	0.99	1.00	0.99	1.00	1.00	0.99	1.00	0.99	1.00	0.99	0.99	0.99	1.00	1.00	0.99	0.99	0.99	1.00	1.00	0.99	1.00	0.99	0.99	0.99	1.00	1.00	0.99	0.99
MRSA100_2_150	1.00	0.90	0.96	0.93	0.96	1.00	0.98	0.98	0.96	0.98	0.96	0.96	0.96	0.96	0.96	0.96	0.98	0.96	0.97	0.98	0.98	0.96	1.00	0.96	1.00	0.98	0.96	0.98	0.96	0.98	0.96	0.96	0.96	0.95	1.00	0.96	0.96	0.96	0.97	1.00	0.96	0.98	0.96	0.96	0.96	1.00	0.98	0.96	0.96
MRSA100_2_152	1.00	0.20	0.98	0.77	0.98	1.00	1.00	1.00	0.98	1.00	0.98	0.98	0.98	0.98	0.98	0.98	1.00	0.98	1.00	1.00	1.00	0.98	1.00	0.98	1.00	1.00	0.98	1.00	0.98	1.00	0.98	0.98	0.98	0.98	1.00	0.98	0.98	0.98	1.00	1.00	0.98	1.00	0.98	0.98	0.98	1.00	1.00	0.98	0.98
MRSA100_2_153	1.00	0.11	0.97	0.96	0.97	1.00	1.00	1.00	0.97	1.00	0.97	0.97	0.96	0.97	0.97	0.97	1.00	0.97	1.00	1.00	1.00	0.97	1.00	0.97	1.00	1.00	0.97	1.00	0.97	1.00	0.97	0.97	0.97	1.00	1.00	0.97	0.97	0.97	1.00	1.00	0.97	1.00	0.97	0.97	0.97	1.00	1.00	0.97	0.97
MRSA100_2_154	1.00	0.40	1.00	0.64	1.00	1.00	1.00	1.00	1.00	1.00	1.00	1.00	1.00	1.00	1.00	1.00	1.00	1.00	1.00	1.00	1.00	1.00	1.00	1.00	1.00	1.00	1.00	1.00	1.00	1.00	1.00	1.00	1.00	1.00	1.00	1.00	1.00	1.00	1.00	1.00	1.00	1.00	1.00	1.00	1.00	1.00	1.00	1.00	1.00
MRSA100_2_155	0.97	0.13	0.97	0.29	0.97	0.97	0.97	0.97	0.97	0.97	0.97	0.97	0.97	0.97	0.97	0.97	0.97	0.97	0.97	0.97	0.97	0.97	0.97	0.97	1.00	0.97	0.97	0.97	0.97	0.97	0.97	0.97	0.97	0.97	0.97	0.97	0.97	0.97	0.97	0.97	0.97	0.97	0.97	0.97	0.97	0.97	0.97	0.97	0.97
MRSA100_2_156	1.00	0.81	0.96	0.42	0.96	1.00	1.00	1.00	0.96	1.00	0.96	0.96	0.96	0.96	0.96	0.96	1.00	0.96	1.00	1.00	1.00	0.95	1.00	0.96	1.00	1.00	0.96	1.00	0.96	1.00	0.96	0.96	0.96	0.86	1.00	0.96	0.96	0.96	1.00	1.00	0.96	1.00	0.96	0.96	0.96	1.00	1.00	0.96	0.96
MRSA100_2_157	1.00	0.07	0.80	0.07	0.80	1.00	1.00	1.00	0.80	1.00	0.80	0.80	0.80	0.80	0.80	0.80	1.00	0.80	1.00	1.00	1.00	0.80	1.00	0.80	1.00	1.00	0.80	1.00	0.80	1.00	0.80	0.80	0.80	0.07	1.00	0.80	0.80	0.80	1.00	1.00	0.80	1.00	0.80	0.80	0.80	1.00	1.00	0.80	0.80
MRSA100_2_159	1.00	0.97	0.98	0.95	0.98	1.00	1.00	1.00	0.98	1.00	0.98	0.98	0.98	0.98	0.98	0.98	1.00	0.98	1.00	1.00	1.00	0.98	1.00	0.98	1.00	1.00	0.98	1.00	0.98	1.00	0.98	0.98	0.98	0.97	1.00	0.98	0.98	0.98	1.00	1.00	0.98	1.00	0.98	0.98	0.98	1.00	1.00	0.98	0.98
MRSA100_2_16	1.00	1.00	1.00	0.99	1.00	1.00	1.00	1.00	1.00	1.00	1.00	1.00	1.00	1.00	1.00	1.00	1.00	1.00	1.00	1.00	1.00	1.00	1.00	1.00	1.00	1.00	1.00	1.00	1.00	1.00	1.00	1.00	1.00	1.00	1.00	1.00	1.00	1.00	1.00	1.00	1.00	1.00	1.00	1.00	1.00	1.00	0.99	1.00	1.00
MRSA100_2_160	1.00	1.00	1.00	0.76	1.00	1.00	1.00	1.00	1.00	1.00	1.00	1.00	1.00	1.00	1.00	1.00	1.00	1.00	1.00	1.00	1.00	1.00	1.00	1.00	1.00	1.00	1.00	1.00	1.00	1.00	1.00	1.00	1.00	1.00	1.00	1.00	1.00	1.00	1.00	1.00	1.00	1.00	1.00	1.00	1.00	1.00	1.00	1.00	1.00
MRSA100_2_161	1.00	0.94	0.94	0.79	0.94	1.00	1.00	1.00	0.94	1.00	0.94	0.94	0.94	0.94	0.94	0.94	1.00	0.94	1.00	1.00	1.00	0.94	1.00	0.94	1.00	1.00	0.94	1.00	0.94	1.00	0.94	0.94	0.94	0.90	1.00	0.94	0.94	0.94	1.00	1.00	0.94	1.00	0.94	0.94	0.94	1.00	1.00	0.94	0.94
MRSA100_2_162	1.00	0.99	1.00	0.53	1.00	1.00	1.00	1.00	1.00	1.00	1.00	1.00	1.00	1.00	1.00	1.00	1.00	1.00	1.00	1.00	1.00	1.00	1.00	1.00	1.00	1.00	1.00	1.00	1.00	1.00	1.00	1.00	1.00	1.00	1.00	1.00	1.00	1.00	1.00	1.00	1.00	1.00	1.00	1.00	1.00	1.00	1.00	1.00	1.00
MRSA100_2_163	1.00	0.96	0.99	0.56	0.99	1.00	1.00	1.00	0.99	1.00	0.99	0.99	0.99	0.99	0.99	0.99	1.00	0.99	1.00	1.00	1.00	0.99	1.00	0.99	1.00	1.00	0.99	1.00	0.99	1.00	0.99	0.99	0.99	0.99	1.00	0.99	0.99	0.99	1.00	1.00	0.99	1.00	0.99	0.99	0.99	1.00	1.00	0.99	0.99
MRSA100_2_164	1.00	0.99	1.00	0.66	1.00	1.00	1.00	1.00	1.00	1.00	1.00	1.00	1.00	1.00	1.00	0.99	1.00	1.00	1.00	1.00	1.00	1.00	1.00	1.00	1.00	1.00	1.00	1.00	1.00	1.00	1.00	1.00	1.00	1.00	1.00	1.00	1.00	1.00	1.00	1.00	1.00	1.00	1.00	1.00	1.00	1.00	1.00	1.00	1.00
MRSA100_2_165	1.00	1.00	1.00	0.74	1.00	1.00	1.00	1.00	1.00	1.00	1.00	1.00	1.00	1.00	1.00	1.00	1.00	1.00	1.00	1.00	1.00	1.00	1.00	1.00	1.00	1.00	0.99	1.00	1.00	1.00	1.00	1.00	1.00	1.00	1.00	1.00	1.00	1.00	1.00	1.00	1.00	1.00	1.00	1.00	1.00	1.00	1.00	1.00	1.00
MRSA100_2_166	1.00	0.97	1.00	0.95	1.00	1.00	1.00	1.00	1.00	1.00	1.00	1.00	1.00	1.00	1.00	1.00	1.00	1.00	1.00	1.00	1.00	1.00	1.00	1.00	1.00	1.00	1.00	1.00	1.00	1.00	1.00	1.00	1.00	1.00	1.00	1.00	0.99	1.00	1.00	1.00	1.00	1.00	1.00	1.00	1.00	1.00	1.00	1.00	1.00
MRSA100_2_167	0.99	0.98	0.99	0.95	0.99	0.99	0.99	0.99	0.99	0.99	0.99	0.99	0.99	0.99	0.99	0.99	0.99	0.99	0.99	0.99	0.99	0.99	0.99	0.99	1.00	0.99	0.99	0.99	0.99	0.99	0.99	0.99	0.99	0.99	0.99	0.99	0.99	0.99	0.99	0.99	0.99	0.99	0.99	0.99	0.99	0.99	0.99	0.99	0.99
MRSA100_2_168	1.00	1.00	0.98	0.95	0.98	1.00	1.00	1.00	0.98	1.00	0.98	0.98	0.98	0.98	0.98	0.98	1.00	0.98	1.00	1.00	1.00	0.98	1.00	0.98	1.00	1.00	0.98	1.00	0.98	1.00	0.98	0.98	0.98	0.98	1.00	0.98	0.98	0.98	0.00	1.00	0.98	1.00	0.98	0.98	0.98	1.00	1.00	0.98	0.98
MRSA100_2_169	1.00	0.98	1.00	0.97	1.00	1.00	1.00	1.00	1.00	1.00	1.00	1.00	1.00	1.00	1.00	1.00	1.00	1.00	1.00	1.00	1.00	1.00	1.00	1.00	1.00	1.00	1.00	1.00	1.00	1.00	1.00	1.00	1.00	1.00	1.00	1.00	1.00	1.00	0.00	1.00	1.00	1.00	1.00	1.00	1.00	1.00	1.00	1.00	1.00
MRSA100_2_17	1.00	0.99	1.00	0.98	1.00	1.00	1.00	1.00	1.00	1.00	1.00	1.00	1.00	1.00	0.99	1.00	1.00	1.00	1.00	1.00	1.00	1.00	1.00	1.00	1.00	1.00	1.00	1.00	1.00	1.00	1.00	1.00	1.00	0.99	1.00	1.00	1.00	1.00	1.00	1.00	1.00	1.00	1.00	1.00	1.00	1.00	1.00	1.00	1.00
MRSA100_2_170	1.00	0.98	1.00	0.97	1.00	1.00	1.00	1.00	1.00	1.00	1.00	1.00	1.00	1.00	1.00	0.99	1.00	1.00	1.00	1.00	1.00	1.00	1.00	1.00	1.00	1.00	1.00	1.00	1.00	1.00	1.00	1.00	1.00	0.99	1.00	1.00	1.00	1.00	0.02	1.00	1.00	1.00	1.00	1.00	1.00	1.00	1.00	1.00	1.00
MRSA100_2_171	1.00	0.99	1.00	0.97	1.00	1.00	1.00	1.00	1.00	1.00	1.00	1.00	1.00	1.00	1.00	1.00	1.00	1.00	1.00	1.00	1.00	1.00	1.00	1.00	1.00	1.00	1.00	1.00	1.00	1.00	1.00	1.00	1.00	0.99	1.00	1.00	1.00	1.00	0.02	1.00	1.00	1.00	1.00	1.00	1.00	1.00	1.00	1.00	1.00
MRSA100_2_172	1.00	0.99	0.99	0.96	0.99	1.00	1.00	1.00	0.99	1.00	0.99	0.99	0.99	0.99	0.99	0.99	1.00	0.99	1.00	1.00	1.00	0.99	0.99	0.99	1.00	1.00	0.99	1.00	0.99	1.00	0.99	0.99	0.99	0.98	1.00	0.99	0.99	0.99	0.02	1.00	0.99	1.00	0.98	0.99	0.99	1.00	1.00	0.99	0.99
MRSA100_2_173	1.00	0.96	0.99	0.93	0.99	1.00	1.00	1.00	0.99	1.00	0.99	0.99	0.99	0.99	0.99	0.99	1.00	0.99	1.00	1.00	1.00	0.99	1.00	0.99	1.00	1.00	0.99	1.00	0.99	1.00	0.99	0.99	0.99	0.99	1.00	0.99	0.99	0.99	0.00	1.00	0.99	1.00	0.99	0.99	0.99	1.00	1.00	0.99	0.99
MRSA100_2_174	1.00	0.99	0.98	0.92	0.98	1.00	1.00	1.00	0.98	1.00	0.98	0.98	0.98	0.98	0.98	0.98	1.00	0.98	1.00	1.00	1.00	0.98	1.00	0.98	1.00	1.00	0.98	1.00	0.98	1.00	0.98	0.98	0.98	1.00	1.00	0.98	0.98	0.98	0.00	1.00	0.98	1.00	0.98	0.98	0.98	1.00	1.00	0.98	0.98
MRSA100_2_175	1.00	0.98	0.99	0.97	0.99	1.00	0.99	0.99	0.99	1.00	0.99	0.99	0.99	0.99	0.99	0.99	1.00	0.99	1.00	0.99	1.00	0.99	1.00	0.99	1.00	0.99	0.99	0.99	0.99	0.99	0.99	0.99	0.99	0.98	1.00	0.99	0.99	0.99	1.00	1.00	0.99	1.00	0.99	0.99	0.99	1.00	0.99	0.98	0.99
MRSA100_2_176	1.00	1.00	1.00	0.95	1.00	1.00	1.00	1.00	1.00	1.00	1.00	1.00	1.00	1.00	1.00	1.00	1.00	1.00	1.00	1.00	1.00	1.00	1.00	1.00	1.00	1.00	1.00	1.00	1.00	1.00	1.00	1.00	1.00	0.98	1.00	1.00	1.00	1.00	1.00	1.00	1.00	1.00	1.00	1.00	1.00	1.00	1.00	1.00	1.00
MRSA100_2_177	1.00	1.00	1.00	0.97	1.00	1.00	1.00	1.00	1.00	1.00	1.00	1.00	1.00	1.00	1.00	1.00	1.00	1.00	1.00	1.00	1.00	1.00	1.00	1.00	1.00	1.00	1.00	1.00	1.00	1.00	1.00	1.00	1.00	1.00	1.00	1.00	1.00	1.00	1.00	1.00	1.00	1.00	1.00	1.00	1.00	1.00	1.00	1.00	1.00
MRSA100_2_178	1.00	1.00	1.00	1.00	1.00	1.00	1.00	1.00	1.00	1.00	1.00	1.00	1.00	1.00	1.00	1.00	1.00	1.00	1.00	1.00	1.00	1.00	1.00	1.00	1.00	1.00	1.00	1.00	1.00	1.00	1.00	1.00	1.00	1.00	1.00	1.00	1.00	1.00	1.00	1.00	1.00	1.00	1.00	1.00	1.00	1.00	1.00	1.00	1.00
MRSA100_2_179	1.00	1.00	1.00	0.99	1.00	1.00	1.00	1.00	1.00	1.00	1.00	1.00	1.00	1.00	1.00	1.00	1.00	1.00	1.00	1.00	1.00	1.00	1.00	1.00	1.00	1.00	1.00	1.00	1.00	1.00	1.00	1.00	1.00	0.99	1.00	1.00	1.00	1.00	1.00	1.00	0.99	1.00	1.00	1.00	1.00	1.00	1.00	1.00	1.00
MRSA100_2_18	1.00	1.00	1.00	1.00	1.00	1.00	1.00	1.00	1.00	1.00	1.00	1.00	1.00	1.00	1.00	1.00	1.00	1.00	1.00	1.00	1.00	1.00	1.00	1.00	1.00	1.00	1.00	1.00	1.00	1.00	1.00	1.00	1.00	1.00	1.00	1.00	1.00	1.00	1.00	1.00	1.00	1.00	1.00	0.99	1.00	1.00	1.00	1.00	1.00
MRSA100_2_180	1.00	1.00	0.99	0.96	0.99	1.00	1.00	1.00	0.99	1.00	0.99	0.99	0.99	0.99	0.99	0.99	1.00	0.99	1.00	1.00	1.00	0.99	1.00	0.99	1.00	1.00	0.99	1.00	0.99	1.00	0.99	0.99	0.99	1.00	1.00	0.99	0.99	0.99	1.00	1.00	0.99	1.00	0.99	0.99	0.99	1.00	1.00	0.99	0.99
MRSA100_2_181	1.00	0.97	0.99	0.96	0.99	1.00	1.00	1.00	0.99	1.00	0.99	0.99	0.99	0.99	0.99	0.99	1.00	0.99	1.00	1.00	1.00	0.99	1.00	0.99	1.00	1.00	0.99	1.00	0.99	1.00	0.99	0.99	0.99	0.96	1.00	0.99	0.99	0.99	1.00	1.00	0.99	1.00	0.99	0.99	0.99	1.00	1.00	0.99	0.99
MRSA100_2_182	1.00	0.97	0.97	0.96	0.97	1.00	1.00	1.00	0.97	1.00	0.97	0.97	0.97	0.97	0.97	0.97	1.00	0.97	1.00	1.00	1.00	0.97	1.00	0.97	1.00	1.00	0.97	1.00	0.97	1.00	0.97	0.97	0.97	1.00	1.00	0.97	0.97	0.97	1.00	1.00	0.97	1.00	0.97	0.97	0.97	1.00	1.00	0.97	0.97
MRSA100_2_183	1.00	0.98	0.98	0.97	0.98	1.00	1.00	1.00	0.98	1.00	0.98	0.98	0.98	0.98	0.98	0.98	1.00	0.98	1.00	1.00	1.00	0.98	1.00	0.98	1.00	1.00	0.98	1.00	0.98	1.00	0.98	0.98	0.98	0.99	1.00	0.98	0.98	0.98	1.00	1.00	0.98	1.00	0.98	0.98	0.98	1.00	1.00	0.98	0.98
MRSA100_2_184	1.00	1.00	1.00	0.98	1.00	1.00	1.00	1.00	1.00	1.00	1.00	1.00	1.00	1.00	1.00	1.00	0.99	1.00	1.00	1.00	1.00	1.00	1.00	1.00	1.00	1.00	1.00	1.00	1.00	1.00	1.00	1.00	1.00	0.98	1.00	1.00	1.00	1.00	1.00	1.00	1.00	0.99	1.00	1.00	1.00	1.00	1.00	1.00	1.00
MRSA100_2_185	1.00	0.99	0.99	0.97	0.99	1.00	1.00	1.00	0.99	1.00	0.99	0.99	0.99	0.99	0.99	0.99	1.00	0.99	1.00	1.00	1.00	0.99	1.00	0.99	1.00	1.00	0.99	1.00	0.99	1.00	0.99	0.99	0.99	0.97	1.00	0.99	0.99	0.99	1.00	1.00	0.99	1.00	0.99	0.99	0.99	1.00	1.00	0.99	0.99
MRSA100_2_186	1.00	1.00	1.00	0.99	1.00	1.00	1.00	1.00	1.00	1.00	1.00	1.00	1.00	1.00	1.00	1.00	1.00	1.00	1.00	1.00	1.00	1.00	1.00	1.00	1.00	1.00	1.00	1.00	1.00	1.00	1.00	1.00	1.00	1.00	1.00	1.00	1.00	1.00	1.00	1.00	1.00	1.00	1.00	1.00	1.00	1.00	1.00	1.00	1.00
MRSA100_2_187	1.00	1.00	1.00	0.98	1.00	1.00	1.00	1.00	1.00	1.00	1.00	1.00	1.00	1.00	1.00	1.00	1.00	1.00	1.00	0.99	1.00	1.00	1.00	1.00	1.00	1.00	1.00	0.99	1.00	0.99	1.00	1.00	1.00	1.00	1.00	1.00	1.00	1.00	1.00	1.00	1.00	1.00	1.00	1.00	1.00	1.00	1.00	1.00	1.00
MRSA100_2_188	1.00	0.99	0.99	0.95	0.99	1.00	1.00	1.00	0.99	1.00	0.99	0.99	0.99	0.99	0.99	0.99	1.00	0.99	1.00	1.00	1.00	0.99	1.00	0.99	1.00	1.00	0.99	1.00	0.99	1.00	0.99	0.99	0.99	1.00	1.00	0.99	0.99	0.99	1.00	1.00	0.99	1.00	0.99	0.99	0.99	1.00	1.00	0.99	0.99
MRSA100_2_189	1.00	0.97	0.97	0.92	0.97	1.00	1.00	1.00	0.97	1.00	0.97	0.97	0.97	0.97	0.97	0.97	1.00	0.97	1.00	1.00	1.00	0.97	1.00	0.97	1.00	1.00	0.97	1.00	0.97	1.00	0.97	0.97	0.97	0.98	1.00	0.97	0.97	0.97	1.00	1.00	0.97	1.00	0.97	0.97	0.97	1.00	1.00	0.97	0.97
MRSA100_2_19	1.00	0.99	0.99	0.97	0.99	1.00	1.00	1.00	0.99	1.00	0.99	0.99	0.99	0.99	0.99	0.99	1.00	0.99	1.00	1.00	1.00	0.99	1.00	0.99	1.00	1.00	0.99	1.00	0.99	1.00	0.99	0.99	0.99	1.00	1.00	0.99	0.99	0.99	1.00	1.00	0.99	1.00	0.99	0.99	0.99	1.00	1.00	0.99	0.99
MRSA100_2_191	1.00	0.99	0.99	0.97	0.99	1.00	1.00	1.00	0.99	1.00	0.99	0.99	0.99	0.99	0.99	0.99	1.00	0.99	1.00	1.00	1.00	0.99	1.00	0.99	1.00	1.00	0.99	1.00	0.99	1.00	0.99	0.99	0.99	0.99	1.00	0.99	0.99	0.99	1.00	1.00	0.99	1.00	0.99	0.99	0.99	1.00	1.00	0.99	0.99
MRSA100_2_192	1.00	1.00	1.00	0.98	1.00	1.00	1.00	1.00	1.00	1.00	1.00	1.00	1.00	1.00	1.00	1.00	1.00	1.00	1.00	1.00	1.00	1.00	1.00	1.00	1.00	1.00	1.00	1.00	1.00	1.00	1.00	1.00	1.00	1.00	1.00	1.00	1.00	1.00	1.00	1.00	1.00	1.00	1.00	1.00	1.00	1.00	1.00	1.00	1.00
MRSA100_2_193	1.00	1.00	1.00	0.96	1.00	1.00	1.00	1.00	1.00	1.00	1.00	1.00	1.00	1.00	1.00	1.00	1.00	1.00	1.00	1.00	1.00	1.00	1.00	1.00	0.99	1.00	1.00	1.00	1.00	1.00	1.00	1.00	1.00	1.00	1.00	1.00	1.00	1.00	1.00	1.00	1.00	1.00	1.00	1.00	1.00	1.00	1.00	1.00	1.00
MRSA100_2_194	1.00	1.00	1.00	0.98	1.00	1.00	1.00	1.00	1.00	1.00	1.00	1.00	1.00	1.00	1.00	1.00	1.00	1.00	1.00	1.00	1.00	1.00	1.00	1.00	1.00	1.00	1.00	1.00	1.00	1.00	1.00	1.00	1.00	1.00	1.00	1.00	1.00	1.00	1.00	0.99	1.00	1.00	1.00	1.00	1.00	1.00	1.00	1.00	1.00
MRSA100_2_195	1.00	1.00	1.00	0.95	1.00	1.00	1.00	1.00	1.00	1.00	1.00	1.00	1.00	1.00	1.00	1.00	1.00	1.00	1.00	1.00	1.00	1.00	1.00	1.00	1.00	1.00	1.00	1.00	1.00	1.00	1.00	1.00	1.00	1.00	1.00	1.00	1.00	1.00	1.00	1.00	1.00	1.00	1.00	1.00	1.00	1.00	1.00	1.00	1.00
MRSA100_2_196	1.00	0.99	0.99	0.96	0.99	1.00	1.00	1.00	0.99	1.00	0.99	0.99	0.99	0.99	0.99	0.99	1.00	0.99	1.00	1.00	1.00	0.99	1.00	0.99	1.00	1.00	0.99	1.00	0.99	1.00	0.99	0.99	0.99	0.99	1.00	0.99	0.99	0.99	1.00	1.00	0.99	1.00	0.99	0.99	0.99	1.00	1.00	0.99	0.99
MRSA100_2_197	1.00	0.99	0.99	0.94	0.99	1.00	1.00	1.00	0.99	1.00	0.99	0.99	0.99	0.99	0.99	0.99	1.00	0.99	1.00	1.00	1.00	0.99	1.00	0.99	1.00	1.00	0.99	1.00	0.99	1.00	0.99	0.99	0.99	0.99	1.00	0.99	0.99	0.99	1.00	1.00	0.99	1.00	0.99	0.99	0.99	1.00	1.00	0.99	0.99
MRSA100_2_198	1.00	1.00	0.99	0.93	0.99	1.00	1.00	1.00	0.99	1.00	0.99	0.99	0.99	0.99	0.99	0.99	1.00	0.99	1.00	1.00	1.00	0.99	1.00	0.99	1.00	1.00	0.99	1.00	0.99	1.00	0.99	0.99	0.99	0.99	1.00	0.99	0.99	0.99	1.00	1.00	0.99	1.00	0.99	0.99	0.99	1.00	1.00	0.99	0.99
MRSA100_2_199	1.00	1.00	1.00	0.95	1.00	1.00	1.00	1.00	1.00	1.00	1.00	1.00	1.00	1.00	1.00	1.00	1.00	1.00	1.00	1.00	1.00	1.00	1.00	1.00	1.00	1.00	1.00	1.00	1.00	1.00	1.00	1.00	1.00	1.00	1.00	1.00	1.00	1.00	1.00	1.00	1.00	1.00	1.00	1.00	1.00	1.00	1.00	1.00	1.00
MRSA100_2_2	1.00	0.95	0.98	0.74	0.98	1.00	1.00	1.00	0.98	1.00	0.98	0.98	0.98	0.98	0.98	0.98	1.00	0.98	1.00	1.00	1.00	0.98	1.00	0.98	1.00	1.00	0.98	1.00	0.98	1.00	0.98	0.98	0.98	0.97	1.00	0.98	0.98	0.98	1.00	1.00	0.98	1.00	0.98	0.98	0.98	1.00	1.00	0.98	0.98
MRSA100_2_20	1.00	0.99	1.00	0.99	1.00	1.00	1.00	1.00	1.00	1.00	1.00	1.00	1.00	1.00	0.99	1.00	1.00	1.00	1.00	1.00	1.00	1.00	1.00	1.00	1.00	1.00	0.99	1.00	1.00	1.00	1.00	1.00	1.00	1.00	1.00	1.00	1.00	1.00	1.00	1.00	1.00	1.00	1.00	1.00	1.00	1.00	1.00	1.00	1.00
MRSA100_2_201	1.00	1.00	0.99	0.80	0.99	1.00	1.00	1.00	0.99	1.00	0.99	0.99	0.99	0.99	0.99	0.99	1.00	0.99	1.00	1.00	1.00	0.99	1.00	0.99	1.00	1.00	0.99	1.00	0.99	1.00	0.99	0.99	0.99	0.99	1.00	0.99	0.99	0.99	1.00	1.00	0.99	1.00	0.99	0.99	0.99	1.00	1.00	0.99	0.99
MRSA100_2_202	0.99	0.99	0.99	0.95	0.99	0.99	0.99	0.99	0.99	0.99	0.99	0.99	0.99	0.99	0.99	0.99	0.99	0.99	0.99	0.99	0.99	0.99	0.99	0.99	0.99	0.99	0.99	0.99	0.99	0.99	0.99	0.99	0.99	0.99	0.99	0.99	0.99	0.99	0.99	0.99	0.99	0.99	0.99	0.99	0.99	0.99	0.99	0.99	0.99
MRSA100_2_203	1.00	1.00	0.99	0.97	0.99	1.00	1.00	1.00	0.99	1.00	0.99	0.99	0.99	0.99	0.99	0.99	1.00	0.99	1.00	1.00	1.00	0.99	1.00	0.99	1.00	1.00	0.99	1.00	0.99	1.00	0.99	0.99	0.99	0.99	1.00	0.99	0.99	0.99	1.00	1.00	0.99	1.00	0.99	0.99	0.99	1.00	1.00	0.99	0.99
MRSA100_2_204	1.00	1.00	1.00	1.00	1.00	1.00	1.00	1.00	1.00	1.00	1.00	1.00	1.00	1.00	1.00	1.00	1.00	1.00	1.00	1.00	1.00	1.00	1.00	0.98	1.00	1.00	1.00	1.00	1.00	1.00	1.00	1.00	1.00	1.00	1.00	1.00	1.00	1.00	1.00	1.00	1.00	1.00	1.00	1.00	1.00	1.00	1.00	1.00	1.00
MRSA100_2_205	1.00	1.00	0.99	0.93	0.99	1.00	1.00	1.00	0.99	1.00	0.99	0.99	0.99	0.99	0.99	0.99	1.00	0.99	1.00	1.00	1.00	0.99	1.00	0.99	1.00	1.00	0.99	1.00	0.99	1.00	0.99	0.99	0.99	0.99	1.00	0.99	0.99	0.99	1.00	1.00	0.99	1.00	0.99	0.99	0.99	1.00	1.00	0.99	0.99
MRSA100_2_206	1.00	1.00	0.99	0.95	0.99	1.00	1.00	1.00	0.99	1.00	0.99	0.99	0.99	0.99	0.99	0.99	1.00	0.99	1.00	1.00	1.00	0.99	1.00	0.99	1.00	1.00	0.99	1.00	0.99	1.00	0.99	0.99	0.99	0.98	1.00	0.99	0.99	0.99	1.00	1.00	0.99	1.00	0.99	0.99	0.99	1.00	1.00	0.99	0.99
MRSA100_2_208	1.00	1.00	0.98	0.94	0.98	1.00	1.00	1.00	0.98	1.00	0.98	0.98	0.98	0.98	0.98	0.98	1.00	0.98	1.00	1.00	1.00	0.98	1.00	0.98	1.00	1.00	0.98	1.00	0.98	1.00	0.98	0.98	0.98	0.98	1.00	0.98	0.98	0.98	1.00	1.00	0.98	1.00	0.98	0.98	0.98	1.00	1.00	0.98	0.98
MRSA100_2_209	1.00	1.00	0.96	0.85	0.96	1.00	1.00	1.00	0.96	1.00	0.96	0.96	0.96	0.96	0.96	0.96	1.00	0.96	1.00	1.00	1.00	0.96	1.00	0.96	1.00	1.00	0.96	1.00	0.96	1.00	0.96	0.96	0.96	0.97	1.00	0.96	0.96	0.96	1.00	1.00	0.96	1.00	0.96	0.96	0.96	1.00	1.00	0.96	0.96
MRSA100_2_21	1.00	0.99	0.99	0.99	0.99	1.00	1.00	1.00	0.99	1.00	0.99	0.99	0.99	0.99	0.99	0.99	1.00	0.99	1.00	1.00	1.00	0.99	1.00	0.99	1.00	1.00	0.99	1.00	0.99	1.00	0.99	0.99	0.99	1.00	1.00	0.99	0.99	0.99	1.00	1.00	0.99	1.00	0.99	0.99	0.99	1.00	1.00	0.99	0.99
MRSA100_2_210	1.00	1.00	1.00	0.96	1.00	1.00	1.00	1.00	1.00	1.00	1.00	1.00	1.00	1.00	1.00	1.00	1.00	1.00	1.00	1.00	1.00	1.00	1.00	1.00	1.00	1.00	1.00	1.00	1.00	1.00	1.00	1.00	1.00	0.99	1.00	1.00	1.00	1.00	1.00	1.00	1.00	1.00	1.00	1.00	1.00	1.00	1.00	1.00	1.00
MRSA100_2_211	1.00	0.99	0.96	0.93	0.96	1.00	1.00	1.00	0.96	1.00	0.96	0.96	0.96	0.96	0.96	0.96	1.00	0.96	1.00	1.00	1.00	0.96	1.00	0.96	1.00	1.00	0.96	1.00	0.96	1.00	0.96	0.96	0.96	0.96	1.00	0.96	0.96	0.96	1.00	1.00	0.96	1.00	0.96	0.96	0.96	1.00	1.00	0.96	0.96
MRSA100_2_212	1.00	1.00	1.00	0.93	1.00	1.00	1.00	1.00	1.00	1.00	1.00	1.00	1.00	1.00	1.00	1.00	1.00	1.00	1.00	1.00	1.00	1.00	1.00	1.00	1.00	1.00	1.00	1.00	1.00	1.00	1.00	1.00	1.00	0.99	1.00	1.00	1.00	1.00	1.00	1.00	1.00	1.00	1.00	1.00	1.00	1.00	1.00	1.00	1.00
MRSA100_2_213	1.00	1.00	0.98	0.95	0.98	1.00	1.00	1.00	0.98	1.00	0.98	0.98	0.98	0.98	0.98	0.98	1.00	0.98	1.00	1.00	1.00	0.98	1.00	0.98	1.00	1.00	0.98	1.00	0.98	1.00	0.98	0.98	0.98	0.98	1.00	0.98	0.98	0.98	1.00	1.00	0.98	1.00	0.98	0.98	0.98	1.00	1.00	0.98	0.98
MRSA100_2_214	1.00	1.00	0.98	0.89	0.98	1.00	1.00	1.00	0.98	1.00	0.98	0.98	0.98	0.98	0.98	0.98	1.00	0.98	1.00	1.00	1.00	0.98	1.00	0.98	1.00	1.00	0.98	1.00	0.98	1.00	0.98	0.98	0.98	0.99	1.00	0.98	0.98	0.98	1.00	1.00	0.98	1.00	0.98	0.98	0.98	1.00	1.00	0.98	0.98
MRSA100_2_215	1.00	1.00	0.99	0.96	0.99	1.00	1.00	1.00	0.99	1.00	0.99	0.99	0.99	0.99	0.99	0.99	1.00	0.99	1.00	1.00	1.00	0.99	1.00	0.99	1.00	1.00	0.99	1.00	0.99	1.00	0.99	0.99	0.99	0.99	1.00	0.99	0.99	0.99	1.00	1.00	0.99	1.00	0.99	0.99	0.99	1.00	1.00	0.99	0.99
MRSA100_2_216	1.00	1.00	0.99	0.98	0.99	1.00	1.00	1.00	0.99	1.00	0.99	0.99	0.99	0.99	0.99	0.99	1.00	0.99	1.00	1.00	1.00	0.99	1.00	0.99	0.83	1.00	0.99	1.00	0.99	1.00	0.99	0.99	0.99	0.98	1.00	0.99	0.99	0.99	1.00	1.00	0.99	1.00	0.99	0.99	0.99	1.00	1.00	0.99	0.99
MRSA100_2_218	0.98	0.98	0.95	0.89	0.95	0.99	0.99	0.99	0.95	0.98	0.95	0.95	0.95	0.95	0.95	0.95	0.99	0.95	0.98	0.99	0.99	0.95	0.98	0.95	1.00	0.99	0.95	0.99	0.95	0.99	0.95	0.95	0.95	0.98	0.99	0.95	0.95	0.95	0.98	0.99	0.95	0.99	0.95	0.95	0.95	0.98	0.99	0.95	0.95
MRSA100_2_219	0.72	1.00	0.97	0.89	0.97	1.00	1.00	1.00	0.97	1.00	0.97	0.97	0.97	0.97	0.97	0.97	1.00	0.97	1.00	1.00	1.00	0.97	1.00	0.97	1.00	1.00	0.97	1.00	0.97	1.00	0.97	0.97	0.97	0.97	1.00	0.97	0.97	0.97	1.00	1.00	0.97	1.00	0.97	0.97	0.97	1.00	1.00	0.97	0.97
MRSA100_2_22	1.00	0.99	0.99	0.98	0.99	1.00	1.00	1.00	0.99	1.00	0.99	0.99	0.99	0.99	0.99	0.99	1.00	0.99	1.00	1.00	1.00	0.99	1.00	0.99	1.00	1.00	0.99	1.00	0.99	1.00	0.99	0.99	0.99	1.00	1.00	0.99	0.99	0.99	1.00	1.00	0.99	1.00	0.99	0.99	0.99	1.00	1.00	0.99	0.99
MRSA100_2_221	1.00	1.00	0.98	0.93	0.98	1.00	1.00	1.00	0.98	1.00	0.98	0.98	0.98	0.98	0.98	0.98	1.00	0.98	1.00	1.00	1.00	0.98	1.00	0.98	1.00	1.00	0.98	1.00	0.98	1.00	0.98	0.98	0.98	0.98	1.00	0.98	0.98	0.98	1.00	1.00	0.98	1.00	0.98	0.98	0.98	1.00	1.00	0.98	0.98
MRSA100_2_222	1.00	1.00	0.96	0.92	0.96	1.00	1.00	1.00	0.96	1.00	0.96	0.96	0.96	0.96	0.96	0.96	1.00	0.96	1.00	1.00	1.00	0.96	1.00	0.96	1.00	1.00	0.96	1.00	0.96	1.00	0.96	0.96	0.96	0.96	1.00	0.96	0.96	0.96	1.00	1.00	0.96	1.00	0.96	0.96	0.96	1.00	1.00	0.96	0.96
MRSA100_2_223	1.00	1.00	0.97	0.94	0.97	1.00	1.00	1.00	0.97	1.00	0.97	0.97	0.97	0.97	0.97	0.97	1.00	0.97	1.00	1.00	1.00	0.97	1.00	0.97	1.00	1.00	0.97	1.00	0.97	1.00	0.97	0.97	0.97	0.97	1.00	0.97	0.97	0.97	1.00	1.00	0.97	1.00	0.97	0.97	0.97	1.00	1.00	0.97	0.97
MRSA100_2_224	1.00	1.00	1.00	0.89	1.00	1.00	1.00	1.00	1.00	1.00	1.00	1.00	1.00	1.00	1.00	1.00	1.00	1.00	1.00	1.00	1.00	1.00	1.00	1.00	1.00	1.00	1.00	1.00	1.00	1.00	1.00	1.00	1.00	1.00	1.00	1.00	1.00	1.00	1.00	1.00	1.00	1.00	1.00	1.00	1.00	1.00	1.00	1.00	1.00
MRSA100_2_225	1.00	1.00	1.00	0.91	1.00	1.00	1.00	1.00	1.00	1.00	1.00	1.00	1.00	1.00	1.00	1.00	1.00	1.00	1.00	1.00	1.00	1.00	0.99	1.00	1.00	1.00	1.00	1.00	1.00	1.00	1.00	1.00	1.00	1.00	0.99	1.00	1.00	1.00	1.00	1.00	1.00	1.00	1.00	1.00	1.00	1.00	1.00	1.00	1.00
MRSA100_2_226	1.00	1.00	1.00	0.97	1.00	1.00	1.00	1.00	1.00	1.00	1.00	1.00	1.00	1.00	1.00	1.00	1.00	1.00	1.00	1.00	1.00	1.00	1.00	1.00	1.00	1.00	1.00	1.00	1.00	1.00	1.00	1.00	1.00	1.00	1.00	1.00	1.00	1.00	1.00	1.00	1.00	1.00	1.00	1.00	1.00	1.00	1.00	1.00	1.00
MRSA100_2_227	1.00	1.00	0.99	0.98	0.99	1.00	1.00	1.00	0.99	1.00	0.99	0.99	0.99	0.99	0.99	0.99	1.00	0.99	1.00	1.00	1.00	0.99	1.00	0.99	1.00	1.00	0.99	1.00	0.99	1.00	0.99	0.99	0.99	0.99	1.00	0.99	0.99	0.99	1.00	1.00	0.99	1.00	0.99	0.99	0.98	1.00	1.00	0.99	0.99
MRSA100_2_228	1.00	1.00	1.00	0.95	1.00	1.00	1.00	1.00	1.00	1.00	1.00	1.00	1.00	1.00	1.00	1.00	1.00	1.00	1.00	1.00	1.00	1.00	1.00	1.00	1.00	1.00	1.00	1.00	1.00	1.00	1.00	1.00	1.00	1.00	1.00	1.00	1.00	1.00	1.00	1.00	1.00	1.00	1.00	1.00	1.00	1.00	1.00	1.00	1.00
MRSA100_2_229	1.00	1.00	0.99	0.96	0.99	1.00	1.00	1.00	0.99	1.00	0.99	0.99	0.99	0.99	0.99	0.99	1.00	0.98	1.00	1.00	1.00	0.99	1.00	0.99	1.00	1.00	0.99	1.00	0.99	1.00	0.99	0.99	0.99	0.99	1.00	0.99	0.99	0.98	1.00	1.00	0.99	1.00	0.99	0.99	0.99	1.00	1.00	0.99	0.99
MRSA100_2_23	1.00	0.98	0.99	0.98	0.99	1.00	1.00	1.00	0.99	1.00	0.99	0.99	0.99	0.99	0.99	0.99	1.00	0.99	1.00	1.00	1.00	0.99	1.00	0.99	1.00	1.00	0.99	1.00	0.99	1.00	0.99	0.99	0.99	1.00	1.00	0.99	0.99	0.99	1.00	1.00	0.99	1.00	0.99	0.99	0.99	1.00	1.00	0.99	0.99
MRSA100_2_230	1.00	1.00	0.99	0.97	0.99	1.00	1.00	1.00	0.99	1.00	0.99	0.99	0.99	0.99	0.99	0.99	1.00	0.99	1.00	1.00	1.00	0.99	1.00	0.99	1.00	1.00	0.99	1.00	0.99	1.00	0.99	0.99	0.99	0.99	1.00	0.99	0.99	0.99	1.00	1.00	0.99	1.00	0.99	0.99	0.99	1.00	1.00	0.99	0.99
MRSA100_2_231	1.00	1.00	0.99	0.99	0.99	1.00	1.00	1.00	0.99	1.00	0.99	0.99	0.99	0.99	0.99	0.99	1.00	0.99	1.00	1.00	1.00	0.99	1.00	0.99	1.00	1.00	0.99	1.00	0.99	1.00	0.99	0.99	0.99	0.99	1.00	0.99	0.99	0.99	1.00	1.00	0.99	1.00	0.99	0.99	0.99	1.00	1.00	0.99	0.99
MRSA100_2_232	1.00	1.00	0.98	0.94	0.98	1.00	1.00	1.00	0.98	1.00	0.98	0.98	0.98	0.98	0.98	0.98	1.00	0.98	1.00	1.00	1.00	0.98	1.00	0.98	1.00	1.00	0.98	1.00	0.98	1.00	0.98	0.98	0.98	0.94	1.00	0.98	0.98	0.98	1.00	1.00	0.98	1.00	0.98	0.98	0.98	1.00	1.00	0.98	0.98
MRSA100_2_233	1.00	1.00	0.91	0.97	0.91	1.00	1.00	1.00	0.91	1.00	0.91	0.91	0.91	0.91	0.90	0.91	1.00	0.91	1.00	1.00	1.00	0.91	1.00	0.91	1.00	1.00	0.91	1.00	0.91	1.00	0.91	0.91	0.91	0.99	1.00	0.91	0.91	0.91	1.00	1.00	0.91	1.00	0.91	0.91	0.91	1.00	1.00	0.91	0.91
MRSA100_2_234	1.00	1.00	0.99	0.98	0.99	1.00	1.00	1.00	0.99	1.00	0.99	0.99	0.99	0.99	0.99	0.99	1.00	0.99	1.00	1.00	1.00	0.99	1.00	0.99	1.00	1.00	0.99	1.00	0.99	1.00	0.99	0.99	0.99	0.99	1.00	0.99	0.99	0.99	1.00	1.00	0.99	1.00	0.99	0.99	0.99	1.00	1.00	0.99	0.99
MRSA100_2_235	1.00	1.00	0.97	0.89	0.97	1.00	1.00	1.00	0.97	1.00	0.97	0.97	0.97	0.97	0.97	0.97	1.00	0.97	1.00	1.00	1.00	0.97	1.00	0.97	1.00	1.00	0.97	1.00	0.97	1.00	0.97	0.97	0.97	0.97	1.00	0.97	0.97	0.97	1.00	1.00	0.97	1.00	0.97	0.97	0.97	1.00	1.00	0.97	0.97
MRSA100_2_236	1.00	0.99	0.96	0.89	0.96	1.00	1.00	1.00	0.96	1.00	0.96	0.96	0.96	0.96	0.96	0.96	1.00	0.96	1.00	1.00	1.00	0.96	1.00	0.96	1.00	1.00	0.96	1.00	0.96	1.00	0.96	0.96	0.96	0.97	1.00	0.96	0.96	0.96	1.00	1.00	0.96	1.00	0.96	0.96	0.96	1.00	1.00	0.96	0.96
MRSA100_2_237	1.00	1.00	0.95	0.90	0.95	1.00	1.00	1.00	0.95	0.99	0.95	0.95	0.95	0.95	0.95	0.95	1.00	0.95	1.00	1.00	1.00	0.95	1.00	0.95	1.00	1.00	0.95	1.00	0.95	1.00	0.95	0.95	0.95	0.97	1.00	0.95	0.95	0.95	0.99	1.00	0.95	1.00	0.95	0.95	0.95	1.00	1.00	0.95	0.95
MRSA100_2_238	1.00	1.00	0.98	0.95	0.98	1.00	1.00	1.00	0.98	1.00	0.98	0.98	0.98	0.98	0.98	0.98	1.00	0.98	1.00	1.00	1.00	0.98	1.00	0.98	1.00	1.00	0.98	1.00	0.97	1.00	0.98	0.98	0.98	0.98	1.00	0.98	0.98	0.98	1.00	1.00	0.98	1.00	0.98	0.98	0.98	1.00	1.00	0.98	0.98
MRSA100_2_239	1.00	1.00	0.99	0.97	0.99	1.00	1.00	1.00	0.99	1.00	0.99	0.99	0.99	0.99	0.99	0.99	1.00	0.99	1.00	1.00	1.00	0.99	1.00	0.99	1.00	1.00	0.99	1.00	0.99	1.00	0.99	0.99	0.99	0.99	1.00	0.99	0.99	0.99	1.00	1.00	0.99	1.00	0.99	0.99	0.99	1.00	1.00	0.99	0.99
MRSA100_2_24	1.00	0.98	0.98	0.97	0.98	1.00	1.00	1.00	0.98	1.00	0.98	0.98	0.98	0.98	0.98	0.98	1.00	0.98	1.00	1.00	1.00	0.98	1.00	0.98	1.00	1.00	0.98	1.00	0.98	1.00	0.98	0.98	0.98	1.00	1.00	0.98	0.98	0.98	1.00	1.00	0.98	1.00	0.98	0.98	0.98	1.00	1.00	0.98	0.98
MRSA100_2_240	1.00	1.00	0.99	0.98	0.99	1.00	1.00	1.00	0.99	1.00	0.99	0.99	0.99	0.99	0.99	0.99	1.00	0.99	1.00	1.00	1.00	0.99	1.00	0.99	1.00	1.00	0.99	1.00	0.99	1.00	0.99	0.99	0.99	1.00	1.00	0.99	0.99	0.99	1.00	1.00	0.99	1.00	0.99	0.99	0.99	1.00	1.00	0.99	0.99
MRSA100_2_241	1.00	1.00	1.00	0.96	1.00	1.00	1.00	1.00	1.00	1.00	1.00	1.00	1.00	1.00	1.00	1.00	1.00	1.00	1.00	1.00	1.00	1.00	1.00	1.00	1.00	1.00	1.00	1.00	1.00	1.00	1.00	1.00	1.00	0.99	1.00	1.00	1.00	1.00	1.00	1.00	1.00	1.00	1.00	1.00	1.00	1.00	1.00	1.00	1.00
MRSA100_2_242	1.00	0.99	1.00	0.73	1.00	1.00	1.00	1.00	1.00	1.00	1.00	1.00	1.00	1.00	1.00	1.00	1.00	1.00	1.00	1.00	0.99	1.00	1.00	1.00	1.00	1.00	1.00	1.00	1.00	1.00	1.00	1.00	1.00	0.98	1.00	1.00	1.00	1.00	1.00	1.00	1.00	1.00	1.00	1.00	1.00	1.00	1.00	1.00	1.00
MRSA100_2_243	1.00	1.00	1.00	1.00	1.00	1.00	1.00	1.00	1.00	1.00	1.00	1.00	1.00	1.00	1.00	1.00	1.00	1.00	1.00	1.00	1.00	1.00	1.00	1.00	1.00	1.00	1.00	1.00	1.00	1.00	1.00	1.00	1.00	1.00	1.00	1.00	1.00	1.00	1.00	1.00	1.00	1.00	1.00	1.00	1.00	1.00	1.00	1.00	1.00
MRSA100_2_244	1.00	1.00	0.99	0.98	0.99	1.00	1.00	1.00	0.99	1.00	0.99	0.99	0.99	0.99	0.99	0.99	1.00	0.99	1.00	1.00	1.00	0.99	0.99	0.99	1.00	1.00	0.99	1.00	0.99	1.00	0.99	0.99	0.99	1.00	1.00	0.99	0.99	0.99	1.00	1.00	0.99	1.00	0.99	0.99	0.99	1.00	1.00	0.99	0.99
MRSA100_2_245	1.00	1.00	1.00	0.99	1.00	1.00	1.00	1.00	1.00	1.00	1.00	1.00	1.00	1.00	1.00	1.00	1.00	1.00	1.00	1.00	1.00	1.00	1.00	1.00	1.00	1.00	1.00	1.00	1.00	1.00	1.00	1.00	1.00	1.00	1.00	1.00	1.00	1.00	1.00	1.00	1.00	1.00	1.00	1.00	1.00	1.00	1.00	1.00	1.00
MRSA100_2_246	1.00	1.00	1.00	0.98	1.00	1.00	1.00	1.00	1.00	1.00	1.00	1.00	1.00	1.00	1.00	1.00	1.00	1.00	1.00	1.00	1.00	1.00	1.00	1.00	1.00	1.00	1.00	1.00	1.00	1.00	1.00	1.00	1.00	1.00	1.00	1.00	1.00	1.00	1.00	1.00	1.00	1.00	1.00	1.00	1.00	1.00	1.00	1.00	1.00
MRSA100_2_247	1.00	1.00	1.00	0.97	1.00	1.00	1.00	1.00	1.00	1.00	1.00	1.00	1.00	1.00	1.00	1.00	1.00	1.00	1.00	1.00	1.00	1.00	1.00	1.00	1.00	1.00	1.00	1.00	1.00	1.00	1.00	1.00	1.00	1.00	1.00	1.00	1.00	1.00	1.00	1.00	1.00	1.00	1.00	1.00	1.00	1.00	1.00	1.00	1.00
MRSA100_2_248	1.00	1.00	1.00	0.97	1.00	1.00	1.00	1.00	1.00	1.00	1.00	1.00	1.00	1.00	1.00	1.00	1.00	1.00	1.00	1.00	1.00	1.00	1.00	1.00	1.00	1.00	1.00	1.00	1.00	1.00	1.00	1.00	1.00	1.00	1.00	1.00	1.00	1.00	1.00	1.00	1.00	1.00	1.00	1.00	1.00	1.00	1.00	1.00	1.00
MRSA100_2_249	1.00	1.00	0.99	0.97	0.99	1.00	1.00	1.00	0.99	1.00	0.99	0.99	0.99	0.99	0.99	0.99	1.00	0.99	1.00	1.00	1.00	0.99	1.00	0.99	1.00	1.00	0.99	1.00	0.99	1.00	0.99	0.99	0.99	0.98	1.00	0.99	0.99	0.99	1.00	1.00	0.99	1.00	0.99	0.99	0.99	1.00	1.00	0.99	0.99
MRSA100_2_250	1.00	1.00	0.98	0.97	0.98	1.00	1.00	1.00	0.98	1.00	0.98	0.98	0.98	0.98	0.99	0.98	1.00	0.98	1.00	1.00	1.00	0.98	1.00	0.98	1.00	1.00	0.98	1.00	0.98	1.00	0.98	0.98	0.98	0.99	1.00	0.98	0.98	0.98	1.00	1.00	0.98	1.00	0.99	0.98	0.98	1.00	1.00	0.98	0.98
MRSA100_2_252	1.00	1.00	0.99	0.94	0.99	1.00	1.00	1.00	0.99	1.00	0.99	0.99	0.99	0.99	0.99	0.99	1.00	0.99	1.00	1.00	1.00	0.99	0.99	0.99	1.00	1.00	0.99	1.00	0.99	1.00	0.99	0.99	0.99	0.99	1.00	0.99	0.99	0.99	1.00	1.00	0.99	1.00	0.99	0.99	0.99	1.00	1.00	0.99	0.99
MRSA100_2_254	1.00	1.00	0.99	0.96	0.99	1.00	1.00	1.00	0.98	1.00	0.99	0.99	0.99	0.99	0.98	0.99	1.00	0.99	1.00	1.00	1.00	0.98	1.00	0.99	1.00	1.00	0.99	1.00	0.99	1.00	0.98	0.99	0.99	0.99	1.00	0.99	0.99	0.99	1.00	1.00	0.99	1.00	0.99	0.99	0.99	1.00	1.00	0.99	0.99
MRSA100_2_255	1.00	1.00	1.00	0.94	1.00	1.00	1.00	1.00	1.00	1.00	1.00	1.00	1.00	1.00	1.00	1.00	1.00	1.00	1.00	1.00	1.00	0.99	1.00	1.00	1.00	1.00	1.00	1.00	1.00	1.00	1.00	1.00	1.00	0.99	1.00	1.00	1.00	1.00	1.00	1.00	1.00	1.00	1.00	1.00	1.00	1.00	1.00	1.00	1.00
MRSA100_2_256	1.00	1.00	1.00	0.95	1.00	1.00	1.00	1.00	1.00	1.00	1.00	1.00	1.00	1.00	1.00	1.00	1.00	1.00	1.00	1.00	1.00	1.00	1.00	1.00	1.00	1.00	1.00	1.00	1.00	1.00	1.00	1.00	1.00	0.97	1.00	1.00	1.00	1.00	1.00	1.00	1.00	1.00	1.00	1.00	1.00	1.00	1.00	1.00	1.00
MRSA100_2_257	1.00	1.00	0.97	0.97	0.97	1.00	1.00	1.00	0.97	1.00	0.97	0.97	0.97	0.97	0.97	0.97	1.00	0.97	1.00	1.00	1.00	0.97	1.00	0.97	1.00	1.00	0.97	1.00	0.97	1.00	0.97	0.97	0.97	1.00	1.00	0.97	0.97	0.97	1.00	1.00	0.97	1.00	0.97	0.97	0.97	1.00	1.00	0.97	0.97
MRSA100_2_258	1.00	1.00	0.99	0.98	0.99	1.00	1.00	1.00	0.99	1.00	0.99	0.99	0.99	0.99	0.99	0.99	1.00	0.99	1.00	1.00	1.00	0.99	1.00	0.99	1.00	1.00	0.99	1.00	0.99	1.00	0.99	0.99	0.99	0.99	1.00	0.99	0.99	0.99	1.00	1.00	0.99	1.00	0.99	0.99	0.99	1.00	1.00	0.99	0.99
MRSA100_2_259	1.00	0.99	0.99	0.95	0.99	1.00	0.99	0.99	0.99	1.00	0.99	0.99	0.99	0.99	0.99	0.99	1.00	0.99	1.00	0.99	1.00	0.99	1.00	0.99	1.00	0.99	0.99	0.99	0.99	0.99	0.99	0.99	0.99	0.99	1.00	0.99	0.99	0.99	0.99	1.00	0.99	1.00	0.99	0.99	0.99	1.00	0.99	0.99	0.99
MRSA100_2_26	1.00	0.99	0.99	0.99	0.99	1.00	1.00	1.00	0.99	1.00	0.99	0.99	0.99	0.99	0.99	0.99	1.00	0.99	1.00	1.00	1.00	0.99	1.00	0.99	1.00	1.00	0.99	1.00	0.99	1.00	0.99	0.99	0.99	0.99	1.00	0.99	0.99	0.99	1.00	1.00	0.99	1.00	0.99	0.99	0.99	1.00	1.00	0.99	0.99
MRSA100_2_260	1.00	0.96	0.96	0.94	0.96	1.00	1.00	1.00	0.96	1.00	0.96	0.96	0.96	0.96	0.96	0.96	1.00	0.96	1.00	1.00	1.00	0.96	1.00	0.96	1.00	1.00	0.96	1.00	0.96	1.00	0.96	0.96	0.96	1.00	1.00	0.96	0.96	0.96	1.00	1.00	0.96	1.00	0.96	0.96	0.96	1.00	1.00	0.96	0.96
MRSA100_2_261	1.00	1.00	1.00	0.98	1.00	1.00	1.00	1.00	1.00	1.00	1.00	1.00	1.00	1.00	1.00	1.00	1.00	1.00	1.00	1.00	1.00	1.00	1.00	1.00	1.00	1.00	1.00	0.99	1.00	1.00	1.00	1.00	1.00	1.00	1.00	1.00	1.00	1.00	1.00	1.00	1.00	1.00	1.00	1.00	0.99	1.00	1.00	1.00	1.00
MRSA100_2_262	1.00	1.00	0.99	0.96	0.99	1.00	1.00	1.00	0.99	1.00	0.99	0.99	0.99	0.99	0.99	0.99	1.00	0.99	1.00	1.00	1.00	0.99	1.00	0.99	1.00	1.00	0.99	1.00	0.99	1.00	0.99	0.99	0.99	0.99	1.00	0.99	0.99	0.99	1.00	1.00	0.99	1.00	0.99	0.99	0.99	1.00	1.00	0.99	0.99
MRSA100_2_263	1.00	1.00	0.95	0.97	0.95	1.00	1.00	1.00	0.95	1.00	0.95	0.95	0.95	0.95	0.95	0.95	1.00	0.95	1.00	1.00	1.00	0.95	1.00	0.95	1.00	1.00	0.95	1.00	0.95	1.00	0.95	0.95	0.95	0.96	1.00	0.95	0.95	0.95	1.00	1.00	0.95	1.00	0.95	0.95	0.95	1.00	1.00	0.95	0.95
MRSA100_2_264	0.99	0.99	0.97	0.97	0.97	0.99	0.99	0.99	0.97	0.99	0.97	0.97	0.97	0.97	0.97	0.97	0.99	0.97	0.99	0.99	0.99	0.97	0.99	0.97	1.00	0.99	0.97	0.99	0.97	0.99	0.97	0.97	0.97	0.99	0.99	0.97	0.97	0.97	0.99	0.99	0.97	0.99	0.97	0.97	0.97	0.99	0.99	0.97	0.97
MRSA100_2_265	1.00	0.98	0.99	0.96	0.99	1.00	1.00	1.00	0.99	1.00	0.99	0.99	0.99	0.99	0.99	0.99	1.00	0.99	1.00	1.00	1.00	0.99	1.00	0.99	1.00	1.00	0.99	1.00	0.99	1.00	0.99	0.99	0.99	1.00	1.00	0.99	0.99	0.99	1.00	1.00	0.99	1.00	0.99	0.99	0.99	1.00	1.00	0.99	0.99
MRSA100_2_266	1.00	0.98	1.00	0.96	1.00	1.00	1.00	1.00	1.00	1.00	1.00	1.00	1.00	1.00	1.00	1.00	1.00	1.00	1.00	1.00	1.00	1.00	1.00	1.00	1.00	1.00	1.00	1.00	1.00	1.00	1.00	1.00	1.00	0.99	1.00	0.99	1.00	1.00	1.00	1.00	1.00	1.00	1.00	1.00	1.00	1.00	1.00	1.00	1.00
MRSA100_2_267	1.00	0.98	0.98	0.94	0.98	1.00	1.00	0.99	0.98	1.00	0.98	0.98	0.98	0.98	0.98	0.98	1.00	0.98	1.00	0.99	1.00	0.98	1.00	0.98	1.00	1.00	0.98	0.99	0.98	0.99	0.98	0.98	0.98	1.00	1.00	0.98	0.98	0.98	1.00	1.00	0.98	1.00	0.98	0.98	0.98	1.00	1.00	0.98	0.98
MRSA100_2_268	1.00	0.99	1.00	0.96	1.00	1.00	1.00	1.00	1.00	1.00	1.00	0.99	1.00	1.00	1.00	1.00	1.00	1.00	1.00	1.00	1.00	1.00	1.00	1.00	1.00	1.00	1.00	1.00	1.00	1.00	1.00	1.00	1.00	1.00	1.00	1.00	1.00	1.00	1.00	1.00	1.00	1.00	1.00	1.00	1.00	1.00	1.00	1.00	1.00
MRSA100_2_269	1.00	1.00	0.99	0.94	0.99	1.00	1.00	1.00	0.99	1.00	0.99	0.99	0.99	0.99	0.99	0.99	1.00	0.99	1.00	1.00	1.00	0.99	1.00	0.99	1.00	1.00	0.99	1.00	0.99	1.00	0.99	0.99	0.99	1.00	1.00	0.98	0.99	0.99	1.00	1.00	0.99	1.00	0.99	0.99	0.99	1.00	1.00	0.99	0.99
MRSA100_2_27	1.00	0.98	0.98	0.97	0.98	1.00	1.00	1.00	0.98	1.00	0.98	0.98	0.98	0.98	0.98	0.98	1.00	0.98	1.00	1.00	1.00	0.98	1.00	0.98	1.00	1.00	0.98	1.00	0.98	1.00	0.98	0.98	0.98	0.98	1.00	0.98	0.98	0.98	1.00	1.00	0.98	1.00	0.98	0.98	0.98	1.00	1.00	0.98	0.98
MRSA100_2_271	1.00	0.98	0.98	0.92	0.98	1.00	1.00	1.00	0.98	1.00	0.98	0.98	0.98	0.98	0.98	0.98	1.00	0.98	1.00	1.00	1.00	0.98	1.00	0.98	1.00	1.00	0.98	1.00	0.98	1.00	0.98	0.98	0.98	1.00	1.00	0.98	0.98	0.98	1.00	1.00	0.98	1.00	0.98	0.98	0.97	1.00	1.00	0.98	0.98
MRSA100_2_272	0.98	0.93	0.93	0.83	0.93	0.97	0.98	0.98	0.93	0.97	0.93	0.93	0.93	0.93	0.89	0.70	0.98	0.93	0.97	0.98	0.98	0.70	0.97	0.93	0.98	0.98	0.68	0.98	0.93	0.98	0.93	0.89	0.93	0.85	0.98	0.93	0.93	0.93	0.98	0.90	0.93	0.90	0.93	0.93	0.93	0.90	0.98	0.93	0.70
MRSA100_2_273	1.00	0.99	0.99	0.56	0.99	1.00	1.00	1.00	0.99	1.00	0.99	0.99	0.99	0.99	0.99	0.99	1.00	0.99	1.00	1.00	1.00	0.99	1.00	0.99	1.00	1.00	0.99	1.00	0.99	1.00	0.99	0.99	0.99	0.99	1.00	0.99	0.99	0.99	1.00	1.00	0.99	1.00	0.99	0.99	0.99	1.00	1.00	0.99	0.99
MRSA100_2_274	1.00	0.98	0.98	0.54	0.98	1.00	1.00	1.00	0.98	1.00	0.98	0.98	0.98	0.98	0.97	0.98	1.00	0.98	1.00	1.00	0.72	0.98	1.00	0.98	0.76	1.00	0.98	1.00	0.98	1.00	0.98	0.98	0.98	0.99	1.00	0.98	0.98	0.98	1.00	1.00	0.98	1.00	0.98	0.98	0.98	1.00	1.00	0.98	0.98
MRSA100_2_29	1.00	1.00	1.00	1.00	1.00	1.00	1.00	1.00	1.00	1.00	1.00	1.00	1.00	1.00	1.00	1.00	1.00	1.00	1.00	1.00	1.00	1.00	1.00	1.00	1.00	1.00	1.00	1.00	1.00	1.00	1.00	1.00	1.00	1.00	1.00	1.00	1.00	1.00	1.00	1.00	1.00	1.00	1.00	1.00	1.00	1.00	1.00	1.00	1.00
MRSA100_2_3	1.00	0.99	0.99	0.93	0.99	1.00	1.00	1.00	0.99	1.00	0.99	0.99	0.99	0.99	0.99	0.99	1.00	0.99	1.00	1.00	1.00	0.99	1.00	0.99	1.00	1.00	0.99	1.00	0.99	1.00	0.99	0.99	0.99	0.99	1.00	0.99	0.99	0.99	1.00	1.00	0.99	1.00	0.99	0.99	0.99	1.00	1.00	0.99	0.99
MRSA100_2_30	1.00	1.00	0.99	0.99	0.99	1.00	1.00	1.00	0.99	1.00	0.99	0.99	0.99	0.99	0.99	0.99	1.00	0.99	1.00	1.00	1.00	0.99	1.00	0.99	1.00	1.00	0.99	1.00	0.99	1.00	0.99	0.99	0.99	1.00	1.00	0.99	0.99	0.99	1.00	1.00	0.99	1.00	0.99	0.99	0.99	1.00	1.00	0.99	0.99
MRSA100_2_31	1.00	0.98	0.98	0.96	0.98	1.00	1.00	1.00	0.98	1.00	0.98	0.98	0.98	0.98	0.98	0.98	1.00	0.98	1.00	1.00	1.00	0.98	0.99	0.98	1.00	1.00	0.98	1.00	0.98	1.00	0.98	0.98	0.98	0.98	1.00	0.98	0.98	0.97	1.00	1.00	0.98	1.00	0.98	0.98	0.98	1.00	1.00	0.97	0.98
MRSA100_2_32	1.00	1.00	1.00	0.99	1.00	1.00	1.00	1.00	1.00	1.00	1.00	1.00	1.00	1.00	1.00	1.00	1.00	1.00	1.00	1.00	1.00	1.00	1.00	1.00	1.00	1.00	1.00	1.00	1.00	1.00	1.00	1.00	1.00	0.99	1.00	1.00	1.00	1.00	1.00	1.00	1.00	1.00	1.00	1.00	1.00	1.00	1.00	1.00	1.00
MRSA100_2_33	1.00	0.99	1.00	0.98	1.00	1.00	1.00	1.00	1.00	1.00	1.00	1.00	1.00	1.00	1.00	1.00	1.00	1.00	1.00	1.00	1.00	1.00	1.00	1.00	1.00	1.00	1.00	1.00	1.00	1.00	1.00	1.00	1.00	0.99	1.00	1.00	1.00	1.00	1.00	1.00	1.00	1.00	1.00	1.00	1.00	1.00	1.00	1.00	1.00
MRSA100_2_34	1.00	1.00	0.99	0.99	0.99	1.00	1.00	1.00	0.99	1.00	0.99	0.99	0.99	0.99	0.99	0.99	1.00	0.99	1.00	1.00	1.00	0.99	1.00	0.99	1.00	1.00	0.99	1.00	0.99	1.00	0.99	0.99	0.99	1.00	1.00	0.99	0.99	0.99	1.00	1.00	0.99	1.00	0.99	0.99	0.99	1.00	1.00	0.99	0.99
MRSA100_2_35	1.00	0.99	0.99	0.87	0.99	1.00	1.00	1.00	0.99	1.00	0.99	0.99	0.99	0.99	0.99	0.99	1.00	0.99	1.00	1.00	1.00	0.99	1.00	0.99	1.00	1.00	0.99	1.00	0.99	1.00	0.99	0.99	0.99	1.00	1.00	0.99	0.99	0.99	1.00	1.00	0.99	1.00	0.99	0.99	0.99	1.00	1.00	0.99	0.99
MRSA100_2_37	1.00	0.99	0.99	0.97	0.99	1.00	1.00	1.00	0.99	1.00	0.99	0.99	0.99	0.99	1.00	0.99	1.00	0.99	1.00	1.00	1.00	0.99	1.00	0.99	1.00	1.00	0.99	1.00	0.99	1.00	0.99	0.99	0.99	1.00	1.00	0.99	0.99	0.99	1.00	1.00	0.99	1.00	0.99	0.99	0.99	1.00	1.00	0.99	0.99
MRSA100_2_38	1.00	0.99	0.99	0.96	0.99	1.00	1.00	1.00	0.99	1.00	0.99	0.99	0.99	0.99	0.99	0.99	1.00	0.99	1.00	1.00	1.00	0.99	1.00	0.99	1.00	1.00	0.99	1.00	0.99	1.00	0.99	0.99	0.99	0.99	1.00	0.99	0.99	0.99	1.00	1.00	0.99	1.00	0.99	0.99	0.99	1.00	1.00	0.99	0.99
MRSA100_2_39	1.00	0.98	0.99	0.97	0.99	1.00	1.00	1.00	0.99	1.00	0.99	0.99	0.99	0.99	0.98	0.98	1.00	0.99	1.00	1.00	1.00	0.99	1.00	0.99	1.00	1.00	0.99	1.00	0.99	1.00	0.99	0.99	0.99	1.00	1.00	0.99	0.99	0.99	1.00	1.00	0.99	1.00	0.99	0.99	0.99	1.00	1.00	0.98	0.99
MRSA100_2_40	1.00	1.00	0.99	0.98	0.99	1.00	1.00	1.00	0.99	1.00	0.99	0.99	0.99	0.99	0.99	0.99	1.00	0.99	1.00	1.00	1.00	0.99	1.00	0.99	1.00	1.00	0.99	1.00	0.99	1.00	0.99	0.99	0.99	1.00	1.00	0.99	0.99	0.99	1.00	1.00	0.99	1.00	0.99	0.99	0.99	1.00	1.00	0.99	0.99
MRSA100_2_41	1.00	0.99	1.00	0.97	1.00	1.00	1.00	1.00	1.00	1.00	1.00	1.00	1.00	1.00	0.99	1.00	1.00	1.00	1.00	1.00	1.00	1.00	1.00	1.00	1.00	1.00	1.00	1.00	1.00	1.00	1.00	1.00	1.00	1.00	1.00	1.00	1.00	1.00	1.00	1.00	1.00	1.00	1.00	1.00	1.00	1.00	1.00	1.00	1.00
MRSA100_2_42	1.00	0.99	1.00	0.98	1.00	1.00	1.00	1.00	1.00	1.00	1.00	1.00	1.00	1.00	1.00	1.00	1.00	1.00	1.00	1.00	1.00	1.00	1.00	1.00	1.00	1.00	1.00	1.00	1.00	1.00	1.00	1.00	1.00	1.00	1.00	1.00	1.00	1.00	1.00	1.00	1.00	1.00	1.00	1.00	1.00	1.00	1.00	1.00	1.00
MRSA100_2_43	1.00	0.99	0.99	0.97	0.99	1.00	1.00	1.00	0.99	1.00	0.99	0.99	0.99	0.99	0.99	0.99	1.00	0.99	1.00	1.00	1.00	0.99	1.00	0.99	1.00	1.00	0.99	1.00	0.99	1.00	0.99	0.99	0.99	1.00	1.00	0.99	0.99	0.99	1.00	1.00	0.99	1.00	0.99	0.99	0.99	1.00	1.00	0.99	0.99
MRSA100_2_44	1.00	1.00	0.99	0.97	0.99	1.00	1.00	1.00	0.99	1.00	0.99	0.99	0.99	0.99	0.99	0.99	1.00	0.99	1.00	1.00	1.00	0.99	1.00	0.99	1.00	1.00	0.99	1.00	0.99	1.00	0.99	0.99	0.99	0.99	1.00	0.99	0.99	0.99	1.00	1.00	0.99	1.00	0.99	0.99	0.99	1.00	1.00	0.99	0.99
MRSA100_2_45	1.00	1.00	1.00	0.98	1.00	1.00	1.00	1.00	1.00	1.00	1.00	1.00	1.00	1.00	1.00	1.00	1.00	1.00	1.00	1.00	1.00	1.00	1.00	1.00	1.00	1.00	1.00	1.00	1.00	1.00	1.00	1.00	1.00	1.00	1.00	1.00	1.00	1.00	1.00	1.00	1.00	1.00	1.00	1.00	1.00	1.00	1.00	1.00	1.00
MRSA100_2_46	1.00	1.00	0.99	0.99	0.99	1.00	0.99	0.99	0.99	1.00	0.99	0.99	0.99	0.99	0.99	0.99	1.00	0.99	1.00	0.99	1.00	0.99	1.00	0.99	1.00	1.00	0.99	0.99	0.99	0.99	0.99	0.99	0.99	1.00	1.00	0.99	0.99	0.99	1.00	1.00	0.99	1.00	0.99	0.99	0.99	1.00	0.99	0.99	0.99
MRSA100_2_47	1.00	0.98	0.99	0.96	0.99	1.00	1.00	1.00	0.99	1.00	0.99	0.99	0.99	0.99	0.99	0.99	1.00	0.99	1.00	1.00	1.00	0.99	1.00	0.99	1.00	1.00	0.99	1.00	0.99	1.00	0.99	0.99	0.99	0.98	1.00	0.99	0.99	0.99	1.00	1.00	0.99	1.00	0.99	0.99	0.99	1.00	1.00	0.99	0.99
MRSA100_2_48	1.00	0.98	0.98	0.97	0.98	1.00	1.00	1.00	0.98	1.00	0.98	0.98	0.98	0.98	0.98	0.98	1.00	0.98	1.00	1.00	1.00	0.98	1.00	0.98	1.00	1.00	0.98	1.00	0.98	1.00	0.98	0.98	0.98	0.99	1.00	0.98	0.98	0.98	1.00	1.00	0.98	1.00	0.98	0.98	0.98	1.00	1.00	0.98	0.98
MRSA100_2_49	1.00	0.98	0.98	0.98	0.98	1.00	1.00	1.00	0.98	1.00	0.98	0.98	0.98	0.98	0.98	0.98	1.00	0.98	1.00	1.00	1.00	0.98	1.00	0.98	1.00	1.00	0.98	1.00	0.98	1.00	0.98	0.98	0.98	1.00	1.00	0.98	0.98	0.98	1.00	1.00	0.98	1.00	0.98	0.98	0.98	1.00	1.00	0.98	0.98
MRSA100_2_5	1.00	0.99	0.99	0.86	0.99	1.00	1.00	1.00	0.99	1.00	0.99	0.99	0.99	0.99	0.97	0.99	1.00	0.99	1.00	1.00	1.00	0.99	1.00	0.99	1.00	1.00	0.99	1.00	0.99	1.00	0.99	0.99	0.99	0.99	1.00	0.99	0.99	0.99	1.00	1.00	0.99	1.00	0.99	0.99	0.99	1.00	1.00	0.99	0.99
MRSA100_2_50	1.00	0.99	1.00	0.99	1.00	1.00	1.00	1.00	1.00	1.00	1.00	1.00	1.00	1.00	1.00	1.00	1.00	1.00	1.00	1.00	1.00	1.00	1.00	1.00	1.00	1.00	1.00	1.00	1.00	1.00	1.00	1.00	1.00	0.99	1.00	1.00	1.00	1.00	1.00	1.00	1.00	1.00	1.00	1.00	1.00	1.00	1.00	1.00	1.00
MRSA100_2_51	1.00	0.99	1.00	0.97	1.00	1.00	1.00	1.00	1.00	1.00	1.00	1.00	1.00	1.00	1.00	1.00	1.00	1.00	1.00	1.00	1.00	1.00	1.00	1.00	1.00	1.00	1.00	1.00	1.00	1.00	1.00	1.00	1.00	0.99	1.00	1.00	1.00	1.00	1.00	1.00	1.00	1.00	1.00	1.00	1.00	1.00	1.00	1.00	1.00
MRSA100_2_52	1.00	0.98	0.99	0.97	0.99	1.00	1.00	1.00	0.99	1.00	0.99	0.99	0.99	0.99	0.99	0.99	1.00	0.99	1.00	1.00	1.00	0.99	1.00	0.99	1.00	1.00	0.99	1.00	0.99	1.00	0.99	0.99	0.99	0.97	1.00	0.99	0.99	0.99	1.00	1.00	0.99	1.00	0.99	0.99	0.99	1.00	1.00	0.99	0.99
MRSA100_2_53	0.99	0.98	0.99	0.30	0.99	0.99	0.99	0.99	0.99	0.99	0.99	0.99	0.99	0.99	0.99	0.99	0.99	0.99	0.99	0.99	0.99	0.99	0.99	0.99	1.00	0.99	0.99	0.99	0.99	0.99	0.99	0.99	0.99	0.99	0.99	0.99	0.99	0.99	0.99	0.99	0.99	0.99	0.99	0.99	0.99	0.99	0.99	0.99	0.99
MRSA100_2_54	1.00	0.98	1.00	0.96	1.00	1.00	1.00	1.00	1.00	1.00	1.00	1.00	1.00	1.00	1.00	1.00	1.00	1.00	1.00	1.00	1.00	1.00	1.00	1.00	1.00	1.00	1.00	1.00	1.00	1.00	1.00	1.00	1.00	0.78	1.00	1.00	1.00	1.00	1.00	1.00	1.00	1.00	1.00	1.00	1.00	1.00	1.00	1.00	1.00
MRSA100_2_55	1.00	0.98	0.99	0.95	0.99	1.00	1.00	1.00	0.99	1.00	0.99	0.99	0.99	0.99	0.99	0.99	1.00	0.99	0.99	1.00	1.00	0.99	1.00	0.99	1.00	1.00	0.99	1.00	0.99	1.00	0.99	0.99	0.99	0.95	1.00	0.99	0.99	0.99	0.99	1.00	0.99	1.00	0.99	0.99	0.99	1.00	1.00	0.99	0.99
MRSA100_2_56	1.00	0.98	0.99	0.96	0.99	1.00	1.00	1.00	0.99	1.00	0.99	0.99	0.99	0.99	0.99	0.99	1.00	0.99	1.00	1.00	1.00	0.99	1.00	0.99	1.00	1.00	0.99	1.00	0.99	1.00	0.99	0.99	0.99	0.99	1.00	0.99	0.99	0.99	1.00	1.00	0.99	1.00	0.99	0.99	0.99	1.00	1.00	0.99	0.99
MRSA100_2_57	1.00	0.97	0.99	0.94	0.99	1.00	1.00	1.00	0.99	1.00	0.99	0.99	0.99	0.99	0.99	0.99	1.00	0.99	1.00	1.00	1.00	0.99	1.00	0.99	1.00	1.00	0.99	1.00	0.99	1.00	0.99	0.99	0.99	0.97	1.00	0.99	0.99	0.99	1.00	1.00	0.99	1.00	0.99	0.99	0.99	1.00	1.00	0.99	0.99
MRSA100_2_58	1.00	0.99	0.99	0.97	0.99	1.00	1.00	0.99	0.99	1.00	0.99	0.99	0.99	0.99	0.99	0.99	1.00	0.99	1.00	1.00	1.00	0.99	1.00	0.99	1.00	1.00	0.99	1.00	0.99	1.00	0.99	0.99	0.99	0.99	1.00	0.99	0.99	0.99	1.00	1.00	0.99	1.00	0.99	0.99	0.99	1.00	1.00	0.99	0.99
MRSA100_2_59	1.00	0.99	0.99	0.98	0.99	1.00	1.00	1.00	0.99	1.00	0.99	0.99	0.99	0.99	0.99	0.99	1.00	0.99	1.00	1.00	1.00	0.99	1.00	0.99	1.00	1.00	0.99	1.00	0.99	1.00	0.99	0.99	0.99	0.99	1.00	0.99	0.99	0.99	1.00	1.00	0.99	1.00	0.99	0.99	0.99	1.00	1.00	0.99	0.99
MRSA100_2_6	1.00	0.93	0.96	0.87	0.96	1.00	1.00	1.00	0.96	1.00	0.96	0.96	0.96	0.96	0.42	0.96	1.00	0.96	1.00	1.00	1.00	0.96	1.00	0.96	1.00	1.00	0.96	1.00	0.96	1.00	0.96	0.96	0.96	0.95	1.00	0.96	0.96	0.96	1.00	1.00	0.96	1.00	0.96	0.96	0.96	1.00	1.00	0.96	0.96
MRSA100_2_60	1.00	0.99	0.99	0.96	0.99	1.00	1.00	1.00	0.99	1.00	0.99	0.99	0.99	0.99	0.99	0.99	1.00	0.99	1.00	1.00	1.00	0.99	1.00	0.99	1.00	1.00	0.99	1.00	0.99	1.00	0.99	0.99	0.99	0.96	1.00	0.99	0.99	0.99	1.00	1.00	0.99	1.00	0.99	0.99	0.99	1.00	1.00	0.99	0.99
MRSA100_2_61	1.00	0.99	0.99	0.97	0.99	1.00	1.00	1.00	0.99	1.00	0.99	0.99	0.99	0.99	0.99	0.99	1.00	0.99	1.00	1.00	1.00	0.99	1.00	0.99	1.00	1.00	0.99	1.00	0.99	1.00	0.99	0.99	0.99	0.99	1.00	0.99	0.99	0.99	1.00	1.00	0.99	1.00	0.99	0.99	0.99	1.00	1.00	0.99	0.99
MRSA100_2_62	1.00	0.98	0.98	0.97	0.98	1.00	1.00	1.00	0.98	1.00	0.98	0.98	0.98	0.98	0.98	0.98	1.00	0.98	1.00	1.00	1.00	0.98	1.00	0.98	1.00	1.00	0.98	1.00	0.98	1.00	0.98	0.98	0.98	0.99	1.00	0.98	0.98	0.98	1.00	1.00	0.98	1.00	0.98	0.98	0.98	1.00	1.00	0.98	0.98
MRSA100_2_63	1.00	1.00	1.00	0.97	1.00	1.00	1.00	1.00	1.00	1.00	1.00	1.00	1.00	1.00	1.00	1.00	1.00	1.00	1.00	1.00	1.00	1.00	1.00	1.00	1.00	1.00	1.00	1.00	1.00	1.00	1.00	1.00	1.00	0.98	1.00	1.00	1.00	1.00	1.00	1.00	1.00	1.00	1.00	1.00	1.00	1.00	1.00	1.00	1.00
MRSA100_2_64	1.00	1.00	1.00	1.00	1.00	1.00	1.00	1.00	1.00	1.00	1.00	1.00	1.00	1.00	1.00	1.00	1.00	1.00	1.00	1.00	1.00	1.00	1.00	1.00	1.00	1.00	1.00	1.00	1.00	1.00	1.00	1.00	1.00	1.00	1.00	1.00	1.00	1.00	1.00	1.00	1.00	1.00	1.00	1.00	1.00	1.00	0.99	1.00	1.00
MRSA100_2_65	1.00	0.99	0.99	0.97	0.99	1.00	1.00	1.00	0.99	1.00	0.99	0.99	0.99	0.99	0.99	0.99	1.00	0.99	1.00	1.00	1.00	0.99	1.00	0.99	1.00	1.00	0.99	1.00	0.99	1.00	0.99	0.99	0.99	1.00	1.00	0.99	0.99	0.99	1.00	1.00	0.99	1.00	0.99	0.99	0.99	1.00	1.00	0.99	0.99
MRSA100_2_66	1.00	1.00	1.00	0.96	1.00	1.00	1.00	1.00	1.00	1.00	1.00	1.00	1.00	1.00	1.00	1.00	1.00	1.00	1.00	1.00	1.00	1.00	1.00	1.00	1.00	1.00	0.99	1.00	1.00	1.00	1.00	1.00	1.00	1.00	1.00	1.00	1.00	1.00	1.00	1.00	1.00	1.00	1.00	0.99	1.00	1.00	1.00	1.00	1.00
MRSA100_2_67	1.00	0.99	0.99	0.96	0.99	1.00	1.00	1.00	0.99	1.00	0.99	0.99	0.99	0.99	0.99	0.99	1.00	0.99	1.00	1.00	1.00	0.99	1.00	0.99	1.00	1.00	0.99	1.00	0.99	1.00	0.99	0.99	0.99	1.00	1.00	0.99	0.99	0.99	1.00	1.00	0.99	1.00	0.99	0.99	0.99	1.00	1.00	0.99	0.99
MRSA100_2_68	1.00	1.00	1.00	0.98	1.00	1.00	1.00	1.00	1.00	1.00	1.00	1.00	1.00	1.00	1.00	1.00	1.00	1.00	1.00	1.00	1.00	1.00	1.00	1.00	1.00	1.00	1.00	1.00	1.00	1.00	1.00	1.00	1.00	1.00	1.00	1.00	1.00	1.00	1.00	1.00	1.00	1.00	1.00	1.00	1.00	1.00	1.00	1.00	1.00
MRSA100_2_69	1.00	0.98	0.98	0.97	0.98	1.00	1.00	1.00	0.98	1.00	0.98	0.98	0.98	0.98	0.98	0.98	1.00	0.98	1.00	1.00	1.00	0.98	1.00	0.98	1.00	1.00	0.98	1.00	0.98	1.00	0.98	0.98	0.98	0.99	1.00	0.98	0.98	0.98	1.00	1.00	0.98	1.00	0.98	0.98	0.98	1.00	1.00	0.98	0.98
MRSA100_2_7	1.00	1.00	0.99	0.97	0.99	1.00	1.00	1.00	0.99	1.00	0.99	0.99	0.99	0.99	0.99	0.99	1.00	0.99	1.00	1.00	1.00	0.99	1.00	0.99	1.00	1.00	0.99	1.00	0.99	1.00	0.99	0.99	0.99	0.99	1.00	0.99	0.99	0.99	1.00	1.00	0.99	1.00	0.99	0.99	0.99	1.00	1.00	0.99	0.99
MRSA100_2_70	1.00	0.99	0.98	0.95	0.98	1.00	1.00	1.00	0.98	1.00	0.98	0.98	0.98	0.98	0.98	0.98	1.00	0.98	1.00	1.00	1.00	0.98	1.00	0.98	1.00	1.00	0.98	1.00	0.98	1.00	0.98	0.98	0.98	0.99	1.00	0.98	0.98	0.98	1.00	1.00	0.98	1.00	0.98	0.98	0.98	1.00	1.00	0.98	0.98
MRSA100_2_71	1.00	1.00	1.00	1.00	1.00	1.00	1.00	1.00	1.00	1.00	1.00	1.00	1.00	1.00	1.00	1.00	1.00	1.00	1.00	1.00	1.00	1.00	1.00	1.00	1.00	1.00	1.00	1.00	1.00	1.00	1.00	1.00	1.00	1.00	1.00	1.00	1.00	1.00	1.00	1.00	1.00	1.00	1.00	1.00	1.00	1.00	1.00	1.00	1.00
MRSA100_2_72	1.00	1.00	1.00	1.00	1.00	1.00	1.00	1.00	1.00	1.00	1.00	1.00	1.00	1.00	1.00	1.00	1.00	1.00	1.00	1.00	1.00	1.00	1.00	1.00	1.00	1.00	1.00	1.00	1.00	1.00	1.00	1.00	1.00	1.00	1.00	1.00	1.00	1.00	1.00	1.00	1.00	1.00	1.00	1.00	1.00	1.00	1.00	1.00	1.00
MRSA100_2_73	1.00	1.00	0.99	0.97	0.99	1.00	1.00	1.00	0.99	1.00	0.99	0.99	0.99	0.99	0.99	0.99	1.00	0.99	1.00	1.00	1.00	0.99	1.00	0.99	1.00	1.00	0.99	1.00	0.99	1.00	0.99	0.99	0.99	0.99	1.00	0.99	0.99	0.99	1.00	1.00	0.99	1.00	0.99	0.99	0.99	1.00	1.00	0.99	0.99
MRSA100_2_74	1.00	0.98	0.99	0.96	0.99	1.00	1.00	1.00	0.99	1.00	0.99	0.99	0.99	0.99	0.99	0.99	1.00	0.99	1.00	1.00	1.00	0.99	1.00	0.99	1.00	1.00	0.99	1.00	0.99	1.00	0.99	0.99	0.99	0.98	1.00	0.99	0.99	0.99	1.00	1.00	0.99	1.00	0.99	0.99	0.99	1.00	1.00	0.99	0.99
MRSA100_2_75	1.00	0.98	0.98	0.99	0.98	1.00	1.00	1.00	0.98	1.00	0.98	0.98	0.98	0.98	0.98	0.98	1.00	0.98	1.00	1.00	1.00	0.98	1.00	0.98	1.00	1.00	0.98	1.00	0.98	1.00	0.98	0.98	0.98	0.99	1.00	0.98	0.98	0.98	1.00	1.00	0.98	1.00	0.98	0.98	0.98	1.00	1.00	0.98	0.98
MRSA100_2_76	1.00	0.99	0.99	1.00	0.99	1.00	1.00	1.00	0.99	1.00	0.99	0.99	0.99	0.99	0.99	0.99	1.00	0.99	1.00	1.00	1.00	0.99	1.00	0.99	1.00	1.00	0.99	1.00	0.99	1.00	0.99	0.99	0.99	0.99	1.00	0.99	0.99	0.99	1.00	1.00	0.99	1.00	0.99	0.99	0.99	1.00	1.00	0.99	0.99
MRSA100_2_77	1.00	0.99	0.99	0.97	0.99	1.00	1.00	1.00	0.99	1.00	0.99	0.99	0.99	0.99	0.99	0.99	1.00	0.99	1.00	1.00	1.00	0.99	1.00	0.99	1.00	1.00	0.99	1.00	0.99	1.00	0.99	0.99	0.99	0.99	1.00	0.99	0.99	0.99	1.00	1.00	0.99	1.00	0.99	0.99	0.99	1.00	1.00	0.99	0.99
MRSA100_2_78	1.00	1.00	1.00	0.99	1.00	1.00	1.00	1.00	1.00	1.00	1.00	1.00	1.00	1.00	1.00	1.00	1.00	1.00	1.00	1.00	1.00	1.00	1.00	1.00	1.00	1.00	1.00	1.00	1.00	1.00	1.00	1.00	1.00	1.00	1.00	1.00	1.00	1.00	0.99	1.00	1.00	1.00	1.00	1.00	1.00	1.00	1.00	1.00	1.00
MRSA100_2_79	1.00	0.98	1.00	0.96	1.00	1.00	1.00	1.00	1.00	1.00	1.00	1.00	1.00	1.00	1.00	1.00	1.00	1.00	1.00	1.00	1.00	1.00	1.00	1.00	1.00	1.00	1.00	1.00	1.00	1.00	1.00	1.00	1.00	0.98	1.00	1.00	1.00	1.00	1.00	1.00	1.00	1.00	1.00	1.00	1.00	1.00	1.00	1.00	1.00
MRSA100_2_8	1.00	1.00	1.00	0.96	1.00	1.00	1.00	1.00	1.00	1.00	1.00	1.00	1.00	1.00	1.00	1.00	1.00	1.00	1.00	1.00	1.00	1.00	1.00	1.00	1.00	1.00	1.00	1.00	1.00	1.00	1.00	1.00	1.00	1.00	1.00	1.00	1.00	1.00	1.00	1.00	1.00	1.00	1.00	1.00	1.00	1.00	1.00	1.00	1.00
MRSA100_2_81	1.00	0.99	0.99	0.97	0.99	1.00	1.00	1.00	0.99	1.00	0.99	0.99	0.99	0.99	0.99	0.99	1.00	0.99	1.00	1.00	1.00	0.99	1.00	0.99	1.00	0.99	0.99	1.00	0.99	1.00	0.99	0.99	0.99	0.99	1.00	0.99	0.99	0.99	1.00	1.00	0.99	1.00	0.99	0.99	0.99	1.00	1.00	0.99	0.99
MRSA100_2_82	1.00	0.98	0.98	0.96	0.98	1.00	1.00	1.00	0.98	1.00	0.98	0.98	0.98	0.98	0.98	0.98	1.00	0.98	1.00	1.00	1.00	0.98	1.00	0.98	1.00	1.00	0.98	1.00	0.98	1.00	0.98	0.98	0.98	0.98	1.00	0.98	0.98	0.98	1.00	1.00	0.98	1.00	0.98	0.98	0.98	1.00	1.00	0.98	0.98
MRSA100_2_83	1.00	0.96	1.00	0.97	1.00	1.00	1.00	1.00	1.00	1.00	1.00	1.00	1.00	1.00	1.00	1.00	1.00	1.00	1.00	1.00	1.00	1.00	1.00	1.00	1.00	1.00	1.00	1.00	1.00	1.00	1.00	1.00	1.00	0.92	1.00	1.00	1.00	1.00	1.00	1.00	1.00	1.00	1.00	1.00	1.00	1.00	1.00	1.00	1.00
MRSA100_2_84	1.00	0.96	0.98	0.94	0.98	1.00	1.00	1.00	0.98	1.00	0.98	0.98	0.98	0.98	0.98	0.98	1.00	0.98	1.00	1.00	1.00	0.98	1.00	0.98	1.00	1.00	0.98	1.00	0.98	1.00	0.98	0.98	0.98	0.94	1.00	0.98	0.98	0.98	1.00	1.00	0.98	1.00	0.98	0.98	0.98	1.00	1.00	0.98	0.98
MRSA100_2_85	1.00	0.99	0.99	0.99	0.99	1.00	1.00	1.00	0.99	1.00	0.99	0.99	0.99	0.99	0.99	0.99	1.00	0.99	1.00	1.00	1.00	0.99	1.00	0.99	1.00	1.00	0.99	1.00	0.99	1.00	0.99	0.99	0.99	0.99	1.00	0.99	0.99	0.99	1.00	1.00	0.99	1.00	0.99	0.99	0.99	1.00	1.00	0.99	0.99
MRSA100_2_86	1.00	0.98	0.99	0.96	0.99	1.00	1.00	1.00	0.99	1.00	0.99	0.99	0.99	0.99	0.99	0.99	1.00	0.99	1.00	1.00	1.00	0.99	1.00	0.99	1.00	1.00	0.99	1.00	0.99	1.00	0.99	0.99	0.99	0.97	1.00	0.99	0.99	0.99	1.00	1.00	0.99	1.00	0.99	0.98	0.99	1.00	1.00	0.99	0.99
MRSA100_2_87	1.00	0.02	1.00	0.02	1.00	1.00	1.00	1.00	1.00	1.00	1.00	1.00	1.00	1.00	1.00	1.00	1.00	1.00	1.00	1.00	1.00	1.00	1.00	1.00	1.00	1.00	1.00	1.00	1.00	1.00	1.00	1.00	1.00	0.99	1.00	1.00	1.00	1.00	1.00	1.00	1.00	1.00	1.00	1.00	1.00	1.00	1.00	1.00	1.00
MRSA100_2_88	1.00	0.15	1.00	0.15	1.00	1.00	1.00	1.00	1.00	1.00	1.00	1.00	1.00	1.00	1.00	1.00	1.00	1.00	1.00	1.00	1.00	1.00	1.00	1.00	1.00	1.00	1.00	1.00	1.00	1.00	0.99	1.00	1.00	1.00	1.00	1.00	1.00	1.00	1.00	1.00	1.00	1.00	1.00	1.00	1.00	1.00	1.00	1.00	1.00
MRSA100_2_89	0.98	0.06	0.97	0.06	0.97	1.00	1.00	1.00	0.97	0.98	0.97	0.97	0.97	0.97	0.96	0.97	1.00	0.97	0.98	1.00	1.00	0.97	0.98	0.97	1.00	1.00	0.97	1.00	0.97	1.00	0.97	0.97	0.97	0.97	1.00	0.97	0.97	0.97	0.98	1.00	0.97	1.00	0.97	0.97	0.97	0.98	1.00	0.97	0.97
MRSA100_2_9	1.00	0.99	0.99	0.98	0.99	1.00	1.00	1.00	0.99	1.00	0.99	0.99	0.99	0.99	0.99	0.99	1.00	0.99	1.00	1.00	1.00	0.99	1.00	0.99	1.00	1.00	0.99	1.00	0.99	1.00	0.99	0.99	0.99	0.99	1.00	0.99	0.99	0.99	1.00	1.00	0.99	1.00	0.99	0.99	0.99	1.00	1.00	0.99	0.99
MRSA100_2_90	1.00	0.80	0.99	0.75	0.99	1.00	1.00	1.00	0.99	1.00	0.99	0.99	0.99	0.99	0.99	0.99	1.00	0.99	1.00	1.00	1.00	0.99	1.00	0.99	1.00	1.00	0.99	1.00	0.99	1.00	0.99	0.99	0.99	1.00	1.00	0.99	0.99	0.99	1.00	1.00	0.99	1.00	0.99	0.99	0.99	1.00	1.00	0.99	0.99
MRSA100_2_91	1.00	1.00	0.99	0.98	0.99	1.00	1.00	1.00	0.99	1.00	0.99	0.99	0.99	0.99	0.99	0.99	1.00	0.99	1.00	1.00	1.00	0.99	1.00	0.99	1.00	1.00	0.99	1.00	0.99	1.00	0.99	0.99	0.99	1.00	1.00	0.99	0.99	0.99	1.00	1.00	0.99	1.00	0.99	0.99	0.99	1.00	1.00	0.99	0.99
MRSA100_2_93	1.00	0.99	0.98	0.97	0.98	1.00	1.00	1.00	0.98	1.00	0.98	0.98	0.98	0.98	0.98	0.98	1.00	0.98	1.00	1.00	1.00	0.98	1.00	0.98	1.00	1.00	0.98	1.00	0.98	1.00	0.98	0.98	0.98	0.99	1.00	0.98	0.98	0.98	1.00	1.00	0.98	1.00	0.98	0.98	0.98	1.00	1.00	0.98	0.98
MRSA100_2_94	1.00	0.99	0.98	0.97	0.98	1.00	1.00	1.00	0.98	1.00	0.98	0.98	0.98	0.98	0.98	0.98	1.00	0.98	1.00	1.00	1.00	0.98	1.00	0.98	1.00	1.00	0.98	1.00	0.98	1.00	0.98	0.98	0.98	0.99	1.00	0.98	0.98	0.98	1.00	1.00	0.98	1.00	0.98	0.98	0.98	1.00	1.00	0.98	0.98
MRSA100_2_95	1.00	0.99	1.00	0.96	1.00	1.00	1.00	1.00	1.00	1.00	1.00	1.00	1.00	1.00	1.00	1.00	1.00	1.00	1.00	1.00	1.00	1.00	1.00	1.00	1.00	1.00	1.00	1.00	1.00	1.00	1.00	1.00	1.00	0.99	1.00	1.00	1.00	1.00	1.00	1.00	1.00	1.00	1.00	1.00	1.00	1.00	1.00	1.00	1.00
MRSA100_2_96	1.00	1.00	0.99	0.97	0.99	1.00	1.00	1.00	0.99	1.00	0.99	0.99	0.99	0.99	0.99	0.99	1.00	0.99	1.00	1.00	1.00	0.99	1.00	0.99	1.00	1.00	0.99	1.00	0.99	1.00	0.99	0.99	0.99	0.99	1.00	0.99	0.99	0.99	1.00	1.00	0.99	1.00	0.99	0.99	0.99	1.00	1.00	0.99	0.99
MRSA100_2_97	1.00	1.00	1.00	0.99	1.00	1.00	1.00	1.00	1.00	1.00	1.00	1.00	1.00	1.00	1.00	1.00	1.00	1.00	1.00	1.00	1.00	1.00	1.00	1.00	1.00	1.00	1.00	1.00	1.00	1.00	1.00	1.00	1.00	1.00	1.00	1.00	1.00	1.00	1.00	1.00	1.00	1.00	1.00	1.00	1.00	1.00	1.00	1.00	1.00
MRSA100_2_98	1.00	0.99	0.99	0.98	0.99	1.00	1.00	1.00	0.99	1.00	0.99	0.99	0.99	0.99	0.99	0.99	1.00	0.99	1.00	1.00	1.00	0.99	1.00	0.99	1.00	1.00	0.99	1.00	0.99	1.00	0.99	0.99	0.99	0.99	1.00	0.99	0.99	0.99	1.00	1.00	0.99	1.00	0.99	0.99	0.99	1.00	1.00	0.99	0.99
MRSA100_2_99	1.00	1.00	1.00	0.98	1.00	1.00	1.00	1.00	1.00	1.00	1.00	1.00	1.00	1.00	1.00	1.00	1.00	1.00	1.00	1.00	1.00	1.00	1.00	1.00	1.00	1.00	1.00	1.00	1.00	1.00	1.00	1.00	1.00	1.00	1.00	1.00	1.00	1.00	1.00	1.00	1.00	1.00	1.00	1.00	1.00	1.00	1.00	1.00	1.00
MRSA100_3_1	1.00	0.98	0.98	0.95	0.98	1.00	1.00	1.00	0.98	1.00	0.98	0.98	0.98	0.98	0.98	0.98	1.00	0.98	1.00	1.00	1.00	0.98	1.00	0.98	1.00	1.00	0.98	1.00	0.98	1.00	0.98	0.98	0.98	0.98	1.00	0.98	0.98	0.98	1.00	1.00	0.98	1.00	0.98	0.98	0.98	1.00	1.00	0.98	0.98
MRSA100_3_10	1.00	0.99	0.99	0.97	0.99	1.00	1.00	1.00	0.99	1.00	0.99	0.99	0.99	0.99	0.99	0.99	1.00	0.99	1.00	1.00	1.00	0.99	1.00	0.99	1.00	1.00	0.99	1.00	0.99	1.00	0.99	0.99	0.99	0.97	1.00	0.99	0.99	0.99	1.00	1.00	0.99	1.00	0.99	0.99	0.99	1.00	1.00	0.99	0.99
MRSA100_3_100	1.00	0.99	0.94	0.02	0.94	1.00	1.00	1.00	0.94	1.00	0.94	0.94	0.94	0.94	0.94	0.94	1.00	0.94	1.00	1.00	1.00	0.94	1.00	0.94	1.00	1.00	0.94	1.00	0.94	1.00	0.94	0.94	0.94	0.99	1.00	0.94	0.94	0.94	1.00	1.00	0.94	1.00	0.94	0.94	0.94	1.00	1.00	0.94	0.94
MRSA100_3_101	1.00	0.96	0.94	0.95	0.94	1.00	1.00	1.00	0.94	1.00	0.94	0.94	0.94	0.94	0.94	0.94	1.00	0.94	1.00	1.00	1.00	0.94	1.00	0.94	1.00	1.00	0.94	1.00	0.94	1.00	0.94	0.94	0.94	0.94	1.00	0.94	0.94	0.94	1.00	1.00	0.94	1.00	0.94	0.94	0.94	1.00	1.00	0.94	0.94
MRSA100_3_102	1.00	0.95	0.95	0.94	0.95	1.00	1.00	1.00	0.95	1.00	0.95	0.95	0.95	0.95	0.95	0.95	1.00	0.95	1.00	1.00	1.00	0.95	1.00	0.95	1.00	1.00	0.95	1.00	0.95	1.00	0.95	0.95	0.95	0.95	1.00	0.95	0.95	0.95	1.00	1.00	0.95	1.00	0.95	0.95	0.95	1.00	1.00	0.95	0.95
MRSA100_3_103	1.00	0.87	0.87	0.81	0.87	1.00	1.00	1.00	0.87	1.00	0.87	0.87	0.87	0.87	0.87	0.87	1.00	0.87	1.00	1.00	1.00	0.87	1.00	0.87	1.00	1.00	0.87	1.00	0.87	1.00	0.87	0.87	0.87	0.87	1.00	0.86	0.87	0.87	1.00	1.00	0.87	1.00	0.87	0.87	0.87	1.00	1.00	0.87	0.87
MRSA100_3_104	1.00	0.86	0.86	0.85	0.86	1.00	1.00	1.00	0.86	0.99	0.86	0.86	0.86	0.86	0.86	0.86	1.00	0.86	1.00	1.00	1.00	0.86	1.00	0.86	1.00	1.00	0.86	1.00	0.86	1.00	0.86	0.86	0.86	0.86	1.00	0.86	0.86	0.86	1.00	1.00	0.86	1.00	0.86	0.86	0.86	1.00	1.00	0.86	0.86
MRSA100_3_105	1.00	0.90	0.92	0.83	0.92	1.00	1.00	1.00	0.92	1.00	0.92	0.92	0.92	0.92	0.92	0.92	1.00	0.92	1.00	1.00	1.00	0.92	1.00	0.92	1.00	1.00	0.92	1.00	0.92	1.00	0.92	0.92	0.92	0.91	1.00	0.92	0.92	0.92	1.00	1.00	0.92	1.00	0.92	0.92	0.92	1.00	1.00	0.92	0.92
MRSA100_3_106	1.00	0.99	0.95	0.97	0.95	1.00	1.00	1.00	0.95	1.00	0.95	0.95	0.95	0.95	0.95	0.95	1.00	0.95	1.00	1.00	1.00	0.95	1.00	0.95	0.98	1.00	0.95	1.00	0.95	1.00	0.95	0.94	0.95	0.97	1.00	0.95	0.95	0.95	1.00	1.00	0.95	1.00	0.95	0.95	0.95	1.00	1.00	0.95	0.95
MRSA100_3_107	1.00	0.97	0.89	0.80	0.89	1.00	1.00	1.00	0.89	1.00	0.89	0.89	0.89	0.89	0.89	0.89	1.00	0.89	1.00	1.00	1.00	0.89	1.00	0.89	1.00	1.00	0.89	1.00	0.89	1.00	0.89	0.89	0.89	0.97	1.00	0.89	0.89	0.89	1.00	1.00	0.89	1.00	0.89	0.89	0.89	1.00	1.00	0.89	0.89
MRSA100_3_108	1.00	1.00	0.94	0.90	0.94	1.00	1.00	1.00	0.94	1.00	0.94	0.94	0.94	0.94	0.94	0.94	1.00	0.94	1.00	1.00	1.00	0.94	1.00	0.94	1.00	1.00	0.94	1.00	0.94	1.00	0.94	0.94	0.94	1.00	1.00	0.94	0.94	0.94	1.00	1.00	0.94	1.00	0.94	0.94	0.94	1.00	1.00	0.94	0.94
MRSA100_3_109	1.00	0.99	0.98	0.89	0.98	1.00	1.00	1.00	0.98	1.00	0.98	0.98	0.98	0.98	0.97	0.98	1.00	0.98	1.00	1.00	1.00	0.98	1.00	0.98	1.00	1.00	0.98	1.00	0.98	1.00	0.98	0.98	0.98	0.99	1.00	0.98	0.98	0.98	1.00	1.00	0.98	1.00	0.98	0.98	0.98	1.00	1.00	0.98	0.98
MRSA100_3_11	1.00	0.98	0.99	0.94	0.99	1.00	1.00	1.00	0.99	1.00	0.99	0.99	0.99	0.99	0.99	0.99	1.00	0.99	1.00	1.00	1.00	0.99	1.00	0.99	1.00	1.00	0.99	1.00	0.99	1.00	0.99	0.99	0.99	1.00	1.00	0.99	0.99	0.99	1.00	1.00	0.99	1.00	0.99	0.99	0.99	1.00	1.00	0.99	0.99
MRSA100_3_110	1.00	0.99	0.99	0.96	0.99	1.00	1.00	1.00	0.99	1.00	0.99	0.99	0.99	0.99	1.00	0.99	1.00	0.99	1.00	1.00	1.00	0.99	1.00	0.99	1.00	1.00	0.99	1.00	0.99	1.00	0.99	0.99	0.99	0.99	1.00	0.99	0.99	0.99	1.00	1.00	0.99	1.00	1.00	0.99	0.99	1.00	1.00	0.99	0.99
MRSA100_3_111	0.65	0.98	0.99	0.89	0.99	1.00	1.00	1.00	0.99	1.00	0.99	0.99	0.99	0.99	0.99	0.99	1.00	0.99	1.00	1.00	1.00	0.99	1.00	0.99	1.00	1.00	0.99	1.00	0.99	1.00	0.99	0.99	0.99	0.98	1.00	0.99	0.99	0.99	1.00	1.00	0.99	1.00	0.99	0.99	0.99	0.64	1.00	0.99	0.99
MRSA100_3_112	1.00	0.92	0.97	0.95	0.97	1.00	1.00	1.00	0.97	1.00	0.97	0.97	0.97	0.97	0.97	0.97	1.00	0.97	1.00	1.00	1.00	0.97	1.00	0.97	1.00	1.00	0.97	1.00	0.97	1.00	0.97	0.97	0.97	0.92	1.00	0.97	0.97	0.97	1.00	1.00	0.97	1.00	0.97	0.97	0.97	1.00	1.00	0.97	0.97
MRSA100_3_113	1.00	0.97	0.99	0.93	0.99	1.00	1.00	1.00	0.99	1.00	0.99	0.99	0.99	0.99	0.99	0.99	1.00	0.99	1.00	1.00	1.00	0.99	1.00	0.99	1.00	1.00	0.99	1.00	0.99	1.00	0.99	0.99	0.99	0.97	1.00	0.99	0.99	0.99	1.00	1.00	0.99	1.00	0.99	0.99	0.99	1.00	1.00	0.99	0.99
MRSA100_3_115	1.00	0.97	0.98	0.95	0.98	1.00	1.00	1.00	0.98	1.00	0.98	0.98	0.98	0.98	0.98	0.98	1.00	0.98	1.00	1.00	1.00	0.98	1.00	0.98	1.00	1.00	0.98	1.00	0.98	1.00	0.98	0.98	0.98	0.98	1.00	0.98	0.98	0.98	1.00	1.00	0.98	1.00	0.98	0.98	0.98	1.00	1.00	0.98	0.98
MRSA100_3_116	1.00	0.99	0.99	0.97	0.99	1.00	1.00	1.00	0.99	1.00	0.99	0.99	0.99	0.99	0.99	0.99	1.00	0.99	1.00	1.00	1.00	0.99	1.00	0.99	1.00	1.00	0.99	1.00	0.99	1.00	0.99	0.99	0.99	0.99	1.00	0.99	0.99	0.99	1.00	1.00	0.99	1.00	0.99	0.99	0.99	1.00	1.00	0.99	0.98
MRSA100_3_118	1.00	0.99	0.99	0.94	0.99	1.00	1.00	1.00	0.99	1.00	0.99	0.99	0.99	0.99	0.99	0.99	1.00	0.99	1.00	1.00	1.00	0.99	1.00	0.99	1.00	1.00	0.99	1.00	0.98	1.00	0.99	0.99	0.99	0.98	1.00	0.99	0.99	0.99	1.00	1.00	0.99	1.00	0.99	0.99	0.99	1.00	1.00	0.99	0.99
MRSA100_3_119	1.00	0.98	0.98	0.98	0.98	1.00	1.00	1.00	0.98	1.00	0.98	0.98	0.98	0.98	0.98	0.98	1.00	0.98	1.00	1.00	1.00	0.98	1.00	0.98	1.00	1.00	0.98	1.00	0.98	1.00	0.98	0.98	0.98	1.00	1.00	0.98	0.98	0.98	1.00	1.00	0.98	1.00	0.98	0.98	0.98	1.00	1.00	0.98	0.98
MRSA100_3_12	1.00	0.98	0.99	0.97	0.99	1.00	1.00	1.00	0.98	1.00	0.99	0.99	0.99	0.99	0.98	0.99	1.00	0.99	1.00	1.00	1.00	0.99	1.00	0.99	1.00	1.00	0.99	1.00	0.99	1.00	0.99	0.99	0.99	0.98	1.00	0.99	0.99	0.99	1.00	1.00	0.99	1.00	0.99	0.99	0.99	1.00	1.00	0.99	0.99
MRSA100_3_121	1.00	1.00	0.99	0.97	0.99	1.00	1.00	1.00	0.99	1.00	0.99	0.99	0.99	0.99	0.99	0.99	1.00	0.99	1.00	1.00	1.00	0.99	1.00	0.99	1.00	1.00	0.99	1.00	0.99	1.00	0.99	0.99	0.99	0.96	1.00	0.99	0.99	0.99	1.00	1.00	0.99	1.00	0.99	0.99	0.99	1.00	1.00	0.99	0.99
MRSA100_3_123	1.00	0.97	0.98	0.96	0.98	1.00	1.00	1.00	0.98	1.00	0.98	0.98	0.98	0.98	0.98	0.98	1.00	0.98	1.00	1.00	1.00	0.98	1.00	0.98	1.00	1.00	0.98	1.00	0.98	1.00	0.98	0.98	0.98	0.98	1.00	0.98	0.98	0.98	1.00	1.00	0.98	1.00	0.98	0.98	0.98	1.00	1.00	0.98	0.98
MRSA100_3_124	1.00	0.95	0.92	0.02	0.92	1.00	1.00	1.00	0.92	1.00	0.92	0.92	0.92	0.92	0.92	0.92	1.00	0.92	1.00	1.00	1.00	0.92	1.00	0.92	1.00	1.00	0.92	1.00	0.92	1.00	0.92	0.92	0.92	0.95	1.00	0.92	0.92	0.92	1.00	1.00	0.92	1.00	0.92	0.92	0.92	1.00	1.00	0.92	0.92
MRSA100_3_125	1.00	0.99	0.95	0.92	0.95	1.00	1.00	1.00	0.95	1.00	0.95	0.95	0.95	0.95	0.95	0.95	1.00	0.95	1.00	1.00	1.00	0.95	1.00	0.95	1.00	1.00	0.95	1.00	0.95	1.00	0.95	0.95	0.95	0.96	1.00	0.95	0.95	0.95	1.00	1.00	0.95	1.00	0.95	0.95	0.95	1.00	1.00	0.95	0.95
MRSA100_3_126	1.00	0.94	0.94	0.96	0.94	1.00	1.00	1.00	0.94	1.00	0.94	0.94	0.94	0.94	0.94	0.94	1.00	0.94	1.00	1.00	1.00	0.94	1.00	0.94	1.00	1.00	0.94	1.00	0.94	1.00	0.94	0.94	0.94	0.95	1.00	0.94	0.94	0.94	1.00	1.00	0.94	1.00	0.94	0.94	0.94	1.00	1.00	0.94	0.94
MRSA100_3_127	1.00	0.99	0.98	0.94	0.98	1.00	1.00	1.00	0.98	1.00	0.98	0.98	0.98	0.98	0.98	0.98	1.00	0.98	1.00	1.00	1.00	0.98	1.00	0.98	1.00	1.00	0.98	1.00	0.98	1.00	0.98	0.98	0.98	0.99	1.00	0.98	0.98	0.98	1.00	1.00	0.98	1.00	0.98	0.98	0.98	1.00	1.00	0.98	0.98
MRSA100_3_128	1.00	1.00	1.00	0.99	1.00	1.00	1.00	1.00	1.00	1.00	1.00	1.00	1.00	1.00	1.00	1.00	1.00	1.00	1.00	1.00	1.00	1.00	1.00	1.00	1.00	1.00	1.00	1.00	1.00	1.00	1.00	1.00	1.00	0.99	1.00	1.00	1.00	1.00	1.00	1.00	1.00	1.00	1.00	1.00	1.00	1.00	1.00	1.00	1.00
MRSA100_3_131	1.00	0.99	0.98	0.91	0.98	1.00	1.00	1.00	0.98	1.00	0.98	0.98	0.98	0.98	0.98	0.98	1.00	0.98	1.00	1.00	1.00	0.98	1.00	0.98	1.00	1.00	0.98	1.00	0.98	1.00	0.98	0.98	0.98	0.99	1.00	0.98	0.98	0.98	1.00	1.00	0.98	1.00	0.98	0.98	0.98	1.00	1.00	0.98	0.98
MRSA100_3_134	1.00	0.99	0.99	0.90	0.99	1.00	1.00	1.00	0.99	1.00	0.99	0.99	0.99	0.99	0.98	0.99	1.00	0.99	1.00	1.00	1.00	0.99	1.00	0.99	1.00	1.00	0.99	1.00	0.99	1.00	0.99	0.99	0.99	0.99	1.00	0.99	0.99	0.99	1.00	1.00	0.99	1.00	0.99	0.99	0.99	1.00	1.00	0.99	0.99
MRSA100_3_135	1.00	0.98	0.98	0.94	0.98	1.00	1.00	1.00	0.98	1.00	0.98	0.98	0.98	0.98	0.98	0.98	1.00	0.98	1.00	1.00	1.00	0.98	1.00	0.98	1.00	1.00	0.98	1.00	0.98	1.00	0.98	0.98	0.98	0.98	1.00	0.98	0.98	0.98	1.00	1.00	0.98	1.00	0.98	0.98	0.98	1.00	1.00	0.98	0.98
MRSA100_3_136	1.00	1.00	0.97	0.93	0.97	1.00	1.00	1.00	0.97	1.00	0.97	0.97	0.97	0.97	0.97	0.97	1.00	0.97	1.00	1.00	1.00	0.97	1.00	0.97	1.00	1.00	0.97	1.00	0.97	1.00	0.97	0.97	0.97	0.97	1.00	0.97	0.97	0.97	1.00	1.00	0.97	1.00	0.97	0.97	0.97	1.00	1.00	0.97	0.97
MRSA100_3_137	0.99	0.97	0.98	0.95	0.98	0.99	0.99	0.99	0.98	0.99	0.98	0.98	0.98	0.98	0.98	0.98	0.99	0.98	0.99	0.99	0.99	0.98	0.99	0.98	1.00	0.99	0.98	0.99	0.98	0.99	0.98	0.98	0.98	0.98	0.99	0.98	0.98	0.98	0.99	0.99	0.98	0.99	0.98	0.98	0.98	0.99	0.99	0.98	0.98
MRSA100_3_138	1.00	0.97	0.98	0.96	0.98	1.00	1.00	1.00	0.98	1.00	0.98	0.98	0.98	0.98	0.98	0.97	1.00	0.98	1.00	1.00	1.00	0.98	1.00	0.98	1.00	1.00	0.98	1.00	0.98	1.00	0.98	0.98	0.98	0.98	1.00	0.98	0.98	0.98	1.00	1.00	0.98	1.00	0.98	0.98	0.98	1.00	1.00	0.98	0.98
MRSA100_3_14	1.00	0.97	0.97	0.96	0.97	1.00	1.00	1.00	0.97	1.00	0.97	0.97	0.97	0.97	0.97	0.97	1.00	0.97	1.00	1.00	1.00	0.97	1.00	0.97	1.00	1.00	0.97	1.00	0.97	1.00	0.97	0.97	0.97	0.97	1.00	0.97	0.97	0.97	1.00	0.99	0.97	1.00	0.97	0.97	0.97	1.00	1.00	0.97	0.97
MRSA100_3_140	1.00	0.92	0.92	0.90	0.92	1.00	1.00	1.00	0.92	1.00	0.92	0.92	0.92	0.92	0.92	0.92	1.00	0.92	1.00	1.00	1.00	0.92	1.00	0.92	1.00	1.00	0.92	1.00	0.92	1.00	0.92	0.92	0.92	0.89	1.00	0.92	0.92	0.92	1.00	1.00	0.92	1.00	0.92	0.92	0.92	1.00	1.00	0.92	0.92
MRSA100_3_141	1.00	0.99	1.00	0.95	1.00	1.00	1.00	1.00	1.00	1.00	1.00	1.00	1.00	1.00	1.00	1.00	1.00	1.00	1.00	1.00	1.00	1.00	1.00	1.00	1.00	1.00	1.00	1.00	1.00	1.00	1.00	1.00	1.00	1.00	1.00	1.00	1.00	1.00	1.00	1.00	1.00	1.00	1.00	1.00	1.00	1.00	1.00	0.99	1.00
MRSA100_3_142	1.00	1.00	0.99	0.98	0.99	1.00	1.00	1.00	0.99	1.00	0.99	0.99	0.99	0.99	0.99	0.99	1.00	0.99	1.00	1.00	1.00	0.99	1.00	0.99	1.00	1.00	0.99	1.00	0.99	1.00	0.99	0.99	0.99	1.00	1.00	0.99	0.99	0.99	1.00	1.00	0.99	1.00	0.99	0.99	0.99	1.00	1.00	0.99	0.99
MRSA100_3_143	1.00	1.00	0.97	0.97	0.97	1.00	1.00	1.00	0.97	1.00	0.97	0.97	0.97	0.97	0.97	0.97	1.00	0.97	1.00	1.00	1.00	0.97	1.00	0.97	1.00	1.00	0.97	1.00	0.97	1.00	0.97	0.97	0.97	1.00	1.00	0.97	0.97	0.97	1.00	1.00	0.97	1.00	0.97	0.97	0.97	1.00	1.00	0.97	0.97
MRSA100_3_144	1.00	1.00	0.99	0.93	0.99	1.00	1.00	1.00	0.99	1.00	0.99	0.99	0.99	0.99	0.99	0.99	1.00	0.99	1.00	1.00	1.00	0.99	1.00	0.98	1.00	1.00	0.99	1.00	0.99	1.00	0.99	0.99	0.99	1.00	1.00	0.99	0.99	0.99	1.00	1.00	0.99	1.00	0.99	0.99	0.99	1.00	1.00	0.99	0.99
MRSA100_3_145	1.00	1.00	0.97	0.95	0.97	1.00	1.00	1.00	0.97	1.00	0.97	0.97	0.97	0.97	0.97	0.97	1.00	0.97	1.00	1.00	1.00	0.97	1.00	0.97	1.00	1.00	0.97	1.00	0.97	1.00	0.97	0.97	0.97	0.98	1.00	0.97	0.97	0.97	1.00	1.00	0.97	1.00	0.97	0.97	0.97	1.00	1.00	0.97	0.97
MRSA100_3_146	1.00	1.00	1.00	0.96	1.00	1.00	1.00	1.00	1.00	1.00	1.00	1.00	1.00	1.00	1.00	1.00	1.00	1.00	1.00	1.00	1.00	1.00	1.00	1.00	1.00	1.00	1.00	1.00	1.00	1.00	1.00	1.00	1.00	0.99	1.00	1.00	1.00	1.00	1.00	1.00	1.00	1.00	1.00	1.00	1.00	1.00	1.00	1.00	1.00
MRSA100_3_149	1.00	1.00	0.99	0.95	0.99	1.00	1.00	1.00	0.99	1.00	0.99	0.99	0.99	0.99	0.99	0.99	1.00	0.99	1.00	1.00	1.00	0.99	1.00	0.99	1.00	1.00	0.99	1.00	0.99	1.00	0.99	0.99	0.99	0.99	1.00	0.99	0.99	0.99	1.00	1.00	0.99	1.00	0.99	0.99	0.99	1.00	1.00	0.99	0.99
MRSA100_3_15	1.00	1.00	0.99	0.99	0.99	1.00	1.00	1.00	0.99	1.00	0.99	0.99	0.99	0.99	0.99	0.99	1.00	0.99	1.00	1.00	1.00	0.99	1.00	0.99	1.00	1.00	0.99	1.00	0.99	1.00	0.99	0.99	0.99	1.00	1.00	0.99	0.99	0.99	1.00	1.00	0.99	1.00	0.99	0.99	0.99	1.00	1.00	0.99	0.99
MRSA100_3_150	1.00	1.00	0.99	0.94	0.99	1.00	1.00	1.00	0.99	1.00	0.99	0.99	0.99	0.99	0.99	0.99	1.00	0.99	1.00	1.00	1.00	0.99	1.00	0.99	1.00	1.00	0.99	1.00	0.99	1.00	0.99	0.99	0.99	0.98	1.00	0.99	0.99	0.99	1.00	1.00	0.99	1.00	0.99	0.99	0.99	1.00	1.00	0.99	0.99
MRSA100_3_152	0.82	1.00	0.77	0.66	0.77	1.00	1.00	1.00	0.68	1.00	0.77	0.77	0.77	0.77	0.77	0.77	1.00	0.77	1.00	1.00	1.00	0.77	1.00	0.77	1.00	1.00	0.77	1.00	0.77	1.00	0.77	0.77	0.77	0.71	1.00	0.77	0.77	0.77	1.00	1.00	0.77	0.73	0.86	0.77	0.77	0.82	1.00	0.77	0.77
MRSA100_3_154	1.00	1.00	0.93	0.71	0.93	1.00	1.00	1.00	0.93	1.00	0.93	0.93	0.93	0.93	0.93	0.93	1.00	0.93	1.00	1.00	1.00	0.93	1.00	0.93	1.00	1.00	0.93	1.00	0.93	1.00	0.93	0.93	0.93	0.90	1.00	0.93	0.93	0.93	1.00	1.00	0.93	0.97	0.80	0.93	0.80	1.00	1.00	0.93	0.93
MRSA100_3_155	1.00	1.00	0.55	0.52	0.79	1.00	1.00	1.00	0.79	1.00	0.79	0.79	0.79	0.79	0.79	0.79	1.00	0.79	1.00	1.00	1.00	0.79	1.00	0.79	1.00	1.00	0.79	1.00	0.79	1.00	0.79	0.79	0.79	0.78	1.00	0.55	0.79	0.79	1.00	1.00	0.79	1.00	0.79	0.79	0.79	1.00	1.00	0.79	0.79
MRSA100_3_157	1.00	1.00	0.14	0.90	0.99	1.00	1.00	1.00	0.99	1.00	0.99	0.99	0.99	0.99	0.99	0.99	1.00	0.99	1.00	1.00	1.00	0.99	1.00	0.99	1.00	1.00	0.99	1.00	0.99	1.00	0.99	0.99	0.99	0.94	1.00	0.14	0.99	0.98	1.00	1.00	0.99	1.00	0.99	0.99	0.99	1.00	1.00	0.99	0.99
MRSA100_3_160	1.00	1.00	0.90	0.90	0.90	1.00	1.00	1.00	0.90	1.00	0.90	0.90	0.90	0.90	0.90	0.90	1.00	0.90	1.00	1.00	1.00	0.90	1.00	0.90	1.00	1.00	0.90	1.00	0.90	1.00	0.90	0.90	0.90	0.93	1.00	0.90	0.90	0.90	1.00	1.00	0.90	1.00	0.90	0.90	0.90	1.00	1.00	0.90	0.90
MRSA100_3_162	1.00	1.00	0.97	0.96	0.97	1.00	1.00	1.00	0.97	1.00	0.97	0.97	0.97	0.97	0.97	0.97	1.00	0.97	1.00	1.00	1.00	0.97	1.00	0.97	1.00	1.00	0.97	1.00	0.97	1.00	0.97	0.97	0.97	0.96	1.00	0.97	0.97	0.97	1.00	1.00	0.97	1.00	0.97	0.96	0.97	1.00	1.00	0.97	0.97
MRSA100_3_163	1.00	0.98	0.95	0.94	0.95	1.00	1.00	1.00	0.95	1.00	0.95	0.95	0.95	0.95	0.95	0.95	1.00	0.95	1.00	1.00	1.00	0.95	1.00	0.95	1.00	1.00	0.95	1.00	0.95	1.00	0.95	0.95	0.95	0.95	1.00	0.95	0.95	0.95	1.00	1.00	0.95	1.00	0.95	0.95	0.95	1.00	1.00	0.95	0.95
MRSA100_3_164	1.00	1.00	0.94	0.92	0.94	1.00	1.00	1.00	0.94	1.00	0.94	0.94	0.94	0.94	0.94	0.94	1.00	0.94	1.00	1.00	1.00	0.94	1.00	0.94	0.99	1.00	0.94	1.00	0.94	1.00	0.94	0.94	0.94	0.92	1.00	0.94	0.94	0.94	1.00	1.00	0.94	1.00	0.94	0.94	0.94	1.00	1.00	0.94	0.94
MRSA100_3_165	1.00	1.00	0.97	0.97	0.97	1.00	1.00	1.00	0.97	1.00	0.97	0.97	0.97	0.97	0.97	0.97	1.00	0.97	1.00	1.00	1.00	0.97	1.00	0.97	1.00	1.00	0.97	1.00	0.97	1.00	0.97	0.97	0.97	0.97	1.00	0.97	0.97	0.97	1.00	1.00	0.97	1.00	0.97	0.97	0.97	1.00	1.00	0.97	0.97
MRSA100_3_167	1.00	1.00	0.99	0.97	0.99	1.00	1.00	1.00	0.99	1.00	0.99	0.99	0.99	0.99	0.99	0.99	1.00	0.99	1.00	1.00	1.00	0.99	1.00	0.99	1.00	1.00	0.99	1.00	0.98	1.00	0.99	0.99	0.99	0.99	1.00	0.99	0.99	0.99	1.00	1.00	0.99	1.00	0.99	0.99	0.99	1.00	1.00	0.99	0.99
MRSA100_3_168	1.00	1.00	0.96	0.95	0.96	1.00	1.00	1.00	0.96	1.00	0.96	0.96	0.96	0.96	0.96	0.96	1.00	0.96	1.00	1.00	1.00	0.96	1.00	0.96	1.00	1.00	0.96	1.00	0.96	1.00	0.96	0.96	0.96	0.96	1.00	0.96	0.96	0.96	1.00	1.00	0.96	1.00	0.96	0.96	0.96	1.00	1.00	0.96	0.96
MRSA100_3_169	1.00	1.00	0.96	0.95	0.96	1.00	1.00	1.00	0.96	1.00	0.96	0.96	0.96	0.96	0.96	0.96	1.00	0.96	1.00	1.00	1.00	0.96	1.00	0.96	1.00	1.00	0.96	1.00	0.96	1.00	0.96	0.96	0.96	0.97	1.00	0.96	0.96	0.96	1.00	1.00	0.96	1.00	0.96	0.96	0.96	1.00	1.00	0.96	0.96
MRSA100_3_17	1.00	0.98	0.96	0.96	0.96	1.00	1.00	1.00	0.96	1.00	0.96	0.96	0.96	0.96	0.96	0.96	1.00	0.96	1.00	1.00	1.00	0.96	1.00	0.96	1.00	1.00	0.96	1.00	0.96	1.00	0.96	0.96	0.96	0.98	1.00	0.96	0.96	0.96	1.00	1.00	0.96	1.00	0.96	0.96	0.96	1.00	1.00	0.96	0.96
MRSA100_3_170	0.98	0.98	0.98	0.98	0.98	0.98	0.98	0.98	0.98	0.98	0.98	0.98	0.98	0.98	0.98	0.98	0.98	0.98	0.98	0.98	0.98	0.98	0.98	0.98	0.98	0.98	0.98	0.98	0.98	0.98	0.98	0.98	0.98	0.98	0.98	0.98	0.98	0.98	0.98	0.98	0.98	0.98	0.98	0.98	0.98	0.98	0.98	0.98	0.98
MRSA100_3_171	1.00	1.00	1.00	0.99	1.00	0.99	1.00	1.00	1.00	1.00	1.00	1.00	1.00	1.00	1.00	1.00	1.00	1.00	1.00	1.00	1.00	1.00	0.99	1.00	1.00	1.00	1.00	1.00	1.00	1.00	1.00	1.00	1.00	1.00	1.00	1.00	1.00	1.00	1.00	0.99	1.00	1.00	1.00	1.00	1.00	1.00	1.00	1.00	1.00
MRSA100_3_172	1.00	1.00	0.99	0.97	0.99	1.00	1.00	1.00	0.99	1.00	0.99	0.99	0.99	0.99	0.99	0.99	1.00	0.99	1.00	1.00	1.00	0.99	1.00	0.99	1.00	1.00	0.99	1.00	0.99	1.00	0.99	0.99	0.99	0.99	1.00	0.99	0.99	0.99	1.00	1.00	0.99	1.00	0.99	0.99	0.99	1.00	1.00	0.99	0.99
MRSA100_3_173	1.00	0.99	0.97	0.96	0.97	1.00	1.00	1.00	0.97	1.00	0.97	0.97	0.97	0.97	0.97	0.97	1.00	0.97	1.00	1.00	1.00	0.97	1.00	0.97	1.00	1.00	0.97	1.00	0.97	1.00	0.97	0.97	0.97	0.98	1.00	0.97	0.97	0.97	1.00	1.00	0.97	1.00	0.97	0.97	0.97	1.00	1.00	0.97	0.97
MRSA100_3_174	1.00	0.99	0.98	0.97	0.98	1.00	1.00	1.00	0.98	1.00	0.98	0.98	0.98	0.98	0.98	0.98	1.00	0.98	1.00	1.00	1.00	0.98	1.00	0.98	1.00	1.00	0.98	1.00	0.98	1.00	0.98	0.98	0.98	0.98	1.00	0.98	0.98	0.98	1.00	1.00	0.98	1.00	0.98	0.98	0.98	1.00	1.00	0.98	0.98
MRSA100_3_175	1.00	0.98	0.98	0.96	0.98	1.00	1.00	1.00	0.98	1.00	0.98	0.98	0.98	0.98	0.98	0.98	1.00	0.98	1.00	1.00	1.00	0.98	1.00	0.98	1.00	1.00	0.98	1.00	0.98	1.00	0.98	0.98	0.98	0.98	1.00	0.98	0.98	0.98	1.00	1.00	0.98	1.00	0.98	0.98	0.98	1.00	1.00	0.98	0.98
MRSA100_3_176	1.00	0.97	0.98	0.96	0.98	1.00	1.00	1.00	0.98	1.00	0.97	0.98	0.97	0.98	0.97	0.98	1.00	0.98	1.00	1.00	1.00	0.98	1.00	0.98	1.00	1.00	0.98	1.00	0.98	1.00	0.98	0.98	0.98	0.96	1.00	0.98	0.98	0.98	1.00	1.00	0.98	1.00	0.98	0.98	0.98	1.00	1.00	0.98	0.98
MRSA100_3_177	1.00	0.95	0.99	0.96	0.99	1.00	1.00	1.00	0.99	1.00	0.99	0.99	0.99	0.99	0.99	0.99	1.00	0.99	1.00	1.00	1.00	0.99	1.00	0.99	1.00	1.00	0.99	1.00	0.99	1.00	0.99	0.99	0.99	0.97	1.00	0.99	0.99	0.99	1.00	1.00	0.99	1.00	0.99	0.99	0.99	1.00	1.00	0.99	0.99
MRSA100_3_178	1.00	0.99	0.97	0.96	0.97	1.00	1.00	1.00	0.97	1.00	0.97	0.97	0.97	0.97	0.97	0.97	1.00	0.97	1.00	1.00	1.00	0.97	1.00	0.97	1.00	1.00	0.97	1.00	0.97	1.00	0.97	0.97	0.97	0.97	1.00	0.97	0.97	0.97	1.00	1.00	0.97	1.00	0.97	0.97	0.97	1.00	1.00	0.97	0.97
MRSA100_3_179	1.00	0.95	0.96	0.93	0.96	1.00	1.00	1.00	0.96	1.00	0.96	0.96	0.96	0.96	0.96	0.96	1.00	0.96	1.00	1.00	1.00	0.96	1.00	0.96	1.00	1.00	0.96	1.00	0.96	1.00	0.96	0.96	0.96	0.97	1.00	0.96	0.96	0.96	1.00	1.00	0.96	1.00	0.96	0.96	0.96	1.00	1.00	0.96	0.96
MRSA100_3_18	1.00	0.98	0.98	0.94	0.98	1.00	1.00	1.00	0.98	1.00	0.98	0.98	0.98	0.98	0.98	0.98	1.00	0.98	1.00	1.00	1.00	0.98	1.00	0.98	1.00	1.00	0.98	1.00	0.98	1.00	0.98	0.98	0.98	0.98	1.00	0.98	0.98	0.98	1.00	1.00	0.98	1.00	0.98	0.98	0.98	1.00	1.00	0.98	0.98
MRSA100_3_180	1.00	1.00	1.00	0.90	1.00	1.00	1.00	1.00	1.00	1.00	1.00	1.00	1.00	1.00	1.00	1.00	1.00	1.00	1.00	1.00	1.00	1.00	1.00	1.00	1.00	1.00	1.00	1.00	1.00	1.00	1.00	1.00	1.00	0.99	1.00	1.00	1.00	1.00	1.00	1.00	1.00	1.00	1.00	1.00	1.00	1.00	1.00	1.00	1.00
MRSA100_3_181	1.00	0.98	1.00	0.96	1.00	1.00	1.00	1.00	1.00	1.00	1.00	1.00	1.00	1.00	1.00	1.00	1.00	1.00	1.00	1.00	1.00	1.00	1.00	1.00	1.00	1.00	1.00	1.00	1.00	1.00	1.00	1.00	1.00	0.99	1.00	1.00	1.00	1.00	1.00	1.00	1.00	1.00	1.00	1.00	1.00	1.00	1.00	1.00	1.00
MRSA100_3_182	1.00	0.98	0.98	0.93	0.98	1.00	1.00	1.00	0.98	1.00	0.98	0.98	0.98	0.98	0.98	0.98	1.00	0.98	1.00	1.00	1.00	0.98	1.00	0.98	1.00	1.00	0.98	1.00	0.98	1.00	0.98	0.98	0.98	0.98	1.00	0.98	0.98	0.98	1.00	1.00	0.98	1.00	0.98	0.98	0.98	1.00	1.00	0.98	0.98
MRSA100_3_183	1.00	0.99	0.98	0.93	0.98	1.00	1.00	1.00	0.98	1.00	0.98	0.98	0.98	0.98	0.98	0.98	1.00	0.98	1.00	1.00	1.00	0.98	1.00	0.98	1.00	1.00	0.98	1.00	0.98	1.00	0.98	0.98	0.98	1.00	1.00	0.98	0.98	0.98	1.00	1.00	0.98	1.00	0.98	0.98	0.98	1.00	1.00	0.98	0.98
MRSA100_3_184	1.00	0.99	0.99	0.94	0.99	1.00	1.00	1.00	0.99	1.00	0.99	0.99	0.99	0.99	0.99	0.99	1.00	0.99	1.00	1.00	1.00	0.99	1.00	0.99	1.00	1.00	0.99	1.00	0.99	1.00	0.99	0.99	0.99	1.00	1.00	0.99	0.99	0.99	1.00	1.00	0.99	1.00	0.99	0.99	0.99	1.00	1.00	0.99	0.99
MRSA100_3_185	1.00	1.00	0.98	0.89	0.98	1.00	1.00	1.00	0.98	1.00	0.98	0.98	0.98	0.98	0.98	0.98	1.00	0.98	1.00	1.00	1.00	0.98	1.00	0.98	1.00	1.00	0.98	1.00	0.98	1.00	0.98	0.98	0.98	0.99	1.00	0.98	0.98	0.98	1.00	1.00	0.98	1.00	0.98	0.98	0.98	1.00	1.00	0.98	0.98
MRSA100_3_186	1.00	0.97	0.99	0.96	0.99	1.00	1.00	1.00	0.99	1.00	0.99	0.99	0.99	0.99	0.99	0.99	1.00	0.99	1.00	1.00	1.00	0.99	1.00	0.99	1.00	1.00	0.99	1.00	0.99	1.00	0.99	0.99	0.99	0.99	1.00	0.99	0.99	0.99	1.00	1.00	0.99	1.00	0.99	0.99	0.99	1.00	1.00	0.99	0.99
MRSA100_3_187	1.00	0.98	0.99	0.67	0.99	1.00	1.00	1.00	0.99	1.00	0.99	0.99	0.99	0.99	0.99	0.99	1.00	0.99	1.00	1.00	1.00	0.99	1.00	0.99	1.00	1.00	0.99	1.00	0.99	1.00	0.99	0.99	0.99	0.99	1.00	0.99	0.99	0.99	1.00	1.00	0.99	1.00	0.99	0.99	0.99	0.88	1.00	0.99	0.99
MRSA100_3_188	1.00	0.99	0.97	0.96	0.97	1.00	1.00	1.00	0.97	1.00	0.97	0.97	0.97	0.97	0.97	0.97	1.00	0.97	1.00	1.00	1.00	0.97	1.00	0.97	1.00	1.00	0.97	0.99	0.97	1.00	0.97	0.97	0.97	0.97	1.00	0.97	0.97	0.97	1.00	1.00	0.97	1.00	0.97	0.97	0.97	1.00	1.00	0.97	0.97
MRSA100_3_189	1.00	0.99	0.99	0.85	0.99	1.00	1.00	1.00	0.99	1.00	0.99	0.99	0.99	0.99	0.99	0.99	1.00	0.99	1.00	1.00	1.00	0.99	1.00	0.99	1.00	1.00	0.99	1.00	0.99	1.00	0.99	0.99	0.99	0.99	1.00	0.99	0.99	0.99	1.00	1.00	0.99	1.00	0.99	0.99	0.99	1.00	1.00	0.99	0.99
MRSA100_3_19	1.00	0.95	0.95	0.96	0.95	1.00	1.00	1.00	0.95	1.00	0.95	0.95	0.95	0.95	0.95	0.95	1.00	0.95	1.00	1.00	1.00	0.95	1.00	0.95	1.00	1.00	0.95	1.00	0.95	1.00	0.95	0.95	0.95	0.97	1.00	0.95	0.95	0.95	1.00	1.00	0.95	1.00	0.95	0.95	0.95	1.00	1.00	0.95	0.95
MRSA100_3_190	1.00	0.99	1.00	0.98	0.99	1.00	1.00	1.00	1.00	1.00	1.00	1.00	1.00	1.00	1.00	1.00	1.00	1.00	1.00	1.00	1.00	1.00	1.00	1.00	1.00	1.00	1.00	1.00	1.00	1.00	1.00	1.00	1.00	0.99	1.00	1.00	1.00	1.00	1.00	1.00	1.00	0.99	1.00	1.00	1.00	1.00	1.00	1.00	1.00
MRSA100_3_192	1.00	0.99	0.99	0.87	0.99	1.00	1.00	1.00	0.99	1.00	0.99	0.99	0.99	0.99	0.99	0.99	1.00	0.99	1.00	1.00	1.00	0.99	1.00	0.99	1.00	1.00	0.99	1.00	0.99	1.00	0.99	0.99	0.99	0.99	1.00	0.99	0.99	0.99	1.00	1.00	0.99	1.00	0.99	0.99	0.99	1.00	1.00	0.99	0.99
MRSA100_3_193	1.00	0.99	0.82	0.96	0.82	1.00	1.00	1.00	0.82	1.00	0.82	0.82	0.82	0.82	0.82	0.82	1.00	0.82	1.00	1.00	1.00	0.82	1.00	0.82	1.00	1.00	0.82	1.00	0.82	1.00	0.82	0.82	0.82	0.99	1.00	0.82	0.82	0.82	1.00	1.00	0.82	1.00	0.82	0.82	0.82	1.00	1.00	0.82	0.82
MRSA100_3_195	1.00	1.00	1.00	0.95	1.00	1.00	1.00	1.00	1.00	1.00	1.00	1.00	1.00	1.00	1.00	1.00	1.00	1.00	1.00	1.00	1.00	1.00	1.00	1.00	1.00	1.00	1.00	1.00	1.00	1.00	1.00	1.00	1.00	1.00	1.00	1.00	1.00	1.00	1.00	1.00	1.00	1.00	1.00	1.00	1.00	1.00	1.00	1.00	1.00
MRSA100_3_196	1.00	0.98	0.98	0.98	0.98	1.00	1.00	1.00	0.98	1.00	0.98	0.98	0.98	0.98	0.98	0.98	1.00	0.98	1.00	1.00	1.00	0.98	1.00	0.98	1.00	1.00	0.98	1.00	0.98	1.00	0.98	0.98	0.98	0.97	1.00	0.98	0.98	0.98	1.00	1.00	0.98	1.00	0.98	0.98	0.98	1.00	1.00	0.98	0.98
MRSA100_3_197	1.00	1.00	1.00	0.97	1.00	1.00	1.00	1.00	1.00	1.00	1.00	1.00	1.00	1.00	1.00	1.00	1.00	1.00	1.00	1.00	1.00	1.00	1.00	1.00	1.00	1.00	1.00	1.00	1.00	1.00	1.00	1.00	1.00	1.00	1.00	1.00	1.00	1.00	1.00	1.00	1.00	1.00	1.00	1.00	1.00	1.00	1.00	1.00	1.00
MRSA100_3_198	1.00	0.97	1.00	0.96	1.00	1.00	1.00	1.00	1.00	1.00	1.00	1.00	1.00	1.00	1.00	1.00	1.00	1.00	1.00	1.00	1.00	1.00	1.00	1.00	1.00	1.00	1.00	1.00	1.00	1.00	1.00	1.00	1.00	0.97	1.00	1.00	1.00	1.00	1.00	1.00	1.00	1.00	1.00	1.00	1.00	1.00	1.00	1.00	1.00
MRSA100_3_199	1.00	0.91	0.99	0.94	0.99	1.00	1.00	1.00	0.99	1.00	0.99	0.99	0.99	0.99	0.99	0.99	1.00	0.99	1.00	1.00	1.00	0.99	1.00	0.99	1.00	1.00	0.99	1.00	0.99	1.00	0.99	0.99	0.99	0.94	1.00	0.99	0.99	0.99	1.00	1.00	0.99	1.00	0.99	0.99	0.99	1.00	1.00	0.99	0.99
MRSA100_3_2	1.00	0.99	1.00	0.99	1.00	1.00	1.00	1.00	1.00	1.00	0.99	1.00	1.00	1.00	1.00	1.00	1.00	1.00	1.00	1.00	1.00	1.00	1.00	1.00	1.00	1.00	1.00	1.00	1.00	1.00	1.00	1.00	1.00	0.99	1.00	1.00	1.00	1.00	1.00	1.00	1.00	1.00	1.00	1.00	1.00	1.00	1.00	1.00	1.00
MRSA100_3_20	1.00	1.00	0.96	0.97	0.96	1.00	1.00	1.00	0.96	1.00	0.96	0.96	0.96	0.96	0.96	0.96	1.00	0.96	1.00	1.00	1.00	0.96	1.00	0.96	1.00	1.00	0.96	1.00	0.96	1.00	0.96	0.96	0.96	0.95	1.00	0.96	0.96	0.96	1.00	1.00	0.96	1.00	0.96	0.96	0.96	1.00	1.00	0.96	0.96
MRSA100_3_200	1.00	0.93	0.98	0.98	0.98	1.00	1.00	1.00	0.98	1.00	0.98	0.98	0.98	0.98	0.98	0.98	1.00	0.98	1.00	1.00	1.00	0.98	1.00	0.98	1.00	1.00	0.98	1.00	0.98	1.00	0.98	0.98	0.98	0.97	1.00	0.98	0.98	0.98	1.00	1.00	0.98	1.00	0.98	0.98	0.98	1.00	1.00	0.98	0.98
MRSA100_3_201	1.00	0.98	0.99	0.97	0.99	1.00	1.00	1.00	0.99	1.00	0.99	0.99	0.99	0.99	0.99	0.99	1.00	0.99	1.00	1.00	1.00	0.99	1.00	0.99	1.00	1.00	0.99	1.00	0.99	1.00	0.99	0.99	0.99	0.99	1.00	0.99	0.99	0.99	1.00	1.00	0.99	1.00	0.99	0.99	0.99	1.00	1.00	0.99	0.99
MRSA100_3_202	1.00	0.99	0.99	0.97	0.99	1.00	1.00	1.00	0.99	1.00	0.99	0.99	0.99	0.99	0.99	0.99	1.00	0.99	1.00	1.00	1.00	0.99	1.00	0.99	1.00	1.00	0.99	1.00	0.99	1.00	0.99	0.99	0.99	0.98	1.00	0.99	0.99	0.99	1.00	1.00	0.99	1.00	0.99	0.99	0.99	1.00	1.00	0.99	0.99
MRSA100_3_203	1.00	0.98	0.98	0.98	0.98	1.00	1.00	1.00	0.98	1.00	0.98	0.98	0.98	0.98	0.98	0.98	1.00	0.98	1.00	1.00	1.00	0.98	1.00	0.98	1.00	1.00	0.98	1.00	0.98	1.00	0.98	0.98	0.98	0.97	1.00	0.98	0.98	0.98	1.00	1.00	0.98	1.00	0.98	0.98	0.98	1.00	1.00	0.98	0.98
MRSA100_3_204	1.00	0.97	0.97	0.97	0.97	1.00	1.00	1.00	0.97	1.00	0.97	0.97	0.97	0.97	0.97	0.97	1.00	0.97	1.00	1.00	1.00	0.97	1.00	0.97	1.00	1.00	0.97	1.00	0.97	1.00	0.97	0.97	0.97	0.98	1.00	0.97	0.97	0.97	1.00	1.00	0.97	1.00	0.97	0.97	0.97	1.00	1.00	0.97	0.97
MRSA100_3_205	1.00	0.99	0.98	0.98	0.98	1.00	1.00	1.00	0.98	1.00	0.98	0.98	0.98	0.98	0.99	0.98	1.00	0.98	1.00	1.00	1.00	0.98	1.00	0.98	1.00	1.00	0.98	1.00	0.98	1.00	0.98	0.98	0.98	0.99	1.00	0.98	0.98	0.98	1.00	1.00	0.98	1.00	0.99	0.98	0.98	1.00	1.00	0.98	0.98
MRSA100_3_206	1.00	0.99	0.98	0.97	0.98	1.00	1.00	1.00	0.98	1.00	0.98	0.98	0.98	0.98	0.98	0.98	1.00	0.98	1.00	1.00	1.00	0.98	1.00	0.98	1.00	1.00	0.98	1.00	0.98	1.00	0.98	0.98	0.98	0.98	1.00	0.98	0.98	0.98	1.00	1.00	0.98	1.00	0.98	0.98	0.98	1.00	1.00	0.98	0.98
MRSA100_3_207	1.00	0.97	0.97	0.95	0.97	1.00	1.00	1.00	0.97	1.00	0.97	0.97	0.97	0.97	0.97	0.97	1.00	0.97	1.00	1.00	1.00	0.97	1.00	0.97	1.00	1.00	0.97	1.00	0.97	1.00	0.97	0.97	0.97	0.97	1.00	0.97	0.97	0.97	1.00	1.00	0.97	1.00	0.97	0.97	0.97	1.00	1.00	0.97	0.97
MRSA100_3_208	1.00	0.99	0.99	0.96	0.99	1.00	1.00	1.00	0.99	1.00	0.99	0.99	0.99	0.99	0.99	0.99	1.00	0.99	1.00	1.00	1.00	0.99	1.00	0.99	1.00	1.00	0.99	1.00	0.99	1.00	0.99	0.99	0.99	0.99	1.00	0.99	0.99	0.99	1.00	1.00	0.99	1.00	0.99	0.99	0.99	1.00	1.00	0.99	0.99
MRSA100_3_209	1.00	0.98	1.00	0.98	1.00	1.00	1.00	1.00	1.00	1.00	1.00	1.00	1.00	1.00	1.00	1.00	1.00	1.00	1.00	1.00	1.00	1.00	1.00	1.00	1.00	1.00	1.00	1.00	1.00	1.00	1.00	1.00	1.00	1.00	1.00	1.00	1.00	1.00	1.00	1.00	1.00	1.00	1.00	1.00	1.00	1.00	1.00	1.00	1.00
MRSA100_3_210	1.00	0.98	1.00	0.96	1.00	1.00	1.00	1.00	1.00	1.00	1.00	1.00	1.00	1.00	1.00	1.00	1.00	1.00	1.00	1.00	1.00	1.00	1.00	1.00	1.00	1.00	1.00	1.00	1.00	1.00	1.00	1.00	1.00	0.99	1.00	1.00	1.00	1.00	1.00	1.00	1.00	1.00	1.00	1.00	1.00	1.00	1.00	1.00	1.00
MRSA100_3_211	1.00	0.99	1.00	0.99	1.00	1.00	1.00	1.00	1.00	1.00	1.00	1.00	1.00	1.00	1.00	1.00	1.00	1.00	1.00	1.00	1.00	1.00	1.00	1.00	1.00	1.00	1.00	1.00	1.00	1.00	1.00	1.00	1.00	1.00	1.00	1.00	1.00	1.00	1.00	1.00	1.00	1.00	1.00	1.00	1.00	1.00	1.00	1.00	1.00
MRSA100_3_212	1.00	0.96	0.96	0.93	0.96	1.00	1.00	1.00	0.96	1.00	0.96	0.96	0.96	0.96	0.96	0.96	1.00	0.96	1.00	1.00	1.00	0.96	1.00	0.96	1.00	1.00	0.96	1.00	0.96	1.00	0.96	0.96	0.96	0.97	1.00	0.96	0.96	0.96	1.00	1.00	0.96	1.00	0.96	0.96	0.96	1.00	1.00	0.96	0.96
MRSA100_3_213	1.00	0.87	1.00	0.98	1.00	1.00	1.00	1.00	1.00	1.00	1.00	1.00	1.00	1.00	1.00	1.00	1.00	1.00	1.00	1.00	1.00	1.00	1.00	1.00	1.00	1.00	1.00	1.00	1.00	1.00	1.00	1.00	1.00	0.99	1.00	1.00	1.00	1.00	1.00	1.00	1.00	1.00	1.00	1.00	1.00	1.00	1.00	1.00	1.00
MRSA100_3_214	1.00	0.99	1.00	0.98	1.00	1.00	1.00	1.00	1.00	1.00	1.00	1.00	1.00	1.00	1.00	1.00	1.00	1.00	1.00	1.00	1.00	1.00	1.00	1.00	1.00	1.00	1.00	1.00	1.00	1.00	1.00	1.00	1.00	0.99	1.00	1.00	1.00	1.00	1.00	1.00	1.00	1.00	1.00	1.00	1.00	1.00	1.00	1.00	1.00
MRSA100_3_215	1.00	0.99	0.99	0.96	0.99	1.00	1.00	1.00	0.99	1.00	0.99	0.99	0.99	0.99	0.99	0.99	1.00	0.99	1.00	1.00	1.00	0.99	1.00	0.99	1.00	1.00	0.99	1.00	0.99	1.00	0.99	0.99	0.99	0.99	1.00	0.99	0.99	0.99	1.00	1.00	0.99	1.00	0.99	0.99	0.99	1.00	1.00	0.99	0.99
MRSA100_3_218	1.00	0.99	0.99	0.96	0.99	1.00	1.00	1.00	0.99	1.00	0.99	0.99	0.99	0.99	0.99	0.99	1.00	0.99	1.00	1.00	1.00	0.99	1.00	0.99	1.00	1.00	0.99	1.00	0.99	1.00	0.99	0.99	0.99	0.99	1.00	0.99	0.99	0.99	1.00	1.00	0.99	1.00	0.99	0.99	0.99	1.00	1.00	0.99	0.99
MRSA100_3_219	1.00	0.99	1.00	0.97	1.00	1.00	1.00	1.00	1.00	1.00	1.00	1.00	1.00	1.00	1.00	1.00	1.00	1.00	1.00	1.00	1.00	1.00	1.00	1.00	1.00	1.00	1.00	1.00	0.99	1.00	1.00	1.00	1.00	0.99	1.00	1.00	1.00	1.00	1.00	1.00	1.00	1.00	1.00	1.00	1.00	1.00	1.00	1.00	1.00
MRSA100_3_22	1.00	0.98	0.98	0.96	0.98	1.00	1.00	1.00	0.98	1.00	0.98	0.98	0.98	0.98	0.98	0.98	1.00	0.98	1.00	1.00	1.00	0.98	1.00	0.98	1.00	1.00	0.98	1.00	0.98	1.00	0.98	0.98	0.98	0.97	1.00	0.98	0.98	0.98	1.00	1.00	0.98	1.00	0.98	0.98	0.98	1.00	1.00	0.98	0.98
MRSA100_3_220	1.00	0.97	0.98	0.97	0.98	1.00	1.00	1.00	0.98	1.00	0.98	0.98	0.98	0.98	0.98	0.98	1.00	0.98	1.00	1.00	1.00	0.98	1.00	0.98	1.00	1.00	0.98	1.00	0.97	1.00	0.98	0.98	0.98	0.97	1.00	0.98	0.98	0.98	1.00	1.00	0.98	1.00	0.98	0.98	0.98	1.00	1.00	0.98	0.98
MRSA100_3_221	1.00	0.98	0.98	0.97	0.98	1.00	1.00	1.00	0.98	1.00	0.98	0.98	0.98	0.98	0.98	0.98	1.00	0.98	1.00	1.00	1.00	0.98	1.00	0.98	1.00	1.00	0.98	1.00	0.98	1.00	0.98	0.98	0.98	0.98	1.00	0.98	0.98	0.98	1.00	1.00	0.98	1.00	0.98	0.98	0.98	1.00	1.00	0.98	0.98
MRSA100_3_23	1.00	0.96	0.96	0.89	0.96	1.00	1.00	1.00	0.96	1.00	0.96	0.96	0.96	0.96	0.96	0.96	1.00	0.96	1.00	1.00	1.00	0.96	1.00	0.96	1.00	1.00	0.96	1.00	0.96	1.00	0.96	0.96	0.96	0.94	1.00	0.96	0.96	0.96	1.00	1.00	0.96	1.00	0.96	0.96	0.96	1.00	1.00	0.96	0.96
MRSA100_3_24	1.00	0.97	0.97	0.97	0.97	1.00	1.00	1.00	0.97	1.00	0.97	0.97	0.97	0.97	0.97	0.97	1.00	0.97	1.00	1.00	1.00	0.97	1.00	0.97	1.00	1.00	0.97	1.00	0.97	1.00	0.97	0.97	0.97	0.99	1.00	0.97	0.97	0.97	1.00	1.00	0.97	1.00	0.97	0.97	0.97	1.00	1.00	0.97	0.97
MRSA100_3_25	0.99	1.00	0.97	0.97	0.97	1.00	1.00	1.00	0.97	1.00	0.97	0.97	0.97	0.97	0.97	0.97	1.00	0.97	1.00	1.00	1.00	0.97	1.00	0.97	1.00	1.00	0.97	1.00	0.97	1.00	0.97	0.97	0.97	0.99	1.00	0.97	0.97	0.97	1.00	1.00	0.97	1.00	0.97	0.97	0.97	0.99	1.00	0.97	0.97
MRSA100_3_26	1.00	0.96	0.97	0.91	0.97	1.00	1.00	1.00	0.97	1.00	0.97	0.97	0.97	0.97	0.97	0.97	1.00	0.97	1.00	1.00	1.00	0.97	1.00	0.97	1.00	1.00	0.97	1.00	0.97	1.00	0.97	0.97	0.97	0.99	1.00	0.97	0.97	0.97	1.00	1.00	0.97	1.00	0.97	0.97	0.97	1.00	1.00	0.97	0.97
MRSA100_3_27	1.00	0.94	0.96	0.85	0.96	1.00	1.00	1.00	0.96	1.00	0.96	0.96	0.96	0.96	0.96	0.96	1.00	0.96	1.00	1.00	1.00	0.96	1.00	0.96	1.00	1.00	0.96	1.00	0.96	1.00	0.96	0.96	0.96	0.93	1.00	0.96	0.96	0.96	1.00	1.00	0.96	1.00	0.96	0.96	0.96	1.00	1.00	0.96	0.96
MRSA100_3_28	1.00	0.96	0.95	0.94	0.95	1.00	1.00	1.00	0.95	1.00	0.95	0.95	0.95	0.95	0.95	0.95	1.00	0.95	1.00	1.00	1.00	0.95	1.00	0.95	1.00	1.00	0.95	1.00	0.95	1.00	0.95	0.95	0.95	0.94	1.00	0.95	0.95	0.95	1.00	1.00	0.95	1.00	0.95	0.95	0.95	1.00	1.00	0.95	0.95
MRSA100_3_29	1.00	0.87	0.86	0.87	0.86	1.00	1.00	1.00	0.86	1.00	0.86	0.86	0.86	0.86	0.86	0.86	1.00	0.86	1.00	1.00	1.00	0.86	1.00	0.86	1.00	1.00	0.86	1.00	0.86	1.00	0.86	0.86	0.86	1.00	1.00	0.86	0.86	0.86	1.00	1.00	0.86	1.00	0.86	0.86	0.86	1.00	1.00	0.86	0.86
MRSA100_3_30	1.00	0.86	0.90	0.60	0.90	1.00	1.00	1.00	0.90	1.00	0.90	0.90	0.90	0.90	0.90	0.90	1.00	0.90	1.00	1.00	0.99	0.90	1.00	0.90	1.00	1.00	0.90	1.00	0.90	1.00	0.90	0.90	0.90	0.88	1.00	0.90	0.90	0.90	1.00	1.00	0.90	1.00	0.90	0.90	0.90	1.00	1.00	0.90	0.90
MRSA100_3_31	1.00	0.97	0.98	0.92	0.98	1.00	1.00	1.00	0.98	1.00	0.98	0.98	0.98	0.98	0.98	0.98	1.00	0.98	1.00	1.00	1.00	0.98	1.00	0.98	1.00	1.00	0.98	1.00	0.98	1.00	0.98	0.98	0.98	0.99	1.00	0.98	0.98	0.98	1.00	1.00	0.98	1.00	0.98	0.98	0.98	1.00	1.00	0.98	0.98
MRSA100_3_33	1.00	0.82	0.77	0.70	0.77	1.00	1.00	1.00	0.77	1.00	0.77	0.77	0.75	0.77	0.77	0.77	1.00	0.77	1.00	1.00	1.00	0.77	1.00	0.77	1.00	1.00	0.77	1.00	0.77	1.00	0.77	0.77	0.77	1.00	1.00	0.77	0.77	0.77	0.12	1.00	0.77	1.00	0.77	0.77	0.77	1.00	1.00	0.77	0.77
MRSA100_3_36	1.00	0.79	0.40	0.42	0.40	1.00	1.00	1.00	0.40	1.00	0.40	0.40	0.40	0.40	0.40	0.40	0.99	0.40	1.00	0.87	1.00	0.40	1.00	0.40	1.00	1.00	0.40	1.00	0.40	1.00	0.40	0.40	0.40	0.79	1.00	0.40	0.40	0.40	0.10	1.00	0.40	1.00	0.40	0.40	0.40	1.00	1.00	0.40	0.40
MRSA100_3_37	1.00	0.23	0.83	0.70	0.83	1.00	1.00	1.00	0.83	1.00	0.83	0.83	0.83	0.83	0.83	0.83	1.00	0.83	1.00	1.00	1.00	0.83	1.00	0.83	1.00	1.00	0.83	1.00	0.83	1.00	0.83	0.83	0.83	0.22	1.00	0.83	0.83	0.83	0.12	1.00	0.83	1.00	0.83	0.83	0.83	1.00	1.00	0.83	0.83
MRSA100_3_4	1.00	0.99	1.00	0.95	1.00	1.00	1.00	1.00	1.00	1.00	1.00	1.00	1.00	1.00	1.00	1.00	1.00	1.00	1.00	1.00	1.00	1.00	1.00	1.00	1.00	1.00	1.00	1.00	1.00	1.00	1.00	1.00	1.00	0.99	1.00	1.00	1.00	1.00	1.00	1.00	1.00	1.00	0.99	1.00	1.00	1.00	1.00	1.00	1.00
MRSA100_3_40	1.00	0.31	0.35	0.71	0.35	1.00	1.00	1.00	0.35	1.00	0.35	0.35	0.33	0.35	0.35	0.35	1.00	0.35	1.00	1.00	1.00	0.35	1.00	0.35	1.00	1.00	0.35	1.00	0.35	1.00	0.35	0.35	0.35	0.38	0.99	0.35	0.35	0.35	0.28	1.00	0.35	1.00	0.35	0.35	0.35	0.99	1.00	0.35	0.35
MRSA100_3_43	1.00	0.96	0.96	0.98	0.96	1.00	1.00	1.00	0.96	1.00	0.96	0.96	0.96	0.96	0.96	0.96	1.00	0.96	1.00	1.00	1.00	0.96	1.00	0.96	1.00	1.00	0.96	1.00	0.96	1.00	0.96	0.96	0.96	0.99	1.00	0.96	0.96	0.96	0.00	1.00	0.96	1.00	0.96	0.96	0.96	1.00	1.00	0.96	0.96
MRSA100_3_44	1.00	0.52	0.53	0.49	0.53	1.00	0.99	0.99	0.53	1.00	0.53	0.53	0.53	0.53	0.53	0.53	1.00	0.53	1.00	0.68	1.00	0.53	1.00	0.53	1.00	1.00	0.53	0.99	0.53	0.99	0.53	0.53	0.53	0.25	1.00	0.53	0.53	0.53	0.02	1.00	0.53	1.00	0.53	0.53	0.53	1.00	0.99	0.53	0.53
MRSA100_3_45	1.00	0.32	0.46	0.45	0.46	1.00	1.00	1.00	0.46	1.00	0.46	0.46	0.46	0.46	0.46	0.46	1.00	0.46	1.00	0.90	1.00	0.46	1.00	0.46	1.00	1.00	0.46	1.00	0.46	1.00	0.46	0.46	0.46	0.50	1.00	0.46	0.46	0.46	0.06	1.00	0.46	1.00	0.46	0.46	0.46	1.00	1.00	0.46	0.46
MRSA100_3_46	1.00	0.10	1.00	0.09	1.00	1.00	1.00	1.00	1.00	1.00	1.00	1.00	1.00	1.00	1.00	1.00	1.00	1.00	1.00	1.00	1.00	1.00	1.00	1.00	1.00	1.00	1.00	1.00	1.00	1.00	1.00	1.00	1.00	0.09	1.00	1.00	1.00	1.00	0.05	1.00	1.00	1.00	1.00	1.00	1.00	1.00	1.00	1.00	1.00
MRSA100_3_47	0.13	0.13	0.98	0.93	0.98	0.99	0.99	0.99	0.98	0.99	0.98	0.98	0.98	0.98	0.98	0.98	0.99	0.98	0.99	0.99	0.99	0.98	0.99	0.98	0.47	0.99	0.98	0.99	0.98	0.99	0.98	0.98	0.98	0.14	0.99	0.98	0.98	0.97	0.13	0.99	0.98	0.99	0.98	0.98	0.98	0.11	0.99	0.98	0.98
MRSA100_3_49	1.00	0.98	0.97	0.68	0.97	1.00	1.00	1.00	0.97	1.00	0.97	0.97	0.97	0.97	0.97	0.97	1.00	0.97	1.00	1.00	1.00	0.97	1.00	0.97	1.00	1.00	0.97	1.00	0.97	1.00	0.97	0.97	0.97	0.97	1.00	0.97	0.97	0.97	0.05	1.00	0.97	1.00	0.97	0.97	0.97	1.00	1.00	0.97	0.97
MRSA100_3_50	1.00	0.98	0.87	0.29	0.87	1.00	1.00	1.00	0.87	1.00	0.87	0.87	0.87	0.87	0.87	0.87	0.99	0.87	0.99	1.00	1.00	0.87	1.00	0.87	1.00	1.00	0.87	1.00	0.87	1.00	0.86	0.87	0.87	0.90	1.00	0.87	0.87	0.87	0.06	1.00	0.87	1.00	0.86	0.87	0.87	1.00	1.00	0.87	0.87
MRSA100_3_51	1.00	0.95	0.98	0.27	0.98	1.00	1.00	1.00	0.98	1.00	0.98	0.98	0.98	0.98	0.98	0.98	1.00	0.98	1.00	1.00	1.00	0.98	1.00	0.98	1.00	1.00	0.98	1.00	0.98	1.00	0.98	0.98	0.98	0.95	1.00	0.98	0.98	0.98	0.03	1.00	0.98	1.00	0.98	0.98	0.98	1.00	1.00	0.98	0.98
MRSA100_3_52	0.99	0.90	0.88	0.57	0.88	1.00	1.00	1.00	0.88	1.00	0.88	0.88	0.88	0.88	0.88	0.88	1.00	0.88	1.00	1.00	1.00	0.88	1.00	0.88	1.00	1.00	0.88	1.00	0.88	1.00	0.88	0.88	0.88	0.84	1.00	0.88	0.88	0.88	0.04	1.00	0.88	1.00	0.88	0.88	0.88	0.99	1.00	0.88	0.88
MRSA100_3_53	1.00	0.87	0.97	0.60	0.97	1.00	1.00	1.00	0.97	1.00	0.97	0.97	0.97	0.97	0.97	0.97	1.00	0.97	1.00	1.00	1.00	0.97	1.00	0.97	1.00	1.00	0.97	1.00	0.97	1.00	0.97	0.97	0.97	0.96	1.00	0.97	0.97	0.97	0.05	1.00	0.97	1.00	0.97	0.97	0.97	1.00	1.00	0.97	0.97
MRSA100_3_55	1.00	0.95	0.94	0.33	0.94	1.00	1.00	1.00	0.94	1.00	0.94	0.94	0.94	0.94	0.76	0.94	1.00	0.94	1.00	1.00	1.00	0.94	0.91	0.94	1.00	1.00	0.94	1.00	0.94	1.00	0.94	0.94	0.94	0.90	1.00	0.94	0.94	0.94	0.03	1.00	0.94	1.00	0.94	0.76	0.94	1.00	1.00	0.94	0.94
MRSA100_3_56	1.00	0.93	0.96	0.70	0.96	1.00	1.00	1.00	0.96	1.00	0.96	0.96	0.96	0.96	0.96	0.96	1.00	0.96	1.00	1.00	1.00	0.96	1.00	0.96	1.00	1.00	0.96	1.00	0.96	1.00	0.96	0.96	0.96	0.95	1.00	0.96	0.96	0.96	0.04	1.00	0.96	1.00	0.96	0.96	0.96	1.00	1.00	0.96	0.96
[truncated: 7,240 more rows]
[truncated: 340 more columns]
