# Supplementary material for: Comparative Genomics Identifies Features Associated with Methicillin-Resistant Staphylococcus aureus (MRSA) Transmission in Hospital Settings
Source: mSphere. 2022 May 17;7(3):e00116-22. doi: 10.1128/msphere.00116-22 (PMC9241550; doi:10.1128/msphere.00116-22)
Supplement: DATA SET S2 [file msphere.00116-22-s0008.txt]

>MRSA100_1_1 # 161 # 640 # -1 # ID=1_1;partial=00;start_type=ATG;rbs_motif=GGAGG;rbs_spacer=5-10bp;gc_cont=0.396
ATGAAAATCACCATTTTAGCTGTAGGGAAACTAAAAGAGAAATATTGGAAGCAAGCCATAGCAGAATATG
AAAAACGTTTAGGCCCATACACCAAGATAGACATCATAGAAGTTCCAGACGAAAAAGCACCAGAAAATAT
GAGCGACAAAGAAATTGAGCAAGTAAAAGAAAAAGAAGGCCAACGAATACTAGCCAAAATTAAACCACAA
TCCACAGTCATTACATTAGAAATACAAGGAAAGATGCTATCTTCCGAAGGATTGGCCCAAGAATTGAACC
AACGCATGACCCAAGGGCAAAGCGACTTTGTATTCGTCATTGGCGGATCAAACGGCCTGCACAAGGACGT
CTTACAACGCAGTAACTACGCACTATCATTCAGCAAAATGACATTCCCACATCAAATGATGCGGGTTGTG
TTAATTGAGCAAGTGTATAGAGCATTTAAGATTATGCGTGGAGAAGCATATCATAAATGA
>MRSA100_1_3 # 3553 # 4353 # -1 # ID=1_3;partial=00;start_type=ATG;rbs_motif=GGA/GAG/AGG;rbs_spacer=5-10bp;gc_cont=0.362
ATGAGCCGCTTGATACGCATGAGTGTATTAGCAAGTGGTAGTACAGGTAACGCCACTTTTGTAGAAAATG
AAAAAGGTAGTCTATTAGTTGATGTTGGTTTGACTGGCAAGAAAATGGAAGAATTGTTTAGTCAAATTGA
CCGTAATATTCAAGATTTAAATGGTATTTTAGTAACCCATGAACATATTGATCATATTAAAGGATTAGGT
GTTTTGGCGCGTAAATATCAATTGCCAATTTATGCGAATGAAAAGACTTGGCAGGCAATTGAAAAGAAAG
ATAGTCGCATCCCTATGGATCAGAAATTCATTTTTAATCCTTATGAAACAAAATCTATTGCAGGTTTCGA
TGTTGAATCGTTTAACGTGTCACATGATGCAATAGATCCGCAATTTTATATTTTCCATAATAACTATAAG
AAGTTTACGATTTTAACGGATACGGGTTACGTGTCTGATCGTATGAAAGGTATGATACGTGGCAGCGATG
CGTTTATTTTTGAGAGTAATCATGACGTCGATATGTTGAGAATGTGTCGTTATCCATGGAAGACGAAACA
ACGTATTTTAGGCGATATGGGTCATGTATCTAATGAGGATGCGGGTCATGCGATGACAGATGTGATTACA
GGTAACACGAAACGTATTTACCTATCGCATTTATCACAAGACAATAACATGAAAGATTTGGCGCGTATGA
GTGTTGGCCAAGTATTGAACGAACACGATATTGATACGGAAAAAGAAGTATTGCTATGTGATACGGATAA
AGCTATTCCAACGCCAATATATACAATATAA
>MRSA100_1_4 # 4742 # 5530 # -1 # ID=1_4;partial=00;start_type=ATG;rbs_motif=GGAGG;rbs_spacer=5-10bp;gc_cont=0.327
ATGAACTGGAAACTGACAAAGACACTTTTCATTTTCGTGTTTATTCTTGTCAACATCGTGTTAGTATCGA
TTTATGTTAATAAAGTCAATCGCTCACACATTAATGAAGTTGAGAGTAACAATGAAGTTAATTTTCAGCA
AGAAGAAATTAAAGTACCGGCTAGTATATTGAATAAATCAGTTAAAGGTATAAAATTAGAGCAAATTACA
GGGCGATCAAAAGACTTTAGTTCTAAAGCTAAGGGCGATTCGGATTTGACCACATCAGATGGTGGAAAAT
TATTGAATGCGAACATTAGTCAATCGGTAAAGGTCAGTGACAATAACTTAAAAGATTTGAAAGATTATGT
TAACAAACGTGTGTTCAAAGGTTCAGAATATCAATTAAGTGAAATTAATTCTGGTTCTGTAAAATACGAA
CAAACGTATGATAATTTCCCGATTTTGAACAATAGTAAAGCGATGTTGAACTTTAATATAGAAGATAACA
AAGCGGCTAGTTATAAACAATCAATGATGGATGACATTAAGCCCACAGATGGTGCAGATAAGAAGCATCA
AGTTATTGGAGTGAGAAAAGCAATCGAGGCATTATATTATAATCGTTACTTGAAAAAAGGTGATGAAGTC
ATTAATGCTAGACTCGGTTACTACTCAGTCGTGAACGAAACGAATGTTCAATTGTTACAACCAAACTGGG
AAATTAAAGTGAAGCATGACGGTAAGGACAAAACGAATACTTACTATGTCGAAGCGACAAATAATAACCC
TAAAATTATTAATCATTAA
>MRSA100_1_5 # 5531 # 6865 # -1 # ID=1_5;partial=00;start_type=ATG;rbs_motif=None;rbs_spacer=None;gc_cont=0.353
ATGAATAATAAGGAACATATTAAATCTGTCATTTTAGCGCTACTCGTCTTGATGAGTGTCGTATTGACAT
ATATGGTATGGAACTTTTCTCCTGATATTGCAAATGTCGACAATACAGATAGTAAGAAGAGTGAAACGAA
ACCTTTAACGACACCTATGACAGCCAAAATGGATACAACTATTACGCCATTTCAGATTATTCATTCGAAA
AATGATCATCCAGAAGGTACGATTGCGACGGTATCTAATGTGAATAAACTGACGAAACCTTTGAAAAATA
AAGAAGTGAAGTCCGTGGAACATGTTCGTCGTGATCATAACTTGATGATTCCGGATTTAAGCAGTGATTT
TACATTATTCGATTTTACGTATGATTTACCGTTATCAACATATCTTGGCCAAGTACTGAACATGAATGCG
AAAGTACCAAATCATTTCAATTTCAATCGTTTAGTCATAGATCATGATGCTGATGATAATATCGTGCTTT
ATGCTATAAGTAAAGACCGCCACGATTACGTAAAATTAACAACTACAACGAAAAATGATCATTTTTTAGA
TGCATTAGCAGCAGTGAAAAAAGATATGCAACCATACACAGATATCATCACAAACAAAGATACAATTGAT
CGTACGACGCATGTTTTTGCACCAAGTAAACCTGAAAAGTTAAAAACATATCGCATGGTATTTAACACGA
TTAGTGTTGAGAAAATGAATGCTATACTATTTGACGATTCAACCATCGTTCGTAGTTCAAAGAGTGGTGT
TACAACCTACAACAATAATACAGGTGTCGCAAACTATAACGATAAAAATGAAAAATATCATTATAAAAAC
CTGTCCGAAGATGAAGCAAGTTCCAGCAAAATGGAAGAAACGATTCCAGGAACCTTTGATTTTATTAATG
GTCATGGTGGTTTCTTAAACGAAGACTTCAGATTGTTTAGTACGAATAATCAGTCAGGCGAGTTAACATA
TCAACGTTTCCTTAACGGTTATCCAACGTTTAATAAAGAAGGCTCTAATCAAATTCAAGTCACTTGGGGT
GAAAAAGGCGTCTTTGATTATCGTCGTTCGTTATTGCGCACCGACGTTGTGTTAAATAGTGAGGATAATA
AAACGTTGCCGAAATTAGAGTCTGTACGTTCAAGCTTAGCGAACAATAGTGATATTAATTTTGAAAAAGT
AACAAACATCGCTATCGGTTACGAAATGCAGGATAACTCAGATCATAATCACATTGAAGTGCAGATTAAC
AGTGAACTCGTACCGCGTTGGTATGTAGAATATGATGGTGAATGGTATGTTTATAACGATGGGAGGCTTG
AATAA
>MRSA100_1_6 # 6858 # 8684 # -1 # ID=1_6;partial=00;start_type=ATG;rbs_motif=GGAG/GAGG;rbs_spacer=5-10bp;gc_cont=0.350
ATGAAGTGGCTAAAACAACTACAATCCCTTCATACTAAACTTGTAATTGTTTATGTATTACTGATTATCA
TTGGTATGCAAATTATCGGGCTGTATTTTACAAATAATCTTGAAAAAGAGCTGCTTGATAATTTTAAGAA
GAATATTACGCAGTACGCTAAACAATTAGAAATTAGTATTGAAAAAGTATATGACGAAAAGGGCTCCGTA
AATGCACAAAAAGATATTCAAAATTTATTAAGTGAGTATGCCAACCGTCAAGAAATTGGAGAAATTCGTT
TTATAGATAAAGACCAAATTATTATTGCGACGACGAAGCAGTCTAACCGTAGTCTAATCAATCAAAAAGC
GAATGATAGTTCTGTCCAAAAAGCACTATCACTAGGACAATCAAACGATCATTTAATTTTAAAAGATTAT
GGCGGTGGTAAGGACCGTGTCTGGGTATATAATATCCCAGTTAAAGTCGATAAAAAGGTAATTGGTAATA
TTTATATCGAATCAAAAATTAATGACGTTTATAACCAATTAAATAATATAAATCAAATATTCATTGTTGG
TACAGCTATTTCATTATTAATCACAGTCATCCTAGGATTCTTTATAGCGCGAACGATTACCAAACCAATC
ACCGATATGCGTAACCAGACGGTCGAAATGTCCAGAGGTAACTATACGCAACGTGTGAAGATTTATGGTA
ATGATGAAATTGGCGAATTAGCTTTAGCATTTAATAACTTGTCTAAACGTGTACAAGAAGCGCAGGCTAA
TACTGAAAGTGAGAAACGTAGACTGGACTCAGTTATCACCCATATGAGTGATGGTATTATTGCAACAGAC
CGCCGTGGACGTATTCGTATCGTCAATGATATGGCACTCAAGATGCTTGGTATGGCGAAAGAAGACATCA
TCGGATATTACATGTTAAGTGTATTAAGTCTTGAAGATGAATTTAAACTTGAAGAAATTCAAGAGAATAA
TGATAGTTTTTTATTAGATTTAAATGAAGAAGAAGGTCTAATCGCACGTGTTAACTTTAGTACGATTGTG
CAGGAAACAGGATTTGTAACTGGTTATATCGCTGTGTTACATGACGTTACTGAACAACAACAAGTTGAAC
GTGAGCGTCGTGAATTTGTTGCCAATGTATCACATGAGTTACGTACACCTTTAACTTCTATGAATAGTTA
CATTGAAGCACTTGAAGAAGGTGCATGGAAAGATGAGGAACTTGCGCCACAATTTTTATCTGTTACCCGT
GAAGAAACAGAACGAATGATTCGACTGGTCAATGACTTGCTACAGTTATCTAAAATGGATAATGAGTCTG
ATCAAATCAACAAAGAAATTATCGACTTTAACATGTTCATTAATAAAATTATTAATCGACATGAAATGTC
TGCGAAAGACACAACATTTATTCGAGATATTCCGAAAAAGACGATTTTCACAGAATTTGATCCTGATAAA
ATGACGCAAGTATTCGATAATGTCATTACAAATGCGATGAAATATTCTAGAGGCGATAAACGTGTCGAGT
TCCACGTGAAACAAAATCCACTTTATAATCGAATGACGATTCGTATTAAAGATAATGGCATCGGTATTCC
TATCAATAAAGTCGATAAGATATTCGACCGATTCTATCGTGTAGATAAGGCACGTACGCGTAAAATGGGT
GGTACTGGATTAGGACTAGCCATTTCGAAAGAGATTGTGGAAGCGCACAATGGTCGTATTTGGGCAAACA
GTGTAGAAGGTCAAGGTACATCTATCTTTATCACACTTCCATGTGAAGTCATTGAAGACGGTGATTGGGA
TGAATAA
>MRSA100_1_7 # 8697 # 9398 # -1 # ID=1_7;partial=00;start_type=ATG;rbs_motif=GGAG/GAGG;rbs_spacer=5-10bp;gc_cont=0.363
ATGGCTAGAAAAGTTGTTGTAGTTGATGATGAAAAACCGATTGCTGATATTTTAGAATTTAACTTAAAAA
AAGAAGGATACGATGTGTACTGTGCATACGATGGTAATGATGCAGTCGACTTAATTTATGAAGAAGAACC
AGACATCGTATTACTAGATATCATGTTACCTGGTCGTGATGGTATGGAAGTATGTCGTGAAGTGCGCAAA
AAATACGAAATGCCAATAATAATGCTTACTGCTAAAGATTCAGAAATTGATAAAGTGCTTGGTTTAGAAC
TAGGTGCAGATGACTATGTAACGAAACCGTTTAGTACGCGTGAATTAATCGCACGTGTGAAAGCGAACTT
ACGTCGTCATTACTCACAACCAGCACAAGACACTGGAAATGTAACGAATGAAATCACAATTAAAGATATT
GTGATTTATCCAGACGCATATTCTATTAAAAAACGTGGCGAAGATATTGAATTAACACATCGTGAATTTG
AATTGTTCCATTATTTATCAAAACATATGGGACAAGTAATGACACGTGAACATTTATTACAAACAGTATG
GGGCTATGATTACTTTGGCGATGTACGTACGGTCGATGTAACGATTCGTCGTTTACGTGAAAAGATTGAA
GATGATCCGTCACATCCTGAATATATTGTGACGCGTAGAGGCGTTGGATATTTCCTCCAACAACATGAGT
AG
>MRSA100_1_8 # 10601 # 11884 # -1 # ID=1_8;partial=00;start_type=ATG;rbs_motif=GGAGG;rbs_spacer=5-10bp;gc_cont=0.365
ATGTCATCAATCGTAGTAGTTGGGACACAATGGGGAGACGAAGGAAAAGGAAAAATAACGGATTTCTTGG
CAGAACAGTCAGATGTTATCGCGCGTTTTTCAGGTGGTAATAATGCAGGCCATACCATTCAATTTGGCGG
AGAAACATATAAATTACATTTAGTACCATCTGGTATCTTTTACAAAGACAAATTAGCGGTAATCGGTAAC
GGTGTCGTTGTTGATCCAGTTGCACTATTGAAAGAATTAGACGGATTAAATGAACGTGGCATTCCTACAA
GTAATTTACGTATATCTAATCGTGCGCAAGTGATTTTACCATATCACTTAGCACAAGATGAATATGAAGA
ACGTTTACGCGGTGACAATAAGATTGGTACAACTAAAAAAGGTATCGGTCCAGCATATGTAGACAAAGTT
CAACGTATCGGTATTCGTATGGCAGATTTACTTGAAAAAGAAACATTCGAAAGATTATTAAAATCAAACA
TTGAATATAAACAAGCATATTTCAAAGGTATGTTTAACGAAACATGTCCATCATTTGATGATATCTTTGA
AGAATACTATGCTGCAGGTCAACGTTTAAAAGAATTTGTAACAGACACATCAAAAATCTTAGACGATGCA
TTTGTAGCAGATGAAAAGGTACTTTTCGAAGGTGCGCAAGGTGTAATGTTAGATATCGACCATGGTACAT
ATCCATTCGTTACATCAAGTAATCCAATTGCAGGTAACGTTACTGTTGGTACAGGTGTAGGTCCTACATT
CGTTTCGAAGGTAATTGGTGTATGTAAAGCTTATACATCACGTGTTGGTGATGGTCCATTCCCTACTGAA
TTATTCGATGAAGATGGACATCATATTAGAGAAGTTGGTCGTGAATACGGTACAACAACAGGACGTCCAC
GTCGTGTAGGTTGGTTTGACTCAGTTGTATTACGTCACTCTCGTCGTGTAAGTGGTATTACAGATTTATC
TATTAACTCAATCGATGTTTTAACAGGCCTAGACACAGTGAAAATCTGTACAGCTTATGAATTAGACGGT
AAAGAAATTACTGAGTACCCAGCAAACTTAGATCAATTAAAACGTTGTAAACCAATCTTTGAAGAGTTAC
CAGGTTGGACAGAAGACGTAACAAGTGTGCGTACTTTAGAAGAATTACCTGAAAATGCACGTAAATATTT
AGAGCGTATTTCAGAATTATGTAATGTACAAATTTCTATCTTCTCAGTTGGTCCAGATAGAGAACAAACA
AACCTATTAAAAGAATTGTGGTAG
>MRSA100_1_9 # 12162 # 13562 # -1 # ID=1_9;partial=00;start_type=ATG;rbs_motif=AGGA/GGAG/GAGG;rbs_spacer=11-12bp;gc_cont=0.383
ATGGATAGAATGTATGAGCAAAATCAAATGCCACATAACAATGAAGCTGAACAGTCTGTCTTAGGTTCAA
TTATTATAGATCCAGAATTGATTAATACTACTCAGGAAGTTTTGCTTCCTGAGTCGTTTTATAGGGGTGC
CCATCAACATATTTTCCGTGCAATGATGCACTTAAATGAAGATAATAAAGAAATTGATGTTGTAACATTG
ATGGATCAATTATCGACGGAAGGTACGTTGAATGAAGCGGGTGGCCCGCAATATCTTGCAGAGTTATCTA
CAAATGTACCAACGACGCGAAATGTTCAGTATTATACTGATATCGTTTCTAAGCATGCATTAAAACGTAG
ATTGATTCAAACTGCAGATAGTATTGCCAATGATGGATATAATGATGAACTTGAACTAGATGCGATTTTA
AGTGATGCAGAACGTCGAATTTTAGAGCTATCATCTTCTCGTGAAAGCGATGGCTTTAAAGACATTCGAG
ACGTCTTAGGACAAGTGTATGAAACAGCTGAAGAGCTTGATCAAAATAGTGGTCAAACACCAGGTATACC
TACAGGATATCGAGATTTAGACCAAATGACAGCAGGGTTCAACCGAAATGATTTAATTATCCTTGCAGCG
CGTCCATCTGTAGGTAAGACTGCGTTCGCACTTAATATTGCACAAAAAGTTGCAACGCATGAAGATATGT
ATACAGTTGGTATTTTCTCACTAGAGATGGGTGCTGATCAGTTAGCCACACGTATGATTTGTAGTTCTGG
TAATGTTGACTCAAACCGCTTAAGAACGGGTACTATGACTGAGGAAGATTGGAGTCGTTTTACTATAGCG
GTAGGTAAATTATCACGTACGAAGATTTTTATTGATGATACACCGGGTATTCGAATTAATGATTTACGTT
CTAAATGTCGTCGATTAAAGCAAGAACATGGCTTAGACATGATTGTGATTGACTACTTACAGTTGATTCA
AGGTAGTGGTTCACGTGCGTCCGATAACAGACAACAGGAAGTTTCTGAAATCTCTCGTACATTAAAAGCA
TTAGCCCGTGAATTAGAATGTCCAGTTATCGCATTAAGTCAGTTATCTCGTGGTGTTGAACAACGACAAG
ATAAACGTCCAATGATGAGTGATATTCGTGAATCTGGTTCGATTGAGCAAGATGCCGATATCGTTGCATT
CTTATACCGTGATGATTACTATAACCGTGGCGGCGATGAAGATGATGACGATGATGGTGGTTTCGAGCCA
CAAACGAATGATGAAAACGGTGAAATTGAAATTATCATTGCTAAGCAACGTAACGGTCCAACAGGCACAG
TTAAGTTACACTTTATGAAACAATATAATAAATTTACCGATATCGATTATGCACATGCAGATATGATGTA
A
>MRSA100_1_10 # 13594 # 14040 # -1 # ID=1_10;partial=00;start_type=ATG;rbs_motif=AGGAG;rbs_spacer=5-10bp;gc_cont=0.320
ATGAAAGTAATTTTTACACAAGATGTTAAAGGTAAAGGTAAAAAAGGTGAAGTTAAAGAAGTACCAGTAG
GTTATGCAAATAACTTCTTATTGAAAAAGAATTATGCTGTAGAAGCAACACCAGGTAACCTTAAACAATT
AGAGTTACAGAAAAAACGTGCAAAACAAGAACGCCAACAAGAAATTGAAGATGCTAAAGCATTAAAAGAA
ACGTTATCAAACATTGAAGTTGAAGTATCAGCAAAAACTGGTGAAGGTGGTAAATTGTTTGGATCAGTAA
GTACAAAACAAATTGCCGAAGCACTAAAAGCACAACATGATATTAAAATTGATAAACGTAAAATGGATTT
ACCAAATGGAATTCATTCCCTAGGATATACGAATGTACCTGTTAAATTAGATAAAGAAGTTGAAGGTACA
ATTCGCGTACACACAGTTGAACAATAA
>MRSA100_1_13 # 17250 # 18218 # -1 # ID=1_13;partial=00;start_type=ATG;rbs_motif=AGGAGG;rbs_spacer=5-10bp;gc_cont=0.355
ATGACAAATTACACAGTAGATACTTTAAATCTAGGGAAATTTATTACAGAATCTGGGGAAGTCATAGATA
ACTTGCGTTTGAGATATGAGCATGTTGGTTATCATGGACAACCATTAGTTGTAGTTTGTCATGCATTAAC
TGGCAATCATTTAACATATGGAACAGATGATTATCCGGGTTGGTGGCGAGAAATTATTGATGGGGGATAT
ATACCCATTCACGATTATCAATTTTTAACATTTGATGTTATTGGTAGTCCTTTCGGTTCAAGTTCACCTT
TAAACGACCCTCATTTTCCTAAAAAATTAACATTAAGAGATATAGTCAGAGCGAATGAACGAGGTATACA
AGCCCTTGGTTATGATAAGATTAATATTTTAATAGGGGGAAGTCTTGGAGGTATGCAAGCAATGGAACTA
CTTTACAATCAACAGTTTGAAGTAGATAAAGCCATTATCCTTGCTGCAACAAGTCGAACATCATCTTATA
GTAGAGCTTTCAATGAAATTGCAAGGCAAGCCATTCATCTTGGTGGTAAGGAAGGTCTAAGTATTGCACG
CCAATTAGGTTTTTTGACATATCGATCATCAAAAAGTTATGATGAACGTTTCACGCCGGATGAAGTAGTC
GCATACCAACAACATCAAGGTAATAAATTTAAAGAACATTTTGATTTGAATTGTTATCTGACACTGCTAG
ATGTATTGGATAGTCACAACATTGACCGAGGTCGCACAGACGTAACGCATATTTTTAAAAATTTAGAAAC
GAAAGTCTTAACGATGGGGTTCATAGATGATTTGCTATATCCGGACGATCAAGTTCGTGCATTAGGTGAA
CGTTTTAAATATCATCGTCATTTCTTCGTGCCTGATAATGTTGGACATGATGGATTCCTACTAAACTTTA
GTACCTGGGCACCTAACTTATATCATTTCTTAAATTTAAAGCATTTTAAGCGTAAGTAA
>MRSA100_1_14 # 18581 # 18910 # -1 # ID=1_14;partial=00;start_type=ATG;rbs_motif=AGGAG(G)/GGAGG;rbs_spacer=13-15bp;gc_cont=0.342
ATGATAACTCATATGAACATGTTAATACTTATTTTATTGTGTGGTATCGTAACGCTATTAATTCGAATTA
TACCTTTTATCATGATTTCAAAAGTGCAATTGCCTGATGTTGTGGTTCGATGGCTATCATTTATCCCAAT
CACACTATTTACGGCACTTGTCATTGACAGCATTATTCAACAGACGCCTCATGGTGAGGGGTATACATTA
AACATCCCTTACATTATCGCGCTCATTCCGACGGTTATTTTATCTATAATCACGCGTAGTTTAACTATTA
CAATTATTAGTGGGATTGTTATCATGGCAACATTACGATTTTTCTTTTAA
>MRSA100_1_15 # 18907 # 19602 # -1 # ID=1_15;partial=00;start_type=ATG;rbs_motif=AGGAGG;rbs_spacer=5-10bp;gc_cont=0.371
ATGGCAACACATTTAAGTTTTAGACAAGGCGTACAAGAGTGTATCCCAACATTATTGGGTTATGCCGGTG
TTGGTATTTCATTTGGTATTGTGGCTTCGTCTCAAAACTTTAGTATTTTAGAAATTATCTTGTTATGTCT
TGTTATATATGCCGGTGCTGCGCAATTTATTATGTGCGCGTTGTTTATAGCAGGTACACCGATATCAGCG
ATTGTACTAACTGTATTTATCGTAAATTCAAGAATGTTCCTTTTAAGTATGTCGCTTGCACCAAACTTCA
AGACATATGGGTTTTGGAACCGTGTTGGATTAGGTTCATTAGTAACTGACGAAACGTTTGGCGTCGCCAT
TACACCTTATTTAAAAGGAGAAGCTATCAATGATCGTTGGATGCATGGTCTTAATATCACAGCATATTTA
TTTTGGGCAATTTCATGTGTAGCTGGGGCTTTATTTGGCGAATATATCTCAAATCCGCAAACGCTAGGGT
TAGATTTTGCTATCACGGCTATGTTTATCTTTTTGGCCATTGCGCAATTTGAATCAATTACTAAATCGCG
ATTAAGAATTTACATAGTACTCATTATTGCCGTCATAGTAATGATGTTATCGCTAAGTATGTTTATGCCT
TCATATCTAGCAATATTAATTGCAGCCACAATTTCAGCAGCGTTAGGAGTGATGATGGAACAATGA
>MRSA100_1_16 # 20253 # 21539 # -1 # ID=1_16;partial=00;start_type=ATG;rbs_motif=AGGA;rbs_spacer=5-10bp;gc_cont=0.344
ATGTTAGACATTAGATTATTCAGAAATGAGCCTGACACAGTTAAGAGCAAAATTGAATTACGTGGAGATG
ATCCAAAAGTTGTAGATGAAATTTTAGAATTGGATGAGCAACGACGTAAATTAATTAGTGCAACAGAAGA
AATGAAAGCACGTCGTAATAAAGTAAGCGAAGAAATCGCATTAAAAAAACGTAATAAAGAAAATGCTGAT
GATGTGATTGCTGAAATGCGCACATTAGGTGACGATATTAAAGAAAAAGATAGTCAATTAAATGAAATTG
ATAATAAAATGACAGGTATCCTTTGTCGTATTCCAAATTTAATAAGTGATGATGTACCTCAAGGTGAATC
TGATGAAGATAACGTTGAAGTTAAAAAGTGGGGTACACCACGTGAGTTTTCATTTGAACCAAAAGCACAT
TGGGATATTGTAGAAGAATTGAAAATGGCTGATTTTGATCGTGCAGCAAAAGTTTCAGGTGCGCGTTTTG
TATATTTAACAAATGAAGGTGCGCAATTAGAGCGTGCTTTAATGAACTATATGATTACAAAACATACAAC
ACAACATGGTTATACAGAAATGATGGTACCACAGCTTGTGAACGCAGATACAATGTATGGTACAGGTCAA
TTACCTAAATTTGAAGAAGATTTATTTAAAGTAGAAAAAGAAGGATTATATACAATTCCAACTGCTGAAG
TACCATTAACGAATTTCTACCGTAATGAAATTATTCAACCAGGTGTACTTCCTGAAAAATTCACTGGTCA
ATCTGCATGTTTCCGTAGTGAAGCAGGATCAGCAGGTAGAGATACAAGAGGATTAATTCGTTTACATCAA
TTCGATAAAGTGGAAATGGTACGTTTTGAACAACCTGAAGATTCATGGAATGCTTTAGAAGAAATGACAA
CAAATGCAGAAGCAATTCTAGAAGAGTTAGGTTTACCATACCGTCGTGTTATTTTATGTACAGGTGATAT
TGGATTTAGTGCAAGCAAAACATATGATATAGAAGTTTGGTTACCAAGCTACAATGATTATAAAGAAATT
AGTTCATGCTCAAACTGTACGGATTTCCAAGCGCGTCGTGCTAACATCCGCTTCAAGCGTGACAAAGCAG
CTAAACCAGAATTAGCACATACATTAAATGGTAGTGGTTTAGCAGTTGGACGTACATTTGCTGCTATTGT
TGAAAATTACCAAAATGAAGATGGAACAGTAACAATTCCAGAAGCATTAGTACCATTTATGGGTGGTAAA
ACACAAATTTCAAAACCAGTTAAATAA
>MRSA100_1_17 # 21918 # 23432 # -1 # ID=1_17;partial=00;start_type=ATG;rbs_motif=AGxAGG/AGGxGG;rbs_spacer=5-10bp;gc_cont=0.370
ATGACTTTATATTTAGATGGTGAAACACTAACAATTGAGGATATTAAATCATTTTTACAACAACAATCAA
AGATTGAAATTATTGATGATGCGTTAGAACGTGTCAAAAAAAGTAGAGCGGTAGTTGAACGTATTATTGA
AAATGAGGAAACGGTTTACGGTATCACTACAGGTTTTGGGTTATTTAGTGATGTACGTATAGACCCGACG
CAATATAATGAATTACAAGTGAATCTGATACGCTCACATGCCTGTGGACTAGGTGAGCCATTTTCAAAAG
AAGTAGCATTAGTCATGATGATTTTACGATTGAATACATTATTAAAAGGTCATTCAGGTGCCACTTTAGA
ATTAGTGAGACAATTACAATTTTTTATAAATGAACGTATTATACCGATAATCCCACAACAAGGCTCTCTC
GGTGCATCAGGAGATTTAGCGCCATTATCACATTTAGCATTAGCATTAATTGGTGAAGGGAAAGTATTGT
ACAGAGGGGAAGAAAAGGATAGTGACGATGTATTAAGAGAATTAAATAGACAACCTTTGAACCTTCAGGC
TAAAGAGGGTTTAGCATTGATTAATGGTACGCAAGCTATGACAGCTCAAGGTGTCATTAGTTATATAGAA
GCAGAAGATTTAGGTTACCAATCTGAATGGATTGCTGCATTAACGCATCAGTCTCTTAATGGCATTATAG
ATGCATATCGACATGATGTGCACTCTGTTCGTAATTTTCAAGAACAGATTAATGTGGCAGCGCGTATGCG
TGATTGGTTAGAAGGATCAACATTAACGACGCGACAAGCAGAAATACGTGTACAAGATGCATATACGTTG
CGTTGTATACCACAAATCCATGGCGCGAGTTTTCAAGTATTCAATTATGTTAAACAGCAATTAGAATTTG
AAATGAATGCGGCTAATGATAATCCACTTATATTTGAGGAAGCAAATGAAACGTTTGTTATTTCAGGTGG
TAACTTCCATGGACAACCTATTGCTTTTGCATTAGATCATCTTAAATTAGGTGTAAGTGAATTAGCAAAC
GTATCGGAACGTCGTCTAGAGCGACTAGTAAATCCTCAATTAAATGGTGATTTACCAGCATTTCTTAGTC
CAGAGCCAGGATTGCAAAGTGGCGCGATGATTATGCAATATGCTGCTGCAAGTCTCGTTTCTGAAAATAA
AACTTTAGCGCATCCAGCGAGTGTTGATTCTATCACTTCATCTGCGAACCAAGAAGATCACGTATCTATG
GGAACTACAGCTGCTAGACATGGTTATCAAATTATTGAAAATGCAAGACGTGTGTTGGCAATCGAATGTG
TTATTGCATTACAAGCAGCAGAGTTGAAAGGTGTCGAAGGATTATCACCAAAAACACGTCGTAAATATGA
GGAGTTTCGAAGTATCGTGCCATCCATTACACATGACCGTCAATTTCATAAAGATATTGAAGCGGTTGCA
CAGTATTTAAAGCAATCAATTTATCAAACGACTGCATGTCACTAA
>MRSA100_1_18 # 23758 # 24570 # 1 # ID=1_18;partial=00;start_type=ATG;rbs_motif=GGAGG;rbs_spacer=5-10bp;gc_cont=0.365
ATGGAAACGTTAAATTCTATTAACATTCCTAAGCGTAAAGAAGATTCACATAAAGGTGATTATGGCAAAA
TTTTATTAATTGGTGGATCTGCTAACTTAGGTGGTGCCATTATGTTAGCGGCTCGTGCATGTGTATTTAG
CGGTAGTGGTTTAATCACTGTAGCTACACATCCAACAAATCATTCAGCATTACATTCTCGTTGCCCAGAA
GCGATGGTTATTGATATTAATGATACGAAAATGTTGACGAAAATGATTGAAATGACTGACAGTATACTAA
TTGGTCCAGGTCTTGGCGTTGATTTCAAAGGAAATAATGCCATTACATTCCTACTACAAAATATACAACC
GCATCAAAATTTAATCGTAGACGGCGATGCGATTACAATCTTTAGTAAACTGAAACCGCAATTACCTACA
TGTCGTGTGATCTTTACTCCACACCTCAAAGAATGGGAACGATTAAGTGGTATTCCTATTGAGGAACAGA
CATATGAGCGTAATCGTGAAGCAGTTGATCGTTTAGGTGCAACTGTTGTACTTAAAAAACATGGTACTGA
AATTTTCTTTAAAGATGAAGACTTTAAATTAACAATCGGTAGCCCAGCAATGGCGACTGGTGGTATGGGC
GATACACTTGCTGGTATGATTACAAGTTTTGTCGGTCAATTTGATAACTTAAAAGAAGCGGTTATGAGTG
CCACATATACACATAGTTTTATTGGCGAAAACCTTGCAAAAGATATGTATGTGGTACCACCATCAAGACT
TATCAATGAAATACCTTACGCAATGAAACAATTAGAAAGTTAA
>MRSA100_1_19 # 24658 # 27327 # -1 # ID=1_19;partial=00;start_type=ATG;rbs_motif=AGGAGG;rbs_spacer=5-10bp;gc_cont=0.367
ATGGCTGAATTACCTCAATCAAGAATAAATGAACGAAATATTACCAGTGAAATGCGTGAATCATTTTTAG
ATTATGCGATGAGTGTTATCGTTGCTCGTGCATTGCCAGATGTTCGTGACGGTTTAAAACCAGTACATCG
TCGTATACTATATGGATTAAATGAACAAGGTATGACACCGGATAAATCATATAAAAAATCAGCACGTATC
GTTGGTGACGTAATGGGTAAATATCACCCTCATGGTGACTTATCTATTTATGAAGCAATGGTACGTATGG
CTCAAGATTTCAGTTATCGTTATCCGCTTGTTGATGGCCAAGGTAACTTTGGTTCAATGGATGGAGATGG
CGCAGCAGCAATGCGTTATACTGAAGCGCGTATGACTAAAATCACACTTGAACTGTTACGTGATATTAAT
AAAGATACAATAGATTTTATCGATAACTATGATGGTAATGAAAGAGAGCCGTCAGTCTTACCTGCTCGAT
TCCCTAACTTGTTAGCCAATGGAGCATCAGGTATAGCGGTAGGTATGGCAACGAATATTCCACCACATAA
CTTAACAGAATTAATCAATGGTGTACTTAGCTTAAGTAAGAACCCTGATATTTCAATTGCTGAGTTAATG
GAGGATATTGAAGGTCCTGATTTCCCAACTGCTGGACTTATTTTAGGTAAGAGTGGTATTAGACGTGCAT
ATGAAACAGGTCGTGGTTCAATTCAAATGCGTTCTCGTGCAGTTATTGAAGAACGTGGAGGCGGACGTCA
ACGTATTGTTGTCACTGAAATTCCTTTCCAAGTGAATAAGGCTCGTATGATTGAAAAAATTGCAGAGCTC
GTTCGTGACAAGAAAATTGACGGTATCACTGATTTACGTGATGAAACAAGTTTACGTACTGGTGTGCGTG
TCGTTATTGATGTGCGTAAGGATGCAAATGCTAGTGTCATTTTAAATAACTTATACAAACAAACACCTCT
TCAAACATCATTTGGTGTGAATATGATTGCACTTGTAAATGGTAGACCGAAGCTTATTAATTTAAAAGAA
GCGTTGGTACATTATTTAGAGCATCAAAAGACAGTTGTTAGAAGACGTACGCAATACAACTTACGTAAAG
CTAAAGATCGTGCCCACATTTTAGAAGGATTACGTATCGCACTTGACCATATCGATGAAATTATTTCAAC
GATTCGTGAGTCAGATACAGATAAAGTTGCAATGGAAAGCTTGCAACAACGCTTCAAACTTTCTGAAAAA
CAAGCTCAAGCTATTTTAGACATGCGTTTAAGACGTCTAACAGGTTTAGAGAGAGACAAAATTGAAGCTG
AATATAATGAGTTATTAAATTATATTAGTGAATTAGAAACAATCTTAGCTGATGAAGAAGTATTACTACA
ATTAGTTAGAGATGAATTAACAGAAATTCGAGATCGTTTCGGTGATGATCGTCGTACTGAAATCCAATTA
GGTGGATTTGAAGATTTAGAAGATGAAGATCTCATTCCAGAAGAACAAATTGTAATTACACTAAGCCATA
ATAACTACATTAAACGTTTGCCGGTATCTACATATCGTGCTCAAAACCGTGGTGGTCGTGGTGTTCAAGG
TATGAATACATTGGAAGAAGATTTTGTCAGTCAATTGGTAACTTTAAGTACACATGACCATGTATTGTTC
TTTACTAACAAAGGTCGTGTATACAAACTTAAAGGTTATGAAGTGCCTGAGTTATCAAGACAGTCTAAAG
GTATTCCTGTAGTGAATGCTATTGAACTTGAAAATGATGAAGTCATTAGTACAATGATTGCTGTTAAAGA
CCTTGAAAGTGAAGACAACTTCTTAGTGTTTGCAACTAAACGTGGTGTCGTTAAACGTTCAGCATTAAGT
AACTTCTCAAGAATAAATAGAAATGGTAAGATTGCGATTTCGTTCAGAGAAGATGATGAGTTAATTGCAG
TTCGCTTAACAAGTGGTCAAGAAGATATCTTGATTGGTACATCACATGCATCATTAATTCGATTCCCTGA
ATCAACATTACGTCCTTTAGGCCGTACAGCAACGGGTGTGAAAGGTATTACACTTCGTGAAGGTGACGAA
GTTGTAGGGCTTGATGTAGCTCATGCAAACAGTGTTGATGAAGTATTAGTAGTTACTGAAAATGGTTATG
GTAAACGTACGCCAGTTAATGACTATCGTTTATCAAATCGTGGTGGTAAAGGTATTAAAACAGCTACGAT
TACTGAGCGTAATGGTAATGTTGTATGTATCACTACAGTAACTGGTGAAGAAGATTTAATGATTGTTACT
AATGCAGGTGTCATTATTCGACTAGATGTTGCAGATATTTCTCAAAATGGTCGTGCAGCACAAGGTGTTC
GCTTAATTCGCTTAGGTGATGATCAATTTGTTTCAACGGTTGCTAAAGTAAAAGAAGATGCAGAAGATGA
AACGAATGAAGATGAGCAATCTACTTCAACTGTATCTGAAGATGGTACTGAACAACAACGTGAAGCGGTT
GTAAATGATGAAACACCAGGAAATGCAATTCATACTGAAGTGATTGATTCAGAAGAAAATGATGAAGATG
GACGTATTGAAGTAAGACAAGATTTCATGGATCGTGTTGAAGAAGATATACAACAATCATCAGATGAAGA
TGAAGAATAA
>MRSA100_1_20 # 27364 # 29298 # -1 # ID=1_20;partial=00;start_type=ATG;rbs_motif=None;rbs_spacer=None;gc_cont=0.370
ATGGTGACTGCATTGTCAGATGTAAACAACACGGATAATTATGGTGCTGGGCAAATACAAGTATTAGAAG
GTTTAGAAGCAGTACGTAAAAGACCAGGTATGTATATAGGATCGACTTCAGAGAGAGGTTTGCACCATTT
AGTGTGGGAAATTGTCGATAATAGTATCGATGAAGCATTAGCTGGTTATGCAAATAAAATTGAAGTTGTT
ATTGAAAAAGATAACTGGATTAAAGTAACGGATAACGGACGTGGTATCCCAGTTGATATTCAAGAAAAAA
TGGGACGTCCAGCTGTCGAAGTTATTTTAACTGTTTTACATGCTGGTGGTAAATTCGGCGGTGGCGGATA
CAAAGTATCTGGTGGTTTACATGGTGTTGGTTCATCAGTTGTAAACGCATTGTCACAAGACTTAGAAGTA
TATGTACACAGAAATGAGACTATATATCATCAAGCATATAAAAAAGGTGTACCTCAATTTGACTTAAAAG
AAGTTGGCACAACTGATAAGACAGGTACTGTCATTCGTTTTAAAGCAGATGGAGAAATCTTCACAGAGAC
AACTGTATACAACTATGAAACATTACAGCAGCGTATTAGAGAGCTTGCTTTCTTAAACAAAGGAATTCAA
ATCACATTAAGAGATGAACGTGATGAAGAAAACGTTAGAGAAGACTCCTATCACTATGAGGGCGGTATTA
AATCGTACGTTGAGTTATTGAACGAAAATAAAGAACCTATTCATGATGAGCCAATTTATATTCATCAATC
TAAAGATGATATTGAAGTAGAAATTGCGATTCAATATAACTCAGGATATGCCACAAATCTTTTAACTTAC
GCAAATAACATTCATACGTATGAAGGTGGTACGCATGAAGACGGATTCAAACGTGCATTAACGCGTGTCT
TAAATAGTTATGGTTTAAGTAGCAAGATTATGAAAGAAGAAAAAGATAGACTTTCTGGTGAAGATACACG
TGAAGGTATGACAGCAATTATATCTATCAAACATGGTGATCCTCAATTCGAAGGTCAAACGAAGACAAAA
TTAGGTAATTCTGAAGTGCGTCAAGTTGTAGATAAATTATTCTCAGAGCACTTTGAACGATTTTTATATG
AAAATCCACAAGTCGCACGTACAGTGGTTGAAAAAGGTATTATGGCGGCACGTGCACGTGTTGCTGCGAA
AAAAGCGCGTGAAGTAACACGTCGTAAATCAGCGTTAGATGTAGCAAGTCTTCCAGGTAAATTAGCCGAT
TGCTCTAGTAAAAGTCCTGAAGAATGTGAGATTTTCTTAGTCGAAGGGGACTCTGCCGGGGGGTCTACAA
AATCTGGTCGTGACTCTAGAACGCAGGCGATTTTACCATTACGAGGTAAGATATTAAATGTTGAAAAAGC
ACGATTAGATAGAATTTTGAATAACAATGAAATTCGTCAAATGATCACAGCATTTGGTACAGGAATCGGT
GGCGACTTTGATCTAGCGAAAGCAAGATATCACAAAATCGTCATTATGACTGATGCCGATGTGGATGGAG
CGCATATTAGAACATTGTTATTAACATTCTTCTATCGATTTATGAGACCGTTAATTGAAGCAGGCTATGT
GTATATTGCACAGCCACCGTTGTATAAACTGACACAAGGTAAACAAAAGTATTATGTATACAATGATAGG
GAACTTGATAAACTTAAATCTGAATTGAATCCAACACCAAAATGGTCTATTGCACGATACAAAGGTCTTG
GAGAAATGAATGCAGATCAATTATGGGAAACAACAATGAACCCTGAGCACCGCGCTCTTTTACAAGTAAA
ACTTGAAGATGCGATTGAAGCGGACCAAACATTTGAAATGTTAATGGGTGACGTTGTAGAAAACCGTAGA
CAATTTATAGAAGATAATGCAGTTTATGCAAACTTAGACTTCTAA
>MRSA100_1_21 # 29308 # 30420 # -1 # ID=1_21;partial=00;start_type=ATG;rbs_motif=GGA/GAG/AGG;rbs_spacer=5-10bp;gc_cont=0.336
ATGAAGTTAAATACACTCCAATTAGAAAATTATCGTAACTATGATGAGGTTACGTTGAAATGTCATCCTG
ACGTGAATATCCTCATTGGAGAAAATGCACAAGGAAAGACAAATTTACTTGAATCAATTTATACCTTAGC
TTTAGCAAAAAGTCATAGAACGAGTAATGATAAGGAACTCATACGTTTTAATGCTGATTATGCTAAAATA
GAAGGTGAGCTTAGTTATAGACACGGCACGATGCCATTAACAATGTTTATAACTAAAAAAGGTAAACAAG
TCAAAGTGAATCACTTAGAGCAAAGTCGTCTAACTCAATATATTGGACACCTCAATGTGGTTCTATTTGC
GCCAGAAGATTTGAATATTGTAAAAGGCTCTCCTCAAATAAGACGACGCTTTATAGATATGGAGTTGGGC
CAAATTTCTGCTGTTTACTTAAATGATTTAGCTCAATACCAACGTATTTTAAAGCAAAAGAATAATTACT
TAAAGCAGTTACAATTAGGCCAAAAAAAGGACTTAACAATGTTGGAAGTATTAAATCAGCAGTTTGCTGA
ATATGCAATGAAAGTAACTGATAAACGTGCACATTTTATTCAAGAGCTAGAGTCGTTAGCTAAACCGATT
CATGCTGGTATCACAAATGATAAAGAAGTGTTGTCGCTAAATTATTTACCTAGTCTTAAATTTGATTATG
CTCAAAATGAAGCGGCACGACTTGAAGAAATTATGTCTATTCTTAGCGATAATATGCAAAGAGAAAAAGA
ACGAGGCATTAGCTTATTCGGACCACATCGAGATGATATAAGTTTTGATGTGAATGGCATGGATGCTCAA
ACATATGGTTCTCAAGGACAGCAACGTACAACGGCTTTGTCCATTAAATTAGCTGAAATTGAGTTAATGA
ATATCGAAGTTGGGGAATATCCCATCTTATTATTAGACGATGTACTCAGTGAATTAGATGATTCGCGTCA
AACGCATTTATTAAGTACGATTCAGCATAAAGTACAAACATTTGTCACTACGACATCTGTAGATGGTATT
GATCATGAAATCATGAATAACGCTAAATTGTATCGTATTAATCAAGGTGAAATTATAAAGTAA
>MRSA100_1_22 # 30417 # 30653 # -1 # ID=1_22;partial=00;start_type=TTG;rbs_motif=GGAG/GAGG;rbs_spacer=5-10bp;gc_cont=0.359
TTGGTTCAAGAAGTTGTAGTAGAAGGAGACATTAATTTAGGTCAATTTCTAAAAACAGAAGGGATTATTG
AATCTGGTGGTCAAGCAAAATGGTTCTTGCAAGACGTTGAAGTATTAATTAATGGAGTGCGTGAAACACG
TCGCGGTAAAAAGTTAGAACATCAAGATCGTATAGATATCCCAGAATTACCTGAAGATGCTGGTTCTTTC
TTAATCATTCATCAAGGTGAACAATGA
>MRSA100_1_23 # 31043 # 32176 # -1 # ID=1_23;partial=00;start_type=ATG;rbs_motif=AGGAG;rbs_spacer=5-10bp;gc_cont=0.327
ATGATGGAATTCACTATTAAAAGAGATTATTTTATTACACAATTAAATGACACATTAAAAGCTATTTCAC
CAAGAACAACATTACCTATATTAACTGGTATCAAAATCGATGCGAAAGAACATGAAGTTATACTAACTGG
TTCAGACTCTGAAATTTCAATAGAAATCACTATTCCTAAAACTGTAGATGGCGAAGATATTGTCAATATT
TCAGAAACAGGCTCAGTAGTACTTCCTGGACGATTCTTTGTTGATATTATAAAAAAATTACCTGGTAAAG
ATGTTAAATTATCTACAAATGAACAATTCCAGACATTAATTACATCAGGTCATTCTGAATTTAATTTAAG
TGGCTTAGATCCAGATCAATATCCTTTATTACCTCAAGTTTCTAGAGATGACGCAATTCAATTGTCGGTA
AAAGTGCTTAAAAACGTGATTGCACAAACGAATTTTGCAGTGTCCACCTCAGAAACACGCCCAGTACTAA
CTGGTGTGAACTGGCTTATACAAGAAAATGAATTAATATGCACAGCGACTGACTCACACCGCTTGGCTGT
AAGAAAGTTGCAGTTAGAAGATGTTTCTGAAAACAAAAATGTCATCATTCCAGGTAAGGCTTTAGCTGAA
TTAAATAAAATTATGTCTGACAATGAAGAAGACATTGATATCTTCTTTGCTTCAAACCAAGTTTTATTTA
AAGTTGGAAATGTGAACTTTATTTCTCGATTATTAGAAGGACATTATCCTGATACAACACGTTTATTCCC
TGAAAACTATGAAATTAAATTAAGTATAGACAATGGGGAGTTTTATCATGCGATTGATCGTGCCTCTTTA
TTAGCACGTGAAGGTGGTAATAACGTTATTAAATTAAGTACAGGTGATGACGTTGTTGAATTATCTTCTA
CATCACCAGAAATTGGTACTGTAAAAGAAGAAGTTGATGCAAACGATGTTGAAGGTGGTAGCCTGAAAAT
TTCATTCAACTCTAAATATATGATGGATGCTTTAAAAGCAATCGATAATGATGAGGTTGAAGTTGAATTC
TTCGGTACAATGAAACCATTTATTCTAAAACCAAAAGGTGACGACTCGGTAACGCAATTAATTTTACCAA
TCAGAACTTACTAA
>MRSA100_1_24 # 32454 # 33815 # -1 # ID=1_24;partial=00;start_type=ATG;rbs_motif=GGAG/GAGG;rbs_spacer=5-10bp;gc_cont=0.327
ATGTCGGAAAAAGAAATTTGGGAAAAAGTGCTTGAAATTGCTCAAGAAAAATTATCAGCTGTAAGTTACT
CAACTTTCCTAAAAGATACTGAGCTTTACACGATTAAAGATGGTGAAGCTATCGTATTATCGAGTATTCC
TTTTAATGCAAATTGGTTAAATCAACAATATGCTGAAATTATCCAAGCAATCTTATTTGATGTTGTAGGC
TATGAAGTTAAACCTCACTTTATTACTACTGAAGAATTAGCAAATTATAGTAATAATGAAACTGCTACTC
CAAAAGAAACAACAAAACCTTCTACTGAAACAACTGAGGATAATCATGTGCTTGGTAGAGAGCAATTCAA
TGCCCATAACACATTTGACACTTTTGTAATCGGACCTGGTAACCGCTTTCCACATGCAGCAAGTTTAGCT
GTAGCCGAAGCACCAGCCAAAGCGTACAATCCATTATTTATCTATGGAGGGGTTGGTTTAGGAAAAACCC
ATTTAATGCATGCCATTGGTCATCATGTTTTAGATAATAATCCAGATGCCAAAGTGATTTACACATCAAG
TGAAAAATTCACAAATGAATTTATTAAATCAATTCGTGATAACGAAGGTGAAGCTTTCAGAGAAAGATAT
CGTAATATCGACGTCTTATTAATCGATGATATTCAGTTCATACAAAATAAAGTACAAACACAAGAAGAAT
TTTTCTATACTTTTAATGAATTGCATCAGAATAACAAGCAAATAGTTATTTCGAGTGATCGACCACCAAA
GGAAATTGCACAATTAGAAGACCGATTACGTTCACGCTTTGAATGGGGGCTAATTGTTGATATTACGCCA
CCAGATTATGAAACTCGAATGGCAATTTTGCAGAAGAAAATTGAAGAAGAAAAATTAGATATTCCACCAG
AAGCTTTAAATTATATAGCAAATCAAATTCAATCTAATATTCGTGAATTAGAAGGTGCATTAACACGTTT
ACTTGCATATTCACAATTATTAGGAAAACCAATTACAACTGAATTAACTGCTGAAGCTTTAAAAGATATC
ATTCAAGCACCAAAATCTAAAAAGATTACCATCCAAGATATTCAAAAAATTGTAGGCCAGTACTATAATG
TTAGGATTGAAGATTTCAGTGCAAAAAAACGTACAAAGTCAATTGCATATCCGCGTCAAATAGCTATGTA
CTTGTCTAGAGAGCTTACAGATTTCTCATTACCTAAAATTGGTGAAGAATTTGGTGGGCGTGATCATACG
ACCGTCATTCATGCTCATGAAAAAATATCTAAAGATTTAAAAGAAGATCCTATTTTTAAACAAGAAGTAG
AGAATCTTGAAAAAGAAATAAGAAATGTATAA
>MRSA100_1_25 # 34546 # 34683 # 1 # ID=1_25;partial=00;start_type=ATG;rbs_motif=GGAGG;rbs_spacer=5-10bp;gc_cont=0.377
ATGGTAAAACGTACTTATCAACCAAATAAACGTAAACATAGTAAAGTTCATGGTTTCAGAAAACGCATGA
GCACAAAAAATGGCCGTAAAGTTTTAGCGCGCCGTCGTCGTAAAGGCCGTAAAGTTTTATCTGCATAA
>MRSA100_1_26 # 34810 # 35157 # 1 # ID=1_26;partial=00;start_type=TTG;rbs_motif=GGA/GAG/AGG;rbs_spacer=5-10bp;gc_cont=0.293
TTGGAAAAAGCTTACCGAATTAAAAAGAATGCAGATTTTCAGAGAATATATAAAAAAGGTCATTCTGTAG
CCAACAGACAATTTGTTGTATACACTTGTAATAATAAAGAAATAGACCATTTTCGCTTAGGTATTAGTGT
TTCTAAAAAACTAGGTAATGCAGTGTTAAGAAACAAGATTAAAAGAGCAATACGTGAAAATTTCAAAGTA
CATAAGTCGCATATATTGGCCAAAGATATTATTGTAATAGCAAGACAGCCAGCTAAAGATATGACGACTT
TACAAATACAGAATAGTCTTGAGCACGTACTTAAAATTGCCAAAGTTTTTAATAAAAAGATTAAGTAA
>MRSA100_1_27 # 35314 # 36693 # 1 # ID=1_27;partial=00;start_type=ATG;rbs_motif=AGGAGG;rbs_spacer=11-12bp;gc_cont=0.343
ATGGATTTAGATACAATTACGAGTATTTCAACACCAATGGGTGAAGGGGCAATTGGAATTGTTCGATTGT
CTGGACCGCAAGCCGTTGAAATTGCTGACAAATTATATAAAGGAAAACATCTTTTAAATGATGTTCCATC
ACATACGATTAATTACGGTCATATTATTGATCCAGAGTCTAAAGAAGTGGTTGAAGAAGTTATGGTGTCT
GTGTTAAGAGCGCCAAAAACATTTACACGCGAAGATATTATAGAAATTAATTGTCATGGTGGTATTTTAA
CGATTAATAGAGTGCTGGAACTTACTATGACATATGGCGCTAGAATGGCTGAGCCAGGTGAATTTACAAA
ACGTGCCTTTTTAAATGGTCGTATTGATTTATCTCAAGCTGAAGCAGTTATGGACTTTATTCGCTCGAAG
ACAGATAGAGCTTCTAAAGTTGCGATGAATCAAATTGAAGGTCGTCTAAGTGACTTAATCAAAAAACAAC
GTCAATCTATATTAGAGATACTCGCTCAAGTGGAAGTGAATATTGATTATCCTGAATACGATGATGTTGA
AGATGCGACTACTGAATTTCTTTTAGAGCAGTCTAAAGAAATCAAACAGGAAATTAATCGTTTATTAGAT
ACCGGTGCGCAGGGCAAAATTATGCGTGAAGGTTTATCTACAGTTATTGTTGGTAAACCAAACGTAGGTA
AATCATCGATGTTAAATAATTTAATACAAGATAATAAAGCGATTGTAACTGAGGTAGCAGGTACTACAAG
AGATGTCTTAGAAGAGTACGTCAATGTTCGTGGCGTGCCATTAAGATTAGTTGACACTGCTGGTATACGC
GAGACAGAAGATATAGTAGAGAAGATTGGTGTTGAACGCTCTAGAAAGGCTCTTAGCCAAGCAGACTTAA
TTTTATTTGTATTAAACAATAACGAAGCATTGACTCAAGAAGATTACACATTATATGAAGTGGTTAAAAA
TGAAGATGTAATCGTAATTGTTAATAAAATGGATTTAGAGCAAAACATAGATATTAATGAAGTTAAAGAT
ATGATAGGTGATACGCCATTAATTCAAACTTCAATGTTAAAACAAGAAGGTATTGATGAATTAGAAATAC
AAATTCGAGATTTGTTCTTTGGTGGAGAAGTACAAAATCAAGATATGACTTATGTTTCTAATTCAAGACA
TATTTCATTATTAAAACAAGCAAGACAAACGATACAAGATGCGATTGATGCAGCAGAATCTGGTGTGCCT
ATGGATATGGTACAAATTGATTTAACTAGAACTTGGGAAATATTAGGAGAAATTATTGGTGAGACTGCAA
GTGATGAACTCATCGATCAGTTATTCAGTCAATTCTGCTTAGGTAAATAG
>MRSA100_1_28 # 36760 # 38637 # 1 # ID=1_28;partial=00;start_type=GTG;rbs_motif=AGGAGG;rbs_spacer=5-10bp;gc_cont=0.354
GTGGTTCAAGAATATGATGTAATCGTTATAGGTGCGGGACATGCAGGTGTAGAAGCAGGTTTAGCATCTG
CAAGACGTGGTGCTAAAACATTAATGCTAACAATAAATTTAGATAATATTGCATTTATGCCATGTAACCC
ATCTGTAGGTGGACCAGCTAAAGGCATCGTTGTTCGTGAAATTGATGCTTTAGGTGGACAAATGGCAAAA
ACAATCGATAAAACACACATTCAAATGAGAATGTTAAATACAGGTAAAGGACCTGCTGTAAGAGCACTAA
GAGCGCAAGCAGATAAAGTACTTTATCAACAAGAAATGAAACGCGTGATTGAAGATGAAGAAAATTTGCA
TATAATGCAAGGTATGGTAGACGAACTTATTATAGAAGATAATGAAGTTAAAGGTGTACGTACAAATATT
GGTACAGAGTATTTATCTAAAGCAGTAATTATTACAACGGGAACATTTTTACGTGGTGAAATCATTTTAG
GTAATATGAAGTATTCAAGTGGACCAAATCACCAATTACCATCAATCACATTATCAGACAATTTAAGAGA
ACTTGGTTTTGATATTGTTCGTTTTAAAACAGGTACACCACCGCGTGTAAATTCAAAAACAATTGACTAT
TCGAAGACTGAAATACAACCAGGTGACGATGTAGGTCGTGCATTCAGCTTTGAAACAACAGAATATATAT
TAGATCAATTGCCATGTTGGCTAACGTATACTAATGCTGAAACACACAAAGTTATCGATGATAATTTACA
TCTATCTGCAATGTATTCAGGGATGATTAAAGGAACCGGGCCACGTTATTGCCCTTCAATTGAAGATAAA
TTTGTTCGATTTAATGATAAGCCGCGACATCAACTTTTCTTAGAGCCTGAAGGTCGTAATACAAATGAAG
TATATGTGCAAGGATTGTCTACAAGTCTTCCTGAACATGTGCAACGTCAAATGTTAGAGACGATACCAGG
TCTTGAAAAAGCAGATATGATGCGTGCCGGCTACGCAATTGAATATGATGCGATTGTGCCAACGCAGTTA
TGGCCTACACTTGAAACGAAAATGATTAAAAACTTATATACTGCAGGTCAAATTAATGGTACATCTGGTT
ATGAAGAAGCAGCAGGACAAGGATTGATGGCAGGTATTAACGCTGCAGGTAAAGTGTTAAACACAGGCGA
AAAGATATTAAGTCGTTCAGATGCATATATTGGTGTCTTAATCGATGATCTTGTAACTAAAGGTACTAAT
GAACCTTATCGTTTACTAACATCACGTGCAGAATATCGTTTGTTACTACGTCATGATAATGCTGATTTGA
GATTGACGGATATGGGATATGAACTTGGTATGATTTCTGAAGAACGATATGCACGTTTTAATGAAAAACG
TCAGCAAATTGATGCGGAAATTAAGCGTTTATCAGATATTCGTATTAAACCAAACGAACATACGCAAGCG
ATTATCGAACAACATGGTGGTTCTCGCTTAAAAGATGGTATTTTAGCTATCGATTTATTACGCAGACCTG
AAATGACTTACGATATAATTTTAGAAATTTTAGAAGAAGAACATCAATTGAATGCAGATGTTGAAGAACA
AGTAGAAATACAAACAAAATATGAAGGTTATATCAATAAATCACTACAACAAGTTGAGAAAGTTAAGCGT
ATGGAAGAGAAGAAAATTCCAGAAGACTTAGATTATAGTAAGATTGATAGTTTGGCGACTGAAGCGCGAG
AAAAATTATCAGAAGTAAAACCTTTAAATATTGCACAAGCTTCTAGAATATCAGGGGTAAATCCAGCAGA
CATATCTATATTATTGATTTACTTAGAACAAGGTAAACTCCAAAGGGTGAGTGACTAA
>MRSA100_1_29 # 38637 # 39356 # 1 # ID=1_29;partial=00;start_type=ATG;rbs_motif=GGA/GAG/AGG;rbs_spacer=5-10bp;gc_cont=0.336
ATGACTGTAGAATGGTTAGCAGAACAATTAAAAGAACATAATATTGAATTAACTGAGACTCAAAAACAAC
AGTTTCAAACATATTATCGTTTACTTGTTGAATGGAATGAAAAGATGAATTTGACAAGTATTACAGATGA
ACACGATGTATATTTGAAACATTTTTATGATTCCATTGCACCTAGTTTTTATTTTGATTTTAATCAGCCT
ATAAGTATATGTGATGTAGGCGCTGGAGCTGGTTTTCCAAGTATTCCGTTAAAAATAATGTTTCCGCAGT
TAAAAGTGACGATTGTTGATTCATTAAATAAGCGTATTCAATTTTTAAACCATTTAGCGTCAGAATTACA
ATTACAGGATGTCAGCTTTATACACGATAGAGCAGAAACATTTGGTAAGGGTGTCTACAGGGAGTCTTAT
GATGTTGTTACTGCAAGAGCAGTAGCTAGATTATCCGTGTTGAGTGAATTGTGTTTACCGCTAATTAAAA
AAGGTGGACAGTTTGTTGCATTAAAATCTTCAAAAGGTGAAGAAGAATTAGAAGAAGCAAAATTTGCAAT
TAGTGTGTTAGGTGGTAACGTTACAGAAACACATACCTTTAAATTGCCAGAAGATGCTGGAGAGCGCCAG
ATGTTCATTATTGATAAAAAAAGACAGACGCCGAAAAAGTACCCAAGAAAACCAGGGACGCCTAATAAGA
CTCCTTTACTTGAAAAATAA
>MRSA100_1_30 # 39399 # 40238 # 1 # ID=1_30;partial=00;start_type=ATG;rbs_motif=AGGAG;rbs_spacer=5-10bp;gc_cont=0.354
ATGAAAAAACCTTTTTCAAAATTATTTGGTTTGAAAAACAAAGATGACATCATTGGACATATTGAAGAAG
ATCGCAATAGTAATGTTGAATCCATTCAAATTGAACGTATCGTTCCCAACCGTTATCAACCAAGACAGGT
GTTTGAACCAAATAAAATTAAAGAACTTGCTGAATCAATACATGAACATGGTTTACTACAACCTATTGTT
GTAAGACCGATTGAAGAAGATATGTTTGAAATTATTGCTGGAGAGCGCCGATTTAGAGCAATACAATCAC
TAAATTTACCTCAAGCAGACGTTATTATTCGTGATATGGATGATGAAGAGACGGCTGTTGTTGCATTAAT
TGAGAATATTCAAAGAGAAAATTTGTCTGTTGTTGAAGAAGCGGAAGCCTATAAGAAATTATTGGAAATT
GGTGATACAACGCAAAGTGAATTGGCAAAAAGTTTAGGTAAAAGTCAAAGCTTTATTGCAAATAAGTTGC
GTTTATTGAAGTTGGCGCCGAAAGTACTACTTCGCTTAAGAGAAGGTAAAATTACTGAACGCCATGCGAG
AGCGGTATTATCATTGTCTGATAGTGAACAAGAAGCGTTGATTGAGCAAGTCATTGCACAAAAACTAAAT
GTGAAACAGACTGAAGATAGAGTACGCCAAAAAACGGGGCCCGAAAAAGTCAAAGCACAAAACCTTCGCT
TTGCACAAGATGTCACTCAAGCACGAGATGAGGTAGGCAAAAGTATCCAAGCGATTCAACAAACAGGACT
ACATGTTGAGCATAAAGACAAAGATCATGAAGATTATTATGAAATAAAAATTCGAATATATAAACGTTAG
>MRSA100_1_31 # 40689 # 41042 # 1 # ID=1_31;partial=00;start_type=ATG;rbs_motif=GGA/GAG/AGG;rbs_spacer=5-10bp;gc_cont=0.367
ATGTTTTCAATTGGAAGTGCAATTCTTCATTTTGTCATTGGTGGTATCGCTGTTGCATTAGCTTCAATTA
TTGCTGATAAGGTAGGTGGTAAGTTAGGAGGTATTATAGCTACTATGCCGGCAGTCTTTCTTGCGGCTAT
TATCGCATTAGCTTTAGATCATCGTGGTACGCAATTAGTGGAGATGTCGATGAATCTTAGTACTGGAGCA
ATTGTCGGTATTCTGTCTTGTATATTAACTGTATTTTTGACATCTCTCTATATTAAGCATAAAGGTTATC
GGAAAGGCGCAATATTCACAGTTGTTTGTTGGTTTGTTATTTCCCTCGCAATATTCAGTATTAGACATTT
ATAG
>MRSA100_1_32 # 41110 # 41505 # 1 # ID=1_32;partial=00;start_type=ATG;rbs_motif=GGAGG;rbs_spacer=5-10bp;gc_cont=0.346
ATGAAATTAACATTAATGAAATTTTTTGTGGGGGGATTTGCAGTATTATTAAGTTATATTGTATCTGTAA
CACTACCTTGGAAAGAATTTGGCGGTATATTTGCAACGTTTCCGGCAGTATTTTTAGTGTCTATGTTTAT
TACAGGTATGCAATATGGTGATAAAGTCGCTGTGCATGTAAGTCGTGGCGCAGTGTTTGGTATGACAGGG
GTATTAGTTTGTATTTTAGTTACATGGATGATGTTACATATGACGCACATGTGGTTGATTAGCATTATTG
TTGGTTTCCTAAGCTGGTTCATCAGTGCAGTATGTATTTTTGAAGCGGTAGAATTTATAGCACAAAAAAG
ATTAGAAAAGCATAGTTGGAAAGCTGGAAAATCGAATAGTAAATAG
>MRSA100_1_33 # 41765 # 42334 # 1 # ID=1_33;partial=00;start_type=TTG;rbs_motif=GGAGG;rbs_spacer=5-10bp;gc_cont=0.316
TTGAATCTGAGTAAACAAATTAAAAAGTATAGGGAACGAGATGGTTATTCACAAGAATATCTTGCTGAAA
AGTTATATGTATCTAGGCAGAGTATTTCTAATTGGGAAAATGACAAAAGCTTACCAGACATACATAACTT
ATTAATGATGTGCGAATTGTTCAATGTAACTTTAGATGATTTAGTAAAAGGGACTATTCCATTTGTACCT
GATATTAAAGTGCAACGAAGTCTTAACTTATGGACATATGTGATGCTTATTTTCATGACATTAGCTGCAA
TTTTAATGGGACCTTTAGTTGTTTATTGGAATTGGACTTGGGGTATAACGGTGGCAATCATTTTGGGAAT
AGGTTTTTATGCATCTATGAAAATAGAAGATTTAAAAAAAGTGCATAAAATGGACAACTACGATCGAATT
GTTGCTTTTATGAATGGAAAAGATCCTAGTGAAGTACAAACGACTAAAGCTAGAAATACGATGACAAATG
CGCTTTCTATTATATCAGCAATTGGTATACTCAGCCTCATAATTTTCCTTAGTGTGTATATGGCAAATAA
GTTTTTATAA
>MRSA100_1_34 # 42452 # 42652 # -1 # ID=1_34;partial=00;start_type=ATG;rbs_motif=GGAGG;rbs_spacer=5-10bp;gc_cont=0.383
ATGAATAACGGTACAGTAAAATGGTTTAACGCAGAAAAAGGTTTTGGTTTCATCGAACAAGAAAATGGCG
GAGACGTATTCGTACATTTCTCAGGTATCGCTAGCGATGGCTACAAAACTTTAGAAGAAGGTCAAAAAGT
TACTTTCGAAATCACTGAAGGTCAACGTGGAGACCAAGCAGTTAACGTACAAACTGTTTAA
>MRSA100_1_35 # 43044 # 43235 # -1 # ID=1_35;partial=00;start_type=ATG;rbs_motif=AGGAG;rbs_spacer=5-10bp;gc_cont=0.312
ATGAAATTTAGAGAATTAGTAAAACAATCATACGAGGATTTGAAAAATTTGACTGTAACTTGGTATAACG
TGATTGCTTTAGCAATGATTGTTATTGTCTTAAGCGTAGTTACAACACCAATTATAGGTATTCCAGCTGG
TTTATTAGGTGGCGCTTATTATTTAAAACGTCGTGAAGAAAAAGGTAAATAA
>MRSA100_1_36 # 43327 # 45207 # -1 # ID=1_36;partial=00;start_type=ATG;rbs_motif=AGxAGG/AGGxGG;rbs_spacer=5-10bp;gc_cont=0.314
ATGACATTTAACCATATCGTTTTCAAAAACTTACGACAAAACTTAAAACATTATGCAATGTATTTATTTT
CATTATTTTTTAGCATCGTCTTATATTTCAGTTTTACAACCTTACAGTTTACTAAAGGTGTAAATAATGA
CGACTCGATGGCCATCATTAAGAAAGGTGCTTTAGTCGGATCAATATTTTTATTTATCATTATTGTCATC
TTTTTAATGTATGCCAATCATTTATTCGTGAAACGCCGTACACGTGAATTTGCGCTATTTCAGTTGATTG
GTTTAACACGACAAAACATTTTGAAAATGTTAGCACTTGAACAAATGATTGTATTTTTAATCACAGGTGT
TGTCGGTGTATTATGTGGCATTGCAGGTGCACAATTATTGCTTTCCATAGTATCTAAATTGATGTCGTTA
TCGATTAACTTATCGATACATTTCGAACCTATGGCCCTTGTTTTAACTATTTTCATGCTAATTATTGCGT
ATGTACTGATTTTATTTCAAAGTGCTTTATTTCTAAAAAGACGTAGTATCTTATCAATGATGAAAGATTC
AATTAAAACTGATGCCACAACTGCTAAAGTAACGACTGCAGAGGTTATTTCAGGCGTATTAGGTATTGCT
ATGATTGCACTAGGCTATTATATGGCGACAGAAATGTTTGGAACATTTAAAGCACTAACTATGGCTATGA
CATCACCGTTTATCATTTTATTTTTAACGGTAGTAGGCGCCTATTTATTCTTCAGAAGTTCCGTGTCACT
AATTTTTAAAACTTTGAAAAAATCTAAAAATGGACGCGTATCTATTACAGATGTTGTATTTACATCGTCT
ATTATGTACCGAATGAAGAAAAATGCGATGTCTTTAACTATCATTGCAATTATTTCTGCAGTTACAGTAA
CTGTATTGTGTTTCGCGGCATTATCTAAATCAAATACAGATCAAACCCTTACATCTATGGCACCAAATGA
ATTTAACGTGGTCGCTACTCAAGATGCTAAACAATTTGAAACTAAACTAAGCCAACAACAAATTACATTT
TCTAAAAATGCTTACGAAACTATTACTGTAGATAATGTTAAAGATCAGGTTATTACTTTGGAAAATGGTA
GTGATTCAGGTCGCACGAATTCAATATTAAGTGCAAATAACAAGGTAACAGGCAACAATGCCATCATTAC
AAATACAAAATCACTTCCTAACATTATTAATATCCATTTAAACAAAGATTTAGTAGTAAAAGGAACTAAG
AATGAAACTTTCCGTGTTACACAAGAAGACAAAGGTAGGGTTTATCCTTTAAATCTAAGCTTCAACTCAC
CTGTCGTCGAAGTAAGTCCTGAAAAGTATCAGCAGTTGAAAACACAAAATAACGTTCATACTTTTTATGG
ATATGATATTAAACAAACATCACAAAAGGAAAAAGCTCAAGCAATTGCAAAACAGTTTGGAGACAAAGTC
ATCACTTATGATGAAATGAAAAAAGAGGTCGATGCTACTAACGGTATTCTAATATTTGTTACATCATTTT
TAGGATTAGCATTTTTAGTAGCAGCTGGATGTATTATTTATATTAAACAAATGGATGAAACTGAGGATGA
ACTAAGTAACTTCAGAATATTAAAACGCATAGGCTTTACGCATACAGATATGCTTAAGGGATTATTATTA
AAAATTACTTTCAACTTCGGTTTACCATTATTGATTGCTATATTACATGCAGTATTCGCCGCAATAGCAT
TTATGAAATTGATGGGTAATATTTCCTTCATGCCGGTTATTGTAGTAATTGTTGTATACACCCTCATTTA
CATTACTTTTGCTTTAATTGCTTTTGTACATTCAAACAAATTGATTAAGAAAACCATTTAA
>MRSA100_1_37 # 45197 # 45955 # -1 # ID=1_37;partial=00;start_type=ATG;rbs_motif=AGGAG;rbs_spacer=5-10bp;gc_cont=0.362
ATGACAATATTATCAGTGCAACATGTTTCAAAAACATACGGTAAAAAGCACACATTTCAAGCACTTAAAG
ATATTAACTTTGACATACAAAAAGGCGAATTCGTTGCGATTATGGGGCCTTCTGGATCAGGTAAGACAAC
CTTATTAAATGTACTAAGTTCAATTGACCAAATTTCTAGCGGTAGCGTGATTGCTAACGGACAAGAGCTT
AATAAACTTAATCAAAAAGCACTTGCCAAATTCCGTAAAGAATCATTAGGTTTCATCTTCCAAGATTACA
GTATTCTGCCGACATTAACTGTCAAAGAAAACATTATGTTACCTTTATCTGTTCAAAAAATGTCGAAAGC
AACAATGGAAGAAAATTATAAAGCGATTACTACAGCATTAGGTATTTATGACCTAGGAAATAAATACCCT
AGCGAATTATCTGGTGGTCAACAACAAAGAACTGCAGCAGCGAGAGCATTTGTTCACAAACCACAAATCA
TATTTGCAGATGAGCCAACAGGCGCACTCGACTCGAAAAGTGCAAATGACCTATTACAACGTTTGGAAGA
AATGAATAAATCGTTTGATACAACTATTGTCATGGTTACACATGATCCGGTTGCAGCAAGTTTTGCAGAA
CGTGTCATCATGCTAAAAGATGGCCAAATTCATACACAACTTTATCAGGAAGGACGTTCTAAACAGGCCT
TTTATGAAGACATTGTACATCTTCAATCAGTATTAGGTGGTGTCTCAAATGACATTTAA
>MRSA100_1_38 # 46238 # 46750 # 1 # ID=1_38;partial=00;start_type=ATG;rbs_motif=AGGA;rbs_spacer=5-10bp;gc_cont=0.310
ATGGAAAAAGGAAATCAAGGTATTAAATGGTCTAGTTTAATAATGGGTGTATTATTATTAATGTTGGCAG
TCGTTATTTTTACATTTCCAATTGAAAATTTTTATGCTATTACCTGGTTGATTGGACTGTTTGTATTAAT
TAACGGTGTGATTCAAATCATTTACCGTAGAAAAGCAAAAGCTTTAGTAGGTGGTAACCAAAATTGGATT
CTGTTTATGGGGATTGTAGATATTCTCTTTGGTCTTATTGTCATTTTTAATGTTGGCGCTAGCTCGGCAT
TTTTTATCTACATGTTTGCATTCTGGTTCATTTTTAGTTCTATTGCAGGATTATTTACGTTTACGGGTAG
TGGTAGCTTAAAACTAATTTCAGTGATTTTTAATTTATTAGGTATTGTTTTCGGTGTCATTTTATTATTT
AATCCATTAATGGGTATCGTCTTTATTTCGACGATGATTGCTATTGCATTTGTATTCGTAGGTGTCATTT
ATGTTGTAGATGCACTTGCTTAA
>MRSA100_1_41 # 49099 # 49674 # -1 # ID=1_41;partial=00;start_type=ATG;rbs_motif=AGGA;rbs_spacer=5-10bp;gc_cont=0.345
ATGACTTTACCTAAAATTGGAAAGCCTGCAACACGCGCGCTAAATTCACAAGGTATATACACATTAGAAG
CAGTATCACAATATACGAAGTCATCTCTAATGGAGATGCATGGCGTTGGTCCTAAAGCTATATCAATATT
GGAACAAGCTTTATTTCAGCACCAACTACATTTTAAAACGGAAGTTCAGTCATCATTACCTTTTAAGTTA
ACAGGAGATGTGTCATGCAATCATGCGCCTAAACGTCAACAAATGATAGATTTTATAGTTGCTACAGCAG
CATTAGATATTGAATTATTACGTTCACTGGTTACAACAGAATTTATTTGGTCTGTGCCTGGACACTTTGA
CATTTATGGACCTCAAATTTTAATTCAAGAACTATCTAACTATTACAATCAGGTTGCTAGTCTCAATATC
CACTCCAACATCACACATGGGTGCTTAGGTTCCATGCATGGTATTGAAATATTAAAAACTGGTAAAGAGA
TTCATTTTGCTCATTTTTTTGAATTTGAAAATCATAAAAAGGATGCCAAGTTAAGCAAAGTGACATCTTA
CATTGTTGTTGCTTAA
>MRSA100_1_43 # 51218 # 52636 # -1 # ID=1_43;partial=00;start_type=ATG;rbs_motif=AGxAGG/AGGxGG;rbs_spacer=5-10bp;gc_cont=0.383
ATGGAAAACACGGTTAAATATCGTAAGTTTATACTCCCTATCGTTGTAGGTCTCCTTATTTGGGCACTTA
CACCTTTTAAACCGGATGCTGTGGATCCAACAGCATGGTATATGTTCGCAATATTCGTCGCGACAATCAT
TGCTTGTATTACACAACCGATGCCAATTGGGGCCGTCTCTATAATTGGATTTACAATCATGGTACTCGTT
GGCATTGTTGACATGAAAACGGCTGTCGCTGGTTTTGGTAATAATAGCATTTGGTTAATTGCTATGGCAT
TTTTCATTTCGAGAGGATTTGTGAAAACAGGTCTTGGTAGACGGATCGCACTTCATTTCGTCAAATTATT
TGGTAAAAAAACATTAGGCTTAGCATATTCTATCGTCGGTGTAGATTTAATTCTAGCGCCTGCTACACCG
AGTAATACCGCGCGTGCTGGTGGAATCATGTTCCCAATTATCAAATCACTTTCTGAATCATTTGGTTCGA
AACCGAAAGACGGATCAGCACGCAAAATGGGTGCATTTCTTGTTTTCACAGAATTCCAAGGTAATTTAAT
TACTGCGGCTATGTTTTTAACTGCAATGGCCGGTAACCCCCTTGCACAAAATTTAGCATCTAGCACATCT
AATGTTCACATTACATGGATGAATTGGTTCCTAGCTGCTTTAGTTCCTGGACTTGTTTCCTTAATTGTTG
TACCTTTTATTATTTATAAAATTTATCCACCAACTGTTAAAGAAACACCAAATGCTAAGAGTTGGGCTGA
AAATGAATTAGCGACTATGGGTAAAATCGCTTTAGCTGAAAAATTTATGATTGGTATTTTTGTCATTGCT
CTAACATTATGGATTGTCGGAAGTTTCATTCATATTGATGCAACTTTAACGGCCTTTATTGCGCTAGCAT
TGTTATTATTGACAGGTGTCTTAACATGGCAAGACATTTTAAACGAAACAGGTGCTTGGAACACATTAGT
ATGGTTCTCAGTATTAGTGTTAATGGCCGACCAATTAAACAAGCTTGGATTTATTCCTTGGTTAAGTAAA
TCCATTGCTACAAGTCTTGGTGGCTTAAGCTGGCCTATAGTACTGGTCATTTTAATATTGTTCTACTTCT
ATTCACATTACTTATTTGCAAGTTCTACAGCACATATCAGTGCGATGTATGCAGCATTACTAGGCGTTGC
CATCGCAGCCGGTGCACCACCATTATTCAGTGCATTAATGTTAGGTTTCTTCGGTAACCTATTAGCTTCA
ACAACACACTATAGTAGTGGTCCAGCGCCGATTCTATTCTCTTCAGGTTACGTGACTCAAAAACGTTGGT
GGACAATGAACTTGATCTTAGGTTTCGTCTACTTTATTATCTGGATTGGTTTAGGATCACTTTGGATGAA
AGTAATTGGTATATTTTAA
>MRSA100_1_44 # 52874 # 53338 # -1 # ID=1_44;partial=00;start_type=ATG;rbs_motif=GGAGG;rbs_spacer=5-10bp;gc_cont=0.320
ATGACTACAAAAACAGTATTTGATGTCATTGATATGGGGTTAGGATATTTAGTAAATGTGTATGATGCTT
GGAAAGTTGAAAAGGTACTTGATGATTATCATGAGCCTTTTTCTAATACCATTCATTGGCAATTTGGGCA
TGTATTAACAATTTTTGAATCGGCCTTAGCTGTTGCTGGTAAAGAGAATATTGATTTAAATATCTATAGA
CCTTTATTCGGAAATGGTTCGTCTCCAGATGAATGGAAGGATGAAGTACCGAGTATTGAAAAGATTTTAG
AAGGTCTCCAAACATTACCTGAACGTGCACGAAATCTAACTGAAGATGATTTAGCAATTGAATTGAAACA
ACCAATTGTTGGTTGTAATAACTTAGAAGAGTTATTAGTATTAAATACCATTCACATCCCACTTCATGCT
GGTAAAATTGAAGAGATGTCTCGTATATTAAAAAATTTAAAATAA
>MRSA100_1_45 # 53505 # 53843 # 1 # ID=1_45;partial=00;start_type=ATG;rbs_motif=AGxAGG/AGGxGG;rbs_spacer=5-10bp;gc_cont=0.360
ATGTCAGTGTCAGATCAGATTATGAAAGGTCTCTTAGATGGGGCGATATTAGGTCTCATTGCCCAAGGCG
AAACGTATGGATATGAAATTATGACGAAACTTAAGAATCAAGAGTTTCCAGAGATAAGTGAGGGTAGTAT
TTATCCAGTTTTAATGCGTTTAAACAAAAAAGGATACGTTGATACGACAATAAAAAAATCTAGTAATGGC
GGCCCGAGGCGGAAATACTATACGATTACCGATTCAGGTTTAAAGGAACTAAAAGTATTTAAATCAAAAT
GGCAAGCTTTGAATAAAGGGATGATTAACTTGTTTGGAGGGGAAAACGATGTTAACTAA
>MRSA100_1_47 # 54719 # 55357 # -1 # ID=1_47;partial=00;start_type=ATG;rbs_motif=None;rbs_spacer=None;gc_cont=0.372
ATGCACATTTTAGTAACAGGGTTTGCGCCTTTTGACAATCAAAATATCAATCCCTCATGGGAAGCTGTGA
CTCAACTAGAAGATATTATTGGCACACATACAATCGATAAATTAAAACTACCAACCTCTTTTAAGAAAGT
AGATAATATTATAAATAAAACGTTGGCATCTAATCATTATGATGTTGTACTAGCTATAGGACAAGCTGGT
GGTAGAAATGCCATTACCCCAGAACGTGTCGCCATTAATATTGATGATGCACGTATTCCAGATAATGATG
ATTTTCAACCTATTGATCAAGCCATTCACTTAGACGGTGCGCCAGCTTATTTTTCAAATTTACCAGTTAA
AGCAATGACTCAAAGTATTATTAATCAAGGACTTCCTGGAGCACTTTCAAATAGCGCAGGTACGTATGTA
TGTAATCACGTGCTTTATCACTTAGGTTATTTACAAGATAAGCATTACCCTCACCTACGATTCGGATTTA
TTCATGTGCCATACATACCAGAGCAGGTCATTGGTAAACCCGATACACCATCTATGCCATTAGAAAAGAT
AGTTGCAGGTTTGACTGCAGCCATTGAAGCTATTTCTAATGATGAGGATTTACGTATAGCTCTAGGCACA
ACGGAATAG
>MRSA100_1_48 # 55509 # 56465 # -1 # ID=1_48;partial=00;start_type=ATG;rbs_motif=AGGAG;rbs_spacer=5-10bp;gc_cont=0.352
ATGAACTATCAAGTTCTTTTATATTATAAATATACGACGATTGATGACCCTGAACAGTTTGCTCAGGATC
ACTTAGCGTTTTGCAAAGCACACCATTTAAAAGGTAGAATTCTTGTTTCTACAGAAGGTATTAACGGCAC
ATTATCTGGTACAAAAGAAGAAACCGAACAATATATGGCACATATGCATGCCGATGAACGATTCAAAGAT
ATGGTGTTTAAAATTGATGAAGCTGAAGGACATGCTTTTAAGAAAATGCATGTACGTCCTCGAAAAGAAA
TCGTTGCTTTAGATTTAGAAGATGACGTCGATCCAAGACACACAACTGGCCAATATTTATCACCTGTAGA
ATTTAGAAAAGCTCTTGAAGATGATGACACAGTCATTATTGATGCACGTAATGATTATGAATTTGATTTA
GGTCATTTCCGAGGTGCAATTCGCCCAGACATCACACGCTTTAGAGATTTACCTGACTGGATTAAAGAGA
ATAAAGCGTTATTTACAGATAAAAAAGTGGTTACGTACTGTACAGGTGGCATTCGATGTGAAAAATTTTC
TGGATGGCTTTTAAAAGAAGGTTTCGAAGATGTAGCGCAGCTTCACGGCGGTATAGCTACATATGGTAAA
GACCCTGAAACAAAAGGTCAATATTGGGACGGTAAAATGTATGTATTTGATGATCGTATCAGTGTTGATA
TCAACCAAGTTGAAAAAACAATTATTGGTAAGGATTGGTTTGATGGCAAACCATGTGAACGTTATATTAA
TTGCGCTAACCCAGAATGTAATAAACAAATATTAGTTTCTGAAGAAAACGAAACTAAATATTTAGGTGCA
TGCTCTTATGAATGTGCTAAACATGAGCGTAATCGTTATGTTCAAGCAAATAATATTAGTGATAATGAGT
GGCAACAACGTTTAACAAACTTTGATGATTTACATCAACATGCTTAG
>MRSA100_1_49 # 56706 # 57680 # 1 # ID=1_49;partial=00;start_type=ATG;rbs_motif=AGGA;rbs_spacer=5-10bp;gc_cont=0.357
ATGATGTCACAACAAGATTTACCTACATTATTTTATAGCGGGAAGTCCAATAGTGCTGTTCCAATTATAT
CTGAAAGTGAATTACAAACAATTACAGCTGAACCATGGCTTGAAATTTCCAAAAAAGGATTGCAACTAGA
AGGATTGAACTTTGATCGGCAGGGACAACTCTTTTTATTGGATGTATTCGAAGGCAATATTTTCAAAATC
AATCCTGAAACGAAGGAAATCAAACGACCTTTTGTAAGTCACAAAGCGAATCCTGCAGCAATCAAAATAC
ATAAAGATGGCCGATTATTCGTTTGTTATTTAGGAGATTTTAAATCTACAGGAGGCATTTTTGCAGCTAC
AGAAAATGGTGACAACTTACAAGATATTATTGAAGATCTTTCAACAGCATATTGTATTGATGACATGGTA
TTTGATTCTAAAGGTGGATTTTATTTTACAGATTTTAGAGGATACTCTACCAATCCACTAGGAGGCGTTT
ATTATGTTTCGCCGGACTTTAGAACAGTGACGCCTATCATTCAAAATATTAGCGTAGCAAATGGTATTGC
TTTAAGTACAGATGAAAAAGTACTATGGGTAACAGAAACTACAGCCAATCGATTACATCGCATTGCACTT
GAAGATGATGGTGTGACGATACAACCATTTGGAGCTACTATACCGTACTATTTTACAGGTCATGAAGGAC
CAGACTCATGTTGTATTGATAGTGACGATAATTTATACGTAGCAATGTATGGTCAAGGTCGAGTGTTAGT
TTTTAATAAAAGGGGTTATCCAATAGGACAAATATTGATACCAGGCCGAGATGAAGGGCATATGTTACGT
TCTACTCATCCGCAATTTATACCTGGAACAAATCAACTCATCATTTGTTCCAATGATATAGAAATGGGCG
GAGGATCTATGCTTTATACAGTTAATGGCTTTGCAAAAGGTCATCAAAGTTTTCAGTTTCAATAA
>MRSA100_1_50 # 57831 # 58346 # -1 # ID=1_50;partial=00;start_type=ATG;rbs_motif=GGAGG;rbs_spacer=5-10bp;gc_cont=0.333
ATGACTAACTTTACTTTTGATGGTGCACACAGTAGTTTAGAATTCCAAATTAAACATTTAATGGTTTCTA
AAGTGAAAGGTTCATTTGATCAATTTGATGTAGCTGTTGAAGGAGATATTAATGACTTCAGTACTTTGAA
AGCTACTGCAACAATTATTCCAAGCTCAATTAACACTAAAAACGAAGCACGTGATAACCACTTAAAATCT
GGTGATTTCTTTGGTACTGATGAATTTGATAAAATCACGTTTGAAACAAAATCAGTTACTGAAAACAAAG
TTGTTGGTGATTTAACAATTAAAGGTATCACTAACGAAGAAACATTCGACGTTGAATTCAACGGAGTAAG
TAAGAATCCTATGGATGGTTCTCAAGTAACAGGTGTTATTGTTACTGGTACAATCAATAGAGAAAACTAC
GGCATTAACTTTAACCAAGCACTTGAAACTGGTGGCGTAATGCTAGGCAAAGATGTTAAATTCGAAGCAT
CAGCTGAATTCTCAATCTCAGAATAA
>MRSA100_1_51 # 58725 # 58904 # 1 # ID=1_51;partial=00;start_type=ATG;rbs_motif=AGGAGG;rbs_spacer=5-10bp;gc_cont=0.361
ATGGGAAATTATTTGGTTTTGCAATCAGATTTTGGACTTAGTGATGGCGCTGTAAGTGCAATGTATGGAG
TTGCATATACTGTAAGTGATGATATACGTGTCGAAAACTTAACGCATGATATACCACCGTATGACATTTG
GGTAGCGTCATATCGTTTATATCAAACTGTAAAATACTGA
>MRSA100_1_52 # 58929 # 59573 # 1 # ID=1_52;partial=00;start_type=GTG;rbs_motif=None;rbs_spacer=None;gc_cont=0.343
GTGGTAGACCCGGGTGTAGGTAGTGATAGGCGGAGCATTGCTTGCTTAACATATTCAGGTCATTACATTA
TTACACCTGATAATGGTTCTTTAAGTCATATTAAACATTACGAAGGTATTAAAAAAGTTATCGAAATTGA
TGAAGTGAAAAGCCGATTGCCTCATTCGGAAGAAAGTCATACTTTTCATGGTAGAGATGTTTATGCATAC
AATGGTGCGAGATTAGCTGCAAATAAGATAGCGTTTGAACGTCTCGGTCAGGCAATTAATGTTGATAGTA
TTGAGGCATTAGAAATAAGAGAAGCGACAAAAAATGAGGATTCTGTTACAGGAAGCATTGATATTTTAGA
TATCAGATTTGGGTCATTATGGACAAATATTCCATTGGCATTCTTAAAATCCTTGGAAATTGTTCATGGT
AATAATTTGGTGGTAACAATTTATCATCAAGATAAGAAAGTCTATCAAAATATTATTAAATTTGCGCGAT
CGTTTGCAGATGTTAATGTGGGTGAACCTCTTGTGTATGTTAACTCGCTAGTAAATATTGGTGTAGCAGT
CAATCAAGACTCATTTTCAGATTTATATCATATTGGTACTGGAAATGATTGGACGATTCATTTATCTAAA
GCACCATCAATTTAA
>MRSA100_1_54 # 60209 # 61921 # 1 # ID=1_54;partial=00;start_type=ATG;rbs_motif=GGA/GAG/AGG;rbs_spacer=11-12bp;gc_cont=0.335
ATGACTGAACCAATTATCTCGTTCAAAGACTTTAGTTTTCAATATCATAGTCAAGCAACACCTACATTAC
AGAATATAAATGTTGATATTTATCCAGGAGAAAAAGTGCTAGTAGTTGGTGCTTCAGGTAGTGGTAAATC
GACTTTTGCAAATTGCATAAACGGATTAATTCCATTTAAAACTAAAGGTAACATAACCGGGGAACTATAT
ATAAATAATCAAGATGCAACCGTTAGTTGTTTACATGATAGATCTAATGTTGTTGGTACAGTTTTACAAG
ATACAGATGGACAGTTCATAGGCTTAACAGCAGCTGAAGATATGGCCTTTTTATTAGAAAATAATTGTGT
TGAACAAGATGATATGAAGAAAAATGTAAGTTATTGGGCTGAAAAAGTTGGCATGATAGAACATTTAAAT
CACCGACCGCAAGATTTATCTGGAGGTCAAAAACAACGCGTTTCATTAGGTGGTATATTAATCCATCGTA
CGCCTATTTTAATATTGGATGAGCCGCTGGCCAATTTAGATCCTGCGACAGGACATGAAACGCTGAGATT
GTTAAACAATATTCATGAAGAAACAAAGTCAACGATGATTATTGTCGAACATCGATTAGAAGAATCATTA
GATGATACGTTTGATAGAGTTCTTCTTTTTAAAGATGGAAAAATCATCGCTAATACAACGCCTAGTGATT
TGCTAAAATCATCTAAGCTTAAAGAAGCAGGCATACGTGAACCATTATACTGTACAGCGCTTAAATATGC
AGAAGTAGATGTCGAATCCATTGATAACTTAGCGAATTTACGTGACGTTTGTATGAGTGAACATGTTAAA
TTTAAAGTGAAAAAATGGATAGATGAAACATCTGCAAATAATGATAATAAGTACAAATCTGAACCGCTAT
TAGAATTAAATGAGGTATGTGTTCAATATAGTGACTATAGTAATAGTGTACTTAATAATGTTCAATTAAA
TGTTTATAGAAGAGAAATGCTTAGTATAGTTGGTCACAATGGTGCCGGCAAATCAACACTTGCTAAAGCA
ATTTGTGGATTTTTAGATATAACAGGTAATATCCAATTTTGTAATAGGGGATTTAATCAATTGTCAATTA
GCGAACGATCTGAATTCGTAGGTTATGTGATGCAAAATCCAAATCATATGATTTCTGAAAAAATGATTTA
CGATGAAGTAGCATTAGGGTTAAGAGCACGAGGTATGAAAGAATCAGATATAAAGATACGAGTAGAGAAT
GTGCTCAAAATATGCGGACTTTATGCATTTCGGAATTGGCCAATTGCAGCTTTAAGCTATGGTCAAAAAA
AGAGGGTCACTATAGCATCTGTTTTAGTCTTAAATCCGGAAATAATCATATTGGATGAACCGACTGCTGG
TCAAGATTTCTATCATTATAATGAGATAATGTCATTTTTAATTGAGCTAAACAGACAGGGAAAGACGATT
ATTATGATTACGCATGATATGCATTTATTGTCTGAGTATAGTTCAAGAACAGTTGTATTATCAAAAGGAC
AAGTCGTTGCTGATACCACGCCAGTATTGATATTAAATGATAAAAAAATCTGTGAGATTGCATCATTGAG
ACAAACATCGCTATTTGAAATGGCCGAATATATAGGGATTAGCGAGCCACAGAAATTAGTACAATTATTT
ATTAACCATGATAGGAAGGTGAGACGCCAATGA
>MRSA100_1_55 # 61918 # 62751 # 1 # ID=1_55;partial=00;start_type=ATG;rbs_motif=GGA/GAG/AGG;rbs_spacer=5-10bp;gc_cont=0.297
ATGAATCAATATAATACTATAGGTTTTCACCCGGGAAATAGTCGTATTCATCAATTAAATGCGACTGTTA
AACTTTTATTCTTATTAGTTGTTTCTATTTCTGCAATGGTGACTTATGACACAAGATATTTAATTTTAAT
TAGTGCTTCATCTATTTTATTGTTCAAATATGCTCATATTGAATGGAAACAAGTTCGCTTTGTTGTTAAA
TTCATTCTGTTTTTCACAATATTAAATATTATTGCCGTATACATATTTGACCCTGAATATGGTGTGAAGA
TTTATAATCAGCGTACAGAGTTAGTCAATGGTATTGGTCGATTTACGCTAACATCACAGGAATTATTCTA
TCTTTTTAATCTAATATTAAAATATATTAGTACAGTTCCTTTAGCGTTAATATTTTTATTCACAACGAAT
CCGAGTCATTTTGCTGCAAGTTTAAATCAGCTAGGTGTGAATTATAAAATCAGTTACGCAGTCTCACTAG
CATTAAGGTATATTCCAGATATTCAAGAAACATATTTTAATATTTCACAAGCGCAACAAGCAAGAGGATA
TGATAATTCGAAAAAAGCGAAATTTACTAGCCGTGTTAAAGGTATCAAACGCATTGTGTTACCTTTAATA
TTTTCTAGTATCGAAAGAATTGACACTATTAGTACTGCTATGGAGTTAAGACAATTCGGACAGTATAAAA
GGAGAACCTGGTACGTCAAAAAACAATTAAAAAAAGATGATTATGTTGTTTTGTGTTTGACGTTAATACT
TCTGATGTTAGTAGTTACATTATTCTTTTTAAATAATAGTCGATATTTCAACCCGTGGCATTAG
>MRSA100_1_56 # 62798 # 63295 # 1 # ID=1_56;partial=00;start_type=ATG;rbs_motif=AGGAGG;rbs_spacer=5-10bp;gc_cont=0.297
ATGATAAATACTGAAAGATTAAATTTAATGATTCCAAGTTCCTCGCATTTAATTGAACTTTATAATATTT
GTAGTCATCCACAAGCAAATATATACACTCCCAAAGGTTTACATAATTCCAAATTAGACACACAACGGTG
GATTGAAAAATGGCAAAACCATTGGCAACAATATCAATTTGGTTACTTTGTATTGGTGAAAAAAATAGAT
TGTAGTGTTATTGGTATTTGTGGATATGAATATCGACAATTAAAGCAAGAAACAGTACTAAATTTATTTT
ATAAATTACATCCAAGTTTTGAAGGACAAGGGTACGCATGTGAGGCTATTACAGCAATCACAAATTTTGT
GAATTATATCGATCAAGAAACAGTAAAAGTTATCAGGACAAATAAGTGTAACCAACGTTCAATAAATTTA
GCAGAAAGGCTTAAATTCAAGCGAGACAAAGCTATGGACGACATTATCAATCAAGGAAATATTGTGTTTT
ATAAATAA
>MRSA100_1_57 # 63413 # 64537 # 1 # ID=1_57;partial=00;start_type=ATG;rbs_motif=GGAG/GAGG;rbs_spacer=5-10bp;gc_cont=0.324
ATGCATAAAAAATATTTATTGCTATTTTTTCTGTTATTATCAGTTGCATTGCTATATAGCTGTTCCAAGC
AAAATGAGAAAGCTCAAAATAAATCTGTTAATCCAAATGAGTATGCAAAGCATAAATCGAAAATGGATGA
ACATTGGGAAACATATCACGGCCAAGTTTATCATGTGTTTTATCACCCATTAATTACAGACCCAAAAGTT
GCGTTTACAGGAGATACACACCAAGCTAAGGGCAACAATGATTGGATGATTACTGTAAGTGAATTTAAAA
AATCATTGAACGAATTATATAAAAATAATTACATCATCGTTAATCCACATGATGTATACGACTTATCATC
TCATCATGTAAAAGCCAAAAAAATAAAATTGCCGAAAGGTAAAAAGCCACTAATCATCTCAATTGATGAT
ATGAATTACTATAGTTACATGAGACACCATGGTTATGCTGACCGTTTAGTACTCGATAAAAATAAACATG
TTGTTTCTGAAACTACAGACAAAAAAGGTCATGCTACTTATTCTGATGACAATGATATCGTGCCAATTTT
AAATAAATTTGTAAAAGAGCATCCAGATTTTTCTTTAAATGGTGAAAAAGGTGTTGTTGCTTTAACCGGT
TATGAGGGCGTATTAGGTTATCGCACGAATGAATTAACGAGTAAAGATTATACAAAGAATAAAAAGGCAG
CTGAGGAAGTTGTTCGCGCAATGAAACGGGATGGATGGTCATTTGCGAGTCATTCATATGGTCACATTAA
TTTTGAAAAAACATCTTTAGAAGGTATTAAACGTGATACTAAAAGATGGAAAGATGAAGTTGAACCAATT
GTAGGTAAAACAGATATGTTTGTATTTCCACATGGCGCACAGGATAGACATACACAAGCGTATGATTATT
TGGTAGATGAAGCAGAGTTTAAGTTTATTGCAGGTGTCGGTCCAAACAATTTTACAGATATATCAGCAAC
GAACGTTTACCAAGATAGGGTTGCGATTGATGGTCTAAACTTATTTGAATTTAAATATAAACTCAAACCG
TTTTTTAATCCTGAAAATGTATATAGTAAACAAGATAGACAATTCTTTAAAGGTAATCGGGATTATGAAG
AATAG
>MRSA100_1_58 # 64802 # 65659 # 1 # ID=1_58;partial=00;start_type=GTG;rbs_motif=None;rbs_spacer=None;gc_cont=0.352
GTGATTTTAAATACAGTATTGAAAGTAAAGGGTGGTCGAGTGAATAATTCAGAACAATTAATTGCGTTAA
AAGAATCGGAAACAGCATTTTTAAAATATTTTAATAAAGCGGATTATGAGTTAGTTGATTTTAGTGTGGT
TGAAAAGTTGGACTGGAAACAATTGAACCATGAGGATTTGCAGCAGATGGGTGAGCGAAATTTTTGGCAA
CATGAGCATCAAATTTATGCACTTCGAAATGATTTTACAGATCAATTATTGCGTTATTACTCAATGTATC
CAACTGCAGCAACAAAAGTGGCATACACAGGTTTAATCATTCGGAATAATGAAGCGGCTGTACAAGTGGG
TTTGGAAAACTATGCACCATCATTAGCGAATGTACAACAGAGCTTAAAGCTATTTATTCAGTTTATTCAA
CAGCAGTTGAGAGACAACGTGCATTTTGTTGTATTGGGACATTATCAATTGCTTGATGCCTTACTCGATA
AATCGTTACAAACACCAGACATACTATCAATGATTGAGGAACGTAATTTATCGGGACTGGTTACATATTT
GTCGACTGAACATCCAATCGTGCAAATCTTGAAAGAGAATACGCAACAACAATTAAATGTATTGGAACAC
TATATTCCAAATGACCATCCAGCACTCGTTGAATTAAAAATATGGGAACGTTGGTTACATACACAAGGTT
ACAAAGACATCCATTTAGATATTACTGCGCAGCCACCTAGATCCTATTACACAGGCTTATTTATTCAATG
TCATTTTGCTGAAAATGAATCTCGAGTTTTAACAGGTGGTTATTACAAAGGAAGCATCGAAGGGTTTGGA
TTAGGATTAACACTTTAA
>MRSA100_1_59 # 65677 # 66291 # 1 # ID=1_59;partial=00;start_type=ATG;rbs_motif=GGAG/GAGG;rbs_spacer=5-10bp;gc_cont=0.337
ATGTTAAGAATCGCCATAGCCAAAGGACGTCTAATGGATAGTTTAATTAACTATTTAGATGTAATTGAAT
ATACGACATTATCAGAAACATTAAAAAATAGAGAACGCCAATTATTATTAAGTGTAGATAATATTGAATG
CATTTTAGTAAAAGGAAGTGACGTGCCAATCTATGTGGAACAAGGAATGGCCGACATAGGCATTGTTGGT
AGCGACATATTAGATGAGCGCCAATATAATGTTAATAATTTGTTGAATATGCCTTTTGGAGCATGTCATT
TTGCGGTTGCAGCGAAACCTGAAACGACCAATTATCGTAAAATCGCAACGAGTTATGTTCATACTGCTGA
AACATATTTTAAATCAAAAGGTATTGATGTCGAATTGATTAAATTGAATGGTTCTGTTGAATTAGCTTGT
GTCGTAGATATGGTAGACGGAATTGTCGACATCGTTCAAACAGGTACTACGCTAAAAGCGAACGGACTGG
TTGAAAAGCAACATATTAGTGATATCAATGCAAGATTAATAACTAATAAAGCAGCTTATTTTAAAAAATC
ACAATTAATAGAGCAATTTATTCGCTCTTTGGAGGTGTCTATTGCCAATGCTTAA
>MRSA100_1_60 # 66284 # 67534 # 1 # ID=1_60;partial=00;start_type=ATG;rbs_motif=AGGAG/GGAGG;rbs_spacer=11-12bp;gc_cont=0.361
ATGCTTAATGCACAACAATTTTTAAATCAATTTTCATTAGAAGCACCATTAGATGAGTCATTGTATCCAA
TTATTCGCGATATTTGTCAGGAAGTTAAAGTTCATGGAGATAAGGCTTTGAAAATGTATAATCTAACATT
CGATCATACGAAAACAGATCATTTAGAAATTAGTCATGAACAAATTAAAGCAGCATTTGACACATTAGAT
GAAAAAACAAAACAAGCATTACAACAAAGTTATGAAAGAATTAAAGCATATCAAGAAAGTATTAAGCAGA
CGAATCAACAGTTAGAAGAATCAGTGGAGTGTTATGAAATATACCATCCACTAGAAAGTGTGGGTATTTA
TGTGCCTGGTGGCAAAGCAAGTTATCCATCAACGGTTCTAATGACAGCGACTTTAGCACAAGTAGCGGGT
GTAGAAAATATTGTTGTTGTGACACCACCTCAACCTAACGGAGTATCCCAAGAGGTATTAGCTGCATGTT
ATATTACGCAAGTTAATCAAGTGTTTCAAGTTGGTGGTGCTCAAAGTATTGCTGCATTGACTTATGGAAC
AGAAACGATACCTAAAGTTGATAAGATTGTAGGTCCAGGTAACCAATTTGTTGCATATGCCAAAAAATAT
TTATTTGGACAGGTAGGTATTGATCAAATTGCAGGACCAACAGAAATAGCACTGATTATTGACGACACCG
CAGATTTAGATGCCATCGTATATGATGTATTTGCGCAAGCAGAACATGATGAATTAGCACGTACATATGT
CATTGGTGAAGATGCGCAAGTCCTTAAAGATTTAGAATCACGTATTGCTAAAGCATTGCCTAATGTGGAC
AGATACGACATTGTTTCTAAAAGTATCGCTAATCAACACTACCTTATCCATGCTAGTAATTTTGATGAAG
CATGCCATGTCATGAATACAATCGCGCCTGAACATGCGTCGATTCAAACAGTAAATCCTCAACCATATAT
TGAAAAAGTGAAATATGTGGGTGCATTGTTTATTGGACATTATTCGCCAGAGGTCATAGGAGATTACGTT
GCAGGTCCAAGTCATGTATTACCTACAAATAGAACAGCTAGATTTACCAATGGGTTATCGGTCAATGATT
TCTTAACACGGAACACGGTCATCCATTTATCAAAAGATACGTTTGAACAAATTGCTGATTCAGCACAACA
TATTGCTCATGTTGAAGCATTATACAATCACCAGCAGTCTATTTTAATACGTCAGTCTTAG
>MRSA100_1_62 # 68532 # 69110 # 1 # ID=1_62;partial=00;start_type=ATG;rbs_motif=GGAG/GAGG;rbs_spacer=5-10bp;gc_cont=0.368
ATGATTTATCAAAAACAACGAAACACAGCTGAAACACAACTAAATATTTCAATATCAGATGACCAGTCAC
CATCGCATATTAATACAGGTGTGGGCTTTTTAAATCATATGTTAACATTGTTTACATTTCATAGCGGTCT
GTCATTAAACATTGAGGCACAAGGTGATATTGACGTAGATGATCACCATGTAACTGAAGATATCGGCATT
GTCATTGGCCAATTGTTACTTGAAATGATTAAAGATAAAAAGCATTTCGTTCGTTATGGAACGATGTACA
TTCCAATGGATGAAACATTAGCACGTGTCGTTGTGGATATAAGTGGGCGCCCATACCTATCATTCAATGC
ATCATTAAGTAAAGAAAAAGTTGGTACGTTTGATACGGAGTTAGTAGAAGAATTTTTTAGAGCGGTCGTA
ATCAATGCAAGATTAACAACGCATATTGATTTAATTCGTGGAGGTAATACACACCATGAAATTGAAGCTA
TATTCAAAGCGTTTTCCCGTGCATTAGGCATAGCGCTAACTGCAACTGATGATCAGCGTGTGCCGTCATC
GAAAGGTGTGATTGAATGA
>MRSA100_1_63 # 69107 # 69685 # 1 # ID=1_63;partial=00;start_type=ATG;rbs_motif=GGA/GAG/AGG;rbs_spacer=5-10bp;gc_cont=0.368
ATGATTGTCATCGTTGATTATGGATTAGGGAATATTAGTAATGTAAAACGCGCTATTGAACATTTAGGGT
ATGAGGTGGTTGTCTCAAATACCTCAAAAATAATCGATCAAGCAGAAACAATCATATTGCCCGGTGTCGG
CCATTTTAAAGATGCGATGTCAGAGATAAAACGATTAAATCTCAATGCAATATTGGCTAAGAATACTGAT
AAGAAGATGATTGGTATTTGTTTAGGCATGCAATTAATGTATGAGCATAGTGATGAAGGCGATGCATCTG
GATTAGGGTTTATCCCAGGAAATATTTCGCGTATCCAAACAGAATACCCAGTGCCGCACTTAGGTTGGAA
TAATTTAGTGAGTAAGCATCCTATGTTAAATCAAGATGTTTACTTCGTACATTCTTACCAAGCGCCGATG
TCAGAAAATGTCATTGCATATGCGCAGTATGGGGCTGATATTCCGGCAATTGTTCAATTTAACAATTATA
TTGGTATTCAATTCCATCCTGAAAAAAGCGGTACATATGGGTTACAAATTTTGCGTCAGGCAATACAAGG
GGGATTTATAAATGATTGA
>MRSA100_1_64 # 69678 # 70382 # 1 # ID=1_64;partial=00;start_type=ATG;rbs_motif=AGxAGG/AGGxGG;rbs_spacer=5-10bp;gc_cont=0.389
ATGATTGAATTATGGCCAGCGATTGATTTGATTGGGTCAACAAGTGTGAGGTTAACAGAGGGTAAATATG
ATAGTGAAGAAAAAATGTCGCGTTCGGCTGAAGAAAGTATTGCTTACTATAGTCAATTTGAATGTGTGAA
TCGTATTCATATCGTCGACTTGATAGGTGCTAAGGCACAGTATGCCCGAGAGTTTGATTATATTAAGTCA
TTGAGGAGATTAACAACCAAAGATATTGAAGTAGGTGGTGGCATTCGTACGAAGTCACAAATCATGGACT
ACTTTGCCGCAGGGATTAATTATTGCATAGTTGGAACGAAAGGCATTCAAGATACTGATTGGCTTAAAGA
GATGGCACATACATTTCCAGGTCGTATTTATCTGTCAGTTGATGCTTATGGAGAAGATATTAAAGTGAAC
GGATGGGAAGAGGACACAGAGTTAAATTTATTTAGTTTTGTGAGACAGTTATCGGATATACCTCTTGGAG
GCATTATATATACTGATATTGCTAAAGATGGCAAAATGTCCGGACCTAACTTTGAATTAACTGGTCAATT
AGTAAAGGCAACGACGATTCCTGTCATTGCTTCCGGTGGTATTAGACATCAGCAAGATATTCAACGATTA
GCGTCGCTAAATGTTCACGCTGCTATTATAGGAAAGGCTGCACATCAAGCATCTTTTTGGGAGGGGCTAG
AATGA
>MRSA100_1_65 # 70379 # 71137 # 1 # ID=1_65;partial=00;start_type=ATG;rbs_motif=GGAGG;rbs_spacer=5-10bp;gc_cont=0.369
ATGATTAAAAAACGTATCATTCCATGTTTAGATGTCAAAGATGGTCGTGTCGTTAAAGGGATTCAATTTA
AAGGATTAAGGGATATAGGGAATCCTGTTGATTTAGCAATATATTACAATGAAGCGGGTGCTGATGAATT
AGTATTTTTAGACATCTCTAAGACGGAAGAGGGTCATAGCTTAATGCTAGAAGTGATTGAACAGACAGCG
TCACGCTTGTTTATCCCTCTTACTGTAGGGGGTGGGATTCAAAGTCTCGATGATATTACCCAATTGTTAA
ATCATGGTGCAGATAAAGTATCATTAAATTCAAGTGCTTTAAAAAATCCACAGCTCATTAAACAAGCGAG
TGATAAATTCGGTAGACAATGCATCTGTATAGCAATTGATAGCTATTATGATCCTGAAAGAAAAGCACAT
TATTGTTGTACGCATGGTGGTAAAAAAATGACAAATATTAAAGTATATGACTGGGTACAGCAAGTAGAAC
AGTTAGGTGCAGGTGAGCTCCTCGTTACAAGTATGGGACATGATGGTATGAAACAAGGATTTGATATTGA
GCATCTTGCAAAAATAAAATCCCTTGTAAATATTCCAATCATTGCTTCTGGTGGTGGTGGCAATGCACAA
CACTTTGTAGAACTATTTAATCAGACGGATGTTTCTGCAGGTTTAGCTGCAAGTATATTACATGACCGAG
AAACGACGGTTCAATCAATTAAAGAAGTGATACGGCAAGGGGGTATAGCAGTAAGATGA
>MRSA100_1_66 # 71134 # 71766 # 1 # ID=1_66;partial=00;start_type=ATG;rbs_motif=AGxAGG/AGGxGG;rbs_spacer=11-12bp;gc_cont=0.341
ATGACCAAATATAAAATTGATTTTAGCAAAGGTTTAGTGCCAGCAATTTTACAAGATAATCAAACAAAAC
AAGTATTGATGTTGGGTTATATGAATCAAGAAGCTTTTGATAAAACGATAGAAGATGGTGTGGTATGTTT
CTATTCGCGGTCGAAACAACGTCTATGGACAAAAGGTGAAACATCTGGTCATACGCAACTTGTTAAAGAT
ATTCATGTAGATTGCGACAATGATACTATTTTAATTGATGTCATACCAAATGGACCAACATGTCATACAG
GCAGTCAAAGTTGTTTCAACACAGAAGTTCCATTTTCAGTGCAAACATTAGCGCAGACAGTTCAAGATAG
TGCCCAATCCAATAATGAAAAGTCATATACAAAATATTTATTAACAGAAGGTATAGAAAAGATTACAAAA
AAATACGGTGAAGAAGCTTTTGAAGTCGTAATTGAAGCAATTAAAGGTGACAAAAAAGCATTTGTAAGTG
AAGTAGCAGATGAACTTTATCATTTATTTGTCTTGATGCATGCGCTAGGCGTCGATTTTTCAGAAATTGA
GGCGGAATTAGCGCGTAGACATCATAAGCGCAATAACTTTAAAGGTGAACGACAAAATATCGAACAGTGG
TAA
>MRSA100_1_67 # 72856 # 74901 # 1 # ID=1_67;partial=00;start_type=ATG;rbs_motif=GGAG/GAGG;rbs_spacer=5-10bp;gc_cont=0.344
ATGATGAAAAGTCAAAATAAGTATAGTATTCGTAAATTTAGTGTAGGTGCATCTTCCATTTTAATAGCTA
CATTACTATTTTTAAGTGGTGGACAAGCACAAGCAGCTGAGAAGCAAGTGAATATGGGAAATTCACAGGA
GGATACAGTTACAGCACAATCTATTGGGGATCAACAAACTAGGGAAAATGCTAATTATCAACGTGAAAAC
GGTGTTGACGAACAGCAACATACTGAAAATTTAACTAAGAACTTGCATAATGATAAAACAATATCAGAAG
AAAATCATCGTAAAACAGATGATTTGAATAAAGATCAACTAAAGGATGATAAAAATTCATCGCTTAATAA
TAAAAATATTCAACGTGATACAACAAAAAATAACAATGCTAATCCTAGCGATGTAAATCAAGGGTTAGAA
CAGGCTATTAATGATGGCAAACAAAGTAAAGTGGCGTCACAGCAACAGTCAAAAGAGGTAGATAATAGTC
AAGATTCAAACGCTAATAACAATCTACCTTCACAAAGTTTAACAAAAGAAGCACCATCATTAAATAAGTC
AGATCAAACAAGTCAACGAGAAATTGTTAATGAGACAGAAATAGAGAAAGTACAACCACAACAAAATAAT
CAAGCGAATGATAAAATTACTAACCACAATTTTAACAATGAACAAGAAGTGAAACCTCAAAAAGACGAAA
AAACACTATCAGTTTCAGATTTAAAAAACAATCAAAAATCACCAGTAGAACCAACAAAAGACAATGACAA
GAAAAATGGATTAAATTTATTAAAAAGTAGTGCAGTAGCCACGTTACCGAATAAGGGGACAAAGGAACTT
ACTGCAAAAGCGAAAGATGATCAAACGAATAAAGTTGCCAAACAAGGGCAGTATAAAAATCAAGATCCTA
TCGTTTTAGTGCATGGTTTCAATGGGTTTACAGATGATATTAATCCTTCAGTGTTAGCTCATTATTGGGG
CGGTAATAAAATGAACATTCGCCAAGATTTAGAAGAAAATGGTTACAAAGCTTATGAAGCAAGTATAAGT
GCTTTTGGAAGTAACTATGACCGCGCAGTTGAACTTTATTATTATATCAAAGGCGGTCGTGTAGATTATG
GTGCAGCACATGCAGCAAAATATGGACATGAACGTTATGGAAAAACATACGAAGGAATTTACAAAGACTG
GAAACCAGGACAGAAGGTACACCTAGTTGGACATAGTATGGGCGGTCAAACGATACGTCAACTAGAAGAA
TTACTGCGTAATGGTAATCGTGAAGAAATAGAGTATCAAAAGAAACATGGTGGCGAAATTTCTCCACTAT
TCAAAGGTAATAATGACAACATGATTTCATCAATTACTACTTTAGGAACACCACATAATGGTACACACGC
ATCAGATTTAGCTGGTAATGAAGCTTTAGTGAGACAAATCGTATTTGATATCGGTAAAATGTTTGGTAAT
AAAAATTCAAGAGTAGACTTCGGGTTGGCTCAATGGGGTCTAAAACAGAAGCCAAATGAATCATATATTG
ATTATGTCAAACGCGTTAAACAATCTAATTTATGGAAATCAAAAGATAATGGATTTTACGATCTGACGCG
TGAGGGTGCAACAGATTTAAATCGTAAAACGTCGTTGAACCCTAACATTGTGTATAAAACATACACTGGT
GAAGCAACGCACAAAGCATTAAATAGCGATAGACAAAAAGCAGACTTAAATATGTTTTTCCCATTTGTGA
TTACTGGTAACTTAATCGGTAAAGCAACTGAAAAAGAATGGCGAGAAAACGATGGTTTAGTATCCGTTAT
TTCTTCTCAACATCCATTTAATCAAGCTTATACAAATGCGACGGATAAAATTCAAAAAGGCATTTGGCAA
GTGACGCCTACAAAACATGATTGGGATCATGTTGACTTTGTAGGACAAGACAGTTCTGATACAGTGCGCA
CAAGAGAAGAATTACAAGATTTTTGGCATCATTTAGCAGACGATTTAGTGAAAACTGAAAAGGTGACTGA
TACTAAGCAAGCATAA
>MRSA100_1_68 # 75236 # 76288 # -1 # ID=1_68;partial=00;start_type=ATG;rbs_motif=GGA/GAG/AGG;rbs_spacer=5-10bp;gc_cont=0.274
ATGAAAAAGATTAGACTTGAACTCGTATATTTACGTGCTATTATATGTGCAATTATTATTATCACACATT
TACTTACACAAATTACTTTAAAACATGAAAATATGGAGGGAGGATCCTTAGTATTACAATTTTACATTCG
TAATATTGTGATTTTTGGTACACCTTGCTTTATTATCTTGTCACAGTTACTGACAACCTTGAATTACCAA
AAAGTCACCTATAGATACTTAACTACACGCGTAAAATATATACTTATTCCTTACATATTAATGGGATTGT
TTTACAGTTATAGTGAATCATTATTAACAGATTCAAGTTTCAATAAACAATTCATTGAAAATGTCCTATT
AGGTCAATGGTATGGCTATTTTATCGTTGTTATCATGCAATTCTTTATTTTGAGTTATATCATTTTTAAA
ATTAACTATAACCTATTCAACAGTAAAATATTATTATTGTTATCTTTTATTTTACAGCAATCATTTTTAT
ATTACTTTACGAACAACACAGCGTTTCACGATACCGTGCTACACTATTATCCATTAAGTGAAAACACTAT
AATATTCGGATGGATTTTTTATTTCTTTTTAGGTGCATATATGGGTTATAACTACGAACGTGTATTAAAT
TTCTTAGAACGTTATTTAGTTATTATGATTGTATTAGCTGTAGCTACTTATTTTGTGTTTATTGCGTTAG
CAAATGGAGACTATTGGAACGTTACCAGCTTTTCATATTCATTAACACCATATAATAGTATTATGTTTAT
TGTTATCTTGGGTATTTGCACGCATTTTAAAACAATGTTATTTAATACGATTCAAATGATTAGTGCTTTC
TCATTCTTTATTTATTTATTACATCCAATCATTCTAGACTCATTGTTTGCATATACAAATATATTTGAGG
ATAATACAATGGTCTTTCTAGCGATATCACTACTATTCATTTTAGGGTTATGTATAGGTGTCGGTATGAT
ATTGCGTGAATTCTATATCTTTAGGTTTATTATTGGAAAACAACCATATAAATTGAACATTAATGCTTAT
TAA
>MRSA100_1_69 # 76275 # 77147 # -1 # ID=1_69;partial=00;start_type=GTG;rbs_motif=GGAG/GAGG;rbs_spacer=5-10bp;gc_cont=0.293
GTGAAGTATAGAAAATTAATAATTTTAGTGTTGAGTATCTTGATCATATTGCCTGTAAGCACACTGGATG
GTCATCATATTGCAAATGCAGATGACGATTCACCTAAAAAACTGAAATATAAAGAAAATAGTGCTCTGGC
ATTAAATTATCACCGTGTAAGAAAAGCGAATTTTCTGAATAATTTTATTTACTTCTTTTCTAGTAGTAAA
GAAATTAAAAATTATAGTGTTAGTCAATCACAATTTGAATCTCAAATAAAATGGCTAAAATCACATGATG
CTAAATTTTTAACCTTGAAAGAATTTTTATATTACAAGAAAAAAGGTAAGTTTCCAAAACGAAGTGTATG
GATTAACTTTGATGATATGGATGAAACTATTTATGAAAATGCTTATCCAATCTTAAAAAAATATAAAATA
CCGGCAACTGGGTTTATTATCACAGGTCATGTTGGGGAAGAAAACTTTCACAACCTCGATATGATTAGTA
AAAAAGAACTAAAAGAAATGTATAAAACTGGGTTATGGGAATTGGAAACACATACCCACGATTTGCATAA
CTTATCTAAAAATAATAAGTCAAAATTAATGAAAGCTTCTGAAGCTACAATCATAAAAGATTTAAACAAA
AGTGAAAAATATCTAACTAAAAACTTTAAAAAGTCGCAGAAAACTATAGCCTATCCTTATGGCTTGATGA
ATGACGATAAATTACCGGTAATCAAAAAAGCTGGGTTAAAATACGGTTTTTCATTAGAGGAAAAAGCAGT
CACTCCGAACTCCAATGATTATTACATCCCTAGAATATTAATTAGTGATGATGCTTTTGAGCATTTAATT
AAGAGATGGGACGGATTCCATGAAAAAGATTAG
>MRSA100_1_70 # 77144 # 77449 # -1 # ID=1_70;partial=00;start_type=ATG;rbs_motif=AGxAGG/AGGxGG;rbs_spacer=5-10bp;gc_cont=0.314
ATGGTCAAGCCCAGACAGAGGGAATACCCAACGCTAAAATCATCGCTAAATATTGTAAGAGAAACAGCAC
TTATCGCTATATCGTGTGTCTTTTGGATATATTGTTTAGTTGTTCTACTCGTTTATATTGGTACTATATT
TGAAATTCATGACGAAAGTATCAATACAATACGTGTTGCTTTAAACATTGAAAATACTGAAATTTTAGAT
ATATTTGAAACTATGGGCATTTTCGCGATTATCATTTTTGTATTTTTTACAATTAGCATATTGATTCAAA
AATGGCAGAGAGGAAGAGAATCGTGA
>MRSA100_1_71 # 77413 # 78651 # -1 # ID=1_71;partial=00;start_type=TTG;rbs_motif=GGA/GAG/AGG;rbs_spacer=5-10bp;gc_cont=0.342
TTGCAATTTTTTAACTTTTTGCTTTTTTATCCTGTATTTATGTCTATTTACTGGATTGTCGGTTCAATTT
ATTTCTATTTTACCAGAGAAATTAGATATTCATTGAACAAGAAGCCTGACATAAATGTGGATGAATTAGA
AGGCATTACATTTTTACTTGCCTGTTATAACGAAAGTGAAACGATTGAAGATACGTTGTCTAATGTTCTT
GCACTCAAATACGAGAAGAAAGAAATTATTATCATTAATGATGGAAGTTCAGATAATACAGCAGAACTCA
TCTATAAAATCAAAGAAAATAATGACTTTATTTTCGTCGATTTACAAGAAAACAGAGGTAAAGCCAACGC
ACTCAATCAAGGCATTAAACAGGCTTCATATGATGATGTAATGTGCTTGGATGCAGATACTATCGTTGAT
CAAGATGCACCATATTATATGATTGAGAATTTCAAACATGATCCAAAACTTGGTGCAGTTACAGGTAATC
CTAGAATTCGAAATAAGAGTTCTATTTTAGGTAAAATTCAAACGATAGAATATGCAAGTTTAATTGGCTG
TATTAAGCGAAGTCAGACACTTGCTGGCGCAGTCAATACTATTTCGGGTGTCTTCACTCTATTTAAAAAA
AGTGCAGTTGTCGACGTTGGCTACTGGGATACTGATATGATTACCGAAGATATTGCAGTTTCTTGGAAAT
TGCATTTACGTGGATATCGTATTAAGTATGAACCGCTTGCCATGTGTTGGATGTTGGTTCCAGAAACATT
GGGAGGTCTTTGGAAGCAACGCGTGAGATGGGCTCAAGGGGGACACGAAGTATTACTACGAGACTTTTTT
AGCACAATGAAAACGAAAAGGTTTCCTTTATATATTTTGATGTTTGAGCAAATCATCTCAATTTTATGGG
TATATATAGTGCTTCTATATTTAGGCTATTTGTTCATAACAGCAAACTTCTTAGACTATACATTTATGAC
ATATAGTTTTTCAATATTTCTACTATCATCATTTACTATGACTTTTATAAACGTTATTCAATTTACAGTC
GCACTCTTTATTGATAGTCGCTACGAGAAAAAGAATATGGCTGGACTCATATTTGTAAGTTGGTATCCGA
CAGTATACTGGATTATTAACGCAGCAGTAGTTCTTGTCGCATTTCCAAAAGCATTAAAACGTAAGAAAGG
TGGTTACGCAACATGGTCAAGCCCAGACAGAGGGAATACCCAACGCTAA
>MRSA100_1_72 # 78815 # 79375 # 1 # ID=1_72;partial=00;start_type=TTG;rbs_motif=AGxAGG/AGGxGG;rbs_spacer=5-10bp;gc_cont=0.276
TTGAAGGATAAGATTATTGATAACGCAATAACCTTATTTTCAGAGAAGGGGTATGACGGTACAACACTTG
ATGATATAGCTAAAAGTGTAAATATAAAGAAAGCGAGTTTATATTACCATTTTGACTCGAAAAAAAGTAT
TTACGAACAAAGTGTTAAATGCTGTTTTGATTACCTTAATAATATTATTATGATGAATCAAAATAAATCG
AACTATTCAATTGATGCTTTATATCAATTCTTATTTGAGTTTATTTTCGACATCGAAGAAAGGTATATTA
GAATGTACGTTCAATTATCTAATACGCCTGAGGAATTTTCTGGAAATATTTACGGACAAATACAAGATTT
AAATCAATCATTAAGTAAAGAGATAGCAAAATTCTATGATGAATCAAAGATAAAGATGACAAAAGAAGAC
TTTCAGAATTTAATATTGCTGTTTCTTGAAAGTTGGTATTTGAAAGCATCCTTTTCGCAAAAATTTGGAG
CAGTGGAAGAAAGTAAAAGTCAATTCAAAGATGAAGTGTATTCGCTACTAAATATATTTTTGAAGAAATA
A
>MRSA100_1_73 # 80224 # 80886 # 1 # ID=1_73;partial=00;start_type=ATG;rbs_motif=GGAGG;rbs_spacer=5-10bp;gc_cont=0.290
ATGAAAGAAAAGTTTGATTTAGTAAAACTATTAAATATTCTAAAGAAGAATATTAAATTATTGCTTATTT
TACCGGCAATATGTCTTGTAGTAAGTACGGCATTAACCTTCTTTGTTATGCCTGACAAATATACTGCTTC
TACTCAAATACTAGTGAACATGAAAAAGTCCTCAAGTGATTTAGCTTTCCAAAATGTTCAAAGTAGTTTG
CAGTCTGTTAATACATATACGGAAATTATCAAAAGTCCAAGAATTCTAGATAAAGTATCTAGAGAGTTTG
ATGGTCAGTATTCAACAGCTGAGTTGAATTCGTTTTTAAAAGTAACCAATCAAACAAACTCTCAGATTAT
TACTGTATCAGTTACAACTGGGAATAAATCTGAATCTGACAAAATTGTTAATAGAATATCTAAAGTTTTT
GCACATGATATGCCTAAAATTATGAGTGTTGATAATGTTACGATACTTTCCTCAGCACATGATAATGCTG
TAAAAGTATCTCCAATAGTATCTGTCAACTTAGTGATCAGCATTATTGTTGGTATTGTTTTAGCAATATT
GATTATTTTCTTAAAAGAATTATTAGATAAGCGTATTAAGACAGAAGAAGATGTTGAATCGCAACTAGGA
TTACCTATTTTAGGTTCAATACAAAAATTTTAA
>MRSA100_1_74 # 80903 # 81595 # 1 # ID=1_74;partial=00;start_type=ATG;rbs_motif=GGAG/GAGG;rbs_spacer=5-10bp;gc_cont=0.358
ATGACGAATACACGAAGAAGTACATCAAGTTTAATTGTCCATGAACAACCAAAGTCACCTATTAGCGAGA
AATTTCGAGGCATAAGATCAAATATTATGTTTGCAAATCCTGACAGTGCAGTTCAAAGCATTGTAATCAC
TTCAGAGGCACCAGGCGCAGGTAAGTCTACAATTGCAGCAAATTTAGCAGTTGCATATGCGCAAGCAGGT
TATAAAACACTAATCGTAGACGGGGATATGCGTAAACCTACGCAGCATTATATTTTTAATTTGCCAAACA
ATGAAGGCCTATCAAGTTTATTGCTAAATTGGTCAACTTATCAAGACAGTATTATCTCAACTGAAATTCA
AGATTTAGACGTCTTGACGTCTGGGCCAATCCCACCGAATCCGTCAGAGTTAATTACATCAAGGGCATTT
GCAAATTTGTATGACACATTATTGATGAATTATAACTTTGTCATTATCGATACGCCACCAGTGAACACAG
TTACAGATGCGCAATTATTTTCAAAGTTTACCGGCAATGTTGTCTACGTAGTTAATTCGGAAAATAATAA
TAAAGATGAAGTTAAAAAAGGAAAAGAACTTATTGAAGCAACAGGTGCTAAATTATTAGGTGTAGTCTTA
AATAGAATGCCTAAAGATAAAAGTGCTAGTTACTATGCATATTATGGGACTGATGAATCATGA
>MRSA100_1_75 # 81592 # 82359 # 1 # ID=1_75;partial=00;start_type=ATG;rbs_motif=GGA/GAG/AGG;rbs_spacer=5-10bp;gc_cont=0.322
ATGATTGATATTCATAACCATATATTAGTTGATATAGATGATGGTCCTAAAACAATTGAAAAGAGTATTG
CACTATTAAAGCAAGCTAAGGATGAAGGTGTAACAAGTATTGTAGCGACACCTCATCATTTGCATCCGAG
ATATGATAATACATTTCAACAAGTGCTTGTGAAATTGGCGGAGTTAAGAACGCATCCAGAAGTTCAAGCA
TTGGATATTAAATTATTTCCCGGGCAAGAAATTAGAATTACAGATTCGATTCTGAAAGGCTTAGATAATG
GTAGTATTCAAGGTATTAATCGTTCGAAATATTTATTAATTGAATTTCCAACGGGCGAAGTACCACATTA
TACAAAACAATTGTTTTTTGAAATACAATCGAGAGGCTACATACCAATCATTGCACATCCTGAAAGAAAT
AGAAGTATCGCCAAAAATCCAGAAATATTATATGAATTGGTTGCAAATGGGGCATTGAGTCAATTAACAT
CGAGTTCTTTAGTTGGTGGATTTGGTAAAAACATTCAAAAGTTATCATTACAATTTATAGAATGTAATTT
GGCTCATTTTGTAGCTTCAGATGCACATTCATGTGACCAAAGACCATTTTTGATGCAAGAATTATTTCAC
AATCATAAATTGAAGAAATATTCGAATGATATTGAAGCATTACTTCGAAATGCCAGTTCAGTAATCAATG
ATAATTTTGTTTATTTAGACAGACCGACTAAGCCAGGAAAAGTGAAGTCGTTTTTGAAATGGTTTTAA
>MRSA100_1_76 # 82594 # 83094 # 1 # ID=1_76;partial=00;start_type=ATG;rbs_motif=AGGA;rbs_spacer=5-10bp;gc_cont=0.329
ATGGTATTAAGAAAAGTAATCATGCAGGACTTAGATCAAATTATTGCACTTGAAAATATTGGTTTTTCAC
CGGAAGAAGCTGCAACACGAGAGGCATTGAAATTGAGAATTGAACAAATTCAAGAAACTTTTATTGTAGC
TGAAAAGAATGATGAAGTAATTGGATACATCAACGGTCCAGTCATAAAAGAGCGTTACATTAGCGATGAT
TTATTTAAAAATGTCTCCATAAATAATAGTGAAGGTGGCTATATTAGTGTGTTAGGTCTTGTTGTAGCAC
CAAATTATCAAGGTCAGGGTATTGCAGGTCGCTTACTAAACTATTTTGAAACTCTTGCTAAGAATCATCA
TCGACATGGTGTAACGTTAACATGTCGAGAATCATTAATTTCATTTTATGAAAAATATGGGTATCGTAAT
GAAGGTGTATCAGAATCATGTCATGGCGGTATTAAATGGTATAACCTTGTTAAAAATATAAAAAAGGATG
ATGAGGTGTAA
>MRSA100_1_77 # 83097 # 83573 # 1 # ID=1_77;partial=00;start_type=ATG;rbs_motif=GGAG/GAGG;rbs_spacer=5-10bp;gc_cont=0.350
ATGGTAGTTGTTTATGTAGCAGGAGGGTGTCTATGGGGTGTTGAAGCATTTTTTGCAACAATACCTGGAA
TTATACATACAGAAGCAGGAAGAGCAAATGGAAGAAGCTCTAAATTAGACGGTCCGTATGATGGTTATGC
TGAATGTGTCAAACTTCATTTCGATGATCGTATGTTAACAATTACAGACATTATGAATTATTTATTTGAA
ATCATTGATCCTTACAGTGTGAATCAACAAGGAAATGATATTGGAGAAAAGTATCGAACGGGTTTATATA
GTTGTGTAGATGACCACTTAATTGAAGCGCGTCAGTTCATTGAACGACGTAAAGACAGAGATCAAATTGC
AGTGGAAGTCTTACCGCTGTCTAACTACATTAAAAGTGCTGAAGAACATCAGCAACATTTAGAAAAATAT
CCAGAAGATATGCATATGTGTCATATTTCAAAAGATTTGCTAAATAAATACAAGTGA
>MRSA100_1_78 # 83652 # 84263 # 1 # ID=1_78;partial=00;start_type=ATG;rbs_motif=GGAG/GAGG;rbs_spacer=5-10bp;gc_cont=0.350
ATGTATACGTTTGATGCACAATCATTAACTGCTAGAGAAAACTATAAATTATTAATTGGTTCAATTATTC
CACGACCTATAGCATTTGTTACAACATTAAATCAAGATGCATCAGTAAATGCAGCACCATTTAGCTTTTT
TAATATTGTTAATAACCATCCGCCAATGGTTGCTATTGCAGTTCAACGTGCAGGAGGTAAGAGAAAAGAT
ACTGCCTTGAATATAGAACGGACTGGAGACTTTGTTGTGCATATTACAGACGAAGATAATGTTCAAGATA
TTAATGAGACTGCAGCGCCGTTAGCATATGGTGACAGTGAGTTGAGTCGTACAGGATTATCACTTTTAAC
ATCTACAACGATTAAGACGCCAGGAATTAAAGACGCGAAAATGAGATTCGAATGTAAACTATCGCAAATG
ATATTGCTTGGAGATGTATTAGATGGGGCTGATTTAATAATAGGTGAAATTGTAACTTATCATATTGATG
ACAGTATTTATGAGGGTGATTTTAAAATCAATCCACACGCATTACAGGCTGTTTCTCGTTTAGCCGGAAA
TGATTATGCTAAATTAGGGGGAATATTTACGATAAAGAGACCAGAAAAATAA
>MRSA100_1_81 # 85150 # 85578 # -1 # ID=1_81;partial=00;start_type=ATG;rbs_motif=None;rbs_spacer=None;gc_cont=0.310
ATGAGCGAAAAACTTCAAGTAAAACAAGAATTTAACGGCGTTACAAGGCAATACTTGAATTTCAGAACAG
ATAGTATCGATGATCTGGATAAGTTCAAAAAAGAATTCAAACCTGTTATGCACTTAAAAGGTGATGCATT
CAATCAACAGTTACAATCTTTGATTAACAAATATCCACAAATACAAAAAAATATGAAATCAGAGTTCATT
GCTTATTATGATAAAGAAAAAAATAGAGAAACAGTAAAAAACTATGCTTGGAACCTTCAAAAATCTATAA
ATGACATTATGCAATCATATCCTAGCACAAAATTTGTACAGTTTTATAAAGATGATGTTTCCCCGTCAAT
GGTAGATGGAAATGGCCGTTTAAAATCGGATACTAATGTAATTTCCATCGAGGGAGGAAAGTATGATGAG
AACAAATAA
>MRSA100_1_82 # 85844 # 86536 # 1 # ID=1_82;partial=00;start_type=ATG;rbs_motif=GGA/GAG/AGG;rbs_spacer=11-12bp;gc_cont=0.381
ATGAATTATTCGCCAAAACAAGGTGTAAGAAGTCATGGTTTACCGCACGACCCATTTAAAAGTAGTACAG
TACCTCGTCCAATAGGTTGGATTTCTACTGTATCGAAAGATGGGAAAGATAATTTAGCGCCTTATAGTCA
GTATCAAAACTTAACTTGGGATCCGCCTATGGTTATGTTCGCAGCAAATCAATCTGTTCTTGGTGATCAT
GAGCGTAAAGATACAGTAAAAAATGCAGAAGAGACAGGGTGGTTTGTATGGAACATGGCCACGTATGATT
TAAGAGAAGCTGTTAATTTATCGTCGAAGGCACTACCACCTGAAGAGGATGAATTTGAATATGCAGGTGT
GACGAAAGAAGCATGTATAGAAGCACCAGGTTATCGAGTCAAAGAATCGCCAGTACATTTTGAATGTGAG
TACGTTCAAACGATTCGTATTCCGACAGGAGACCCAGTATCTACCGTAGATATTGTTATAGGAAGAGTTG
CCCAAGTTCATATTGACGATAAGGTTATTCTTGATAATGGTAAATTGGACATTAAGTCGATTAAACCTAT
TGCCAGATTAGGATATTACGATTACACAGTAGTGAATGAGATATTTGAAATGAAAGCACCTGCAGCTTCT
AAAGAAGAGTTAGCAGGTTTAGAAGGAAGAAATTTCGATAATCAATCAGATGAAAAGAGATAA
>MRSA100_1_84 # 94025 # 95236 # 1 # ID=1_84;partial=00;start_type=ATG;rbs_motif=GGAG/GAGG;rbs_spacer=5-10bp;gc_cont=0.286
ATGTTAAAACTTTTACAACAATACGAATATAAAATTATATATAAACGTATGCTATACACATGTTTTATAT
TATTTATTTATATATTAGGTACAAACATTTCCATCGTTTCCTATAACGATATGCAAGTAAAACATGAGTC
ATTTTTTAAAATAGCTATTTCTAATATGGGTGGAGACGTTAATACTTTAAACATTTTCACTTTAGGATTA
GTTCCGTGGTTAACATCAATGATTATCTTGATGCTGATTTCTTATCGGAATATGGATAAATACATGAAAC
AAACAAGTCTTGAGAAGCATTATAAAGAGCGTATCTTAACATTAATTTTAAGTGTGATTCAAAGTTATTT
TGTGATTCATGAATATGTTTCGAAAGAACGTGTTCATCAAGACAATATTTACTTAACAATATTGATTTTG
GTTACTGGAACGATGTTATTAGTTTGGTTAGCTGACAAAAATAGTCGTTACGGCATCGCAGGACCAATGC
CGATTGTAATGGTTAGCATTATTAAATCAATGATGCATCAAAAAATGGAATATATAGATGCAAGTCATAT
TGTGATTGCGTTGTTAATCATCCTTGTGATAATCACATTGTTTATCTTATTATTCATTGAATTAGTAGAA
GTGAGAATACCATATATCGATTTAATGAACGTTTCCGCAACAAATATGAAATCTTATTTATCTTGGAAAG
TTAACCCTGCAGGCAGTATTACTTTAATGATGAGTATTTCAGCATTTGTTTTCTTGAAAAGTGGCATTCA
TTTTATTTTATCTATGTTTAATAAAAGCATATCAGATGACATGCCAATGCTGACATTTGATAGTCCAGTA
GGTATTTCAGTATATTTAGTGATTCAAATGTTATTGGGTTATTTTTTATCGAGATTTTTAATCAATACTA
AACAAAAATCCAAAGATTTCTTAAAGAGTGGCAATTATTTTTCAGGAGTTAAACCTGGTAAGGATACAGA
ACGTTATTTAAATTATCAAGCAAGACGCGTATGTTGGTTTGGATCGGCATTAGTTACAGTCATTATTGGT
ATACCGCTTTATTTCACATTGTTTGTACCGCATTTATCTACTGAAATTTATTTCTCAGTACAACTGATTG
TATTAGTTTACATCAGTATTAATATTGCAGAAACAATTCGTACATATTTATATTTTGATAAATATAAGCC
ATTTTTAAACCAGTATTGGTAA
>MRSA100_1_85 # 95247 # 96800 # 1 # ID=1_85;partial=00;start_type=ATG;rbs_motif=AGGAGG;rbs_spacer=5-10bp;gc_cont=0.340
ATGAAATACTTTATTCCAGCTTGGTACGATGACCAACGATGGTGGCAAGACACGACTGTGCCGTATTATC
AACTACAAAATAAGACGGAATTTGACGATATGATTAGTTTAATGGGAATGCACCTTGAAAATGACTTAGA
TTATCAACTGATTGTTCTCAATCATGCACCAAATTTAAGAACATTTTTACATCGATATGACTTATATGAA
ACAAAGTATTCGTCTGTGTTTGATGAAATTCAAGGATTCAGTCACCATGCGCCACAAGCGATTAATTATC
ATCACTTAAAATGGCCGGATGATGTTGAGTTTGTGTACACGCCGTATTTATTAAAATGTGTGACGAGTGA
ACAGACCTATACAAATATTTATTTTAGTCAAGAAGGGTATTCAATTTGGTTTGAAGAATTTGAAAGAGAT
CAGTTACAACGGCGTTATATTTTTGATGACAGAGGTTATTTATCAGCGATACGTTATTTTGATGATCAGG
GAGAGGCTTCTTACCAACAATATTTAACGATTAATGGAGATTGTGTACTTCATGAAGATTTGAAAAATGG
CAGAGTCACTGTATCAAAAAGATATCAACATCACTATCAACAAACAGAATATAACAATATGGCTCAACTA
ATTGAAGAAAAATTTCAAGCAATGATTGCACAACAAATACATGAAGATGATCATGTGATTGTGGCTTCAG
ATGCTAGGCACAATCGACAAATAGCCAATCATATTCCAGCGAAATTGTTAAGTTATTCATTTTTTAAAAA
TAGAAATGAAACTGTGTCAGATGAGGAATATCAATCTATCGTAAAGAATGCCCATTTAATTGTTGATAGT
GTGCAACTAGAACGTGATTTAATTAGTCATCAAGAGAAGTATCAGCGGGAGAATACAATGATTCGAATCA
CACCATTTGAAACGAGACAATCACCTAATATAAGTAGTCAATTGATGGAAACATTTATAGGTGTATGGAT
AGATGGTATGAGTGACGCTGATTTGCAACAAATGATGCAACGACTTGTGGATTATATCGCACAGGAAGAT
TATTACCGTTTAATTTTATTATCGCGCCATCAAAATGACATACCGATGTGGCTTCGTGAATGTATTACGT
CGGTAAATGAGGAATACCAAGCTAAACAGAATGCGGATGTTAATGTTTCAGCATTAATGACACCTGAAGA
TCAAGATGACATCATTGCTGTTAAGACGATACATGCTGAACATGATGTTGTAGAAGCATTGCGGACGTTG
CGACTTGTGATAGATATGTCAAAAGAACCTGATTTGTATTTACAAATTAGTGCAATTAGCGCTGGGATTC
CACAAATTAATGGTCAACAAACAGATTACGTCTCTGATTATGACAATGGCCGTATTATAAATACAGTTGA
TGAATTAGATGATGCGTTAAATTATTATTTATTTTATTTGAAAAATTGGAATTATGCGTACGCCTATTCT
TTAAAATTAATAGATGCATATGCTTCTAAGAATATTATTAATCAGCTCGATGAGTTAATAGAAGGTGAAA
ATGATGCCACGTAA
>MRSA100_1_86 # 96787 # 98358 # 1 # ID=1_86;partial=00;start_type=ATG;rbs_motif=AGxAGG/AGGxGG;rbs_spacer=5-10bp;gc_cont=0.361
ATGATGCCACGTAAATTTAGAGTTTTGCAAATTGGAGGAGACGATTTAGAACCTATTTTTCAACACAAAA
AAGGTGTGAGTTGGGATTACTTCGATATTGGATTGTTTGAATTTGATAGTGGTTATGTAGAGGCTATTGA
AGCGATTGTTGAAGCAGAAGGGCGCTTTGATTTTATCTATATTCAAGCACCATACTCGGAGACATTAACG
AATTTATTACAAATGATAAGCGAACCATACAATACGTATGTTGATGAATCATTTTGGTCAGTTGAATATG
AACAAGACGAAAATGTCCAAAAATACGTTGTTCAACCATTACATTACCGGAATATTGAAGAACGTAATAA
TAAATTAGAGGCAGTTAGCTTCTCAGGACAGTATGGAGATAAAGTTTCCCCTAAGTTAGCACTTGTGCAT
CCGAATTTTAAAGTAGATGTCGTATACCAAGGTAATTCAGAGCTCACGTTGAGTGGAGAATTTGGAAAAG
AATTTAAACCTATCGCATCTTGGCAAAATAATCTCGTTTACGATAAAGATAAAGTCATTCAAATATGGCC
AGAATTTGATATTGATGGTGCGGTCGAGTTGCAATATACATTTAGATTGATTCAGACTGGCGCTGATGGT
GCATTAATTGAACAAATCATATTAACTGATGATATGTTAGACAGTCCTTTAGAGATACCTGCGAAACCAT
TTGATGCTTATATAAGTGTAACTGTTAAGGCGCGTGGGAACGGGACGGTACATTTAGGACCTATACACAA
ACGATGGTCTAGATTAGACATGGGTCAATTTTTACTTGGTGGTAGTCGTTTCGTAGATAGTCAACGACAG
GAATTTATTTATTATTTCCACCCTGGTGATATGAAACCGCCACTAAACGTATATTTTAGTGGTTATCGAA
CAGCGGAAGGTTTCGAAGGATATTATATGATGAAACGTATGAATGCACCGTTTTTACTTATCGGCGATCC
TCGTGTTGAAGGTGGTAGCTTTTATATCGGTTCATCTGAATATGAACAAGGTATTATCAATGTTATTGAC
GAGACATTAGAAAAGCTGAATTTTAAATCACATGAATTAATATTATCTGGTTTATCTATGGGTTCATTTG
GTGCCTTGTATTATGGTGCTCAGTTAAATCCTCAGGCAATTATTGTTGGTAAACCACTTGTTAATATTGG
AACGATTGCTGAACATATGCGATTACTTAGACCGGAAGAGTTCGGTACAGCATTAGACGTCCTGGTGTCT
AATGAAGGTGATACATCTCAAGCGTCGATAAAGGCATTAAATCAAAAATTTTGGCAAACATTTCAAAAGA
AATCATTGTCACAAACTGTTTTTGCCATAGCATATATGCAACATGATGATTATGATCCACATGCATTTCA
AGAGCTATTACCTGTATTGACAGCACACCAAGCAAGAGTGATGAATCGCAGTATTCCTGGGCGACATAAT
GATGATTCACCTACCATTGCAAGTTGGTTTGTTAATTTTTACAACATTATTTTGGAAGACAAGTTTGGGA
GAGTTCAACATGCTGAAAAACAAAACATTTAA
>MRSA100_1_87 # 98336 # 99295 # 1 # ID=1_87;partial=00;start_type=ATG;rbs_motif=GGAG/GAGG;rbs_spacer=5-10bp;gc_cont=0.326
ATGCTGAAAAACAAAACATTTAAAGTTACTTGGAATTATATTTCACAAACTACATTTATGTATGGCTCTA
AAGTATCATTTTCAAATGGTGAAGTGACTTTTATAAATCCTTTGATGCCCTCTGGATTACCGATTCATGA
GTGGTTGATGTTAAAGCAATTTTCAAAATATAAAAGTGCGCCAAGTTTACCAATTTTGCGTAGAGGACAG
CATTATAAATTGCATTTTGATTTTGATGCAACGCCTGCTGGTTCAGTGTATTTTATCATCATTTTTTATA
ATAAAAATGGCACAAAACTAAGTACTGAGATTGTAAAGTCAAATAGTATTACGATTCAATATCCTGATGA
AGCCTATGCTTATAAAATAAAAATGATGAATGCAGCATCGACGAGTCTAATATTTAGATGTTTAACAATT
ACAGAGATGACGCATCAAGATGATTTAGAGTATAAAAGCATGCGGGTGACGAAGATAGACGATAACCAAT
ATGGAAATGATAGGATCAATGTCATTATTGCAGAACCATCTGACACCTATCCAACTATTTCGAATGATTT
TTTGAAACTGTTTGGTCATGTTTGGCTCGTTGAACGTTGGATGGACGACGATATCAAGGAAAATATTAAG
CAACTAAAGGATGATTTGCAAAGTCAAGATACCCTAACGGCTATTAATTTGATTAGTTATGGGTCAAAGT
CAAATGTTTTTGCAACTTATGTCGCTCAGCATTTAGATTGCAAAGTATATCGTACAAGCCATGAAGATGA
TGATTTAAAAGAATGGCTTACAGAACATGTCCCAGGAAATAATGAACTAAAAGATACAAATGTCGAGTTT
TATTTTAAAGAAGAGCAAGACAACCATCTAAATTATATGTCACGTTTAATGAATCCAGTACGATTTTTAG
ATTACTTAGATGTATCGAAACTGAATGGTGGGGAAGTAAATGAAACATAA
>MRSA100_1_88 # 99285 # 101675 # 1 # ID=1_88;partial=00;start_type=ATG;rbs_motif=GGxGG;rbs_spacer=5-10bp;gc_cont=0.341
ATGAAACATAAACTAGATGTTACGATAAACGAATTAAGACTAAAGTCGATTAGAAAAATAGTGAAACGCA
TCAATACATGGAGCGATGAAGTTAAATCATATTCTGATGATGCGTTAAAACAAAAGACAATAGAATTTAA
AGAACGTTTAGCATCAGGAGTTGATACACTAGATACATTGTTACCTGAAGCTTATGCAGTGGCACGTGAA
GCGAGCTGGAGAGTATTAGGTATGTATCCTAAAGAAGTTCAGTTAATCGGAGCGATTGTATTGCATGAAG
GTAACATTGCGGAGATGCAAACAGGCGAAGGTAAAACATTAACGGCAACGATGCCTTTATATTTAAATGC
TCTTTCGGGAAAAGGAACATATTTAATTACAACGAATGATTATTTAGCGAAGCGAGATTTTGAAGAGATG
CAACCATTATATGAATGGTTAGGTTTAACTGCTTCATTAGGTTTTGTTGATATTGTGGATTATGAGTATC
AAAAAGGGGAAAAACGTAATATATATGAACATGATATTATATATACAACTAATGGACGTCTCGGTTTTGA
TTATTTAATTGATAATTTGGCTGATAGTGCGGAAGGGAAATTTTTACCACAATTAAATTACGGTATTATT
GATGAAGTGGATTCAATCATTTTAGATGCTGCTCAAACACCATTAGTTATTTCGGGTGCACCAAGATTAC
AATCAAATCTATTTCATATTGTGAAAGAGTTTGTAGATACATTGATTGAAGACGTGCATTTTAAAATGAA
GAAGACCAAAAAAGAAATATGGCTGTTAAATCAAGGTATTGAAGCGGCACAATCATACTTTAATGTTGAA
GATTTATATAGCGAACAAGCGATGGTCCTAGTGCGTAATATTAATTTAGCACTGCGCGCACAATATTTGT
TTGAATCTAATGTCGATTACTTTGTATATAATGGTGATATTGTTTTAATTGACCGTATTACAGGTCGTAT
GTTACCGGGAACTAAGTTGCAAGCTGGACTTCACCAAGCTATTGAAGCGAAAGAAGGTATGGAGGTTTCA
ACAGATAAAAGTGTTATGGCAACAATTACCTTCCAGAATTTATTTAAACTTTTTGAATCATTTTTAGGTA
TGACAGCTACAGGAAAATTAGGCGAATCAGAGTTCTTTGATTTGTATTCAAAAATAGTCGTACAAGCACC
AACTGATAAAGCGATTCAACGTATCGATGAACCAGATAAAGTGTTTCGTTCAGTTGATGAGAAAAACATC
GCGATGATTCATGATATAGTTGAACTTCATGAAACGGGGCGACCGGTTTTACTCATAACGAGAACTGCTG
AAGCGGCTGAATACTTTTCGAAAGTATTATTCCAAATGGATATTCCTAATAATTTACTCATTGCGCAAAA
TGTTGCAAAAGAAGCGCAGATGATAGCTGAAGCAGGGCAAATTGGTTCCATGACTGTTGCGACTAGTATG
GCAGGTCGAGGCACAGATATTAAACTTGGTGAAGGTGTCGAAGCATTAGGTGGATTAGCTGTTATTATTC
ATGAACATATGGAAAATAGCCGTGTAGACAGGCAATTACGTGGTCGTTCTGGTAGACAAGGGGATCCGGG
ATCATCTTGTATATATATTTCACTAGATGATTATTTAGTTAAGCGATGGAGCGATAGTAATTTAGCGGAA
AATAATCAATTATATTCATTAGATGCACAACGATTATCGCAAAGTAATTTGTTTAATCGCAAAGTTAAGC
AAATTGTAGTTAAAGCGCAGCGTATCTCGGAAGAACAAGGGGTTAAAGCTCGTGAAATGGCTAATGAATT
TGAAAAAAGCATTAGTATACAGCGAGATCTTGTATACGAGGAACGCAATCGAGTTTTAGAAATAGATGAT
GCTGAGAATCGAGATTTTAAAGCGTTAGCTAAAGATGTATTTGAAATGTTTGTAAATGAGGAAAAGGTGC
TAACAAAATCGCGTGTTGTCGAGTATATTTATCAAAATTTAAGTTTCCAATTTAATAAAGATGTGGCTTG
TGTTAATTTTAAAGATAAGCAAGCAGTAGTGACATTTTTATTAGAGCAATTTGAAAAGCAATTAGCTTTG
AATCGTAAAAACATGCAAAGTGCATATTATTATAATATTTTCGTTCAAAAAGTCTTTTTGAAAGCAATTG
ATTCATGTTGGTTAGAACAAGTCGACTATTTACAACAATTAAAAGCAAGCGTTAATCAACGACAAAATGG
GCAACGTAACGCTATTTTTGAATACCATAGAGTTGCATTAGATTCATTTGAAGTTATGACACGAAATATC
AAAAAAAGAATGGTGAAAAATATTTGTCAAAGCATGATTACATTTGATAAAGAGGGTATGCCAGTTATAC
ATTTTCCATAA
>MRSA100_1_89 # 101693 # 103201 # 1 # ID=1_89;partial=00;start_type=ATG;rbs_motif=GGA/GAG/AGG;rbs_spacer=5-10bp;gc_cont=0.344
ATGACAATATATAATATAAACTTTGGTATAGGCTGGGCGAGTAGCGGTGTTGAATATGCACAAGCTTACC
GTGCTAAATTATTGAGACGTACAAATCAAGACACTAAATTTGTGTTTTTAGATTTTATACAGTCAGAGAA
CATACAGACATTAACGCAAAACATTGGGTTTAAAGATCAAGAAGTTATTTGGTTGTATCAGTATTTTAGT
GATATTTCTATAGCACCAACAACGTACACGTTAGATGACATTGAACGTGAGCTTGGTCATGAAATTAGTT
TTAGAGAAAGAAATGGTAAGATAGTCCGTCTATATTTTAATGGGAAATCATCATTTGTAACATGTTATCT
ACAAAATGAACAAAAAGATGTTGTGGATCGTGCAGAATTTGTAATTAATAGTATGTTAGTACGTAAAGAT
TTTTATAGTTATACGCGTATATTTTCTGAGTATTATGCACCAGCTGATAATAAAGCGAAATTATATATGC
GACAATTCTATAATGAAGATGGTTCCATCGCTTATAACGAATATATTGATGGAGACAGCTATATATATGT
GTTTGAAGATGCGGTGTTGTATAACAAAACGGAATTTATTGCATACTTTTTACAACGATTGAATTTAACC
CGAGACGATATTGTCATATTAGACCGCGCTTCTGATATTGGTCAGGCTGTTTTGCAGCATAAAGGTGATA
GTAAAGTTGGTGTTGTGATTCATGCTGATCATTATAGTAATAATATGATGAGCGAGCAGCATATACTATG
GAACAATTATTATGAATATCAATTTTCAAAAGCTAAATACATTGATTTCTTTATTACAGCAACAGATATT
CAAAATCATATGGTTTGTCGACAATTTGAGCAATATCAAGGTTATCGTCCACGTGTCTATACTATTCCGG
TGGGAAGCATTGATGCGTTATCATATCCTAAATTATCAAGAAAGCCATATGCGATGATTAGTGCATCTCG
TTTAGCAAATGAGAAACATATTGATTGGCTTGTCAAAGCGGTTATCGTGGCTAAACGACAAGTGCCAGAA
TTAACATTTGATATTTATGGAGAAGGTAGCGAGAAGACGCGACTGCGTAAAATTATTGATACACACCGCG
CACAAGATTATATTCGTTTACTAGGGCATGTTAAACTTGATGAAATTTATAATGATTATGAGTTATTTCT
TTCTGCATCAACTAGCGAAGGTTTTGGGTTAACACTAATGGAAGCGGTAGGCTCAGGACTAGGTATGATT
GGATTAAATGTGAATTATGGTAACCCAACCTTTATTCGAGATGGGGAAAATGGCTACTTGGTACCTTTTG
ATACCGACGAAGATAGTGTGGATGATGTTATCGCAAAACTAGCTCATGCCATTGTAATGTATTTTAACAA
TGGTCCCCAGGCACCACATGACATCTCTTATGAAGTGGCACAGCAATTTATGACTCAAGATATTATTTTA
AAATGGGAAACATTAGTTCAAGAGGTGCTACATGATTAA
>MRSA100_1_90 # 103194 # 104552 # 1 # ID=1_90;partial=00;start_type=ATG;rbs_motif=GGAG/GAGG;rbs_spacer=5-10bp;gc_cont=0.333
ATGATTAAATTATTTGATTACTTTAACGATCATTCACGAAAGTTATATGAGTCTTTTAAAGCCAGTAAGT
TGGAAGAAGATTTAACAATTGTACTCAATGACAATGGCTTTTTACCGGACGATGTTATATCACCGTATCA
ATTTTTTGCAGATAATCATAATACAGAAAATATGAAACCACGATTTTTTAATCAGGTTACTGTACCAGCT
TTTTGGGAAATTAAAGGTAACAACAATTCGGCTACAATTAATGATATGGGACGTCTACGAGGCAAAATAT
TTTATCAAAGTGGAGAGCGCCCTAGAATTGTTAGTCGTGTCGAATGGTTTGATGACCAACAACGTGTCCG
ATTTGTCGATTATTATTCTAAGAATGGTATTAAATTTGCACAAACTGTTTACGATTTAAATCGTAAAGCG
ATCTTGAAGAAATATATGACAGCAGAAGGTAAAGAAGTGATTTATGAAAATTTTGTAACATCTGATGTCA
TATTGGATTGGCAAGGGAAGTCTTACTTTTTCCCTTCAAAGCTCGCATTCGTATTATTTTTTATCAAGCA
ACTTGAAATTACGGAACATCATTTCGTTATTAACTCACTAGCCCTACCATTTTCAGTGTTATATAATTTG
CCATCAAAAGGTAGTGATGTTTTGGTATGGCAAGAACACTGTAATGGTAATGTCCCGGGAAATATGCAAT
TGATGTGTAAAGGTGATATGAAACGACATTGTAATATTATTATTCCAGATAAAAACGAATATGAAACGAT
GCTCAATATAGCAGACGCAAAGGTTCAATCTCGTATTTTACAAGGCGGATATCTATATAACTATCGTAGT
CGTAATAGATATACTAAAGAAATTGTAATATTAACTAACTCGGATCAACTTCGTAACATCAAGGTATTGG
TTGAAACTTTACCAGATTTTAATTTTCACATCGCTGCTATTACAGAGATGTCTGATAAGCTAATGCAACT
TGATCAATATGCTAATGTGCACTTATACCCATCTATTAATATTGACAGGGGAAATGAACTATACCAGTTA
TGTGATATTTATCTTGATATCAATGAGGGTAATGAAATTTTAAATGCGGTGGAACAAGCGTTTGACTATG
AGTTGTTGATTTTAGGTTATCGTCAAACCGCACACCATGCTAAAGTAACATTATCAGAGCACTTATTTGA
GCATAATGATGAGATAACAATGGAAAGTAAAGACCAATTAATACAAATGTTAGAAAGTTTGAAAGATCAA
CAACAGTTTCGAGATGCTTTATTAGCACAAAAAGCACATGCACACGAAATCTCGCGTGAACAATTCGAGC
AAGTTTTTAAACAGGCGCTCGAAAGCTAA
>MRSA100_1_91 # 104793 # 106700 # 1 # ID=1_91;partial=00;start_type=ATG;rbs_motif=AGGAG;rbs_spacer=5-10bp;gc_cont=0.322
ATGGCTAAATATCGAGGGAAACCGTTTCAATTATATGTAAAGTTATCGTGTTCGACAATGATGGCGTCAA
GTATCATTTTAACGAATATCTTGCCGTACGATGCCCAAGCTGCATCTGAAAAGGATACTGAAATTTCAAA
AGAGATATTATCTAAGCAAGATTTATTAGACAAAGTTGACAAAGCAATTCGTCAAATTGAGCAATTAAAA
CAGTTATCGGCTTCATCTAAAGCACATTATAAAGCACAACTAAATGAAGCGAAAACAGCATCGCAAATAG
ATGAAATCATAAAACGAGCTAATGAGTTGGATAGCAAAGAAAATAAAAGTTCTCACACTGAAATGAACGG
TCAAAGTGATATAGACAGTAAATTAGATCAATTGCTTAAAGATTTAAATGAGGTTTCTTCAAATGTTGAT
AGGGGTCAACAAAGTGGCGAGGACGATCTTAATGCAATGAAAAATGATATGTCACAAACGGCTACAACAA
AATATGGAGAAAAAGATGATAAAAATGATGAAGCAATGGTAAATAAGGCGTTAGAAGACCTAGACCATTT
GAATCAGCAAATACACAAATCGAAAGATGCATTGAAAGATGCATCGAAAGATCCGGCAGTGTCTACAACA
GATAGTAATCATGAAGTAGCTAAAACGCCAAATAATGATGGTTCTGGACATGTTGTGTTAAATAAATTTC
TTTCAAATGAAGAGAATCAAAGCCATAGTAATCAACTCACTGATAAATTACAAGGAAGCGATAAAATTAA
TCATGCTATGATTGAAAAATTGGCTAAAAGTAATGCCTCAACGCAACATTACACATATCATAAACTGAAT
ACGTTACAATCTTTAGATCAACGTATTGCAAATACGCAACTTCCTAAAAATCAAAAATCAGACTTAATGA
GCGAAGTAAATAAGACGAAAGAGCGTATAAAAAGTCAACGAAATATTATTTTGGAAGAACTTGCACGTAC
TGATGATAAAAAGTATGCTACACAAAGCATTTTAGAAAGTATATTTAATAAAGACGAGGCAGATAAAATT
CTAAAAGATATACGTGTTGATGGTAAAACAGATCAACAAATTGCAGATCAAATTACTCGTCATATTGATC
AACTATCTCTGACAACGAGTGATGATTTATTAACGTCATTGATTGATCAATCACAAGATAAGTCGCTATT
GATTTCTCAAATCTTACAAACGAAATTAGGAAAAGCTGAAGCAGATAAATTGGCTAAAGATTGGACGAAT
AAAGGATTATCAAATCGCCAAATCGTTGACCAATTGAAGAAACATTTTGCATCAACTGGCGACACGTCTT
CAGATGATATATTAAAAGCAATTTTGAATAATGCCAAAGATAAAAAGCAAGCAATTGAAACGATTTTAGC
AACACGTATAGAAAGACAAAAGGCAAAATTACTGGCAGATTTAATTACTAAAATAGAAACAGATCAAAAT
AAAATTTTTAATTTAGTTAAATCGGCATTGAATGGTAAAGCGGATGATTTATTGAATTTACAAAAGAGAC
TCAATCAAACGAAAAAAGATATAGACTATATTTTATCACCAATAGTAAATCGTCCAAGTTTACTAGATCG
ATTGAATAAAAATGGGAAAACAACGGATTTAAATAAGTTAGCAAATTTAATGAATCAAGGATCAAATTTA
TTAGACAGTATTCCAGATATACCCACACCAAAGCCAGAAAAGACGTTAACACTTGGTAAAGGTAATGGAT
TGTTAAGTGGATTATTAAATGCTGATGGTAATGTATCTTTGCCTAAAGCGGGGGAAACGATAAAAGAACA
TTGGTTGCCGATATCTGTAATTGTTGGTGCAATGGGTGTACTAATGATTTGGTTATCACGACGCAATAAG
TTGAAAAATAAAGCATAA
>MRSA100_1_92 # 106869 # 107429 # 1 # ID=1_92;partial=00;start_type=ATG;rbs_motif=AGGAG;rbs_spacer=5-10bp;gc_cont=0.349
ATGTCTCGAAAAACGGCGCTATTAGTTTTGGATATGCAAGAAGGTATAGCGAGTAGTGTACCTAGAATAA
AAAATATTATTAAAGCGAATCAGAGAGCAATTGAAGCAGCAAGACAACATCGAATACCAGTCATTTTCAT
ACGTTTAGTGTTAGATAAGCATTTTAATGATGTCTCCTCGAGTAATAAAGTGTTTTCAACAATTAAAGCT
CAAGGATATGCGATTACTGAAGCAGATGCATCTACACGAATACTTGAAGATTTAGCACCACTAGAAGATG
AGCCGATTATTTCTAAGCGACGCTTTAGCGCATTTACAGGTAGTTACTTGGAAGTTTATTTACGTGCAAA
TGATATTAATCATTTAGTATTAACGGGTGTCTCTACGAGTGGAGCTGTATTGAGCACGGCATTAGAAAGT
GTAGATAAAGACTATTATATTACTGTTTTAGAAGATGCTGTTGGTGATAGATCAGATGATAAACATGACT
TTATTATTGAACAAATTTTATCACGCTCATGTGACATTGAATCCGTAGAGTCATGGAAAAGTAGTTTATA
G
>MRSA100_1_93 # 107694 # 109553 # -1 # ID=1_93;partial=00;start_type=ATG;rbs_motif=GGAG/GAGG;rbs_spacer=5-10bp;gc_cont=0.327
ATGCCTAAAAATAAAATTTTAATTTATTTGCTATCAACTACGCTCGTATTACCTACTTTAGTTTCACCTA
CCGCTTATGCTGATACACCTCAAAAAGATACTACAGCTAAGACAACATCTCATGATTCAAAAAAATCTAA
TGACGATGAAACTTCTAAGGATACTACAAGTAAAGATACTGATAAAGCAGACAACAATAATACAAGTAAC
CAAGACAATAACGACAAAAAATTTAAAACTATAGACGACAGCACTTCAGACTCTAACAATATCATTGATT
TTATTTATAAGAATTTACCACAAACCAATATAAACCAATTGCTAACCAAAAATAAATACGATGATAATTA
CTCATTAACAACTTTAATCCAAAACTTATTCAATTTAAATTCGGATATTTCTGATTACGAACAACCTCGT
AATGGCGAAAAGTCAACAAATGATTCGAATAAAAACAGTGACAATAGCATCAAAAATGACACTGATACGC
AATCATCTAAACAAGATAAAGCAGACAATCAAAAAGCACCTAAATCAAACAATACAAAACCAAGTACATC
TAATAAGCAACCAAATTCGCCAAAGCCAACACAACCTAATCAATCAAATAGTCAACCAGCAAGTGACGAT
AAAGCAAATCAAAAATCTTCATCGAAAGATAATCAATCAATGTCAGATTCGGCTTTAGACTCTATTTTGG
ATCAATACAGTGAAGATGCAAAGAAAACACAAAAAGATTATGCATCTCAATCTAAAAAAGACAAAAATGA
AAAATCTAATACAAAGAATCCACAGTTACCAACACAAGATGAATTGAAACATAAATCTAAACCTGCTCAA
TCATTCAATAACGATGTTAATCAAAAGGATACACGTGCAACATCATTATTCGAAACAGATCCTAGTATAT
CTAACAATGATGATAGCGGACAATTTAACGTTGTTGACTCAAAAGATACACGTCAATTTGTCAAATCAAT
TGCTAAAGATGCACATCGCATTGGTCAAGATAACGATATTTATGCGTCTGTCATGATTGCCCAAGCAATC
TTAGAATCTGACTCAGGTCGTAGTGCTTTAGCTAAGTCACCAAACCATAATTTATTCGGTATCAAAGGTG
CTTTTGAAGGGAATTCTGTTCCTTTTAACACATTAGAAGCTGATGGTAATAAATTGTATAGTATTAATGC
TGGATTCCGAAAATATCCAAGCACGAAAGAATCACTAAAAGATTACTCTGACCTTATTAAAAATGGTATT
GATGGCAATCGAACAATTTATAAACCAACATGGAAATCGGAAGCCGATTCTTATAAAGATGCAACATCAC
ACTTATCTAAAACATATGCTACAGATCCAAACTATGCTAAGAAATTAAACAGTATTATTAAACACTATCA
ATTAACTCAGTTTGACGATGAACGCATGCCAGATTTAGATAAATATGAACGTTCTATCAAGGATTATGAT
GATTCATCAGATGAATTCAAACCTTTCCGCGAGGTATCTGATAGTATGCCATATCCACATGGCCAATGTA
CTTGGTACGTATATAACCGTATGAAACAATTTGGTACATCTATCTCAGGTGATTTAGGTGATGCACATAA
TTGGAATAATCGAGCTCAATACCGTGATTATCAAGTAAGTCATACACCAAAACGTCATGCTGCTGTTGTA
TTTGAGGCTGGACAATTTGGTGCAGATCAACATTACGGTCATGTAGCATTTGTTGAAAAAGTTAACAGTG
ATGGTTCTATCGTTATTTCAGAATCCAATGTTAAAGGATTAGGTATCATTTCTCATAGAACTATCAATGC
AGCTGCCGCTGAAGAATTATCATATATTACAGGTAAATAA
>MRSA100_1_94 # 109764 # 112745 # 1 # ID=1_94;partial=00;start_type=ATG;rbs_motif=AGGAG;rbs_spacer=5-10bp;gc_cont=0.349
ATGAAGAACGCATTTAAATTATTTAAAATGGATCTGAAGAAAGTAGCTAAGACGCCAGCTGTGTGGATTA
TCTTAGCAGGCTTAGCTATTTTGCCATCGTTCTACGCTTGGTTTAACTTATGGGCAATGTGGGATCCATA
TGGCAACACGGGACACATCAAGGTCGCAGTCGTTAATGAAGATAAAGGCGACACAATCAGAGGGAAAAAA
GTTAATGTCGGTAATACGATGGTTAATACACTCAAGAAAAATAAAAGTTTTGATTGGCAGTTTGTAAGTA
GAGAGAAAGCTGATCATGAGATAAAAATGGGTAAATATTTTGCAGGTATTTACATCCCATCTAAGTTTAC
ACATGAAATTACCGGGACACTACGTAAGCAGCCTCAAAAAGCAGATGTAGAATTTAAGGTGAATCAGAAG
ATTAACGCTGTTGCGTCTAAGCTAACAGATACTGGTTCGTCAGTTGTCGTTGAAAAAGCGAATGAACAAT
TTAATAAAACAGTAACTCGAGCATTATTAGAAGAAGCTAACAAAGCAGGTTTAACTATTGAAGAAAATGT
GCCGACAATTAACAAGATAAAAAATGCGGTATATTCAGCAGATAAAGCTTTACCTAAGATTAATGACTTT
GCGAATAAAATTGTGTATTTGAATAACCACCAAGCGGATTTAGATAAATATGCCAATGATTTTAGAAAAC
TAGGAAATTATAAAGGTGATATTTTAGATGCTCAGAAAAAATTAAACGAAGTCAATGGTGCTATTCCGCA
ACTTAATGAAAAGGCTAAGTTGATATTAGCTTTAAATAATTATATGCCGAAAATTGAAAAAGCGTTAAAT
TTTGCAGCTGATGACGTGCCAGCGCAGTTCCCTAAAATTAATCAAGGACTTAACATTGCGAGTCAAGGGA
TTGATCAAGCTAATGGACAGTTAAATGATGCCAAAGGCTTCGTCACACAAGTTAGAAGTAGAGTCGGTGA
TTATCAAGATGCAATTCGACGCGCGCAAGATTTAAATCGAAGAAACCAGCAACAGATTCCTCAAAATAGC
GCGGCGAACAACGAAACATCAAATAGTTCACCTGCAGCTGGTAATGGTGTAGCATCAACGCCACCAAGTG
CACCAAGTGGCGATACTGCACCAAATAATAATGTTACGCAAAATACCGCACCAAATAGTAATAATGCGCC
TGTATCGACTACACCACAAAGTACAAGCGGGAAAAAAGATGGTCAAAGTTTTGCAGATATAACAACAACA
CAAGTCAGCACAGCTAACGAGAACACACAAAACATTACAGATAAAGATGTTAAATCAATGGAAGCGGCAT
TAACGGGCTCTTTATTATCATTATCAAATAATTTAGATACCCAAGCGAAAGCCGCACAAAAAGATAGTCA
GGCATTACGTAATATTTCGTATGGCATTTTAGCATCGGACAAGCCTTCTGATTTTAGAGAGTCTTTAGAT
AATGTTAAGTCCGGTTTAGAATACACAACGCAATATAATCAACAATTTATCGATACATTAAAAGAGATTG
AGAAGAATGAAAATGTTGATTTATCAAAAGAAATTGATAAGGTAAAAGCAGCTAATAATCGAATTAATGA
ATCATTAAGGTTAGTTAATCAATTAAGCAATGCATTAAAGAATGGTAGTTCAGGAACTGCTGAAGCTACT
AAATTACTAGATCAACTTTCAAAACTAGATTCATCATTATCATCATTTAGAGATTATGTTAAAAAAGATC
TTAACAGCTCTTTAGTATCAATATCACAACGTATTATGGATGAATTGAACAAAGGGCAAACTGCATTATC
CAATGTTCAGTCTAAATTAAATACAATTGATCAAGTCATTAACAGTGGACAAGCTATTTTAAAAAATGGT
AAAACACGTATTGATCGCTTACAAACAGTATTACCAAGTATTGAACAACAATACATTAGTGCTGTTAAAA
ATGCTCAAGCAAACTTCCCGAAAGTGAAAAGTGATGTAGCTAAAGCTGCTAACTTTGTGCGCAATGACTT
ACCACAGTTGGAACAGCGATTAACTAATGCGACAGCAAGTGTGAATAAAAATTTACCAACGTTATTAAAT
GGTTATGATCAAGCGGTAGGATTACTAAATAAAAATCAGCCACAAGCGAAAAAGGCTTTATCAGATTTAG
CTGATTTTTCTCAAAATAAATTGCCTGATGTTGAAAAAGATTTGAAAAAAGCGAATAAAATTTTCAAGAA
ATTAGACAAAGATGATGCAGTCGACAAATTAATCGACACACTTAAGAATGATTTGAAAAAGCAAGCGGGT
ATTATTGCAAATCCTATTAATAAGAAGACTGTTGATGTTTTCCCAGTTAAGGATTATGGTTCAGGTATGA
CACCATTCTATACTGCACTGTCAGTATGGGTAGGTGCACTCTTGATGGTAAGTTTATTAACGGTTGATAA
TAAACATAAGAGTCTAGAGTCAGTCTTAACGACAAGACAAGTGTTCTTAGGTAAGGCAGGATTCTTTATA
ATGCTTGGTATGTTGCAAGCACTCATTGTATCGGTTGGAGATTTGTTAATCCTAAAAGCAGGAGTTGAGT
CACCTGTATTATTTGTACTTATAACGATTTTCTGTTCGATTATTTTCAACTCAATCGTATATACGTGCGT
ATCATTACTTGGTAACCCAGGTAAAGCAATTGCAATCGTATTGCTTGTATTACAAATTGCAGGTGGTGGA
GGAACATTCCCAATTCAAACTACGCCACAATTTTTCCAAAACATTTCGCCATACTTACCATTTACGTATG
CAATTGATTCATTACGTGAAACAGTAGGCGGTATTGTTCCGGAAATCCTAATTACAAAATTAATTATATT
AACGTTATTTGGCATAGGATTCTTCGTTGTAGGTTTAATTTTAAAACCTGTAACAGATCCATTGATGAAG
CGCGTATCTGAAAAAGTTGACCAAAGTAACGTTACAGAATAA
>MRSA100_1_95 # 112857 # 113795 # -1 # ID=1_95;partial=00;start_type=ATG;rbs_motif=AGGAG;rbs_spacer=5-10bp;gc_cont=0.355
ATGGCATTATTTTTACAACCCGTTTTTAAAGACAGAATTTGGGGCGGTCATGCATTAAAAGCATTTAACT
ATGATATCCCTAATGAAACAACTGGTGAATGCTGGGCAATTTCTGCACATCCAAATGGTCCTAATACAAT
TATCAATGGTCCATACAAGGATATGACCCTAGATCAACTTTGGTCACAACATCGTGAATTATTCGATAAT
GATTCACGAGATAGTTTCCCTCTGCTAACTAAAGTATTAGATGCCAATGATAAATTATCTGTTCAAGTTC
ATCCAGATGATGACTACGCTTTAAAACACGAAGGCGAACTAGGTAAAACAGAATGTTGGTATATTTTAGA
TGCAGCCCCAGGTGCTGAAATTATATATGGCGTACATGCACATAATAAACAGACGTTAATCGACATGATT
GATAATCATGAATTTGACAGTCTTTTCAAACGTATACCTGTTAAGCCCGGTGACTTTTATTATGTTCCTG
CTGGCACTGTCCATGCCATTGGTTCGGGTATTTTAATTTTAGAGACACAACAATCATCCGATACGACATA
CCGTATTTATGACTATGATAGACGAGATCAAAATGGTCAATTGCGTGATTTGCACTTAGAGCAAAGTAAA
GATGTGATTGAATTAGGCAATCATGAACCAAATACTACTCCTATAACAACTCACATCGACACACACACTG
TAACTCAATTTGTAGATAATCAATATTTTGCAGTATATAAATGGGATATTCATGGAGATTTAAAATTCAA
TAAACCACATGCTTATTGCTTAGTTACTATTATCGATGGTACTGGTACTTTAACAGTAAACGATAAGCAC
TATGACATCCAAAAAGGTTCTAGCTTTATTTTAACTACGGAAGACGAGGATATTCACTTTGTCGGTAATA
TTAGTGCTATAGTAAGTCATCCTGGATAA
>MRSA100_1_96 # 113809 # 115761 # -1 # ID=1_96;partial=00;start_type=ATG;rbs_motif=AGGAG;rbs_spacer=5-10bp;gc_cont=0.384
ATGAAAATTGTAGCTATTACCTCATGCCCAAATGGCATTGCACATACATATATGGCTCAAGAAAAGCTTG
AGCAGGTAGCAAAAGAAATGGGTGTGGATATTAAAGTAGAGACACAGGGCGGTGTTGGTGCTGAAAATGT
TTTAACTACGCAAGACATCGAAGAAGCTGACGGTGTCATAATTGCAGCTGATAAACAAGTTGATCTATCC
CGATTTGTTGGTAAACGGTTGATTAATGAAAATGTTCGCGAAGGGATTCATAATCCGAGAGGTCTAATTC
AACGTATCATTAATCAAGATGCGCCTATTTATCAATCTGAAACAAATTATCATTCGAAAGATCGCGGTAA
GTCTAAAAGTGGTATTCAAATGGTGTATCAACATTTAATGAACGGTGTATCGTTTATGGTTCCTTTTATC
GTAGTTGGTGGACTCCTTATCGCCATCGCGCTGACTCTAGGCGGTGAAACGACATCAAAAGGATTAGTCA
TCCCAGATGATTCATTTTGGAAATCCATTGAAAACATTGGTAGTTTAGCCTTTAAATTTATGGTTCCAAT
ACTAGCTGGATATATCGCTGTTAGTATCGCTGACAAGCCCGGTCTTGTTCCTGGTATGATTGGCGGCGCT
ATCGCTGCTGACGGTAGTTTTTATGGCAGTGATGCAGGCGCAGGATTTTTAGGTGGTATTGTTGCTGGTT
TCTTAGCAGGTTATATCGCAAAGTGGATTAAAGATATTAAAGTTCCAAAAGCAATGGCACCAATTATGCC
TATCATTATTATTCCCATTATTTCATCGGTCGTTGTAGGATTGATATTTATATTTTTAATCGGTGCACCA
ATTTCTAATATTTTTGAGGCATTAACAACCTGGTTAAAAAGTATGCAAGGTGCTAATATTATTATACTTG
CGATGATTATAGGTGCGATGATCGCCTTCGATATGGGCGGTCCAGTAAACAAGGTAGCATTTTTATTTGG
CTCAGCACTTATTGCTGAAGGTAATTACGCCGTTATGGGTATGGTCGCAGTTGCTGTATGTACACCACCA
ATCGGTTTAGGTTTAGCAACGTTTGTTCAAAAGTATAAATTCAATCATTCCGAAAGAGAAATGGGTAAGG
CTTCCTTCACTATGGGACTATTTGGTATTACTGAAGGTGCTATTCCTTTCGCAGCCCAAGATCCATTGCG
CATTATACCTGCAAACATCATTGGTGCAATGATTGCATCAGTCATTGCAGCCATTGGTGGTGTCGGCGAT
AGAGTCGCACATGGAGGTCCAATCGTGGCTGTATTAGGTGGTATTGATCATGTATTATGGTTTATCTTTG
CAGTGATAGTAGGTAGTCTTGTCACAATGACTACTGTACTATTATTAAAACGCAATACACCAGTTATAGC
AGTAGATGCACCAGCGCAACACACGCAACTTCATGATACAGATATTACACAACATGATACAGAGGTTGAC
AATGTAGATAAAACCGCGAAACATTCACATCTCAATAAACCTTCTCATGTTTTTGATCAACAAACTATGA
TAATTACTGATCACGACATGTCTCGAAACGAAGCAATTGATATGTTGATTCATAAACTTAAAATTTGCCG
TTATGTAGAGCACACATCGCATTTAAAAAATGCAATACTAGAACGTGAAATGGAGTCTACGACAGCTATT
GGCATGAACGTGGCCATTCCACATGCAAAGTCTGATGTTGTAAAACAACCGATTGTAGCTGTTATGAAAA
ATAATCATGGTGTTAAATGGGACAGTCTAGATGGTAGTCTACCTCAATTGATATTCTTAATTGCCGTACC
AAACAACAGTCAGGATACACATTTAAAAATACTTCAGCGCTTATCTAAAGCGTTAATGAATGATGAGACA
CGCCAATCACTAATTAATGCAAACAGTACTACAGAAATTTATAACTTATTAATGAAAATATAG
>MRSA100_1_97 # 115837 # 117711 # -1 # ID=1_97;partial=00;start_type=ATG;rbs_motif=AGGAGG;rbs_spacer=5-10bp;gc_cont=0.310
ATGCTTGATAGACACTTAAAACTACTCCAGTTTTTTATTAAAAATCCATCAAAGCACATTAGTTCTAATG
AAATTGCTGAACATGTCAATGTTTCAAACCGCACAGTTCGCAATGATATTCATGTTATCAATAGCAATTT
TATGGATGATATCATCGTAAGTATTAAATCTAAAGGATATCAATTAAATACATCGCAGTATACCTTAGAA
ACGATAACTGAACGTTACACGCATATTCAATCATATAAAGAAAAACTATTATTATCTATGGCGTATCAAC
TGCTAATGCACAATAAATCGCAGACATTGCAACAACTAGAGCAAGATTATCTATTATCTAAAACTGTGCT
CAACGACTATTTCGTTCGAATTCAACAATGGTGTCAAAAATTTAATATCGTTTTAACAATCAAGAAAAAA
CAAGGTATTGTGGTCGATGGAACAGATAATGATATCACTAATGCCATCATCCATTTAAATCAATTATCAT
CAGGGCATGTACATGTTGAAGACCTAATTTTAAATGAATTACCTGATTCACACCAAAGGATGATTTCGCA
TATTATACAAGAGACACTTCAACAACATAGTATTGAAACAACTGATATTCAAATACAACAGCTTTTAATT
CATCTCATTTTAATCATTAAACGTAAGCAATCTTTAAGTGAGCTAGACACGTTAAACCATGATGCAAAAT
TGATATCTCAATCTTGCATTAAGCAAATCAACGAAAGATTAGGTTATGACTTGAACGAAAAAGTAATCAA
TATGTTTTCATTCTTTATTGCTTATCATTTTAATAAACTCGATATTGGTATAGAACGTATATTTATACAA
AGTTATATTGATCGCTTAATCGAATTGATGCAGCAACGTATTCATGTACCTTTCAATGAAGATTCGATTT
TACAACAAAATTTATATAATCATTTTAGTAAAGCATATTTACGTATCACTCAAAACATTTATTTAAACAA
TCCTTTAGTTATAGAGATTAAAAAACTCTATCCCTTTGTGTTTAACACACTTTTTGAAGCGATTGATAAA
TTAGCAATTGATACTGATATAGAGATGAGCGAAGATGAAATTGCATTTTTAACAATTCATTTTCAAGCTG
CCATCGAGCGTCGTACCAAAACACAATTAAATGTAGTCATTGCTTGTTATTATGGTCTAGGTGTGTCGAA
TTTTTTAGAAACTAAAATAAATAACTTATCCGAAGAGTTGTCAGTAATAAATACGATTAAACTAGAAAGT
ATAACACACTATCACTTTGACAATGTAGATTTATTAATAACGACCCATGATATTCCAAAACAAACGCTAA
ACATACTTCCTAAGCACCTGACGACTATCAAGGTTGCACCATTATTTTCTGAAGATGATCGTCACAAAAT
CAGACACGTTGTGAAGCAAAAGCAAAATCCGGTTCAAGCACATCATCATATGGACACTGTCAATTTCCTT
GTCGTAAATACTGAACAAAAATCACGGCATACTGTGCAAATTTTTGAAGAAGCTCAAAAAATATTACAAG
CACATCATGCGATTGTAGAAGGATATATCGAATCAGCTTTAGAGCGTGAGAAATCACCTTCTACATACAT
AGGTAATTTTATGGCGATTCCTCATGGAGATCCTGAAAAAGTTTTACAATCACATGTGCTTATTTTTCGC
ACAAAAGATGTTTTTCCTTGGCGACAACACGATGTAAAACTTGTCTTTTTCTTAGCGATTTCGCATAAAG
ACAAAGCTTTTACAAAACAAATGATGCAATTAATTGCTAACTTGGATGATGATTCAGTGAACCATTTATG
TAGTTTAGATGATCATAGTTTAAAGCAACAGTTATTTGAATACTTACAAGAATAA
>MRSA100_1_98 # 117951 # 118409 # -1 # ID=1_98;partial=00;start_type=TTG;rbs_motif=GGAGG;rbs_spacer=5-10bp;gc_cont=0.336
TTGAAAAAACTTCTTATTACCATCGTAATTATCGTATTAATCGGAGCACTTGGGTTCGCAATTTATGCTG
CAATAAATCATTCTACATCATCAAGTAATAACCAAGAACAAGAAAATAAATCTACGCATAAAAAAACAGA
AACCGAAGAAAATGATCAACAAGATGATAGTGCAGACAAAACAGATAAAAATCAAAATAATGGCAATAAC
GATACTAATGACAATCAACCATCTTCACCGTCAAATGTTCCTAACAACCATTCAACAGTACCATCGAATA
CGCAACCAGCTCAGCCAAAAGACTCAAATTCAAATAAAAATAATACTCACGGTGGTGGCAGTCAATCGTC
AACAAACAACCAAAATAATCAACAACAGAACACACCACCTGCTAATAAATCAAATAATACCAATACGCCT
TCTAAACAAACACCTCAAGCACAATCACCTAAAAATTAA
>MRSA100_1_99 # 118667 # 119194 # 1 # ID=1_99;partial=00;start_type=ATG;rbs_motif=GGA/GAG/AGG;rbs_spacer=5-10bp;gc_cont=0.309
ATGAATAAAACCAGTAAAGTTTGTGTAGCAGCAACATTAGCATTGGGCACACTGATTGGAGTAACAGTTG
TTGAAAATTCGGCGCCAACAAGTAAACAGGCACAGGCAGCAATAACCCCATATTATACTTATAATGGTTA
TATTGGTAATAATGCTAATTTTATTCTGGATAAGAATTTTATTAACGCGATTAAGTATGATAATGTGAAA
TTCAATGGTATTAAATTAGCTAAAACGAATACGATAAAAAAAGTAGAGAAATATGATCAAACTTTTAAAG
GTGTTTCTGCAAAAGGAAACGAAGCAAGTCAATTGCAATTTGTAGTTAAAAATAATATTTCATTAAAAGA
TATCCAAAAAGCTTATGGCAAGGACTTGAAAAAAGAAAATGGTAAAACAAAGGAAGCTGATAGCGGTATT
TTTTACTATCAAAATGCTAAAAAGACATTAGGCATCTGGTTTGTCGTTGATCATAATAGAGTTGTCGAAG
TAACAGTTGGACATACACCATACAAAACAAGTAAATAA
>MRSA100_1_100 # 119618 # 121147 # 1 # ID=1_100;partial=00;start_type=GTG;rbs_motif=AGGAGG;rbs_spacer=5-10bp;gc_cont=0.358
GTGAGGAAATTTTCAAGATATGCATTTACAAGTATGGCAGCAGTAACATTGTTGAGCACTTTATCACCAG
CAGCATTAGCGATTGATTCAAAAAATAAACCAGCTAATTCTGATATTAAATTTGAGGTGACTCAAAAGAG
TGATGCGGTCAAAGCATTAAAAGAATTGCCTAAATCCGAAAATGTAAAAAATATTTATCAAGATTACGCT
GTTACTGATGTAAAAACTGATAAAAAAGGATTTACGCATTATACATTGCAACCGAGTGTTGATGGTGTTC
ATGCACCTGACAAAGAAGTGAAAGTACACGCAGACAAATCAGGAAAAGTCGTTTTAATCAATGGGGATAC
TGATGCGAAGAAAGTAAAGCCAACGAATAAAGTGACATTAAGTAAAGATGACGCAGCCGACAAAGCATTT
AAAGCAGTTAAGATTGATAAGCATAAAGCGAAAAATCTTAAAGATAAAGTCATTAAAGAAAACAAAGTTG
AAATCGATGGTGACAGTAATAAATACGTTTATAATGTTGAGTTAATTACAGTGACACCAGAAATTTCACA
TTGGAAAGTTAAAATTGATGCTCAAACTGGCGAAATTTTAGAAAAAATGAACTTAGTTAAAGAAGCTGCA
GAAACTGGTAAAGGAAAAGGTGTACTTGGCGATACAAAAGATATCAATATCAATAGTATTGACGGTGGAT
TTAGCCTAGAAGATTTAACGCATCAAGGTAAATTATCAGCATTTAGCTTTAATGATCAAACAGGTCAAGC
AACATTGATTACTAATGAAGATGAAAACTTCGTAAAAGATGAGCAACGTGCTGGCGTAGATGCAAATTAT
TACGCTAAACAAACATATGATTATTACAAAGACACATTTGGTCGTGAATCATATGACAACCAAGGTAGTC
CAATTGTTTCATTAACGCATGTTAATAACTACGGTGGTCAAGATAACAGAAATAATGCCGCATGGATTGG
TGACAAAATGATCTATGGTGATGGTGATGGTCGCACATTCACAAGTTTATCGGGTGCAAATGACGTAGTG
GCACACGAATTAACACACGGTGTGACACAAGAGACTGCGAACTTAGAATATAAGGACCAGTCAGGCGCTC
TAAATGAAAGCTTTTCAGATGTTTTTGGATACTTTGTAGATGACGAGGATTTCTTAATGGGTGAAGATGT
CTACACACCTGGAAAAGAGGGGGACGCTTTACGCAGCATGTCAAACCCAGAACAATTTGGTCAACCAGCT
CATATGAAAGACTATGTATTCACTGAAAAAGATAATGGTGGCGTACATACGAATTCTGGAATTCCAAATA
AAGCAGCTTATAACGTGATTCAAGCAATAGGGAAATCTAAATCAGAACAAATTTACTACCGAGCATTAAC
GGAATACTTAACAAGTAATTCAAACTTCAAAGATTGTAAAGATGCATTATACCAAGCGGCTAAAGATTTA
TATGACGAGCAAACAGCTGAACAGGTGTATGAAGCATGGAATGAAGTAGGCGTGGAGTAA
>MRSA100_1_101 # 121514 # 121963 # 1 # ID=1_101;partial=00;start_type=ATG;rbs_motif=AGGAG;rbs_spacer=5-10bp;gc_cont=0.293
ATGAAGAAAAGTAAACGATTAGAAATTGTTTCTACAATAGTTAAAAAGCATAAGATTTATAAAAAAGAAC
AAATCATTTCATATATTGAAGAATATTTTGGTGTAAGATATAGTGCAACAACAATTGCTAAAGACTTGAA
AGAACTTAATATATATCGTGTCCCTATCGATTGTGAAACATGGATTTATAAAGCTATTAATAATCAAACA
GAACAAGAGATGAGAGAAAAGTTTAGACACTATTGTGAACATGAAGTTCTAAGTTCAATCATCAATGGTT
CATACATTATCGTTAAAACCTCACCTGGTTTCGCCCAAGGCATAAACTATTTTATCGATCAGCTAAATAT
AGAAGAGATATTAGGTACGGTGAGTGGAAATGACACTACATTAATCTTAACTGCCTCAAATGATATGGCA
GAATACGTATATGCAAAATTATTTAAATAG
>MRSA100_1_102 # 122310 # 123545 # 1 # ID=1_102;partial=00;start_type=ATG;rbs_motif=AGGAGG;rbs_spacer=5-10bp;gc_cont=0.345
ATGACAGATGGTCCAATTAAAGTAAATAGCGAAATTGGAGCTTTAAAAACTGTGTTACTTAAGCGTCCTG
GAAAAGAATTAGAAAATTTAGTACCTGATTATTTAGATGGATTACTATTTGATGATATTCCATATTTAGA
AGTAGCTCAAAAAGAGCATGACCATTTTGCGCAGGTGCTAAGAGAAGAGGGTGTTGAAGTACTTTACCTT
GAGAAGTTAGCAGCTGAAAGTATTGAAAATCCTCAAGTAAGAAGTGAATTTATTGATGATGTATTAGCAG
AGTCTAAAAAAACAATATTAGGTCATGAAGAAGAAATTAAGACATTATTTGCGACACTTTCTAATCAAGA
ACTTGTAGATAAAATAATGTCAGGGGTACGTAAGGAAGAAATTAATCCGAAATGTACACATCTAGTAGAG
TACATGGATGATAAGTATCCATTCTATTTAGATCCAATGCCAAACCTTTATTTTACTAGAGATCCACAAG
CCTCAATAGGACACGGTATAACAATCAATCGGATGTTCTGGAGAGCACGACGACGAGAATCAATATTTAT
TCAATATATTGTAAAGCATCATCCTAGATTTAAAGATGCGAATATTCCAATCTGGTTAGATCGAGATTGC
CCATTCAATATTGAAGGCGGCGATGAACTTGTTTTATCTAAAGATGTCTTGGCTATAGGCGTTTCAGAAC
GTACATCTGCACAAGCTATTGAAAAGTTAGCGCGACGTATTTTTGAAAATCCGCAGGCGACGTTTAAAAA
AGTAGTAGCAATTGAAATTCCAACTAGTCGAACTTTTATGCACTTAGATACAGTATTTACAATGATAGAT
TATGACAAATTTACAATGCATTCAGCCATTTTAAAGGCAGAAGGCAATATGAATATATTTATTATTGAAT
ATGATGACGTAAATAAAGATATTGCCATCAAACAATCTAGTCATTTAAAAGATACTTTAGAAGACGTACT
AGGTATAGATGATATCCAATTCATTCCAACAGGAAATGGTGATGTCATTGATGGTGCTAGAGAGCAATGG
AATGATGGCTCAAATACATTATGTATAAGACCAGGCGTTGTAGTGACTTACGATAGAAACTATGTATCGA
ATGATTTATTGAGACAAAAAGGCATAAAAGTCATTGAAATATCTGGTAGCGAGCTGGTACGTGGACGTGG
GGGCCCTAGATGTATGAGTCAACCACTATTCAGAGAAGACATTTAA
>MRSA100_1_103 # 123578 # 124588 # 1 # ID=1_103;partial=00;start_type=ATG;rbs_motif=GGAG/GAGG;rbs_spacer=5-10bp;gc_cont=0.331
ATGACAGAAATTCAAAAACCGTATGATTTAAAAGGCAGATCATTATTAAAAGAAAGTGATTTTACCAAAG
CAGAATTCGAAGGACTTATTGATTTTGCAATTACATTAAAAGAGTATAAGAAAAACGGTATTAAGCATCA
CTACTTATCTGGAAAAAATATTGCACTACTATTCGAAAAGAATTCGACGAGAACGCGTGCAGCGTTTACA
GTTGCGTCTATTGATTTAGGTGCGCATCCAGAATTTTTAGGGAAAAATGATATTCAATTAGGCAAAAAAG
AATCTGTAGAGGATACTGCGAAAGTATTAGGTAGAATGTTCGATGGTATTGAATTCCGTGGTTTTTCACA
ACAAGCTGTTGAAGATTTAGCGAAGTTCTCTGGTGTACCGGTGTGGAATGGATTAACAGACGATTGGCAT
CCTACACAAATGTTAGCTGATTTTATGACAATAAAAGAGAATTTTGGATATCTAGAAGGAATAAACTTAA
CTTACGTTGGAGATGGACGTAATAATATTGCGCATTCATTAATGGTAGCAGGTGCTATGTTAGGTGTTAA
TGTAAGAATTTGTACACCTAAATCATTAAATCCAAAAGAGGCATATGTTGATATTGCAAAAGAAAAAGCG
AGTCAATATGGTGGTTCAATCATGATTACGGATAATATTGCAGAAGCAGTTGAAAATACAGATGCTATAT
ATACAGATGTTTGGGTATCGATGGGTGAAGAAAGTGAATTTGAACAACGTATTAATTTATTAAAAGACTA
TCAAGTGAATCAACAGATGTTTGATTTAACAGGTAAAGATTCAACGATATTCTTACATTGTTTACCAGCA
TTCCATGATACAAATACACTTTATGGACAAGAAATTTATGAAAAATATGGATTAGCTGAAATGGAAGTTA
CAGACCAAATCTTTAGAAGTGAACATTCAAAAGTGTTTGATCAAGCTGAAAATAGAATGCATACAATTAA
GGCAGTAATGGCAGCAACATTGGGGAGTTAA
>MRSA100_1_104 # 124679 # 126109 # 1 # ID=1_104;partial=00;start_type=ATG;rbs_motif=AGGAG;rbs_spacer=5-10bp;gc_cont=0.351
ATGAACGAATCAGGAGATAACAAACTCAGTAAATCTTCTTTAATTGGACTAGTTATAGGATCCATGATTG
GTGGCGGTGCGTTCAATATAATGTCTGATATGGGCGGTAAAGCCGGTGGATTAGCCATTATTATTGGTTG
GATTATTACAGCTATAGGAATGATTTCATTAGCGTTCGTATTTCAAAATTTAACCAATGAACGGCCGGAG
CTAGACGGTGGTATTTATAGTTATGCTCAAGCAGGATTTGGCGATTTTGTAGGATTTATCAGTGCTTGGG
GATATTGGTTCTCAGCGTTTTTAGGCAATGTTGCCTATGCAACACTATTGATGTCAGCAGTAGGTAACTT
TTTCCCGATTTTTAAAGGAGGCAACACATTACCAAGTATTATTGTCGCCTCGTTACTACTCTGGGGTGTC
CATTTCTTGATTTTAAAAGGCGTTGAAACAGCAGCATTTATCAATAGTATTGTTACTGTTGCAAAGTTAA
TCCCGATTTTACTTGTAATCATATGCATGATAATTGCATTCAATTTTGACACTTTTAAAACAGGCTTTTT
CGGTATGACGTCAGAGGGTGTATTGCCATTTAGTTGGGCGAGCACAATGAGCCAAGTTAAAAGTACGATG
CTAGTGACAGTTTGGGTGTTTATCGGTATCGAAGGTGCAGTAATTTTTTCTAGTAGAGCTAAAAATAAAA
AAGATGTAGGTAGTGCCACGGTTATAGGACTTATATCAGTTTTAATTATCTATTTCTTATTAACTGTATT
AGCTCAAGGCGTGATTTTGCAAAATCATATTTCTCAATTAGATTCACCAAGTATGGCACAGGTGCTTGCA
ACTATTGTAGGTGGTTGGGGATCTACACTTGTAAATATTGGTTTAATTATTTCGGTACTAGGTGCATGGT
TAGGATGGACATTGCTTGCTGGTGAATTACCTTTCATTGTTGCAAAAGATGGATTATTTCCAAAGTGGTT
TGCTAAAGAAAATAAAAATGGAGCACCTGTAAATGCACTGCTTATTACCAATATATTAGTACAATTATTT
TTAATAAGTATGCTATTTACACAGAGTGCGTATCAATTTGCATTTTCACTAGCATCAAGTGCTATTTTAT
ACCCTTACATGTTCAGTGCATTTTACCAAGTTAAATACACTTTAGAGCATCGACAGCAAGCAACTACTAA
ACAATGGACGATTGGCATCATAGCCTCAATTTATGCTATATGGCTTATATATGCAGCAGGTATCAATTAC
TTATTATTGACGATGTTACTTTATATTCCAGCTCTTCTTGTTTATTCAATCGTTCAAAAGAATAATCAGA
CACGTTTGATTAAATCAGACTATATTCTTTTTATGATTATTATCGTACTTGCAGTTATCGGATTAATTAA
GTTATTGATGGGAACGATAAATGTTTTTTAA
>MRSA100_1_105 # 126126 # 127067 # 1 # ID=1_105;partial=00;start_type=ATG;rbs_motif=AGGAG;rbs_spacer=5-10bp;gc_cont=0.374
ATGAAAGAGAAAATTGTCATTGCATTAGGCGGTAATGCGATACAGACAAAAGAAGCAACAGCTGAAGCAC
AACAAACAGCTATTAGACGTGCGATGCAAAACCTTAAACCTTTATTTGATTCACCAGCGCGTATTGTCAT
TTCACATGGTAATGGCCCACAAATTGGAAGTTTATTAATCCAACAAGCTAAATCGAACAGTGACACAACG
CCGGCAATGCCATTGGATACTTGTGGTGCAATGTCACAGGGTATGATAGGCTATTGGTTGGAAACTGAAA
TCAATCGCATTTTAACTGAAATGAATAGTGATAGAACTGTAGGCACAATCGTTACACGTGTGGAAGTAGA
TAAAGATGATCCACGATTCAATAACCCAACCAAACCAATTGGTCCTTTTTATACGAAAGAAGAAGTTGAA
GAATTACAAAAAGAACAGCCAGACTCAGTCTTTAAAGAAGATGCAGGACGTGGTTATAGAAAAGTAGTTG
CGTCACCACTACCTCAATCTATACTAGAACACCAGTTAATTCGAACTTTAGCAGACGGTAAAAATATTGT
CATTGCATGCGGTGGTGGCGGTATTCCAGTTATAAAAAAAGAAAATACCTATGAAGGTGTTGAAGCGGTT
ATAGATAAAGATTTTGCTAGTGAGAAATTAGCAACGCTGATTGAAGCAGATACCTTAATGATTCTTACGA
ATGTAGAAAATGTATTTATTAACTTTAATGAACCTAATCAACAACAAATCGATGATATTGATGTAGCAAC
ACTGAAAAAATACGCGGCACAAGGTAAGTTTGCGGAAGGATCGATGTTGCCAAAAATAGAAGCTGCGATA
CGATTTGTTGAAAGTGGGGAAAACAAAAAAGTTATCATTACCAATTTAGAGCAGGCATACGAAGCTTTGA
TTGGTAATAAAGGTACACACATTCACATGTAG
>MRSA100_1_106 # 127166 # 127870 # 1 # ID=1_106;partial=00;start_type=ATG;rbs_motif=AGGAG;rbs_spacer=5-10bp;gc_cont=0.292
ATGACAGAAAACTTTATTTTGGGTAGAAATAATAAATTAGAACATGAACTAAAGGCATTAGCAGATTACA
TTAATATCCCATATAGTATATTACAACCATATCAAAGTGAATGTTTTGTCAGACATTATACGAAAGGCCA
AGTTATTTATTTTTCGCCACAAGAAAGTAGCAATATTTACTTTTTAATTGAAGGTAATATTATTAGAGAA
CATTACAATCAAAATGGAGATGTATATCGTTATTTTAATAAAGAGCAAGTATTATTTCCAATCAGTAACT
TATTTCATCCGAAAGAGGTTAACGAATTGTGTACAGCATTAACCGATTGTACAGTTCTTGGATTGCCTAG
AGAATTGATGGCTTTTTTGTGCAAAGCTAATGATGATATATTTTTGACACTTTTTGCATTAATAAATGAT
AATGAGCAGCAACACATGAACTATAACATGGCATTAACAAGTAAATTTGCTAAAGATCGAATTATTAAAT
TGTTATGTCATCTATGTCAGACAGTAGGGTACGATCAAGATGAATTTTATGAAATCAAACAGTTTTTAAC
TATTCAACTCATGAGTGATATGGCTGGGATTTCCCGGGAAACAGCTGGTCATATTATTCATGAACTTAAA
GATGAAAAACTTGTTGTTAAAGATCATAAAAATTGGTTAGTAAGCAAACATTTATTCAATGATGTATGTG
TTTAA
>MRSA100_1_108 # 130951 # 131712 # 1 # ID=1_108;partial=00;start_type=ATG;rbs_motif=GGA/GAG/AGG;rbs_spacer=11-12bp;gc_cont=0.329
ATGGCTTATATTTCATTAAACTATCATTCACCAACAATTGGTATGCATCAAAATTTGACAGTCATTTTAC
CGGAAGATCAAAGCTTCTTTAATAACGATATAACTGCTAAACCATTAAAAACTTTAATGTTGTTACATGG
ATTATCAAGTGATGAAACGACATATATGAGATATACAAGCATAGAAAGGTATGCGAATGAACACAAATTA
GCTGTGATTATGCCCAATGTGGATCATAGCGCATATGCTAACATGGCATATGGTCATAGCTATTATGATT
ATATTTTGGAAGTATATGATTATGTTCATCAAATATTTCCACTTTCCAAAAAGCGTGATGACAATTTTAT
AGCAGGTCACTCTATGGGAGGATATGGCACAATTAAATTTGCATTAACACAAGGGGATAAATTTGCCAAA
GCTGTACCATTATCTGCTGTGTTTGAAGCGCAAAATTTAATGGATCTAGAGTGGAATGATTTTTCAAAAG
AGGCCATAATTGGCAATCTTTCAAGTGTTAAAGGAACTGAACATGATCCGTATTATTTGCTAGACAAAGC
TGTAGCTGAAGATAAACAAATTCCAAAATTGCTCATTATGTGTGGTAAACAAGACTTTTTATATCAAGAC
AACTTAGATTTTATCGATTATTTATCACGTAAAAATGTTCCTTATCAATTTGAAGATGGACCAGGAGATC
ATGATTATGCATATTGGGACCAAGCGATTAAGCGTGCTATAACATGGATGGTGAATGATTAA
>MRSA100_1_109 # 131957 # 132412 # 1 # ID=1_109;partial=00;start_type=ATG;rbs_motif=AGGAG;rbs_spacer=5-10bp;gc_cont=0.322
ATGTCGACCAATAAAAACGATTATGAGCATATGTTGTTTTATTTTGCATATAAAACGTTTATTACTACCG
CTGATGAAATTATAGAGAAGTATGGTATGAGCCGTCAGCATCATCGTTTTTTGTTTTTTATCAATAAATT
ACCTGGTATTACTATTAAATCATTACTAGAAATATTAGAAATTTCTAAACAAGGATCACATGCAACACTT
CAAAAATTAAAAGAGCAAGGTCTCATTATTGAAAAAGTTTTAGAGACTGATCGACGTGTCAAAAAATTAT
ATTCGACGGATAAAGGCGATCAACTCATTGCTGAATTGAACAAGGCGCAAGATGAATTATTGCAAAATAT
ATATCAACAAGTCGGTTCGGATTGGTATGATGTGATGGAAGCATTGGCTAAAGGGCGACCTGGCTTTGAT
TTTATTAAGCATTTGAAAGATGAAAAAGAAAGCTAG
>MRSA100_1_110 # 132531 # 132635 # 1 # ID=1_110;partial=00;start_type=ATG;rbs_motif=AGGAG;rbs_spacer=5-10bp;gc_cont=0.305
ATGATGAAAAAATTAGCAGTTATTTTAACATTAGTTGGCGGTTTATACTACGCATTTAAAAAATACCAAG
AACGTGTTAACCAAGCACCTAACATTGAGTACTAA
>MRSA100_1_111 # 132695 # 134119 # -1 # ID=1_111;partial=00;start_type=ATG;rbs_motif=AGGAGG;rbs_spacer=5-10bp;gc_cont=0.350
ATGTTATCAGTTAAAAAAGCCACAAAATTTGCAGTTGCTAACCTTATTATCGTGTCAACAGTTTTCAGTT
CTGTCACACCTGCAATTGCGCAATCCGATAAAAGTTCTAAAGATGAAAGTTTCGCAGTTGGTAATACTAA
AAATCCAAAAAATGTTATCTTTTTAGTTGGCGATGGCATGGGTCCATCATTTAACACAGCTTATCGTTAT
TATAAAAATGATTCGCATGCCAAAGAAATGACCCCTACTGCTTTTGATTCATATTTAAAAGGCACAAATC
GTACATATTCAAATGACCCAAAACAGAATATTACTGATTCTGCAGCTGGCGGAACAGCCTTTAGTTCTGG
CCATAAGACATATAATGGTGCCATCGGTGTTGACAGTAACAAGCAGAAAGTAAAGACAGTGCTTGAACGT
GCAAAAGAAAAAGGTAAGTCGACTGGTCTTGTTTCAACAGCTGAATTAACAGATGCAACACCAGCAGCAT
ATGCTGCACACGTGACTTCTAGAGATGATAAAAACGAAATCGCTAAACAATTTTATAAAGATAAAATCAA
CGGAAAGCATAAAGTTGATGTTTTATTAGGCGGCGGCGCTAAATATTTCGGTAAAAGTAATGGCAATTTA
GATAAAAAATTCAAAAAAGATGGTTACGACCTTGCCACGAACAGTAAGGATTTATCAAAATCTGATAAAG
ATAAAGTTCTTGGTTTGTTTGCAGATAAAAATATGCCACTTGCAATAGATGCTTCTAAAGACGAACCATC
ATTAGCTGATATGCAACAAAGTGCACTTAGTAAGCTTGAGCGTAATAAAAAAGGTTTCTTTTTAATGGTC
GAAGGTGCTTCTATAGATAAATCAGCGCATTCCAACGATATTACAGGCGTTATGTCTGAAATGGAAGGTT
TTGAAAAAGCATTCGATGACGCCATTCAATATGCTAAGAAACATAAAGATACACTTGTCGTTGCAACAGC
AGATCACTCTACTGGTGGTCTAACAATTGGTAAAGATAAAGGATACGAATGGAATCCTCAACCGATTAAA
TCGATGAAACACTCTGGATCATATATGACAGAAAAAATGGCTAAAGGTGAAGACCCTGAAAAAGTTATTA
ATGAAGGTTATGGCTTTGAATTTTCACAAGATGATATGAAAAAGGTTAAAAAAGAGAATAAAAAGTTGCA
AAAATTACTTAAAAAAGAAAAAGACGAAAAATCTGCAGATGTAGAAAAACAAACAAAAGCCTTACAACAC
GCAATTCAGAAGCCAGTAAATGATAAATCTTATACAGGGTGGACTTCCGATGGACATACAGGCGAGGATG
TTAATACCTACGCTTACGGACCTAGATCAGAATCATTTAGTGGTAATATCGAAAATACAGAAAGCGCAAA
AATAATATTTGATATATTCAAGTAA
>MRSA100_1_112 # 134317 # 134517 # 1 # ID=1_112;partial=00;start_type=ATG;rbs_motif=GGAG/GAGG;rbs_spacer=5-10bp;gc_cont=0.313
ATGATACTAGTAATGTTATCTCCATTATTAATCATATTCTTTATAGTGTTGTCTATTTTAGAGGAGCGTA
AACGTACGAAGAAAAAGCAACTCGAGAAAGAAAAAGCAAATACACTAAATCAAAATACAAATGACACGGA
AAGTTCAAATCAAGAGCCGTCATTGCAGCAGACTAAAGAACAAAAAGATAACAAAGGATAA
>MRSA100_1_113 # 134543 # 135208 # 1 # ID=1_113;partial=00;start_type=ATG;rbs_motif=AGGA/GGAG/GAGG;rbs_spacer=11-12bp;gc_cont=0.299
ATGAAAATATTAATTGTTGAAGATGATTTTGTTATAGCAGAAAGTTTAGCATCTGAACTTAAAAAATGGA
ATTACGGTGTTATTGTCGTTGAACAATTTGATGATATACTGTCTATCTTTAACCAACATCAACCTCAGCT
TGTATTGCTAGATATTAATTTGCCAACGTTAAATGGTTTTCATTGGTGTCAAGAAATCCGAAAAACATCT
AATGTGCCAATTATATTTATTAGTTCCCGTATTGATAATATGGACCAAATTATGGCAATACAAATGGGGG
GAGATGATTTTATCGAAAAGCCATTTAACTTGTCATTAACGATTGCCAAAATTCAAGCATTATTGAGACG
AACTTATGACTTGTCAGTAGCTAATGATTCATTGACGGTTAAAGGTTGTACATTAATATTAGATGAAGCA
AAAGTCGTGTATCAAGAACAAAACATACAGCTATCTTTGACTGAATTACAAATATTAAAGTTATTATTTC
AAAATGAAGATAAATATGTAAGTAGAACTGCTTTAATTGAAAAATGTTGGGAATCAGAAAACTTCATAGA
TGATAACACATTAGCTGTTAACATGACGCGCCTGCGTAAAAAATTAAATACTATTGGCGTTAATGATTTT
ATCATTACAAAGAAAAATGTCGGATATAAAGTATAG
>MRSA100_1_114 # 135219 # 136106 # 1 # ID=1_114;partial=00;start_type=ATG;rbs_motif=GGA/GAG/AGG;rbs_spacer=5-10bp;gc_cont=0.300
ATGACCTTTCTTAAAAGTATTACTCAGGAAATAGCAATAGTCATAGTTATTTTTGCTTTATTTGGCTTAA
TGTTTTACCTGTATCATTTGCCATTAGAAGCATATTTACTAGCACTTGGCGTTATTTTATTATTATTACT
CATATTCATAGGTATTAAATATTTAAGTTTTGTAAAAACTATAAGCCAACAACAACAAATTGAAAACTTA
GAAACTGCGTTGTATCAGCTTAAAAATGAACAAATTGAATATAAAAATGATGTAGAGAGCTACTTTTTAA
CATGGGTACATCAAATGAAAACACCCATTACTGCAGCACAACTGTTACTTGAAAGAGATGAGCCTAATGT
TGTTAATCGTGTTCGTCAAGAGGTTATTCAAATTGATAACTATACAAGTTTAGCACTTAGTTATTTAAAG
TTATTAAATGAAACTTCTGATATTTCTGTCACTAAAATTTCGATTAATAATATCATTCGCCCAATTATTA
TGAAATATTCAATACAGTTTATTGATCAAAAAACAAAAATCCATTATGAACCTTGTCATCACGAAGTATT
AACTGACGTTAGATGGACCTCTTTAATGATAGAACAATTAATAAATAATGCACTTAAGTATGCGAGAGGT
AAAGATATATGGATTGAATTTGATGAGCAATCCAATCAATTACACGTAAAAGATAATGGTATCGGTATTA
GTGAAGCGGACTTGCCTAAAATATTTGATAAGGGCTATTCAGGTTATAATGGCCAGCGCCAAAGTAACTC
AAGTGGGATTGGTTTATTTATCGTAAAACAAATTTCAACACACACAAACCATCCTGTTTCAGTCGTATCT
AAACAAAATGAGGGTACAACATTTACGATTCAATTTCCAGATGAATAA
>MRSA100_1_115 # 136214 # 136969 # 1 # ID=1_115;partial=00;start_type=ATG;rbs_motif=GGAG/GAGG;rbs_spacer=5-10bp;gc_cont=0.349
ATGTTGCTAGAAGTGAAACATGTAAAAAAGGTTTATGGTAAAGGTTTGAATGCTACGACAGCACTTAATC
AAATGAATTTATCAGTTGGAGCTGGTGAATTTGTTGCAATTATGGGTGAGTCTGGGTCAGGGAAGTCTAC
ACTACTAAATTTAATTGCTTCTTTTGATGGACTAACTGAAGGTGACATTATTGTGGATGGCGCACATTTA
AATAATATGAAAAATAAAAGTAAAGCATTGTATCGTCAACAAATGGTAGGTTTTGTTTTTCAAGATTTTA
ATCTTTTACCAACAATGACGAATAAAGAAAATATAATGATGCCATTAATTTTAGCTGGTGCTAAACGAAA
AGATATAGAACAAAGGGTACATCAGTTGGCAGTACAATTACATTTAGAGGGATTCTTAAACAAGTATCCT
TCTGAAATCTCTGGGGGTCAGAAGCAACGCATTGCCATTGCACGTGCATTAGTTACTAAGCCGACGATTT
TACTAGCCGATGAACCTACAGGTGCACTTGATTCAAAAACGTCAAAGGCATTGATGATGTTATTTCAAGA
GATTCATCAATTGGAACAGACAATTTTAATGGTAACTCATTCAAATATCGATGCGTCTTATGCAGAGCGA
GTCATTTTTATTAAAGATGGGCGTCTATATCATGAAATATATCGTGGTGAAGAAAGTCAATTAGCTTTTC
AACAACGAATAACAGATAGCTTAGCACTTGTGAATGGAGGAAGTGTCAATATATGA
>MRSA100_1_116 # 136966 # 138966 # 1 # ID=1_116;partial=00;start_type=ATG;rbs_motif=AGGAG/GGAGG;rbs_spacer=11-12bp;gc_cont=0.315
ATGAAGTTAAGATTGTTATGGCACATAGTGCGACGTCAATTTATTACGCAGCGACTTGTAATCATTCCAT
TCATTTTAGCGGTAAGTGTACTATTCATGATTGAATATACGCTTGTGTCAATTGGGTTAAATAGCTACAT
AAAACAGAAGAATGACTTCCTAGTACCATTTATTATCATAGCTAATTTTTTTATGGCGCTTTTAACTTTT
ATTTTTATTTTCTATGCAAATCACTTTATGATGTCACAAAGACGAAAAGAGTTTAGCATTTTTATGACAT
TGGGCATGACCAAGAAAAGTATGCGTTTAATTGTAGTGATGGAAACTATCTTACAATTTGTGATAATTTC
AGTCGTTAGTATTGCCGGCGGATACTTACTTGGTGCGATATTTTTCTTGTTTATACAGAAAATAATGGGC
AGTGAAGTTGCGACGTTAAGGTATTATCCATTTGACTCTGTAGCGATGTTTATTACTTTGATTATCATTG
CTGTATTAATGGGCATGCTACTTATATTCAACTTGTTCAGTATTAATTTTCAACGGCCGATAACTTATCA
ACATCGTTCCGATTCTAGTGTCATATCACGATGGTTGCGTTACGTTTTAATTGTTATAGGAAGCGCAGCA
CTATATTTAGGTTACTTTATTGCATTACAACAAGATACGACGTTTGGTGCCTTTTTTAAAATATGGATTG
TCATAGGATTAGTTATTATCGGTACTTATGCATTTTTTGTAGGTATAAGTGAAATAATTATTAGTATATT
GCAGCAGGTATCAAAAGTTTACTATCATCCACGGTATTTTTTTGTGGTAGTTGGGATGCGTGTACGTCTT
AAAATGAATGCAGTCAGTCTTGCAACAATCACTTTGCTGTGTACATTTTTGATTGTAACGCTCACAATGA
CATTAACAACCTATCGTGATATGAATCATACCATTACGAAATTGATTACGAATGATTATGATTTGTCATT
TAGCGACAATTCTAAGTCACAAATAGAACGTCAACAAACAATTGAGAATATTAAACGTGATATACAGGGT
TCGGTTAATGCAAAAGACTTCAAAGTATATGAAACGACATTATTTAGAGCTTCTTTAGAAAAGAATCGTG
CTTATTACAAGTTAAAACAGGCTAGTGATGATATTCCAATAGACTTCATTGGTAATGAAGGCGCGATATT
TTCAAGACAATCAGTAATGATTACAGCTTTTACTGCACAAGATTATAATCGATATCACCAAAACAAATTA
CACTTAGACAATCAAAGTATAGGTATGATTACGAATGTACCTATTTTTAAAAAGCAGTCTAAGGTCGGTC
TTAATAATGAAGTCTTTAAAGTGAAACAACTTGACGCACATGCGTTAAATTTGATGATGATTCAAGATAG
TATGGTTTTAATTGTTAAAGATAACAATCAATTACAAAAAGTAAAAGGATTTTATGCACATGAACAAAAG
GATTCGACAATATCGATAAACTTTAATGTATTTGGAAAGACGAAATTAACAACATCACAAATACAAAAGC
TATCGAAAAAATACGATGCGTCAATAAATTCTAAATCAGAAATGCTAATGGTTTGGGATCGTTTGACAGG
TGGACTAATATTTGTAGGTGGCGTAGTATCAATTGTACTTGTCATTGGAATATTTCTAATGATGTACTAT
AAACAAGTCTCAGAAGCCTATGCAAATCAGCACAATTATGACATTATGAAAAAACTTGGTTTAGATAATG
GAAGAATAGCAAAGATAACACGAAATCAAATGACTTTCTTGTTCGCAATACCAATAACAGTAGCACTGAT
TCACACATTAATTTCTAGTAACATTGTATATACGTTACTAAATATGATAGGTATTAATAACCATCATATA
TTTTTAACAAGTTACGTACTAGCTGTCATTATAATTTCGTTTCTATATATGGCGATGTACAAAATAACTT
CCTATATTTATGCTAAAGTTATTCATCAACAACGTAATTAA
>MRSA100_1_117 # 140129 # 140380 # 1 # ID=1_117;partial=00;start_type=ATG;rbs_motif=AGGA;rbs_spacer=5-10bp;gc_cont=0.325
ATGAGGGGTTATAACGAAAGATATTGTAGCTGGACTAATACAGCTATACAATGTGATTATTTTAATAAAG
TAAGACAGGTGAAAAAAGACGGTAAATCGGATAGGTTGAGCAACAACATAAACTCGAACATTATTTATCG
TGTGCTCGAAAAATGTATCACGCTATATAATGTATGTTCGCGGTGTAAACGCGCACTTATTTTATCAGAA
CATTCTAAAAAGAATATATTCAATATAAAAAAGGCTGTGTAG
>MRSA100_1_118 # 140390 # 140887 # 1 # ID=1_118;partial=00;start_type=ATG;rbs_motif=GGA/GAG/AGG;rbs_spacer=5-10bp;gc_cont=0.313
ATGAATAATAGAGATGTGTATGATATCGAAGTAAGTGATTATAAAGGCTTAACTTATAAATTAGAAGCAT
TTAGAGGTAAAGTGATTTTAGTTGTTAATACTGCAACAGAATGTATATATAGCGAACAATTGAAAAAACT
AGAGACTTTGTTTCAAAAATATAAGGATCGTGGGTTTGTAGTGTTGAGTTTTCCGAATAATAATTTTGAC
AATCGACAACCAGGTTCTAATGAAGAAATCTTGAAAATTAGTCGTGAGAAATTTGGTGTTACATTTCCAG
TGCTAGCTAAAATATCTGTGAACGGGAACGATGAACATCCGTTATTTACGCATTTAAAGAATGAACAACC
AGGAATCTTTGGGTCCCCAATAAAATGGAATTTCACAAAATTTATAATCGATCGACAAGGCAATGTTGTA
AATCGATTCTTGCCAATGGAAGATCCATTGGATATATCGACAAATATAGAAATATTATTGCAAGAATCTT
CATCTTAA
>MRSA100_1_119 # 141281 # 143161 # 1 # ID=1_119;partial=00;start_type=TTG;rbs_motif=GGAG/GAGG;rbs_spacer=5-10bp;gc_cont=0.349
TTGAAATTAAATACATCTAATAGTCCATTTACAGAAAAACAAGTCACAGAGATTAACAATCTGCTGCAAA
CATTAACAGAGAGCCAACAACAGTGGCTTAGTGGTTTTTTACTAGCTAATAGTAACGATACGACAAGTGA
TAGTAATCAACAACAATTAGAGACAGAAGTGTGGCAACAATCACAAATATCAGAAGAACAAGCAACTTCA
ACAACGTATATGTTACAAAATAAAGAGCCACATATCGAAGCTAATCAGCGGCATGTTACAGTGCTATATG
GTTCTGAATCAGGTAATGCCATGCGTTTAGCTGAAATTTTTTCAGAACGTTTAAGTGATATCGGACATCA
AGTTGTTTTGATGTCAATGGATGAATATGATACGACAAACATCGCACAGTTAGAAGATTTATTTATTATT
ACGTCTACTCATGGTGAAGGAGAACCGCCTGATAATGCATGGGATTTCTTTGAATTTTTAGAAGACGATA
ACGCACCTAATTTAAATCATGTGAGATATTCAGTACTAGCTTTAGGTGATCAAACATATGAATTTTTCTG
TCAAGCTGGTAAAGATGTAGATGCTTTACTAGAAAATCTAGGCGCTGAGCGTATATGTAAGCGTGTAGAT
TGTGATATTGATTATGAAGAAGACGCAGAAAAGTGGATGGCAGACATCATTAATATGATTGATACTACAT
CAGAAGGTATTCAAAGTGAATCGGTGATAAGTGAATCAATTAAGTCTGCCAAAGAAAAGAAATATTCTAA
ATTAAATCCATACCAAGCAGAAGTTTTAGCGAATATCAATTTAAATGGTACCGATTCAAATAAAGAAACA
CGACATATAGAATTTTTACTTGATGATTTTAGTGAATCATATGAACCAGGAGATTGTATAGTAGCATTAC
CGCAAAACGACCCTGAATTGGTTGAAAAACTAATATCCATGTTAGGTTGGGATCCGCAATCTCCGGTGCC
AATTAATGATCGTGGTGATACAGTTCCTATTGTTGAAGCACTAACATCACATTTTGAATTTACTAAATTA
ACATTGCCATTATTGAAAAATGCAGATATCTATTTTGACAATGAAGAATTATCTGAACGTATTCAAGATG
AGTCATGGGCGCGTGAATATGTTATAAATCGGGACTTTATAGATTTAATAACAGATTTTCCAACTATAGA
ATTACAACCTGAGAATATGTATCAAATCCTTAGAAAATTACCACCAAGAGAGTATTCGATTTCTAGTAGT
TTTATGGCAACGCCAGATGAAGTGCATATTACCGTTGGTACGGTTCGTTATCAAGCACATGGACGTGAGA
GAAAAGGTGTATGCTCGGTTCATTTTGCTGAGCGAATTAAACCAGGCGATATAGTACCAATTTATTTGAA
GAAAAATCCGAACTTCAAATTTCCGATGAAGCAAGATATACCGGTTATTATGATTGGACCAGGTACTGGA
ATTGCTCCTTTTAGAGCATATTTACAAGAACGTGAAGAACTTGGTATGACTGGAAAAACATGGTTGTTCT
TTGGTGATCAACACCGTAGTTCTGACTTTTTATATGAAGAAGAAATAGAAGAATGGCTTGAAAATGGAAA
CTTAACACGCGTAGATTTAGCATTTTCAAGAGACCAAGAACACAAAGAATATGTACAGCATCGTATAATG
GAAGAAAGTGAACGTTTCAATGAATGGATTGAGCAAGGCGCAGCAATCTATATTTGTGGCGATGAAAAAT
GTATGGCGAAAGATGTCCATCAAGCCATTAAAGATGTATTGGTAAAAGAACGTCATATTTCTCAAGAAGA
AGCAGAGTTATTATTGCGACAAATGAAACAACAACAACGCTATCAACGTGATGTTTATTAG
>MRSA100_1_121 # 144322 # 145692 # 1 # ID=1_121;partial=00;start_type=ATG;rbs_motif=AGGAG/GGAGG;rbs_spacer=11-12bp;gc_cont=0.363
ATGAATAGTGATAATATGTGGTTAACAGTAATGGGGCTCATTATTATTATTTCAATTGTAGGTTTACTCA
TTGCCAAAAAGATAAATCCAGTTGTAGGTATGACAATCATACCTTGCTTAGGGGCAATGATTTTAGGATA
TAGTGTGACAGATTTGGTTGGATTTTTTGCTAAAGGGTTAGATCAAGTCATCAACGTTGTTATTATGTTT
ATCTTTGCCATTATTTTCTTTGGCATCATGAACGATAGTGGTTTATTCAAGCCGCTTGTCAAACGCTTAA
TATTAATGACACGAGGCAATGTCGTCATTGTCTGTGCAATGACAGCTTTAATTGGCACAATAGCCCAATT
AGATGGGGCCGGTGCGGTAACATTTTTGCTTTCTATTCCTGCATTATTACCTTTATATAAAGCGTTAAAT
ATGAATAAATATTTATTGATTTTACTATTAGCATTAAGCGCGGCGATTATGAACATGGTACCTTGGGGAG
GTCCAATGGCTCGTGTAGCTGCAGTGTTAAAAGCCAAAAGTGTCAATGAATTATGGTATGGATTAATACC
TATTCAAATAATAGGTTTCATTCTTGTTATGTTGTTTGCGGTATATCTTGGATTTAAAGAACAGAAACGT
ATCAAAAAAGCAATAGAGAGAAATGAATTACCGCAAACACAAGATATAGATGTACATAAATTAGTTGAAG
TATATGAACGAGATCAAGATGTAAGGTTTCCTGTAAAAGGACGTGCAAGAACAAAATCATGGATAAAATG
GGTGAATACAGCTTTAACTTTAGCTGTTATTCTATCGATGTTAATAAATATTGCGCCACCTGAATTTGCA
TTCATGATAGGTGTCTCATTGGCGCTTGTTATTAATTTTAAATCAGTGGATGAACAAATGGAGCGATTAA
GAGCGCATGCGCCGAATGCATTAATGATGGCTGCAGTGATTATTGCAGCAGGTATGTTTTTAGGTGTACT
AAATGAAACCGGTATGCTTAAAGCGATTGCGACCAATTTAATCAAAGTGATTCCTGCAGAAGTAGGACCA
TACTTGCATATTATTGTAGGTTTACTTGGCGTACCATTAGATTTACTAACTAGCACAGACGCTTATTATT
TTGCTGTGTTACCGATTGTCGAACAAACAGCAGGGCAATTTGGTGTACCGTCTGTATCAACAGCTTATTC
AATGGTCATAGGGAATATTATAGGTACATTTGTCAGCCCATTTTCACCAGCCTTATGGTTGGCAATTGGT
TTAGCAGAGGCAAACATGGGCACGTATATTAAGTATGCATTCTTTTGGATTTGGGGATTCGCCATCGTTA
TGTTAGTAATTGCAATGTTGATGGGCATTGTGACGATTTAA
>MRSA100_1_122 # 145882 # 147732 # 1 # ID=1_122;partial=00;start_type=ATG;rbs_motif=AGxAGG/AGGxGG;rbs_spacer=5-10bp;gc_cont=0.346
ATGAATCAAATCGAAGAAGCATTAACGGGTTTGATTTCTAAAGATCCTGCTATTGTTAACGAAAATGCCA
ACAAAGATAGTGATACATTTTCAACAATGAGAGATTTAACAGCAGGTATCGTTTCTAAATCTTACGCATT
AAATTATTTATTACCAAAGCACGTTGCAGATGCACATCAAAGAGGGGACATACATTTTCACGACTTAGAT
TATCATCCATTCCAACCGTTAACAAACTGTTGTTTAATAGATGCTAAAAATATGCTACATAATGGATTTG
AAATAGGCAACGCGAATGTAACTTCACCAAAATCAATACAAACTGCATCAGCGCAGCTTGTACAAATTAT
AGCCAATGTTTCCAGCAGTCAATATGGTGGCTGTACGGTTGACCGCGTTGACGAATTACTTAGTACATAT
GCACGACATAATGAAGAACAACATAGAAATATCGCAAAGCAATTTGTCAAAGAATCTGAAATTGATCGTT
ATGTTGATCAACAAGTCACTAAAGACATCAATGATGCGATTGAAAGTCTAGAATATGAAATTAATACCTT
ATATACATCTAATGGACAGACACCTTTTGTAACATTAGGATTCGGCTTAGGTACAGATCATTTAAGTCGC
AAAATTCAACAAGCTATCTTAAATACTCGTATCAAAGGCTTAGGAAAAGACCGCACGACAGCGATTTTCC
CAAAACTTGTATTTTCAATTAAAAAAGGAACCAACTTTAGTCCGCAAGATCCGAACTATGACATTAAACA
ACTAGCATTAAAGTGTTCAACGAAACGTATGTATCCAGATATTTTAAATTATGACAAACTCGTAGAAATA
TTAGGTGATTTCAAAGCGCCAATGGGTTGTCGTTCATTTTTACCAAGTTGGAAAGATGCGGAAGGTCATT
TTGAAAATAATGGTCGTTGTAATCTTGGTGTTGTTACACTTAATTTACCTAGAATGGCATTAGAATCTGC
CGGTAATATGACGAAATTCTGGGAAATCTTTTATGAACGTATCGATGTGTTACATGATGCATTACTTTAT
CGTATAAATCGTTTGAAAGATGCTGTACCGAATAACGCACCAATTTTATATAAAAGTGGCGCTTTTAACT
ATAAATTAAAAGAAACAGATGATGTTGCTGAGTTATTTAAAAATAAACGTGCAACGATTTCAATGGGCTA
TATAGGGTTGTATGAAACAGCTACTGTTTTCTATGGTCCAGACTGGGAAACATCTCAAGAAGCAAAAGCA
TTTACGCTTGAAATTCTTAAAGAAATGAAACGTTATCAAACGAAATGGACAGAATTATATGACATTTGGT
TCAGTATTTACAGTACGCCGAGTGAATCGCTAACGGATCGTTTTTGTCGTTTAGACCAAGAGAGATTTGG
AGATATTAAAGACATTACAGATAAAGGATATTATCAAAACTCTTTCCATTATGATGTACGTAAAGATGTT
ACACCTTTTGAAAAGTTAGATTTTGAAAAAGATTATCCTTATTATGCGAGTGGTGGTTTCATTCACTATT
GTGAGTATCCGAAATTGCAACACAATTTGAAAGCACTAGAAGCGGTATGGGACTACTCTTATGACAAAGT
TGGTTACTTAGGTACAAATATTCCGATTGATCATTGTTATGAATGTGATTACGATGGAGATTTTGAAGCA
ACTGAAAAAGGATTTAAATGCCCGAACTGTGGCAATGATAATCCTAAAACAGTTGATGTCGTTAAACGAA
CATGTGGTTACTTAGGCAATCCAGTTCAACGTCCAGTAATTAAAGGCCGTCATAAAGAAATTTGCGCACG
AGTAAAACATATGAAAGCGCCTAAAGAATGA
>MRSA100_1_123 # 147729 # 148265 # 1 # ID=1_123;partial=00;start_type=ATG;rbs_motif=None;rbs_spacer=None;gc_cont=0.322
ATGACACTTTTAGACATTAAACAAGGACAAGGTTATATTGCTAAAATAGAATCAAATAGCTTTGTTGACG
GTGAAGGAGTAAGATGCAGTGTTTATGTATCAGGATGTCCATTTAATTGTGTTGGATGTTATAACAAAGC
CTCACAAAAGTTCAGATATGGCGAGAAATACACTGATGAAATATTAGCAGAAATATTAGATGATTGCGAT
CATGATTATATATCTGGGCTAAGTCTATTAGGTGGCGAACCATTTTGTAATTTGGATATTACATTAAATC
TTGTCAAAGCATTTCGAGCACGTTTTGGAAATACAAAGACAATTTGGGTATGGACTGGATTTTTATATGA
ATATTTAGCAAATGATTGTACAGAACGTCGAGAGTTATTATCATACATTGACGTTTTAGTAGATGGTCTA
TTTATACAACACTTATTCAAACCTGATTTACCATATAAAGGTTCTTTAAATCAACGCATTATAGATGTAC
AACAATCACTCTCGCATGCGCGTATGATTGAATATATAGTTAGTTGA
>MRSA100_1_124 # 148784 # 150406 # 1 # ID=1_124;partial=00;start_type=TTG;rbs_motif=GGAG/GAGG;rbs_spacer=5-10bp;gc_cont=0.355
TTGAAAAAAGAGAAAGTTATGGACTGGACGACCTTTATAGGGACAGTAGCTGTACTTCTTTTTGCAGTTA
TACCTATGATGGCTTTTCCAAAAGCAAGTGAAGATATCATCACTGGTATTAATAGTGCCATTTCTGATTC
AATTGGTTCGATATATTTATTTATGGGGCTGGCGATTTTTTGCTTTGTAATGTATATCGCATTTGGTAAA
TATGGTAATGTCACACTTGGTAAAGCAAGTGATAAACCAGAATTTAATACATTTACATGGGCGGCAATGC
TGTTTTGTGCAGGCATAGGCTCTGATATTTTATACTGGGGCGTTATTGAATGGGCTTTTTACTATCAAGT
TCCACCAAATGGCGCGAAAAGTATGAGTGATGAAGCACTCCAATATGCGACGCAATATGGTATGTTCCAC
TGGGGACCAATTGCTTGGGCTATTTACGTTTTACCAGCATTACCAATTGGTTATTTAGTGTTTGTTAAAA
AACAACCGGTGTATAAAATTAGTCAAGCTTGTCGTCCGATTTTAAAAGGTCAAACAGATAAATTTGTAGG
TAAAGTTGTAGATATCTTATTTATCTTTGGATTGCTAGGTGGTGCGGCAACATCACTAGCGTTAGGTGTG
CCATTAATTTCTGCAGGCATAGAAAGATTAACTGGTTTAGATGGTAAAAATATGATTTTACGTTCGGCTA
TTTTATTAACGATTACGGTCATATTTGCTATTAGTTCATATACAGGATTGAAAAAAGGTATTCAAAAGTT
AAGTGATATCAACGTTTGGCTATCATTTGTACTTTTAGCCTTTATATTTATTATTGGACCGACTGTTTTT
ATTATGGAAACGACAGTGACAGGGTTCGGAAATATGTTGAGAGATTTTTTCCATATGGCAACATGGTTAG
AACCATTCGGTGGTATTAAAGGTCGAAAAGAAACGAATTTCCCACAAGACTGGACAATATTCTACTGGTC
ATGGTGGTTAGTATATGCGCCATTTATCGGTTTATTTATCGCTAGAATTTCAAAAGGTAGACGCCTTAAA
GAAGTCGTGCTAGGAACAATTATTTATGGAACGCTTGGATGCGTATTATTCTTTGGTATTTTTGGTAACT
ATGCTGTGTATTTACAAATTTCTGGACAGTTTAATGTAACACAATATTTAAATACACATGGTACAGAGGC
AACCATTATTGAAGTGGTGCATCATTTACCATTCCCATCATTGATGATTGTACTATTCTTAGTATCTGCT
TTCTTATTCTTAGCAACAACATTTGATTCGGGTTCATATATTTTAGCGGCAGCATCTCAGAAAAAAGTGG
TAGGCGAACCATTACGTGCCAATCGTTTATTCTGGGCATTTGCATTGTGCTTATTGCCATTTTCATTGAT
GCTAGTTGGTGGCGAACGTGCATTAGAAGTATTGAAAACTGCTTCAATACTGGCAAGTGTGCCATTAATT
GTTATTTTTATTTTCATGATGATATCATTTTTAATCATTTTAGGGCGCGATAGAATTAAACTTGAAACGC
GTGCTGAAAAATTAAAAGAAGTTGAACGTCGTTCATTGCGAATCGTTCAAGTATCAGAAGAAGAACAAGA
CGATAATTTATAA
>MRSA100_1_125 # 150577 # 151140 # -1 # ID=1_125;partial=00;start_type=ATG;rbs_motif=GGAGG;rbs_spacer=5-10bp;gc_cont=0.353
ATGACTCGTTCTCAGAACAAACAGCAACAATTAGAACAAGCAAAAGATATTGTAATTAATTCAATTGGAC
AGACAATGGATTTGTATGGCACTAATAGAAGTGTAGGAAACTTATATGGCACTATGGTGTTTGAAGGCAG
TATGACGCTTGATGAAATGCGTCATCAATTGCAAATGAGCAAACCAAGTATGAGTGCTGGCGTTAAGAAA
TTGCAGGAATTTGATATTGTTAAACAACAATTTACGAGAGGAAGCCGCAAACAACATTTTATCGCCGAGA
AAGACTTTTTCATCTTTTTCCGAAACTTTTTCACTAAAAAATTTCAGCGTGAAATTGACATCAATGTCGA
AGCAGTAAAAGATGCTCAAGCTATTATCAATCCATTACTTGAAAGCAGTGATTTAACTGAAGCTGAAACA
CAAGAGGCACAAAAAATTAAAGCTCAGCTTGATCATACACATGTTTATTACGAATGGTTAGAACAGTTAA
CCGAAGCGATTGAAAGCGGTGAAATTTTCAAATATTTCCCAATTCCAGAACAGCCTTCTGATTCTGAAAA
TTAA
>MRSA100_1_126 # 151393 # 152883 # 1 # ID=1_126;partial=00;start_type=ATG;rbs_motif=GGAGG;rbs_spacer=5-10bp;gc_cont=0.368
ATGGAACTTTTAAAACATTTATCTCAGCGTCAATATATTGATGGTGAGTGGGTTGAAAGCACGAATAAAA
ATACAAGAGATATTATCAATCCTTACAATCAAGAAGTGATATTTACGGTTTCTGAAGGGACAAAAGAGGA
TGCAGAACGTGCAATCTTAGCTGCAAGACGTGCGTTTGAGTCTGGTGAATGGTCGCAAGAAACTGCTGAA
AAAAGAGGTAAAAAAGTACGTGCCATCGCGGACAAGATCAAAGAACATCGCGAAGCGTTAGCACGATTAG
AAACATTAGATACTGGAAAAACGTTAGAAGAATCATATGCAGATATGGATGATATTCATAATGTGTTTAT
GTATTTTGCTGGATTAGCAGATAAAGATGGTGGCGAAATGATTGATTCACCAATTCCAGATACAGAAAGC
AAAATTGTTAAAGAACCAGTAGGTGTAGTTACACAAATTACACCTTGGAATTATCCGTTATTACAAGCAT
CATGGAAAATTGCGCCAGCGCTTGCTACGGGTTGTTCACTAGTTATGAAACCAAGTGAAATTACACCATT
AACAACAATACGTGTTTTTGAATTAATGGAAGAAGTTGGTTTCCCTAAAGGAACAATTAATCTTATTCTA
GGTGCAGGTTCTGAAGTTGGTGACGTAATGTCAGGTCATAAAGAGGTTGACCTTGTATCATTTACAGGTG
GCATTGAGACTGGTAAGCATATTATGAAAAATGCTGCTAATAATGTTACGAATATTGCCTTGGAACTTGG
CGGTAAAAATCCAAACATTATCTTTGATGATGCTGATTTTGAATTGGCAGTAGACCAAGCGTTAAATGGT
GGATATTTTCATGCAGGTCAAGTTTGTTCAGCAGGATCAAGAATATTAGTACAAAACAGTATTAAAGACA
AATTTGAGCAAGCACTTATTGATCGCGTGAAAAAAATCAAATTAGGTAATGGTTTTGATGCTGATACTGA
AATGGGACCAGTGATTTCAACAGAACATCGTAATAAGATCGAATCTTATATGGATGTAGCTAAAGCAGAA
GGCGCAACAATTGCTGTTGGTGGTAAACGTCCAGATAGAGACGATTTAAAAGATGGTCTATTCTTCGAGC
CAACAGTCATTACAAATTGTGATACGTCAATGCGTATTGTACAAGAAGAGGTTTTCGGACCTGTCGTTAC
TGTAGAAGGCTTTGAAACTGAACAAGAAGCGATTCAATTAGCGAATGATTCTATATATGGTTTAGCAGGT
GCTGTATTTTCTAAAGATATTGGAAAAGCACAACGCGTTGCTAACAAGTTGAAACTTGGAACGGTGTGGA
TTAATGATTTCCATCCATATTTTGCACAAGCGCCATGGGGTGGATACAAACAATCAGGTATCGGTAGAGA
ATTAGGCAAAGAAGGCTTAGAAGAGTACCTTGTTTCAAAACACATTTTAACAAATACAAATCCACAATTA
GTGAATTGGTTTAGCAAATAA
>MRSA100_1_127 # 153144 # 154853 # 1 # ID=1_127;partial=00;start_type=ATG;rbs_motif=GGAGG;rbs_spacer=5-10bp;gc_cont=0.388
ATGAGTAACAAAAATAAATCATATGATTATGTCATCATTGGAGGAGGCAGTGCAGGTTCTGTACTAGGTA
ATCGTCTGAGTGAAGATAAAGATAAAGAAGTCTTAGTATTAGAAGCGGGTCGCAGTGATTATTTTTGGGA
TTTATTTATCCAAATGCCTGCTGCGTTAATGTTCCCTTCAGGCAATAAATTTTACGATTGGATTTATTCA
ACAGATGAAGAACCACATATGGGCGGTCGTAAAGTAGCACATGCCCGAGGTAAAGTTTTAGGTGGATCAA
GTTCGATTAATGGCATGATTTATCAACGTGGTAATCCAATGGACTATGAAGGCTGGGCAGAACCAGAAGG
TATGGAAACTTGGGATTTTGCGCACTGTTTACCGTATTTTAAAAAATTAGAAAAAACATACGGTGCAGCG
CCTTATGATAAATTTAGAGGCCATGATGGACCAATTAAGTTAAAACGAGGGCCAGCAACGAATCCTTTAT
TCCAGTCATTCTTTGATGCAGGTGTTGAAGCAGGTTATCATAAAACACCTGATGTGAATGGATTTAGACA
AGAAGGTTTTGGACCGTTCGATAGTCAAGTACATCGTGGTCGCCGAATGTCAGCTTCAAGAGCATATTTA
CATCCAGCGATGAAGCGTAAAAACTTAACCGTTGAAACACGTGCCTTTGTAACTGAAATTCATTATGAAG
GTAGAAGAGCAACTGGTGTTACGTATAAGAAAAATGGCAAACTACATACCATCGATGCTAATGAAGTCAT
TTTGTCTGGTGGGGCATTCAATACGCCACAATTACTACAATTATCTGGTATCGGTGATTCAGAGTTCCTA
AAATCAAAAGGCATTGAGCCACGTGTTCATTTACCAGGTGTGGGTGAAAACTTTGAAGATCACTTAGAGG
TATACATTCAACATAAATGTAAGGAACCTGTATCATTACAGCCAAGCTTAGATATCAAGCGCATGCCATT
TATTGGTTTACAATGGATTTTCACACGTACAGGTGCAGCAGCATCTAACCATTTTGAAGGTGGCGGATTT
GTACGTTCAAATAACGAAGTTGATTATCCTAACTTAATGTTCCATTTCTTACCAATAGCTGTAAGATATG
ATGGTCAAAAGGCAGCGGTCGCACATGGTTATCAAGTTCACGTAGGACCAATGTATTCAAACTCTCGTGG
TAGCTTGAAAATCAAATCTAAAGATCCATTCGAAAAACCAAGTATCCGCTTTAATTATTTATCAACAGAA
GAAGATAAAAAAGAATGGGTAGAAGCAATTCGTGTAGCAAGAAATATCTTATCTCAAAAAGCAATGGATC
CATTCAATGGTGGAGAAATTTCACCAGGACCAGAAGTGCAAACAGACGAAGAAATTCTTGATTGGGTTCG
TAGAGATGGTGAAACAGCATTACACCCATCTTGTAGTGCTAAAATGGGTCCTGCTTCAGATCCAATGGCA
GTAGTTGACCCGTTAACAATGAAAGTCCACGGTATGGAAAATTTACGTGTAGTTGATGCATCCGCTATGC
CACGTACGACAAATGGCAATATACACGCACCTGTTTTAATGTTAGCTGAAAAAGCAGCAGACATTATACG
TGGCAGAAAGCCTTTAGAGCCACAATATATTGATTATTATAAGCATGGTGTTCATGATGAAAATGAAGGT
GCAATCGAAGTAAAACCATACGCTAAATAA
>MRSA100_1_128 # 155131 # 155343 # 1 # ID=1_128;partial=00;start_type=ATG;rbs_motif=AGxAGG/AGGxGG;rbs_spacer=5-10bp;gc_cont=0.277
ATGAGCTTTTACGAATATATACAAACATTTAAAGATGATAAAACACCATTAGGCGAATTAGCGATTTGGA
TTAAAGAAGATGATTCATTCCCAAAACAAGAGAAGCTAACAGAAAACATTTTGTCTTATTTTCATCAAAT
GTCCAATATAGATCATGAGTTTTTAGAAATTGTAAAAAGATCACTTTCTCTGTATGATCAATTAAAATCG
TAA
>MRSA100_1_131 # 158543 # 160039 # 1 # ID=1_131;partial=00;start_type=ATG;rbs_motif=GGAG/GAGG;rbs_spacer=5-10bp;gc_cont=0.363
ATGGCTAAGTCTAATAGTAAAGACATCGTTTTAATTGGAGCCGGTGTACTTAGCACAACATTTGGTTCAA
TGTTAAAAGAAATTGAGCCAGACTGGAATATCCACGTTTACGAACGCTTGGATCGTCCTGCAATCGAAAG
TTCAAACGAAAGAAATAATGCTGGTACGGGTCATGCAGCATTATGTGAGTTGAACTACACAGTTTTACAA
CCTGATGGTTCTATCGACATCGAAAAAGCGAAAGTGATTAACGAAGAGTTTGAGATTTCAAAACAATTCT
GGGGTCACTTAGTGAAAAGCGGTAGCATCGAGAACCCAAGAGAATTTATCAATCCATTACCACACATCAG
TTATGTTAGAGGTAAAAACAATGTTAAATTCTTAAAAGATCGTTACGAAGCGATGAAAGCTTTCCCTATG
TTCGATAATATCGAATATACTGAAGACATCGAAGTAATGAAAAAATGGATTCCATTGATGATGAAAGGCC
GTGAAGATAACCCTGGTATCATGGCGGCAAGTAAAATTGACGAAGGTACAGATGTAAACTTCGGTGAATT
AACACGTAAAATGGCTAAAAGCATTGAAGCACATCCAAATGCTACAGTGCAATTTAACCATGAAGTTGTT
GATTTTGAACAATTATCAAATGGTCAATGGGAAGTTACTGTTAAAAATCGCCTAACTGGTGAGAAATTCA
AACAAGTAACTGACTATGTATTCATCGGTGCTGGCGGTGGAGCGATTCCATTATTACAAAAAACAGGTAT
CCCTGAAAGTAAACATTTGGGTGGATTCCCTATCAGTGGTCAATTCTTAGCTTGTACAAACCCACAAGTT
ATTGAACAACACGATGCCAAAGTTTATGGTAAAGAGCCACCTGGTACACCACCAATGACTGTACCTCATT
TAGATACGCGTTACATTGATGGTCAAAGAACATTATTATTTGGACCATTTGCTAATGTTGGACCTAAATT
CTTGAAAAATGGTTCTAACTTAGATTTATTCAAGTCTGTTAAAACATACAACATTACAACTTTATTAGCA
GCAGCAGTTAAAAACTTACCTTTAATTAAATACTCATTTGATCAAGTGATTATGACAAAAGAAGGTTGTA
TGAACCACTTACGTACTTTCTATCCAGAAGCACGTAATGAAGATTGGCAATTATACACTGCTGGTAAACG
TGTACAAGTTATCAAAGATACACCTGAACACGGTAAAGGATTCATCCAATTCGGTACAGAAGTGGTTAAC
TCACAAGACCACACTGTAATTGCATTATTAGGTGAATCACCAGGGGCTTCAACTTCAGTTTCAGTTGCGT
TAGAAGTATTAGAACGTAACTTCCCTGAATACAAAACTGAATGGGCACCTAAAATCAAGAAAATGATTCC
ATCATACGATGAATCATTAATTGAAGACGAAAAATTAATGAGAAAAATCCGTAAACAAACTTCAAAAGAC
TTAGAATTAGGTTACTACGAAAACTAA
>MRSA100_1_132 # 160233 # 161123 # -1 # ID=1_132;partial=00;start_type=ATG;rbs_motif=AGGAG;rbs_spacer=5-10bp;gc_cont=0.339
ATGAATAAAGAGCAATTAGAAAAAATGAAAAATGGAAAAGGCTTTATTGCCGCATTAGACCAAAGTGGTG
GTAGTACACCAAAAGCACTTAAAGAATATGGTGTAAACGAAGATCAATATAGCAATGAAGACGAAATGTT
CCAACTTGTTCACGATATGCGTACACGTGTGGTAACTTCACCTTCATTCTCACCAGATAAAATTTTGGGT
GCTATTCTTTTCGAACAAACAATGGATCGCGAAGTAGAAGGCAAATACACTGCAGATTACTTAGCTGATA
AAGGTGTTGTTCCGTTCTTAAAAGTAGACAAAGGTCTTGCTGAAGAGCAAAATGGTGTTCAATTAATGAA
ACCAATCGACAACTTAGACAGTTTATTAGACCGTGCAAACGAACGTCACATTTTTGGTACAAAAATGCGT
TCTAACATTTTAGAATTAAATGAGCAAGGTATCAAAGACGTTGTTGAACAACAATTTGAAGTTGCTAAAC
AAATTATTGCTAAAGGTTTAGTGCCAATTATCGAACCAGAAGTTAATATTAATGCAAAAGACAAAGCTGA
AATTGAAAAAGTATTAAAAGCTGAACTTAAAAAAGGTTTAGATAGCTTAAATGCTGATCAATTAGTAATG
TTGAAATTAACAATTCCTACTGAACCAAACTTATACAAAGAGTTAGCTGAACATCCTAATGTTGTTCGTG
TCGTTGTATTATCAGGTGGTTACAGCAGAGAAAAAGCAAATGAATTACTTAAAGATAACGATGAACTTAT
CGCAAGTTTCTCACGTGCATTAGCTAGTGATTTAAGAGCTGATCAATCTAAAGAAGAATTCGATAAAGCT
TTAGGTGATGCTGTAGAATCAATCTACGACGCATCTGTAAACAAAAACTAA
>MRSA100_1_133 # 161246 # 161662 # -1 # ID=1_133;partial=00;start_type=ATG;rbs_motif=GGAG/GAGG;rbs_spacer=5-10bp;gc_cont=0.281
ATGCGTTTAAAAGTATTGTTCCATTTCATTGCTGCTATTTTCATATCATTCATGTTGCTATGGATGACCA
TGTTGTTTGACTTAATAAGCAATCAATCACATTTAAAAGCTTTATTATTGAATTTAGATTTTCTAATTCC
TTCTGACAATACACCATATATTCTAGAAATAATATGTCACTTACTAATTGGTAGCGTCATTTATTTTGTA
TTTGTGTTGCTGTTTCATACTTCTAAAAGGCTTTACTATCTATGTTATATCCCTTTATTTTTCTTATTTA
TAGCATTGTATCCCTTTTTAGTATTTATTGCGCAACGTCCAATTTTTCAATTTAGTGTGACAGAATTAAT
CGGTTGGATTATTACACATATTTTCTTTATGTCATTAATGGCGTTAGTCATACCTAGAATAAAATAA
>MRSA100_1_134 # 161920 # 163257 # 1 # ID=1_134;partial=00;start_type=ATG;rbs_motif=GGAGG;rbs_spacer=5-10bp;gc_cont=0.382
ATGAGTAAAGCACATCAATTAATTCAAGAGGATGAACATTATTTTGCGAAATCAGGACGTATTAAATATT
ATCCGTTAGTGATTGATCATGGATATGGAGCAACATTGGTTGATATTGAGGGGAAGACATATATCGATTT
GTTATCGAGTGCAAGTTCTCAAAACGTAGGTCATGCACCTAGAGAAGTAACAGAAGCGATAAAGGCACAA
GTTGATAAATTTATTCATTATACACCAGCATATATGTATCATGAACCGTTGGTACGTTTAGCTAAGAAGC
TTTGTGAGCTTGCACCTGGAGATTTTGAAAAAAGAGTGACCTTCGGATTAACCGGATCAGACGCAAATGA
TGGCATCATTAAATTTGCCAGAGCATATACAGGGCGTCCTTATATCATTAGTTTCACTAATGCATATCAT
GGTTCAACTTTTGGCTCATTGTCTATGTCAGCTATTAGTTTAAATATGCGCAAACATTATGGTCCGTTAT
TGAATGGTTTTTATCATATTCCGTTTCCAGATAAATATCGTGGTATGTACGAGCAGCCACAAGCTAATTC
AGTAGAAGAATATTTAGCACCCTTAAAAGAAATGTTTGCGAAATATGTACCTGCTGACGAAGTAGCATGT
ATTGTTATTGAAACGATACAAGGCGATGGTGGACTTTTAGAACCAGTTCCAGGGTATTTTGAAGCGTTAG
AAAAGATTTGTCGTGAACATGGTATTTTAATCGCTGTCGATGATATTCAACAAGGTTTTGGGCGAACAGG
TACATGGAGTTCAGTCTCGCATTTTAATTTTACGCCTGATTTAATCACTTTCGGAAAATCCTTAGCAGGT
GGTATGCCCATGTCAGCAATTGTTGGACGCAAAGAGATTATGAATTGTTTAGAAGCACCAGCACATTTAT
TTACAACAGGTGCTAATCCAGTTAGTTGTGAAGCTGCATTAGCCACAATTCAAATGATTGAAGATCAGTC
GCTTCTTCAGGCTAGTGCGGAAAAAGGGGAATATGTTAGGAAGCGAATGGATCAATGGGTATCTAAATAC
AATAGTGTAGGCGATGTTAGAGGTAAAGGTCTGAGCATTGGTATTGATATTGTTTCCGACAAAAAACTCA
AAACACGTGATGCCAGTGCGGCACTTAAAATTTGTAATTACTGCTTTGAGCATGGCGTAGTTATTATAGC
TGTAGCAGGAAATGTGTTGCGATTCCAACCGCCATTGGTGATAACATATGAGCAATTAGACACGGCGTTA
AACACTATAGAAGATGCACTGACTGCTTTGGAAGCAGGTAACTTAGATCAATATGACATATCTGGACAAG
GTTGGTAA
>MRSA100_1_135 # 163338 # 164786 # -1 # ID=1_135;partial=00;start_type=ATG;rbs_motif=GGAGG;rbs_spacer=5-10bp;gc_cont=0.373
ATGGGAAGTTTTTTCAATAAAATAGCACGAAAAGAGGATCCGGCTATCTATCAAAATAAAGATGGTCATT
TAAAGCGTACACTTCGGGTGCGTGATTTCTTAGCTTTAGGTGTAGGAACAATTGTATCGACATCTATCTT
TACGCTACCTGGCATTGTTGCTGCAGAACATGCAGGACCGGCCGTTGCGTTATCATTCTTACTCGCTGCT
ATTGTTGCTGGTTTAGTTGCATTTACTTATGCAGAAATGGCTGCCGCTATGCCATTTGCAGGTTCAGCCT
ATTCTTGGGTCAATGTATTATTTGGTGAATTTTTTGGATGGGTTGCCGGTTGGGCTCTATTAGCTGAATA
TTTTATCGCCGTAGCCTTTGTTGCATCAGGATTCTCAGCGAATTTACGCGGACTTGTGAAACCAATTGGC
ATCGAATTACCTGCAGCATTATCAAATCCATTTGGTACGAATGGCGGTTTTATCGATATTATTGCTGCTA
TCGTTATTTTATTAACTGCATTATTACTATCACGTGGTATGTCAGAAGCAGCACGTATGGAAAACATTTT
AGTTATTTTAAAAGTATTAGCTATTATTTTATTTGTCATCGTAGGTTTAACAGCAATAAATGTTAGTAAC
TATGTGCCATTTATTCCAGAACACAAAGTAACTGCTACAGGTGACTTTGGTGGATGGCAAGGCATATATG
CTGGTGTTTCAATGATTTTCTTAGCGTATATCGGTTTCGATTCTATCGCAGCAAACTCAGCAGAAGCACT
TGACCCTCAAAAGACAATGCCTAGAGGTATTCTTGGTTCTTTAAGTGTTGCTATCGTATTATTTATTGCT
GTAGCACTTGTGTTAGTTGGTATGTTCCATTACTCACAATACGCAAACAATGCTGAACCTGTTGGTTGGG
CTTTACGTCAAAGTGGTCATGGTGTTGTAGCAGCTATTGTTCAAGCTATCTCTGTTATCGGTATGTTTAC
AGCATTAATTGGTATGATGTTAGCAGGCTCACGTTTACTTTATTCATTTGGACGTGACGGCTTATTACCT
TCATGGTTAAGCCATTTAAACGACAAACATTTACCTAATCGCGCACTAGTTATACTTACTATTATTGGTG
TTTTAATTGGTTCTATGTTCCCATTCGCATTTTTAGCACAATTAATTTCAGCAGGTACACTTGTTGCATT
TATGTTCGTTTCATTAGCAATGTATCGTTTGAGAAAGCGTGAAGGTAAAGATCTACCAATTCCTGCATTT
AAATTACCTTTATATCCTGTGTTACCAGCAATTACATTTGTTTTAGTATTGCTAGTATTCTGGGGATTAG
GATTCGAAGCGAAATTATACACTTTAATTTGGTTTATTGTTGGTATCATTCTATATTTAAGTTATGGACT
TAGACATTCTAAGAAAAATGATGTAGCTGAATACCACCCACCAAAATAA
>MRSA100_1_137 # 166709 # 167413 # 1 # ID=1_137;partial=00;start_type=ATG;rbs_motif=AGGA/GGAG/GAGG;rbs_spacer=11-12bp;gc_cont=0.363
ATGACGAATGTCTTGTATCAACATGGTACATTAGGTACGTTAATGGCTGGCTTACTAGAAGGAACAGCTA
CAATTAATGAATTGTTAGAACATGGGAATTTAGGGATTGCAACGTTAACAGGGTCTGATGGCGAAGTAAT
ATTTTTAGACGGGAAGGCATATCATGCTAACGAGCATAAAGAATTTATAGAATTAAAAGGCGATGAGAAA
GTACCGTATGCATCGATTACTAATTTTAAAGCGAGTAAGACATTTCCATTGCAACAATTATCACAAGATG
ATGTATTCGCACAAATTAAAAATGAAATGTTAAGTGAGAATTTATTTTCGGCTGTTAAAATTTATGGCAC
ATTTAAACATATGCATGTACGAATGATGCCTGCTCAGCAACCGCCATATACACGTTTGATTGATTCAGCA
CGCAGACAACCTGAGGAAAAAAGACAAGATATTCGTGGTGCCATTGTTGGATTTTTTACACCAGAATTAT
TTCATGGCGTAGGGTCTGCTGGTTTTCATATACATTTTGCGGATGATGAAAGAGCTTATGGTGGACATGT
TCTTGACTTTGAAGTGGATGACGTTGTCGTTGAGATACAAAACTTTGAAACATTCCAACAACATTTCCCG
GTAAATAATGAGACGTTTGTTAAAGCGAAAATAGACTATAAAGATGTGGCAGAAGAAATTAGAGAAGCTG
AATAG
>MRSA100_1_138 # 167499 # 168359 # -1 # ID=1_138;partial=00;start_type=ATG;rbs_motif=AGGA;rbs_spacer=5-10bp;gc_cont=0.374
ATGTTATCAGTTGCGATTATCGGCCCAGGCGCTGTCGGTACAACTATTGCCTATGAATTACAACAATCAT
TGCCTCATACAACGCTTATCGGGAGACACGCCAAAACAATAACATATTATACTGTACCACATGCACCTGC
ACAAGATATTGTTGTGAAAGGTTATGAAGATGTCACAAACACATTTGATGTTATTATTATTGCAGTCAAA
ACACATCAACTTGATGCCGTTATTCCTCATTTAACTTATCTTGCACATGAGGACACGCTCATCATTTTAG
CCCAAAATGGTTATGGTCAACTCGAACATATTCCATTTAAAAATGTATGCCAAGCAGTTGTCTATATAAG
TGGTCAAAAGAAAGGCGATGTTGTTACGCACTTCAGAGATTATCAATTACGTATACAAGATAATGCATTA
ACTCGACAATTTAGAGATTTGGTCCAAGACAGTCAAATCGACATTGTATTAGAAGCAAATATTCAACAAG
CTATTTGGTATAAATTGTTAGTTAACTTGGGCATTAATTCTATCACAGCACTCGGGAGACAGACAGTTGC
AATCATGCATAATCCTGAAATACGTATACTGTGTAGACAGTTATTACTAGATGGTTGTCGTGTTGCACAG
GCAGAGGGGTTAAACTTTTCAGAACAAACTGTCGATACTATTATGACTATATATCAAGGTTATCCCGACG
AAATGGGAACGAGCATGTATTACGACATTGTGCATCAGCAACCTCTTGAAGTCGAAGCGATTCAAGGCTT
TATTTATCGACGTGCACGTGAACACAATCTTGACACCCCATATCTTGATACTATTTATAGCTTTTTACGC
GCTTATCAACAAAATATGTAA
>MRSA100_1_139 # 168432 # 169250 # 1 # ID=1_139;partial=00;start_type=TTG;rbs_motif=GGAG/GAGG;rbs_spacer=5-10bp;gc_cont=0.363
TTGAAAACAGTAAGTCAATTAATAGATATGAAACAAAAGCAAACTAAAATTTCTATGGTAACAGCTTATG
ATTTTCCAAGTGCTAAACAAGTGGAAGCAGCGGGTATTGATATGATTCTTGTTGGGGATTCACTTGGTAT
GACTGTATTAGGTTATGAAAGTACCGTACAAGTGACGTTAGCAGATATGATTCATCACGGTCGTGCAGTA
AGAAGAGGCGCACCAAATACATTTGTAGTTGTTGATATGCCGATTGGTGCAGTAGGCATCTCTATGACAC
AAGACTTAAATCATGCTCTAAAGCTTTATCAGGAGACGAATGCAAATGCAATTAAAGCAGAAGGAGCGCA
TATTACACCATTTATTGAAAAAGCAACGGCAATTGGTATTCCTGTTGTTGCACATTTAGGATTAACACCT
CAAAGTGTTGGCGTTATGGGGTATAAATTACAAGGTGCAACGAAAGAAGCAGCGGAGCAACTTATTTTAG
ATGCGAAAAATGTAGAACAAGCTGGTGCAGTTGCGTTAGTACTTGAAGCAATTCCAAATGATTTAGCAGA
GGAAATTAGCAAGCACTTAACAATTCCAGTCATTGGTATTGGTGCAGGAAAAGGTACAGATGGTCAAGTA
TTGGTTTATCACGATATGTTAAATTATGGTGTTGAACATAAAGCGAAATTTGTGAAGCAATTTGCTGATT
TTAGTGTTGGTGTGGATGGTTTAAAACAATACGATCAAGAAGTTAAATCTGGTGCATTTCCATCAGAAGA
ATATACGTATAAAAAGAAAATTATGAATGAGGTTAATAACAATGACTAA
>MRSA100_1_140 # 169243 # 170094 # 1 # ID=1_140;partial=00;start_type=ATG;rbs_motif=GGAG/GAGG;rbs_spacer=5-10bp;gc_cont=0.363
ATGACTAAGCTGATTACTACGGTAAAAGAGATGCAACACATTGTTAAAGCAGCCAAACGCTCAGGAACAA
CGATTGGTTTTATCCCAACAATGGGTGCCTTACATGATGGACATTTAACGATGGTACGCGAATCAGTTAG
TACAAATGATATTACAGTTGTGAGTGTATTTGTTAATCCATTACAATTTGGTCCAAACGAAGATTTCGAT
GCTTATCCGAGACAAATTGATAAAGATTTAGAATTAGTATCAGAAGTAGGGGCGGACATTGTTTTTCATC
CTGCAGTAGAAGATATATATCCAGGTGAATTAGGTATTGATGTCAAAGTAGGTCCATTAGCTGATGTGTT
AGAAGGAGCGAAGCGTCCAGGGCATTTTGATGGGGTGGTAACAGTAGTTAATAAGCTATTTAATATTGTT
ATGCCGGATTATGCTTATTTTGGTAAAAAAGATGCCCAGCAATTGGCTATTGTCGAGCAAATGGTAAAAG
ACTTCAATCATGCCGTTGAAATTATTGGTATTGATATCGTTCGAGAAGCAGATGGTTTGGCGAAAAGTTC
AAGAAATGTTTATTTAACGGAGCAAGAACGACAAGAAGCGGTACATTTAAGTAAAAGTTTGCTATTAGCA
CAAGCGTTGTATCAAGACGGTGAACGTCAAAGTAAAGTAATTATAGACAGGGTTACTGAATATCTTGAAT
CACATATAAGTGGACGCATTGAAGAAGTTGCTGTTTATAGTTATCCTCAATTAGTAGAACAACACGAAAT
AACTGGACGCATATTTATCTCGTTAGCTGTCAAATTTTCAAAAGCGCGTTTAATAGATAATATAATAATT
GGAGCTGAATAA
>MRSA100_1_141 # 170096 # 170479 # 1 # ID=1_141;partial=00;start_type=GTG;rbs_motif=GGAG/GAGG;rbs_spacer=5-10bp;gc_cont=0.328
GTGATAAGAACAATGATGAATGCTAAAATTCATAGAGCAAGAGTGACTGAGTCAAATTTAAATTATGTAG
GTAGTATTACGATTGATTCAGATATTTTGGAAGCGGTAGACATCTTGCCAAATGAAAAAGTAGCCATCGT
GAATAATAATAATGGTGCACGTTTTGAAACATACGTAATAGCTGGTGAAAGAGGTAGTGGTAAAATTTGT
TTGAACGGTGCAGCATCAAGACTTGTTGAAGTAGGCGATGTAGTCATAATCATGACTTATGCACAGTTAA
ATGAAGAAGAAATTAAAAACCATGCTCCTAAAGTAGCAGTAATGAATGAAGACAATGTCATTATTGAAAT
GATTCATGAAAAAGAAAATACGATAGTGTTATAA
>MRSA100_1_142 # 170822 # 171898 # 1 # ID=1_142;partial=00;start_type=ATG;rbs_motif=AGGAGG;rbs_spacer=5-10bp;gc_cont=0.292
ATGACAAAAATTTTTAAAATATCATTTTTGATTTTGTTAGTAGTAATTGTTTCTAGTTATTATGGTGAAA
GTTTTGTCTTAGCTGATAATAATCCTATCGTCAATTCAGAAAATGGTAGTGATAATAATTTTGAATCAGG
AACAATTGAACGTAATCAAAATGAGCTTTATGAAGTAGGTGATTATAGTACGCCCTTAACTGAGCGAGTT
TTCGGTAAAGATCAAAGAACGGTTGTTAATAATATTTTACAAAGACCTTATAAGCAGACTGTATTATTAA
ATATGACGTTTTCAAATAACCGTGTATATAAAGGCACCGGTACTATGATTGGTAAGGACATTGTATTGAC
AGCGGCTCATAATGTCTATTCTAAAGACGATAAGGGTTGGGCTAAAAAGATTGATGTCTATGCTGGAGTA
AATGGGCAAACATATACAATAGGAAAGGCCTTTTCGCATAAGTTTTTTGTATCTAAAACTTGGATTAATA
ATGCTCCTACAAAAGAAGATATAGCAATTATTAAGTTAAATAGTAATTTAGGAAATAAAACAGGTTACTT
AACTTTGAACACACACATTAGCAAAGGTGAAAATATTGAAATTTCTGGATTTCCAGGAGACAAGTCAGAC
AACAGACAATATAAAGGTAAAGGGAAATTAGAAAGTTTTGATGAGAATGAAATGTATTATACGGTAGACA
CATTTTCAGGACAAAGTGGTAGTGCGATAAGAGATTCAAAAAACAATATCATCGGAGTACATGCATACGG
CAGATATAATCATAATTCAGGCGTGAGAATAAATGATTTAAAATTAGATTACATAAATTATTGGATAGGT
AAGTATAGAAGTCATCCATATAATAAGAAAGTGAAAGTAATTAAAAGTAAGTATATATATTGGAAAAACA
TTGAAATTACAAAAAAGGGTGATAATAAATTAATTAAAAAAGATAAAGCGTACACAGCTAAACTCTATTA
CAATATTCCAAATGGGTATAAATATTACTCTTTATACGACGAAAAAAATAGATGGATGGGTTACTTTAAT
AGCAATGATATTAAGGTAGTAAAATAG
>MRSA100_1_144 # 172647 # 174329 # -1 # ID=1_144;partial=00;start_type=ATG;rbs_motif=GGA/GAG/AGG;rbs_spacer=5-10bp;gc_cont=0.368
ATGAACCAACATTTACTAGGAAATCCAAAATTAACTGTAATTCATGTCAATGAAGTGAAAACCGGTATTA
ACCACATCGTTGTCGACAGTGTTCAATATGGAAATCAAGAAATGATTATGGAAAAAGATGTCACTGTGGA
AATGCGCGATGGCGAAAAATTATATATTAATATTTTCAGACCAAATAAAGATGGCAAATTCCCTGTAGTT
ATGTCTGCAGATACTTACGGTAAAGATAATAAGCCTAAAATCACCAATATGGGTGCCCTTTGGCCAACAT
TAGGCGCCATTCCGACATCTAGTTTTACACCTGAAGAATCACCAGACCCAGGATTTTGGGTACCAAACGA
TTATGTTGTAGTTAAAGTTGCATTACGCGGTAGTGACAAATCCAAAGGCGTCTTATCTCCATGGTCAAAA
AGAGAAGCGGAAGATTATTACGAAGTGATTGAATGGGCAGCAAAACAGCCATGGAGTAATGGAAATATCG
GAACAAATGGTGTTTCTTATCTTGCGGTGACTCAATGGTGGGTCGCATCATTAAATCCACCACATTTAAA
AGCAATGATTCCTTGGGAAGGATTAAATGATATGTATAGAGAAGTAGCCTTTCACGGGGGTATTCCTGAT
ACTGGCTTTTATCGTTTCTGGATACAAGGTATTTTTGCGAGATGGACAGATAATCCAAATATCGAAGACA
TGATTCAAGCACAACAAGAACACCCTTTGTTCGATGATTTTTGGAAACAGCGTCAAGTGCCATTATCACA
AATTAAAACACCTCTACTAACATGTGCTAGTTGGTCTACACAAGGTTTGCACAACCGTGGCTCTTTTGAA
GGATTTAAACAAGCTGCATCAGAAGAAAAATGGCTATATGTGCATGGACGTAAAGAGTGGGAAAGTTACT
ACGCTAGAGAAAATCTCGAACGCCAAAAATCATTCTTTGATTTTTACCTTAAAGAAGAAAATAACGATTG
GAAAGATACGCCTCATGTCATATATGAAGTTAGAGATCAATTTTATAAAGGCGAATTCAAATCAGCGTCA
GCGTTCCCTTTACCTAACACAGAATATACACCATTGTATTTAAATGCTGAAAATCACACATTGAATCATG
CAAAGATTAGTAGCGCGTATGTCGCACAATATGACTCTGAAGATAAACGACAAGATGTAAGTTTTAAATA
TACGTTTGACAAAGATACTGAGTTAGTTGGAAACATGAACTTAAAACTATGGGTAAGCACTACAGACTCA
GACGATATGGATTTATTTGCAGGTATTAAAAAGTTAGATCGTCGTGGTAATGAAGTTAACTTCCCTGATT
TTAATCATATTGAAAATGGTCAAGTAGCTACTGGTTGGTTACGCGTATCACATCGTGAATTAGATCAAGA
AAAATCCACAATCGCGCAACCTTGGCATAAACATGAAACAGAATTAAAGTTGTCACAAGATGAGATTGTA
CCTGTTGAAATCGAATTGTTACCTTCAGGCACGCTATTTAAACAAGGCGAAACATTGGAAGTTGTTGTAA
AAGGTAGTGAAATTGTAATTGGTAATAGTACCCCTGGCATGAAAACACGTTATGAACATGAAGAAACCAT
AAATAACGGCATGCACATGATTTATACTGGTGGTAAATATGATTCACAATTAATCATTCCTATCGTTAAT
TGA
>MRSA100_1_145 # 174472 # 175059 # 1 # ID=1_145;partial=00;start_type=ATG;rbs_motif=AGGAG/GGAGG;rbs_spacer=11-12bp;gc_cont=0.301
ATGACTATAGATCGACGTATTAGAAAATCACAAGTTGCAATGAGAAATGCATTTATTGAACTTTTACATC
AACACCAATTAGAAGAGATTACTGTGCAACAAATTGCAGATTTAGCTGATGTTAACCGTAGTACATTTTA
TACGCATTATTATGATAAATATGATTTGCTTGAAAAATTAGAGGACCAGCAGTTGGAGGAAATAAGAGAC
TTCATTCATGATGAGAAGTTAAATGGAGCAGTTAAGTTATCCACGGATAACATACATCAAATTATGACTG
TTTTAATAGATATGATAGAAAAAGACATCGCATTTTATCAATTGATGTTTCGTATGGGTAAAGATTCAAA
TATACACGAAAAACTATATGACTTAATTATGTGTCATTTACAACGTTATAAAAATGAAAATGATCAAATT
AATGGTATACCATTTTCTTATTTCATGAGTTATGTTTCAGGTGCGGGATTGTCTTTGATAAGACATTGGG
TAGAAGATCCAAACCGTATAGACAAAGTTGACTTAATAATGCATTTTAATACGATTGTCAATCAAGGGCC
AGCAACGATAATTAAAAATATACAATAA
>MRSA100_1_146 # 175140 # 175589 # -1 # ID=1_146;partial=00;start_type=ATG;rbs_motif=GGAG/GAGG;rbs_spacer=5-10bp;gc_cont=0.364
ATGACAGCATTATTCCCTTATATCGCTTTTGAAAATTCAAAAGAAGCCCTTGCATATTACGAAGAAGTAT
TTGGTGCAACTGACGTTAAACGTTTAGAAGTTGGCGAAGAACAAGCGTCACATTTTGGTATGACTAAGGA
AGAAGCGCAAGAAGCAACTATGCATGCTGAATTTGAAGTGCTTGGCGTAAAAGTGCTATGTTCTGATTCT
TTTGGTCGCGCTGACAAAATTAATAATGGCATATCATTATTAATTGATTATGATGTTAACAATAAGGAAG
ATGCTGATAAAGTTGAAGCATTCTATGAGAAAATTAAAGATCATTCTTCAATTGAAATAGAATTACCGTT
TGCTGACCAATTCTGGGGTGGCAAAATGGGCGTCTTTACCGATAAATACGGTGTTCGTTGGATGTTACAT
GGTCAAGACTATACTGCAATCCAACAATAA
>MRSA100_1_147 # 175943 # 176665 # 1 # ID=1_147;partial=00;start_type=ATG;rbs_motif=GGAGG;rbs_spacer=5-10bp;gc_cont=0.336
ATGATTAATGCTGAACCTATTATCAGTAAAATGAAAAATCAAAAAATTAATTATGACAAGGTGTTGAAGA
AATTAATCGGGCAGTGGGAAAGAGAAGCAATCAGACCTAAAATCTTATTGCATAGTTGTTGTGCACCTTG
TAGTACATATACATTAGAGTTTTTAACACAATATGCAGACATTGCAATTTATTTCGCGAATTCAAATATT
CATCCGAAAAATGAATATTTACGACGTGCTAAAGTGCAAGAACAATTTGTGGAAGATTTTAATCGCAAGA
CTGGTGCGAATGTGAAGTATATTGAAGCACCTTATGAACCGCATAAGTTTGTGAAAATGGTGAAGGATAA
AGAATTAGCTGATGAAAAAGAAGGCGGCTTACGTTGTACCGCTTGTTTTGAAATGCGTTTGGATATTGTA
GCGAAAGCAGCTGTAGAACATGGCTATGATTATTTTGGCAGTGCAATCACGTTATCACCTAAAAAGAACG
CACAATTAATCAATGAACTTGGTATGGATGTCCAAAAAATATACGATGTGAACTATTTGCCAAGTGATTT
TAAGAAAAGTAAAGGTTATGAGCGTTCCATAGAAATGTGTAATGACTATAATATCTTTAGGCAGTGTTAT
TGTGGATGTGTCTTTGCAGCGATGCAACAAGGTATTGATTTTAAAACAGTTAATAAAGAAGCGAAAGCAT
TTTTAGAACAATATCCAGATTAA
>MRSA100_1_148 # 176701 # 176814 # 1 # ID=1_148;partial=00;start_type=ATG;rbs_motif=GGA/GAG/AGG;rbs_spacer=5-10bp;gc_cont=0.263
ATGCCATATCCCATTAAAAATTATCAAATAGAAACCCGAGATTTTAGTGAAATGAATCATACTAAAATCT
CGGGTTATTTATATAATCGTAAATATTGTAGCTATACTGAATAA
>MRSA100_1_149 # 176851 # 177126 # -1 # ID=1_149;partial=00;start_type=ATG;rbs_motif=GGAGG;rbs_spacer=5-10bp;gc_cont=0.301
ATGACTAAAGAAACAGATAATAAAAAAACAGTAGCGACTTCTGACAACAAAGACACACAGCAACAAAATC
AAACTGAAGAAGATGAACGTCAAGGTTTGAATGGTTATCGTAAAACAGATCTTGATTTAGAAATTGAGCA
AGAGCTACGTGAAATGATGAAAACAGGAGAAAATGAAACGAAAAACGACTACAAAAAGTTTAAAGTGTTT
TCACTTATTTCAACACTTGTCATTGTCATTTTAGCAATTATAAGATTTGTTCATAAAATGATTTAA
>MRSA100_1_150 # 177281 # 178345 # -1 # ID=1_150;partial=00;start_type=ATG;rbs_motif=AGGAG;rbs_spacer=5-10bp;gc_cont=0.356
ATGTACAAATTAATTAAACCTTTCTTATTCAAAATCGAACCCGAAAAAGCACACGGACTAACTATCGATG
CATTAAAAACGTTACAAAAGTTTCCGGTTTTATTCCCAGTCGTCGATAAACTATTTACTTATAAGAATCC
AACGTTATCACAAACGATACAAGGTAATACGTACGACAATCCAATTGGCTTAGCAGCTGGTTTCGACAAA
TCTTGCGAAGTACCAAAAGCATTGGAACACCTTGGATTCGGTGCTTTAGAATTAGGTGGTATCACACCTA
AACCTCAACCGGGTAACCCTCAACCACGCATGTTTAGATTATTAGAAGATGACGCCTTGATAAATCGAAT
GGGCTTCAATAATATTGGTATGAACAAAGCACTCAGTCATTTGCGTAAAAATGCTTATCAAGTACCTGTT
GGTATCAATGTTGGTGTGAATAAAATGACACCTTATGAAGCGCGTTATCAAGATTATATAAAAGTCATTG
ATACGTTTAAACACGACGTTTCATTTTTCACAGTCAATATCAGTTCTCCAAATACTGAAAACCTTCAAAA
TTTCCATGATAAAGATGAATTTTCAATGTTATGTCAAGCTTTGACAACATTTAAAAAACAGCACGATGTA
ACAGTGCCAATTTACTTAAAACTAACGTCTGATATGGATTTCGATGGCTTAAAAGCACTATTACCAGCGA
TTACTGAGACATTTGACGGTATCATCTTAGCAAACACAACGCGACAACGAGATGGTTTAACTTCTGCTAA
TAAAGTCGAAGAAGGCGGTTTGAGTGGTCGTCCATTATTTGAACGTAATTTAAAATTGATTAAGTATGCT
TATCAGCAAACAAATGGTGAATTTTTAATTATAGGTACAGGCGGCGTATTCAGTACTGAAGATGCAATCA
AAATGATGCGTCACGGTGCGTCACTTATTCAAATTTATTCATCACTTGTTATTGAAGGCCCAGGTTTAAC
TAAGAAAATGAACAAAGGCATCGCACGTTACTTAAAAGATCATCATTTTGACAATGTCAGTGATATTATA
GGACTAGATGCCTAA
>MRSA100_1_151 # 178563 # 179429 # 1 # ID=1_151;partial=00;start_type=ATG;rbs_motif=GGA/GAG/AGG;rbs_spacer=5-10bp;gc_cont=0.370
ATGAATGAACAATGGTTAGAGCATTTACCTTTAAAAGATATTAAAGAGATTTCACCAGTGAGTGGTGGTG
ATGTAAACGAAGCATATCGAGTCGAAACAGATACGGATACATTTTTCTTACTTGTCCAACGTGGACGTAA
AGAATCATTTTATGCTGCAGAAATTGCAGGTTTAAATGAATTTGAACGTGCAGGTATCACGGCACCTAGA
GTAATTGCAAGTGGCGAAGTTAACGGTGATGTGTATTTAGTGATGACGTATTTAGAAGAAGGAGCTTCAG
GGAGTCAACGTCAATTAGGTCAACTCGTAGCTCAATTACACAGTCAGCAACAAGAAGAAGGCAAATTTGG
CTTCTCATTACCTTATGAAGGTGGCGATATTTCTTTTGATAATCATTGGCAAGATGATTGGCGTACCATT
TTTGTCGATAAACGTTTGGATCATTTGAAAGAAGAGTTGCTAAATAGAGGGCTATGGGATGCCAACGATA
TCAAAGTATATGACAAAGTGCGAAGTCAAATTGTGGAGGAATTAGAAAAGCATCAAAGTAAACCGTCTTT
ATTACATGGTGATTTATGGGGCGGTAATTATATGTTTTTAAAAGATGGACGTCCTGCATTATTTGATCCA
GCACCATTATATGGTGACAGAGAATTTGATATCGGTATTACAACGGTATTTGGTGGTTTTACGAGCGAAT
TTTACGATGCGTATAATAAACATTATCCGCTCGCAAAAGGAGCATCCTATAGACTTGAATTTTATCGTTT
ATATTTATTGATGGTGCATTTATTGAAATTTGGTGAGATGTACCGTGATAGTGTTGCGCATTCTATGGAT
AGGATTTTACAAGGTACAACAAGTTAG
>MRSA100_1_154 # 180419 # 180715 # 1 # ID=1_154;partial=00;start_type=ATG;rbs_motif=AGGAGG;rbs_spacer=5-10bp;gc_cont=0.273
ATGGAAACAATAGGAAGCATTATTTATTTAAAAGAAGGTTCGCAAAAGTTAATGATTATTAATAGAGGAC
CAATTGTAGAAATTGAAAATCAAAAGTATATGTTTGACTATTCTGCATGTAAATATCCGATTGGTGTTGT
GGAAGATGAAATTTATTATTTTAACGAAGAAAATATAGATTCAGTTATTTTTAAAGGTTATTCTGATCAA
GATGAGGTTAGATTTCAAGAGTTGTTTGAAAATATGAAACAAAATTTGGATAGTGAAATACAACGTGGAG
AAGTTACACCACAATAA
>MRSA100_1_155 # 181048 # 182154 # 1 # ID=1_155;partial=00;start_type=ATG;rbs_motif=GGAG/GAGG;rbs_spacer=5-10bp;gc_cont=0.360
ATGCAACATCATAAAGTGGCTATTATCGGTGCCGGTGCTGCAGGTATAGGTATGGCCATTACCTTAAAAG
ATTTCGGTATAACAGATGTCATTATTTTAGAAAAAGGAACAGTAGGACATTCATTTAAACATTGGCCGAA
ATCGACCCGTACGATCACGCCATCATTTACGTCTAATGGATTTGGCATGCCTGATATGAATGCAATTTCC
ATGGATACTTCACCAGCATTTACATTTAATGAAGAACATATTTCCGGAGAAACATATGCTGAATATTTAC
AAGTGGTTGCCAACCATTACGAGCTGAATATCTTTGAAAATACAGTTGTCACAAATATATCTGCAGATGA
TGCATATTATACGATTGCAACGACAACAGAGACATATCACGCGGATTATATCTTTGTCGCAACAGGTGAT
TATAATTTCCCTAAAAAGCCATTTAAATATGGTATTCATTATAGTGAAATTGAAGACTTTGATAACTTTA
ATAAGGGGCAATATGTGGTTATCGGAGGTAATGAAAGTGGCTTTGATGCTGCATATCAACTTGCAAAAAA
TGGCTCTGACATCGCACTTTATACTAGCACAACCGGTTTAAATGATCCGGATGCTGATCCTAGTGTTAGA
TTGTCACCTTATACACGTCAGCGACTAGGTAATGTCATTAAGCAAGGTGCTCGCATCGAAATGAATGTAC
ATTATACAGTTAAAGATATTGATTTTAACAATGGACAGTATCATATCAGTTTTGATAGCGGACAAAGTGT
GCATACGCCTCATGAACCAATACTAGCAACTGGCTTTGATGCAACAAAAAATCCAATCGTTCAACAATTA
TTTGTGACAACAAATCAAGATATTAAATTAACAACACATGATGAATCGACACGTTATCCGAATATTTTTA
TGATTGGTGCAACAGTTGAAAATGATAATGCCAAATTATGCTATATCTATAAATTCAGAGCGCGATTTGC
AGTACTTGCCCATCTTTTAACACAGCGGGAAGGCTTACCAGCTAAACAAGAGGTCATTGAAAATTACCAA
AAAAATCAAATGTATTTAGATGATTATTCATGTTGTGAAGTGTCATGCACATGTTAG
>MRSA100_1_157 # 183585 # 184475 # 1 # ID=1_157;partial=00;start_type=ATG;rbs_motif=AGGAG;rbs_spacer=5-10bp;gc_cont=0.354
ATGAAAATAGTTATTATAGGTGGGTTTTTAGGTGGCGGTAAAACGACTGTCTTAAATCATTTGCTCGCTG
AATCATTAAAGGAATCGCTGAAACCAGCAGTCATCATGAATGAATTTGGGAAAATGAGTGTTGATGGTGC
CTTAGTATCTGAAGACATACCTTTAAGTGAACTGACAGAGGGGTGTATCTGTTGCGCAATGAAAGCAGAT
GTATCAGAACAGTTACATCAATTATATTTAAAAGAGCAACCAGACATTGTATTTATTGAATGTAGTGGGA
TTGCAGAACCAGTCTCTGTCTTAGATGCTTGTTTAACGCCTATTTTAGCTCCGTTTACAACAATTACACA
TATGATTGGTGTAATAGACGCAAGCATGTATAAACACATTAAATCATTCCCTAAAGACATCCAAGGCTTA
TTTTATGAGCAATTAGCATATTGTTCTGTCTTATTTGTTAATAAAATAGATTCAGCAGATGTTGAAACAA
CGAGCAAACTATTGAAAGATTTAGAAGTTATTAACCCAGAGGCCGATATACAAGTCGGTATGCATGGCAG
CGTCACTTTGCCAATATCAGTTAGACAAATGACAGCAACTTCTGACAATAAACATGAATCATTACACAAA
ACAATAAATCATCAATTTGTGCAATCACCAGTCACATGTACTAAAGCAGAGTTTATAAAACGTTTAGCAT
GCCTTCCGTCTCATATTTATAGGTTGAAAGGGTTTATGACATTTGAAGACACCACACATACGTATCTCAT
TCAATTTACACAAGGCCAATATGAATTAACACCTGTAGCATTTTCAAAAAAAGTGCCAGAATATTTGGTG
CTTATCGGAAAGGGTATTTCAAAAGAAGACTATCAATGTTTGGAACAGTAG
>MRSA100_1_158 # 184622 # 185452 # -1 # ID=1_158;partial=00;start_type=ATG;rbs_motif=GGAGG;rbs_spacer=5-10bp;gc_cont=0.375
ATGGAAACTTTAGAATTACAAGGCGCTAAATTACGATACCACCAAGTCGGACAAGGACCCGTGCTCATCT
TTATTCCTGGTGCAAACGGTACCGGAAACATTTTTCTGCCTCTTGCAGAACAGTTAAAAGACCATTTTAC
TGTTGTAGCCGTTGATCGTCGTGATTATGGAGAAAGCGAGTTAACTGAACCACTCCCTGATTCCGCTTCA
AACCCTGACAGTGATTATCGTGTCAAACGCGACGCACAGGACATTGCCGAACTTGCAAAGTCATTAAGTG
ATGAACCTGTCTATATATTAGGTTCAAGTTCAGGTTCAATCGTTGCGATGCATGTGTTAAAAGATTACCC
TGAAGTCGTTAAAAAGATTGCATTTCACGAACCACCAATTAATACATTTTTACCAGACAGTACTTATTGG
AAAGATAAAAATGATGACATTGTGCATCAAATTTTAACAGAAGGCTTAGAAAAAGGTATGAAAACATTTG
GTGAAACATTAAATATCGCACCAATTGATGCAAAAATGATGTCTCAACCTGCTGATACTGAAGAAGGACG
TATAGAACAGTACAAACGTACGATGTTCTGGTCAGAATTTGAAATTAGACAATATACGCATTCAGATATT
ACTTTGGATGATTTCACAAAATACAGCGATAAAATCACCCTACTAAATGGGACAGATTCTAGAGGCTCCT
TCCCACAAGATGTTAACTTTTATATAAACAAAGAAACTGGCATACCTATTGTAGATATTCCAGGCGGTCA
CTTAGGTTATATTCAAAAACCTGAAGGCTTTGCTGATGTATTATTAAATATGTGGGGTTAA
>MRSA100_1_159 # 185472 # 186482 # -1 # ID=1_159;partial=00;start_type=ATG;rbs_motif=GGAGG;rbs_spacer=5-10bp;gc_cont=0.342
ATGAAAAGTATTACGTTTGAAGAACATTATGTCATTGAAGATATTCAAAAAGAAACGATGAATGCGATAT
CAGCAGATCCTAAAGGTGTACCGATGAAAGTAATGTTAGAAGGCCTTGAAAAAAAGACAGGTTTTACAAA
TGCCGACGAATTATCACATCATGATGAACGTATCCAATTTATGAATAATCAAGACGTTCAAATTCAAGTC
TTATCTTATGGAAATGGATCTCCTTCAAATTTAGTTGGTCAGAAAGCCATTGAATTATGTCAAAAAGCAA
ATGATCAATTGGCAAACTATATTGCCCAATATCCCAATCGCTTTGTAGGCTTTGCAACTTTACCTATCAA
TGAGCCTGAAGCCGCAGCGCGAGAATTCGAACGTTGCATCAATGATTTAGGATTCAAAGGTGCGCTCATT
ATGGGACGTGCACAAGATGGTTTTCTTGATCAAGACAAATATGACATTATTTTCAAAACAGCTGAAAATT
TAGACGTACCGATTTATCTACATCCCGCGCCAGTTAACAGTGACATTTATCAATCATACTATAAAGGAAA
TTATCCTGAAGTAACTGCGGCAACATTTGCTTGTTTTGGTTATGGTTGGCACATTGATGTCGGAATTCAT
GCAATACATCTAGTATTATCTGGCATTTTTGATCGTTATCCAAAGTTAAATATGATTATTGGACATTGGG
GTGAGTTTATCCCATTCTTCTTAGAACGTATGGATGAAGCTTTATTCGCTGAACATTTGAACCACTCTGT
AAGCTATTACTTTAAAAATAGTTTTTATATCACACCAAGTGGCATGTTAACGAAGCCACAGTTTGATTTA
GTCAAGAAAGAAGTAGGTATTGATAGAATTCTTTATGCTGCTGATTATCCATATATTGAGCCTGAAAAAT
TAGGTGTATTTTTAGATGAACTGGGTTTAACAGATGAAGAAAAAGAGAAAATAAGTTATACAAATGGTGC
TAAATTATTAGGTTTATCATCTAACAATTAA
>MRSA100_1_160 # 186580 # 187284 # -1 # ID=1_160;partial=00;start_type=ATG;rbs_motif=GGAG/GAGG;rbs_spacer=5-10bp;gc_cont=0.380
ATGACTAAAATTGTGTTAATCACAGGAGGCAATAAAGGGTTAGGCTATGCAAGTGCAGAGGCACTTAAAG
CATTGGGTTACAAAGTTTATATAGGTTCTCGGAATGATGTAAGAGGACAACAAGCATCACAAAAATTAGG
TGTTCATTATGTACAGTTAGATGTTACAAGTGACTACTCAGTCAAAAATGCTTATAACATGATTGCTGAA
AAAGAAGGCCGTCTTGATATCCTCATTAACAATGCAGGTATATCTGGTCAATTTTCAGCACCTTCCAAAT
TGCCACCTCGTGACGTTGAAGAAGTATATCAAACGAATGTATTCGGTATCGTACGAATGATGAATACATT
CGTCCCTCTCTTAGAAAAATCTGAACAACCTGTTGTCGTCAACGTATCAAGTGGTTTAGGTTCATTTGGA
ATGGTTACAAACCCCGAAACAGCTGAATCTAAAGTGAATTCATTAGCTTATTGTTCGTCTAAATCGGCAG
TAACAATGCTAACGCTACAATACGCTAAAGGATTACCTAACATGCAAATCAATGCTGCTGACCCAGGCGC
TACAAATACTGATTTAGTTGGTGATTTTAGTAATAATTCCAAACACGTTTCTGAAGGAATCAAGCCAATC
ATTCAATTAGCAACGATTGGTGCAGATGGCCCAACAGGTACATTTATTAATGGCGATGGAGAAATGCCTT
GGTAG
>MRSA100_1_161 # 187277 # 187834 # -1 # ID=1_161;partial=00;start_type=ATG;rbs_motif=AGxAGG/AGGxGG;rbs_spacer=5-10bp;gc_cont=0.314
ATGCGAAAAGATGCAAAAGAGAATAGACAACGAATTGAAGAAATAGCGCACAAACTTTTTGATGAAGAAG
GCGTTGAAAACATTAGTATGAATCGTATTGCTAAAGAACTAGGTATCGGTATGGGGACATTGTATCGACA
TTTCAAAGATAAAAGCGATTTATGCTACTACGTCATACAAAGAGACCTTGATATTTTTATCACTCATTTT
AAGCAAATTAAAGATGACTATCATTCTAATTATGAGGTTATGCAAGTGTCGTTAGATTATCTTTTACAAT
TTAAAATCGATAATAAGGCACTACTGCAATGTATTGAAGCAGGCAACAATAAATTACGTTTTTACCAAAG
CGCATTTTATCAAGAATTATTTGATTTTTATTATGACTTATTTAAAAGCGATGACGACACTTACACGAAG
TTCAAAACAGATATGCTGTTGCAATCATTATCAACTAGTGTATTTGCCTTCCAAATAGAGCATCGCCATA
TTTCAATTGAAGCGTACAGAAATTATTTATTAAACATTTATTTAGATGAGGTGGAACGTAATGACTAA
>MRSA100_1_163 # 188284 # 189105 # 1 # ID=1_163;partial=00;start_type=ATG;rbs_motif=AGGAG;rbs_spacer=5-10bp;gc_cont=0.327
ATGAAAGATATTTTAGTAATAGGCGCAACAGGGAAGCAAGGTAATGCAGTTGTAAAACAGTTGTTAGAGG
ATGGATGGTATGTAAGTGCATTAACTAGAAATAAGAATAATCGTAAACTTTCAGACATAGGACATCCGCA
TTTATCAATCGTTGAAGGTGATCTGAGTGATAATGTTAGTTTGCAATCAGCGATGAAAGGGAAGTATGGC
TTATACAGTATTCAGCCAATCGTTAAAGATGATGTTAGCGAAGAATTAAGACAAGGTATGAAGATAATTG
AAATAGCTGAGCAAGAAAATATTCAACATATTGTGTATAGTACTGCGGGAGGGGTTAATCGAAATCGAAC
TGGCCCACACTTTGAAGTACTAGCAAAAATAGAAAATAGATTAATGGAATCTAATATAAATGCAACAGTT
ATCAAACCATCATTCTTTATGGATAATTTTTTACGCATTGCTAAAGTCGAAGATGAACGTATTACATTAC
CAGAATTTATTAATCCGAATATAAAATTCACAATGATTTCTTCTATTGATATAGCTAAAATTGCATCGTA
TATTTTTGCACATCCACAAAGCTTTACGCATCAATCAATAGAGATTGGTTCCGATGAAGTTACATTAAGT
GAAGCAGCAACAATTTTTAGTGAAGTGACAGGTAAATCTACTGTTATAGAAGGAGAATTTGTTAGTGGTG
TTGCAGAAAAGCAATGGTTGGAAGAAAAAGGTTATGAAGTAGACTTTGAATTAATGGCTGAAATAAATCC
AACAAGATTATCATTAAGTGATTGGCTTAAAGTCCAAAACTATAATAAGTAA
>MRSA100_1_164 # 189122 # 189499 # 1 # ID=1_164;partial=00;start_type=ATG;rbs_motif=None;rbs_spacer=None;gc_cont=0.344
ATGATTCAATCAATGTGGTTTAATTTGCATGTGCAAGATTTAGAAAAGAGCGCACAGTTTTATAAAGCGT
TAGGATTTAAAATAAATAGAAACCCACAAATGTTAGATAAAATGGTCGGTATTCAAATAGGTCAAACAAC
CGTAATTTTAATAGAAAACAAGCATTTTCAAAATGTAAGTCAGCAAAGCCTTAATACTGAACCAAATGAA
GTGATGATTTCTCTAGGTGTGAACACAAATGAAGAAGTTGACCAGTTGGTGAATAAAGTGAAAGAAGCGG
GTGGCGCAGTCGTTCAAGAACCAACAGTAAGCCAAGGGTTTTATGGTGCAATGTTCAAAGATCTTGATGG
ACACCATTTTAATTTTTTAGTCTGCTAA
>MRSA100_1_165 # 189801 # 190031 # -1 # ID=1_165;partial=00;start_type=ATG;rbs_motif=AGGAGG;rbs_spacer=5-10bp;gc_cont=0.329
ATGAAAATTTTAGATAGAATTAATGAACTTGCAAATAAAGAAAAAGTCCAACCACTTACTGTAGCTGAAA
AACAAGAACAACATGCATTGCGTCAAGACTACTTAAGTATGATCCGAGGACAAGTATTAACAACATTTTC
CACAATAAAAGTGGTTGATCCAATCGGTCAGGATGTCACACCAGATAAAGTTTATGATCTTCGCCAACAA
TACGGTTATATTCAAAATTAA
>MRSA100_1_166 # 190251 # 190571 # -1 # ID=1_166;partial=00;start_type=GTG;rbs_motif=AGGAGG;rbs_spacer=5-10bp;gc_cont=0.361
GTGAGCGAGACAGATGAACCTCAGGGGTTTGAACGCACGCATAATATATTAAATATTAATCAGAGTAGTC
TGGGTGTAGTGACATACATTACAAATAAATTAAAGTCGACGTTGAAGCAACACATAATAATTGCTCGTGG
TAAAAAGCGAATCGACTATCGACTGTCGTATAACTTTTACACTACGTATTATGATAATGTAGAAATCAAG
AAAATCGACTGTGAATATACCTATGCTATGCCCATTGCAATTTTAATAAGACACACGATGTCATTCGACA
ATGCTCATTTCTTTGCTCAGTTACGTCATCCTGTCTTATAA
>MRSA100_1_167 # 190949 # 191536 # -1 # ID=1_167;partial=00;start_type=ATG;rbs_motif=None;rbs_spacer=None;gc_cont=0.333
ATGTTAGGTAGTGAACAAATGATGGAAAGTAAATCCATAGATCCAAGAATCGTTAGAACCAAACAATTGC
TTGTCGATGCTTTTCTTAAAATTTCTAGAGAAAAGAAATTATCTCAAATTACAGTTAAAGATATCACTGA
TATTGCTACGCTAAATCGTGCAACATTTTACGCTCATTTCACTGATAAAGAAGACCTCCTAGACTACACA
TTATCTGTAACCATTTTAAAAGACTTGAATGATAACTTGAGCATTTCTAATGTCATTAATGAAAAGGTGC
TGCGTAATATTTTCATTCCAATTGCGAGTTATATCAAAGATGCTGCAAAGTCTTGCGAATTAAATAGTGA
AGCATTTTGCAACAAAGCACATCAACGTATTAATAATGAATTAGAAGATATTTTTGCGATTATGTTAGAA
AACAGCTATCCGGAGCATCAACGAGATATCATTGTAAATAGTGCGAGTTTTTTAGCAGCTGGTATCTCAG
GCTTAGCATTACATTGGTTTAACACGAGTCAAGAGACAGCCGATGTGTTTATCGATCGCAACCTTCCATT
TTTAATTCATCATATAGCACATTTTTAA
>MRSA100_1_168 # 191928 # 192983 # 1 # ID=1_168;partial=00;start_type=ATG;rbs_motif=AGGA;rbs_spacer=5-10bp;gc_cont=0.363
ATGACATCAATTAAAACAATTACACCCAAAGATTTTATATTTAGAGTTTTATCAGGTGTCGCCATAGGTA
TTGTTGCGGGTTTAGTTCCTAATGCGATACTTGGAGAAATTTTTAAATACTTTATGGATTATCATCCGAT
TTTTAAAACGTTATTAGGCGTTGTCGTTGCAATTCAATTTACAGTACCTGCTTTGATTGGTGCATTGGTT
GCCATGAAATTTGACCTATCGCCATTAGCAATTGCTGTTGTGGCAAGTGCAGCATATGTAGGAAGCGGTG
CAGCGCAGTTTAAAAATGGTGCTTGGATGATTACGGGTATTGGTGATTTAATTAATACAATGATTACAGC
AGCGATTGCAGTGTTGTTCATTTTACTTATTCAACATCGTGTAGGTAGTATGGCATTGATTGTATTCCCA
ACAGTTGTTGGCGGTATTTCAGGTGCAATTGGTGTTTTAATATTGCCGTATACGAAAATGATTACAACAG
CCATCGGTAATATGGTTAATGGTTTTACAGAATTACAACCGATTGTCATGAGTATTTTGATTTCAATGGT
ATTTAGTCTTATTATTATTTCGCCACTATCAACTGTGGCCATTGCCTTTGCGATAGGTATTACAGGTTTA
GCAGCTGGATCAGCGTCAATTGGTATCTCCGCGACTGAAGCAGTATTGATAATTGGTACAAGTAAAGTGA
ATCGTTTAGGGGTGCCGTTATCCGTCTTCTTTGGAGGCGTTAAAATGATGATACCTAATATGGTGAAATA
TCCAATTCTTATGTTACCAATATTGACAACAGCCATTGTATCAGGTTTGGTATCAGCATTAGTAGGTATT
CATGGAACGAAAGAATCAGCTGGATTTGGTTTTATAGGAATGGTAGGACCGATTAATGCATTTAAATTTA
TGGAGGTTGATTCTGCTTGGTTGAGTGTCTTACTAATTGTAGTAGCGTTCTTTGTTGTGCCATTTGTAAC
AGCTTGGCTTGCAGATATCATTTATCGTAAAGTGTTTCGTTTATATACTAATGATATTTTTAAATTCATG
GGATAA
>MRSA100_1_169 # 193591 # 194292 # 1 # ID=1_169;partial=00;start_type=ATG;rbs_motif=GGAGG;rbs_spacer=5-10bp;gc_cont=0.417
ATGAAAAAGACAATTATGGCATCATCATTAGCAGTGGCATTAGGTGTAACAGGTTACGCAGCAGGTACAG
GACATCAAGCACACGCTGCTGAAGTAAACGTTGATCAAGCACACTTAGTTGACTTAGCGCATAATCACCA
AGATCAATTAAATGCAGCTCCAATCAAAGATGGTGCATATGACATCCACTTTGTAAAAGATGGTTTCCAA
TATAACTTTACTTCAAATGGTACTACATGGTCATGGAGCTATGAAGCAGCTAATGGTCAAACTGCTGGTT
TCTCAAACGTTGCAGGTGCAGACTACACTACTTCATACAACCAAGGTTCAGATGTACAATCAGTAAGCTA
CAATGCACAATCAAGTAACTCAAACGTTGAAGCTGTTTCAGCTCCAACTTACCATAACTACAGCACTTCA
ACTACTTCAAGTTCAGTGAGATTAAGCAATGGTAATACTGCAGGTGCTACTGGTTCATCAGCAGCTCAAA
TCATGGCTCAACGTACTGGTGTTTCAGCTTCTACATGGGCTGCAATCATCGCTCGTGAATCAAATGGTCA
AGTAAATGCTTACAACCCATCAGGTGCTTCAGGTTTATTCCAAACTATGCCAGGTTGGGGTCCGACAAAC
ACTGTTGACCAACAAATCAACGCAGCTGTTAAAGCATACAAAGCACAAGGTTTAGGTGCTTGGGGATTCT
AA
>MRSA100_1_170 # 194568 # 194843 # 1 # ID=1_170;partial=00;start_type=ATG;rbs_motif=AGGAG;rbs_spacer=5-10bp;gc_cont=0.268
ATGGCTATAAACATAATTGAATATAATAGGTCTTATAAGGAAGAGCTAATCGAGTTTATTTTATCGATTC
AAAAAAATGAATTTAATATAAAAATTGATAGAGATGATCAACCTGATTTGGAGAACATCGAACATAACTA
TTTGAATAGTGGAGGGCAATTTTGGCTTGCAATAAACAATCATCAAAATATTGTTGGTACTATAGGTTTG
ATTAGACTAGATAATAATATGTCTGCACTTAAAAAATGTTTGTTGATAAAGGTTATAGGAATTTAA
>MRSA100_1_171 # 194813 # 195055 # 1 # ID=1_171;partial=00;start_type=ATG;rbs_motif=None;rbs_spacer=None;gc_cont=0.239
ATGTTTGTTGATAAAGGTTATAGGAATTTAAAAATAGGTAAAAAACTTTTAGATAAAGTTATAATGACAT
GTAAAGAACAAAATATCGATGGTATTTATTTAGGAACAATTGATAAATTTATTAGTGCACAGTATTTTTA
TTCTAATAATGGCTTCCGTGAAATTAAGCGAGGAGATTTACCAAGTAGTTTTCCTAAATTAGATGTAGAT
AATAGGTTTTATTACAGAAATTTAAAAGATTAA
>MRSA100_1_172 # 195568 # 197379 # 1 # ID=1_172;partial=00;start_type=ATG;rbs_motif=None;rbs_spacer=None;gc_cont=0.334
ATGGATACAAAAGACTTTAAACGTTTAGAAAAAATGTATTCCCCGCGATACTTACCCGGATTAGATGGAT
TGAGGGCATTCGCAGTTATAGGAATCATTATTTATCACTTGAATGCACAATGGTTAAGTGGGGGCTTTTT
AGGAGTAGATACATTCTTCGTTATTTCAGGTTATTTAATAACAAGTTTGTTGATAAGTGAGTATTATCGG
ACGCAAAAAATCGATTTGCTAGAGTTTTGGAAGCGACGATTGAAACGACTCATTCCGGCAGTGTTATTTT
TAATCTGTGTCGTGCTTACGTTCACACTGATATTTAAACCGGAATTGATTATACAAATGAAACGAGATGC
TATTGCAGCTATATTCTATGTTTCAAACTGGTGGTACATTTCACAGAATGTAGATTATTTTAACCAATTT
GCTATTGAACCACTCAAACATTTATGGTCTTTAGCCATTGAAGAACAATTTTACTTGCTTTTCCCATTGG
TTATCACGTTCTTATTACATAGATTTAAACCGAGAAATATTATTCAAACGCTATTTATTGTATCGTTGAT
TTCTTTAGGACTTATGATAGTGATTCATTTCATCACTGGAGATAATTCACGTGTGTATTTTGGGACAGAT
ACACGACTGCAAACTTTATTGCTTGGTTGTATATTAGCATTTATTTGGCCTCCGTTTGCTTTGAAAAAAG
ATATTTCTAAAAAGATTGTCGTATCATTAGATATTATAGGGATATCTGGTTTTGCGGTTCTAATGACTTT
GTTCTTTATAGTTGGCGACCAAGATCAATGGATCTATAATGGAGGATTTTACATTATATCATTTGCAACT
TTATTCATTATTGCAATTGCGGTACATCCTTCTAGTTTATTTGCTAAATTTTTAAGTATGAAACCTTTAC
TAATTATAGGTAAACGATCATATAGCTTATATTTATGGCATTATCCTATCATTGTTTTTGTGAACAGTTA
TTACGTACAAGGACAAATACCGGTATACGTTTATATTATAGAAATTTTGTTAACAGCGTTAATGGCTGAA
ATTTCGTATCGCTTTATTGAAACACCTATACGTAAAAAAGGATTTAAAGCTTTTGCATTTTTACCTAAAA
AGAAGGGGCAATTTGCTAGAACAGTGTTAGTTATCCTATTATTGGTTCCGTCTATCGTTGTGCTCAGTGG
ACAGTTTGATGCACTTGGCAAACAACATGAAGCCGAGAAGAAAGAGAAGAAGACGGAATTTAAAACAACG
AAGAAAAAAGTCGTTAAAAAAGATAAGCAAGAGGATAAGCAGACAGCGAATAGCAAAGAGGATATTAAAA
AGTCATCACCACTATTAATTGGTGACTCGGTCATGGTGGATATTGGTAATGTCTTTACTAAGAAAATACC
AAATGCACAAATTGATGGTAAAGTTGGACGGCAACTCGTTGATGCTACACCAATTGTGAAATCGCAATAT
AAAGACTATGCTAAAAAAGGTCAAAAAGTTGTAGTAGAGCTTGGTACAAATGGGGCATTTACGAAAGATC
AATTAAATGAACTATTGGATAGTTTTGGAAAAGCAGACATATATTTAGTTTCTATTAGAGTACCTAGAGA
TTATGAAGGTAGAATAAATAAATTAATTTATGAGGCAGCTGAAAAGCGCTCTAATGTACATCTAGTCGAT
TGGTATAAAGCTTCTGCAGGTCATCCGGAATACTTTGCATATGACGGTATTCACTTAGAATATGCAGGTA
GTAAAGCGCTGACTGATTTGATTGTAAAAACGATGGAAACACATGCTACAAATAAGAAATAA
>MRSA100_1_173 # 197740 # 198507 # 1 # ID=1_173;partial=00;start_type=ATG;rbs_motif=GGAGG;rbs_spacer=5-10bp;gc_cont=0.368
ATGAAAAAAATCGTTACAGCTACAATCGCTACAGCAGGACTTGCCACTATCGCATTTGCAGGACATGATG
CACAAGCCGCAGAACAAAATAACAATGGATATAATTCTAATGACGCTCAATCATACAGCTATACGTATAC
AATTGATGCACAAGGTAATTATCATTACACTTGGACAGGAAATTGGAATCCAAGTCAATTAACGCAAAAC
AACACATACTACTACAACAACTACAATACTTATAGTTATAACAATGCATCTTACAATAACTACTATAATC
ATTCATATCAATACAATAACTATACAAACAATAGCCAAACAGCAACAAATAACTATTATACTGGTGGTTC
AGGTGCAAGTTATAGCACAACAAGTAATAATGTTCATGTGACTACAACTGCAGCGCCATCTTCAAATGGT
CGTTCAATTTCTAATGGTTATGCATCAGGAAGTAACTTATATACTTCAGGACAATGTACTTATTATGTAT
TTGATCGTGTTGGTGGGAAAATTGGTTCAACATGGGGTAACGCAAGTAATTGGGCTAACGCAGCTGCATC
ATCTGGCTATACAGTGAACAATACACCAAAAGTTGGTGCTATCATGCAAACAACACAAGGCTATTACGGT
CATGTTGCTTACGTTGAAGGCGTTAACAGCAACGGTTCTGTTCGTGTTTCAGAAATGAACTATGGACATG
GTGCTGGTGTGGTTACGTCTCGTACAATTTCAGCAAACCAAGCAGGTTCATATAATTTCATTCATTAA
>MRSA100_1_174 # 198673 # 199170 # 1 # ID=1_174;partial=00;start_type=ATG;rbs_motif=3Base/5BMM;rbs_spacer=13-15bp;gc_cont=0.291
ATGAAAACCATGAAAAAATATATCAAAACAGCATTTTTTTGTAGTATGTATTGGTTAATTGTTCAACTAA
ATATAGCAAATTTAGGTACAAGAATTCCTGATAAGTATTTTCGTCAGAAGTACATAATATTTAAATCATT
TAATTTTGAGAAGCATGGAAAATTTTGGAACAAATGGTTTTACGTAAGAAAATGGAAACATAAGATTTTA
GATGGTCATCAGCTTAATCAAAATATATATGATCAGCGTCATTTAATGACAATCAATACTGATGAAATTG
AAAAAATGATTATAGAGACAAAGAGGGCAGAGTTGATTCATTGGATATCGATACTTCCAGTCATCATATT
CAATAAAGGCTCTCGTTTAGTAAAGTATATAAATATTTTCTATGCAATGATAGCTAATGTTCCAATCATT
ATTGTGCAACGCTATAATCGACCGAGATTAACGCAGTTACTACGCATATTAAAACGAAGAGGTGAACGTC
ATGACTAA
>MRSA100_1_176 # 200662 # 201789 # 1 # ID=1_176;partial=00;start_type=ATG;rbs_motif=AGGA;rbs_spacer=5-10bp;gc_cont=0.362
ATGAAATGGTTATCACGAATATTAACAGTAATAGTGACCATGTCTATGGCGTGTGGTGCATTGATATTTA
ATCGTAGACATCAGCTAAAGACGAAAACGCTGAACTTCAATCATAAAGCATTAACAATTATTATTCCGGC
TAGAAATGAAGAAAAAAGAATAGGTCATTTATTACATTCGATAATACAACAGCAAGTTCCAGTAGATGTC
ATTGTTATGAATGACGGATCGACAGATGAAACAGCACGTGTAGCACGTTCATATGGTGCGACTGTAGTAG
ATGTTGTTGATGATACTGACGGCAAATGGTATGGGAAATCACATGCTTGTTATCAAGGTGTGACGCATGC
ATGTACGAATCGTATTGCCTTTGTAGATGCTGATGTAACTTTCTTAAGGAAAGATGCTGTTGAAACGTTG
ATTAATCAGTATCAATTACAAGGTGAAAAAGGATTGTTAAGCGTACAGCCTTATCATATAACAAAGCGTT
TCTACGAAGGGTTTTCAGCGATATTTAATTTAATGACAGTCGTTGGTATGAATGTATTTTCTACCTTAGA
CGACGGTCGGACTAACCAGCATGCATTTGGACCGGTGACATTAACAAATAAAGAAGATTATTATGCAACT
GGAGGTCATAAAAGTGCGAACCGTCATATTATTGAAGGATTTGCTTTAGGAAGTGCATATACTTCACAAT
CATTGCCCGTAACAGTTTATGAAGGATTTCCATTTGTTGCATTTCGCATGTATCAAGAAGGATTTCAGTC
ATTACAAGAAGGATGGACAAAGCATTTGTCAACTGGGGCAGGTGGCACAAAGCCTAAGATCATGACAGCA
ATTGTGTTGTGGTTGTTCGGTTCTATAGCGAGTATTTTAGGGCTATGTCTTAGTTTAAAATATCGCCAAA
TGTCTGTAAGAAAAATGGTAGCACTTTACTTGAGCTATACTACACAATTTATTTATCTGCATCGAAGGGT
CGGCCAATTTTCTAATTTATTAATGGTATGTCATCCATTGTTATTTATGTTTTTTACTAAAATTTTCATC
CAATCTTGGAAACAAACGCATCGTTATGGTGTAGTTGAATGGAAAGGTCGTCAATATTCTATATCTAAAG
AACAATAA
>MRSA100_1_177 # 201826 # 202689 # 1 # ID=1_177;partial=00;start_type=ATG;rbs_motif=AGGAGG;rbs_spacer=5-10bp;gc_cont=0.316
ATGACAATGATGGATATGAATTTTAAATATTGTCATAAAATCATGAAGAAACATTCAAAAAGCTTTTCTT
ACGCTTTTGACTTGTTACCAGAAGATCAAAGAAAAGCGGTTTGGGCAATTTATGCTGTGTGTCGTAAAAT
TGATGACAGTATAGATGTTTATGGCGATATTCAATTTTTAAATCAAATAAAAGAAGATATACAATCTATT
GAAAAATACCCATATGAACATCATCACTTTCAAAGTGATCGTAGAATCATGATGGCGCTTCAGCATGTTG
CACAACATAAAAATATCGCCTTTCAATCTTTTTATAATCTCATTGATACTGTATATAAAGATCAACATTT
TACAATGTTTGAAACGGACGCTGAATTATTCGGATATTGTTATGGTGTTGCTGGTACAGTAGGTGAAGTA
TTGACGCCGATTTTAAGTGATCATGAAACACATCAGACATACGATGTCGCAAGAAGACTTGGTGAATCGT
TGCAATTGATTAATATATTAAGAGATGTCGGTGAAGATTTTGACAATGAACGGGTATATTTTAGTAAGCA
ACGATTAAAGCAATATGAAGTTGATATTGCTGAAGTGTACCAAAATGGTGTTAATAATCATTATATTGAC
TTATGGGAATATTATGCAGCTATCGCAGAAAAAGATTTTCAAGATGTTATGGATCAAATCAAAGTATTTA
GTATTGAAGCACAACCAATCATAGAATTAGCAGCACGTATATATATTGAAATACTGGACGAAGTGAGACA
GGCTAACTATACATTACATGAACGTGTTTTTGTGGATAAGCGGAAAAAGGCAAAGTTGTTTCATGAAATA
AATAGTAAATATCATAGAATATAG
>MRSA100_1_178 # 202701 # 204209 # 1 # ID=1_178;partial=00;start_type=ATG;rbs_motif=AGxAGG/AGGxGG;rbs_spacer=5-10bp;gc_cont=0.353
ATGAAGATTGCAGTAATTGGTGCAGGTGTCACAGGATTAGCAGCGGCAGCCCGTATTGCTTCTCAAGGTC
ATGAAGTGACGATATTTGAAAAAAATAATAATGTAGGCGGGCGTATGAATCAATTAAAGAAAGACGGCTT
TACATTTGATATGGGTCCCACAATTGTCATGATGCCAGATGTTTATAAAGATGTTTTTACAGCGTGTGGT
AAAAATTATGAAGATTATATTGAATTGAGACAATTACGTTATATTTACGATGTGTATTTTGACCACGATG
ATCGTATAACGGTGCCTACAGATTTAGCTGAATTACAGCAAATGCTAGAAAGTATAGAACCTGGTTCAAC
GCATGGTTTTATGTCCTTTTTAACGGATGTTTATAAAAAATATGAAATTGCACGTCGCTATTTCTTAGAA
AGAACGTATCGCAAACCGAGTGACTTTTATAATATGACGTCACTTGTGCAAGGTGCTAAGTTAAAAACGT
TAAATCATGCAGATCAGCTAATTGAACATTATATTGATAACGAAAAGATACAAAAGCTTTTAGCGTTTCA
AACGTTATACATAGGAATTGATCCAAAACGAGGCCCGTCACTATATTCAATTATTCCTATGATTGAAATG
ATGTTTGGTGTGCATTTTATTAAAGGCGGTATGTATGGTATGGCTCAAGGGCTAGCGCAATTAAATAAAG
ACTTAGGCGTTAATATTGAACTAAATGCTGAAATTGAGCAAATTATTATTGATCCTAAATTCAAACGGGC
CGATGCGATAAAAGTGAATGGTGACATAAGAAAATTTGATAAAATTTTATGTACGGCTGATTTCCCTAGT
GTTGCGGAATCATTAATGCCAGATTTTGCACCTATTAAAAAGTATCCACCACATAAAATTGCAGACTTAG
ATTACTCTTGTTCAGCATTTTTAATGTATATCGGTATAGATATTGATGTGACAGATCAAGTGAGACTTCA
TAATGTTATTTTTTCAGATGACTTTAGAGGCAATATTGAAGAAATATTTGAGGGACGTTTATCATATGAT
CCTTCTATTTATGTGTATGTACCAGCGGTCGCTGATAAATCACTTGCGCCAGAAGGCAAAACTGGTATTT
ATGTGCTAATGCCGACGCCGGAACTTAAAACAGGTAGCGGAATCGATTGGTCAGATGAAGCTTTGACGCA
ACAAATAAAGGAAATTATTTATCGTAAATTAGCAACAATTGAAGTATTTGAAGATATAAAATCGCATATT
GTTTCAGAAACAATCTTTACGCCAAATGATTTTGAGCAAACGTATCATGCGAAATTTGGTTCGGCATTCG
GTTTAATGCCAACTTTAGCGCAAAGTAATTATTATCGTCCACAAAATGTATCGCGAGATTATAAAGATTT
ATATTTTGCAGGTGCAAGTACGCACCCAGGTGCAGGCGTTCCTATTGTCTTAACAAGTGCGAAAATAACT
GTAGACGAAATGATTAAAGATATTGAGCGGGGCGTATAA
>MRSA100_1_179 # 204637 # 205791 # 1 # ID=1_179;partial=00;start_type=ATG;rbs_motif=AGGAGG;rbs_spacer=5-10bp;gc_cont=0.365
ATGATCTCTAACAAATTAGCAAATATCCCTGATAGTTATTTCGGGAAAACGATGGGACGTAAAATCGAAC
ATGGACCATTGCCATTAATTAATATGGCAGTTGGGATCCCTGATGGGCCCACGCCACAAGGTATTATTGA
TCATTTTCAAAAAGCACTAACTATTCCTGAAAATCAAAAATATGGTGCTTTTCATGGTAAAGAAGCGTTC
AAGCAAGCTATTGTAGATTTTTATCAAAGACAATATAATGTGACGTTAGATAAAGAAGATGAAGTATGCA
TTTTATATGGTACAAAAAATGGATTAGTGGCAGTACCAACATGTGTTATCAATCCAGGAGACTATGTATT
ACTACCTGATCCAGGCTACACGGACTATTTAGCAGGTGTACTTTTAGCTGATGGCAAGCCAGTTCCGCTT
AATTTAGAACCGCCACATTATTTGCCAGATTGGTCCACAGTTGATTCACAAATAATAGATAAAACAAAAC
TCATTTATTTAACGTATCCAAATAATCCAACTGGATCGACAGCTACGAAAGAAGTTTTTGATGAAGCGAT
AGCTAAATTTAAAGGTACAGACACTAAAATCGTGCATGATTTTGCTTATGGTGCTTTCGGTTTCGACGCT
AAAAATCCTAGTATACTTGCTTCGGAAAATGGGAAAGATGTTGCGATTGAAATTTATTCCTTGTCTAAAG
GTTATAACATGTCAGGTTTTAGAGTCGGTTTTGCAGTTGGTAATAAAGATATGATTCAAGCTTTGAAAAA
GTACCAAACGCACACAAATGCTGGGATGTTTGGTGCATTACAAGATGCCGCAATATATGCTTTGAATCAT
TATGATGATTTTTTAGAAGAACAAAGCAATGTATTTAAAACACGTCGTGACCGATTCGAAGCCATGCTTG
CAAAAGCTGATTTGCCATTTGTTCATGCTAAAGGTGGCATATATGTATGGTTGGAAACACCGCCTGGTTA
TGACAGCGAGCAATTTGAGCAATTTTTAGTGCAAGAGAAGTCAATACTTGTTGCTCCAGGGAAACCATTT
GGAGAGAATGGTAATCGTTATGTGAGAATTTCATTGGCGTTAGATGACCAGAAATTAGACGAAGCTGCAA
TAAGATTAACAGAACTAGCATATTTATATGAATAA
>MRSA100_1_180 # 205784 # 206812 # 1 # ID=1_180;partial=00;start_type=ATG;rbs_motif=None;rbs_spacer=None;gc_cont=0.362
ATGAATAATAAAGTTAAGGGTGATGTTAAAATGACAAAAATTAAAATCATGAGTGTACGTGATGAAGATA
TGCCTTATATCAAGGCGTGGGCAGAGAAACATCATGTTGAGGTAGATATTACTAAAGAAGCATTAACTGA
TGACAATGTTGAAGGTGTCGCTGGTTATGATGGCTTATCGCTATCACAACAAATACCATTATCAGAGCAT
GTTTATAAACGATTAAATGAACTAGGTATTAAACAAATCGCACAACGTAGTGCTGGATTTGATACATATG
ATTTGGAGTTAGCAAACAAGTATAACTTGATTGTGTCAAATGTGCCGTCATACTCTCCGAATTCAATTGC
GGAGTTTGCTGTGAACCAGGCTATTAATGTGGTTCGTCATTTTAATCAAATTCAAACGAAAGTGCGGGAG
CATGATTTTAGATGGGAACCTACTATTTTATCGAAATCCATTAAAGATTTAAAAGTAGCTGTTATTGGTA
CAGGTCGAATTGGCCGTGTAGTAGCCGATATATTTGCCAATGGTTATCAAAGTGATGTGGTCGCATACGA
CCCGTTTCCTAATGCTAAAATTGCAACGTATGTCGATTACAAAGATACGATTGAGGAAGCGGTTGAAGGT
GCTGATATCGTGACATTACATGTACCTGCAACGAAATATAATCATTATCTATTTAATGCTGAATTATTTA
AACATTTTAAAAAGGGCGCAGTATTTGTCAATTGTGCGAGAGGTTCTTTAGTAGATACTAAGGCGTTATT
AGACGCATTAGACAATGGTGTGATTAAAGGTGCAGCACTTGATACGTATGAATTTGAACGCAAACTTTTC
CCAAGTGATCAAAGGGGCAAAACACCGAACGATCCATTGTTAGAATCGTTGATTGACAGGGAAGATGTCA
TATTAACACCACATATTGCGTTTTATACTGAAGCTGCAGTTAAAAATCTAATTGTCGATGCATTAGATGC
AACATTAGATGTATTGCAGACTGGAGATACTAGGTTACGAGTAAATTAA
>MRSA100_1_181 # 206903 # 207109 # -1 # ID=1_181;partial=00;start_type=ATG;rbs_motif=AGGAGG;rbs_spacer=5-10bp;gc_cont=0.362
ATGTCACAAGAAATTTTAAATGTTGAAGGTATGAGCTGTGGTCACTGCAAAAGTGCTGTTGAATCTGCAT
TAAATAATATTGACGGTGTCACTTCAGCTGACGTTAACCTTGAAAATGGTCAAGTAAGTGTTCAATATGA
TGACAGTAAAGTTGCTGTATCTCAAATGAAAGACGCAATTGAAGATCAAGGTTACGATGTCGTTTAA
>MRSA100_1_182 # 207520 # 209928 # -1 # ID=1_182;partial=00;start_type=GTG;rbs_motif=GGAGG;rbs_spacer=5-10bp;gc_cont=0.377
GTGGCTAATACGAAAAAAACAACATTAGATATCACTGGTATGACTTGTGCCGCATGTTCAAATCGTATCG
AAAAGAAACTGAATAAACTTGATGACGTTAATGCCCAAGTGAATTTAACTACAGAGAAAGCAACTGTTGA
GTATAACCCTGATCAACATGATGTCCAAGAATTTATTAATACGATTCAACATTTAGGTTACGGTGTCACT
GTAGAAACTGTCGAATTAGACATTACAGGTATGACTTGTGCTGCATGCTCAAGCCGTATTGAAAAAGTGT
TAAATAAAATGAACGGCGTTCAAAATGCAACGGTCAATTTAACAACAGAGCAAGCTAAAGTTGACTATTA
TCCTGAAGAAACAGATGCTGATAAACTTGTCACTCGCATTCAAAAATTAGGTTATGACGCGTCTATTAAA
GATAACAATAAAGATCAAACGTCACGCAAAGCTGAAGCGCTACAACATAAATTGATTAAGCTTATCATAT
CAGCAGTATTATCTTTACCACTATTAATGTTAATGTTTGTGCATCTTTTCAATATGCATATACCAGCACT
ATTTACGAATCCATGGTTCCAATTTATTTTAGCTACACCTGTACAATTTATTATTGGATGGCAATTTTAT
GTAGGTGCTTATAAAAACTTAAGAAATGGTGGCGCCAATATGGATGTACTTGTTGCTGTTGGTACAAGTG
CAGCATATTTTTACAGTATTTATGAAATGGTTCGTTGGCTAAATGGCTCAACAACGCAACCGCATTTATA
CTTTGAAACAAGCGCCGTACTACTTACCTTAATCTTATTCGGTAAGTATTTAGAAGCTAGAGCGAAGTCT
CAAACAACCAATGCGCTTGGCGAATTATTAAGTTTACAAGCTAAAGAAGCACGCATTTTAAAAGATGGTA
ATGAAGTGATGATTCCTCTAAATGAAGTACATGTTGGAGATACACTTATCGTTAAACCAGGTGAAAAGAT
ACCTGTTGATGGCAAAATTATTAAAGGTATGACTGCCATCGACGAATCTATGTTAACAGGTGAATCTATC
CCTGTTGAGAAGAATGTTGATGATACTGTAATTGGTTCAACGATGAACAAAAACGGTACTATTACTATGA
CAGCAACAAAAGTTGGCGGGGACACTGCGTTGGCAAATATTATTAAAGTTGTCGAAGAAGCTCAAAGTTC
TAAAGCGCCGATTCAACGATTGGCAGATATTATTTCTGGTTATTTCGTTCCTATCGTTGTTGGTATCGCA
CTATTAATATTTATCGTGTGGATTACTTTAGTTACACCAGGTACATTTGAACCTGCACTTGTTGCGAGTA
TTTCCGTTCTTGTCATTGCTTGTCCATGCGCATTAGGACTTGCTACACCAACTTCTATTATGGTAGGTAC
TGGTCGCGCTGCTGAAAATGGCATTTTATTTAAAGGTGGCGAGTTTGTTGAACGCACACATCAAATTGAT
ACCATCGTTTTAGATAAGACGGGTACCATTACAAATGGTCGTCCAGTCGTGACAGATTATCATGGTGACA
ATCAAACGCTACAACTGCTTGCTACTGCTGAAAAAGATTCTGAACACCCATTGGCAGAAGCCATTGTCAA
TTATGCAAAAGAAAAGCAATTAACATTAACTGAGACAACAACATTTAAAGCAGTACCTGGCCATGGTATT
GAAGCAACGATTGATCATCACCATATATTGGTTGGTAACCGTAAATTAATGGCTGACAATGATATTAGCT
TGCCTAAGCATATTTCTGATGATTTAACACATTATGAACGAGATGGTAAAACTGCTATGCTCATCGCTGT
TAATTATTCATTAACTGGTATCATCGCAGTGGCAGATACTGTCAAAGATCATGCCAAAGATGCTATAAAA
CAATTGCATGATATGGGCATTGAAGTTGCCATGTTAACTGGCGATAATAAAAACACTGCTCAAGCCATTG
CAAAACAAGTAGGCATAGATACTGTTATTGCAGATATTTTACCAGAAGAAAAAGCTGCACAAATTGCGAA
ACTACAGCAACAAGGTAAGAAGGTTGCGATGGTTGGTGACGGTGTAAATGATGCACCTGCATTAGTTAAA
GCTGATATCGGTATCGCCATTGGTACAGGTACAGAAGTTGCCATTGAAGCAGCTGATATTACTATTCTTG
GTGGCGACTTGATGCTTATTCCTAAAGCCATTTATGCAAGTAAAGCAACCATTCGTAATATTCGTCAAAA
TCTATTTTGGGCATTCGGCTATAATATTGCCGGTATCCCTATAGCTGCATTGGGCTTACTTGCGCCATGG
GTTGCTGGTGCTGCAATGGCACTAAGTTCAGTAAGTGTTGTCACAAACGCACTTAGATTGAAAAAGATGC
GATTAGAACCACGCCGTAAAGATGCCTAG
>MRSA100_1_183 # 210168 # 210359 # -1 # ID=1_183;partial=00;start_type=ATG;rbs_motif=AGGAG;rbs_spacer=5-10bp;gc_cont=0.307
ATGAGAATATTAATTACAGGCACAGTTGCTATCTTAATCATTCTAGGTTTAGTTAAAACGATACAAGATT
ACGAAATGACAAACGATACAAGTCGTCAGTTGTCAGACAACAAAGATGATGATAAAGTCATCCATCTTAA
TAATTTCAAAAATTTACATGCGAAAGAATTTAACCCATCTGATTTCTTTTAA
>MRSA100_1_184 # 210598 # 211197 # 1 # ID=1_184;partial=00;start_type=ATG;rbs_motif=AGGAG/GGAGG;rbs_spacer=11-12bp;gc_cont=0.360
ATGACTGAAAAAGAAAAAATGTTAGCAGAAAAATGGTACGATGCAAACTTTGATCAAGACTTAATCAATG
AACGTGCACGAGCGAAAGATATTTGCTTTGAATTAAATCATACAAAGCCGAGTGATACAAATAAAAGAAA
GGAATTAATCGATCAATTATTTCAAACAACAACAGACAATGTAAGTATTTCGATTCCTTTTGATACAGAT
TATGGTTGGAACGTTAAACTAGGAAAAAATGTCTATGTAAACACCAATTGTTATTTTATGGATGGTGGAC
AGATTACAATTGGCGATAATGTTTTTATAGGACCTAATTGTGGATTCTACACAGCAACACATCCACTTAA
TTTTTATCATAGAAATGAAGGTTATGAAAAAGCCGGACCCATTCATATTGGCAGTAATACTTGGTTTGGC
GGTCATGTAGCCGTGTTACCAGGGGTGACGATTGGAGAAGGCAGTGTGATTGGTGCTGGTAGTGTTGTCA
CTAAAGATATTCCGCCACACAGCTTAGCGGTTGGAAACCCTTGTAAAGTCGTTCGTAAAATTGATAATGA
CCTACCATCCGAAACATTAAATGACGAAACGATAAAGTAG
>MRSA100_1_185 # 211387 # 212931 # 1 # ID=1_185;partial=00;start_type=ATG;rbs_motif=AGxAGG/AGGxGG;rbs_spacer=5-10bp;gc_cont=0.363
ATGGTAGTAGAATTTAAAAATGAACCTGGTTACGATTTTTCAGTCCAAGAAAATGTGGATATGTTTAAGA
AAGCATTGAAAGACGTGGAAAAAGAATTAGGTCAAGACATACCATTAGTGATTAATGGAGAGAAGATTTT
CAAAGATGACAAAATTAAATCAATCAATCCTGCAGACACATCACAAGTGATTGCAAATGCATCAAAGGCA
ACAAAACAAGATGTTGAAGATGCATTTAAAGCAGCAAACGAAGCTTATAAATCTTGGAAAACATGGTCAG
CAAATGATCGTGCAGAGCTTATGTTACGTGTTTCGGCAATTATTCGTCGTCGAAAAGCGGAAATTGCAGC
AATTATGGTTTATGAAGCAGGTAAGCCATGGGATGAAGCAGTTGGTGATGCAGCTGAAGGTATTGATTTT
ATTGAATACTATGCACGTTCAATGATGGATTTGGCTCAAGGTAAGCCAGTACTTGATCGTGAAGGTGAAC
ACAATAAATATTTCTATAAATCAATTGGTACAGGTGTTACAATTCCACCGTGGAACTTCCCGTTTGCGAT
TATGGCTGGTACGACTTTAGCACCAGTTGTTGCAGGTAATACAGTGTTATTGAAACCTGCTGAGGATACA
CCTTATATCGCTTATAAATTAATGGAAATTTTAGAAGAAGCAGGATTACCAAAAGGCGTAGTTAACTTTG
TTCCTGGTGATCCGAAAGAAATTGGTGATTACTTAGTTGATCATAAAGATACGCATTTCGTTACATTTAC
AGGATCACGTGCGACAGGTACTAGAATTTATGAACGTAGTGCCGTAGTTCAAGAAGGTCAAAACTTCTTG
AAACGTGTTATCGCTGAAATGGGTGGTAAAGATGCCATTGTAGTTGATGAAAATATTGATACAGATATGG
CGGCAGAAGCTATTGTAACGTCAGCGTTTGGTTTCTCTGGTCAAAAATGTTCTGCATGTTCACGTGCAAT
TGTGCATAAAGACGTTTATGACGAAGTATTAGAGAAATCAATCAAATTAACAAAAGAATTAACGTTGGGC
AATACTGTAGACAATACGTATATGGGCCCAGTTATTAATAAAAAACAATTTGATAAGATTAAAAATTATA
TTGAGATTGGTAAAGAAGAAGGTAAATTAGAACAAGGTGGCGGCACTGATGATTCAAAAGGTTACTTTGT
AGAACCAACAATCATTTCAGGACTTAAATCTAAAGATAGAATCATGCAAGAAGAAATTTTTGGTCCAGTT
GTTGGCTTTGTGAAAGTTAACGATTTTGATGAAGCCATTGAGGTTGCAAATGATACAGATTACGGTTTAA
CTGGTGCAGTGATTACAAATAATCGCGAGCATTGGATTAAAGCGGTAAACGAATTTGATGTAGGTAATTT
ATACCTTAACAGAGGTTGTACTTCAGCAGTTGTTGGATACCATCCATTTGGTGGTTTCAAAATGTCAGGT
ACGGACGCTAAAACAGGTAGCCCAGACTACTTATTACACTTCTTAGAACAAAAGGTTGTTTCAGAAATGT
TCTAA
>MRSA100_1_186 # 213287 # 213835 # -1 # ID=1_186;partial=00;start_type=ATG;rbs_motif=AGGAG;rbs_spacer=5-10bp;gc_cont=0.308
ATGAAAGAGACTGATTTACGAGTTATAAAGACAAAAAAAGCATTGTCGAGTAGCTTGCTACAATTGTTAG
AACAGCAATTATTCCAAACGATTACTGTCAATCAAATTTGCGACAATGCACTCGTACACCGCACAACATT
TTATAAACATTTTTATGATAAATATGATCTTCTAGAGTATTTGTTCAATCAATTGACTAAAGACTACTTT
GCTAGAGATATCAGTGACCGTCTTAATCATCCATTCCAAACGATGAGTGATACGATTAATAATAAAGAGG
ATTTGAGAGAAATCGCAGAATTCCAAGAAGAAGACGCTGAATTTAATAAAGTATTAAAAAATGTCTGCAT
TAAAATTATGCATAACGATATCAAAAATAATAGAGACCGTATCGATATTGACAGCGACATCCCAGATAAT
CTCATATTTTATATTTATGACTCGTTGATTGAAGGTTTTATACATTGGATAAAAGATGAAAAAATTGACT
GGCCTGGCGAAGATATTGATAACATTTTCCATAGATTAATCAATATTAAGATTAAATAG
>MRSA100_1_188 # 216685 # 216912 # 1 # ID=1_188;partial=00;start_type=ATG;rbs_motif=AGGAG/GGAGG;rbs_spacer=11-12bp;gc_cont=0.307
ATGTTAAACATTAAAAATGGTGAAATGAATAAGGCTTATAAAATAAAGCGAATGGATATTGCTAATGAGA
ATATGTTGTATCGTCTAAGTGCCTTTGGGTTAACAGATGACGCTATCATAACGATTAAACAAAAATGTTT
ATTTAAAGGGCCATGTATTATTGAAGTAAACGGACAACAGTTAAGTATTAGACATTGCGATGCTTGTTCT
ATTGCATTAGAAGAATAG
>MRSA100_1_189 # 216924 # 218918 # 1 # ID=1_189;partial=00;start_type=ATG;rbs_motif=AGGAG;rbs_spacer=5-10bp;gc_cont=0.347
ATGGAAAATTATTGTATTTTAGGAAATCCTAATGTTGGTAAAACATCTTTGTTTAACGCTTTAACTGGTT
CGTATGAATATATAGGCAACTGGAGTGGCGTAACGGTAGAGAAAAAAGTAGGGAAACTTAAAGAAAATGT
AGGACAATTAATTGATTTACCAGGTACATATGATTTATCGCCGATTTCTAAAGATGAAACTGTAGTGACA
GACTATTTATTAAACGATTCATTTTCAGGAATCATTAACATTGTTGATGCGAGTCAACTAAAAAGAAATG
TGCAATTAACAGTACAATTGTTAGAACTTAATCAACCAATATACATCGGATTAAATATGATTGATGTAGC
TACAAAGCGCGGGATAAAAATCGATTATCATAAATTGATGAAAAAGTTAAAAACACCTATTTTTCCAGTT
GTGGCACGTACAGGCAAAGGAACAAAATATTTACTTGGCGAAATAAAGCATCTAGGGGAAGGGTATCAAC
CGCATTTTAAAATCAATTATGGTGAGAAGATTGAAGAGACAATTAAAAATATGTGTCAAATAATAATGAC
AGAGACATCTCATGATAAGTATCAAGCTAGGTTTATTGCGATTCAATTCTTATTAAATAACATGCAAATT
GCAAACGAACTTAATTCAGAGGTTGTAAATAAATTGTCGAGTTTACGTGATCAAGTTGCTGAACAAGTAG
GGGCTGTATCTGTTCGTCGAGAGATGGAGCGTATACGCAATCATTATATTGAGACGTTATTGCAAGACGT
GGTAACGTATCCAGATGAAGATAAGCAATATTTCAGCTCTAGAATAGACAAGATATTAACACATAAATAT
ATAGGGATGCCTATCTTTCTAGCAATTATGTGGTTGATCTTTCAAACTACATTTACATGGATTGGCACAC
CTTTGTCGGATCAACTCGATGCATTTATAGGTGGTACATTTACAGATAGTGTGAAGACGATTATGAATTA
TCTAGGGGTTATACCATTTTTACAAGATTTAATTACAGATGGCATTATTGCTGGTGTAGGATCAGTATTA
GTCTTTGTACCACAAATTGTTGTGCTCTTTTTCTTTATATCTTTATTAGAAGATTCAGGTTATATGGCAC
GTATTGCGGTTTTAATGGATCGTATTATGGAATCGTTCGGTTTAAGCGGGAAGTCTTTTATACCAATGAT
TATCGGATTTGGTTGTAATGTACCGAGTATTATGGCTGCGCGCAGTATTGAAAATGAAAAAGAGCGTTTA
ACAACGATATTAATTGCACCATTCATGTCATGCTCTGCTAGACTGCCAGTGTATGCGTTGTTCGTAGGTA
TCTTTTTCAAAGAGAATCAATCTTTAGTAGTATTAAGCCTGTATGTTTTAGGTATTATTATGGCATTTTT
AGTCAGTACAGTACTTACTAAGACGATTTTAAAAAATGATAATGCAATCTTTATTGTGGAATTGCCAACA
TACCGTGTGCCTTCCATTAAAACGTTGTGGCGTAGTACTTGGGAAAAGGCTAAGGGCTTTGTTCGTAAAG
CAGGTACATTTATTTTTGGCGGCTCAGTAGTCATTTGGCTATTAAGTTATGTAGGACCACATGGTATCAA
TGTGAATATCAATCAAAGTTTTTTACATATGGTTGGTAGTTTCTTTGGTATGTTAGTGCAACCGCTCGGA
TTTGGAACATGGCAAGCAGGTGCTACGTTAGTGCCAGGATTTTTAGCAAAAGAAGTTATCGTAAGTTCGA
TGGCGATTATCTATTCATCAGGTGATGCAGGCCTTGTTAATGTGATTCAAAATCAATTCACACCGCTATC
TGCGTATGCATTTATGATATTTATACTATTGTATATTCCTTGTGTTTCTACAGTGGCAGCAATCCGTAAA
GAGACTTATTCATGGAAATGGACGGCACTTGCAGTTGCCTATCCTCTAGTCACTGCATATGTCTTAACAT
TCATTTTTTATCAAGTCGGACATTTATTTGTTTAA
>MRSA100_1_190 # 218931 # 219101 # 1 # ID=1_190;partial=00;start_type=GTG;rbs_motif=AGGAG;rbs_spacer=5-10bp;gc_cont=0.322
GTGTCAGTCATTATTAACATTTTAATTTTTTTAGCAATTTTCGGATATGCCTTATATACACTAGTAAAAT
TTTTCAAGCGTTCGAAACAAGGAAAATGTGGTACATGTGACATTAATCGTGATTGTTGTGGAATAGAACA
GCACACAGCGAATCATTTTCCAGGGAAATAA
>MRSA100_1_192 # 221684 # 222205 # 1 # ID=1_192;partial=00;start_type=ATG;rbs_motif=AGxAGG/AGGxGG;rbs_spacer=5-10bp;gc_cont=0.397
ATGGAGTATAAGAGTTACTATGATTCGCCTGTAGGACGATTGGAACTTTTGAGTGATGGGGTAAGTCTGA
CCGCTGTTTTGTTTGAAAATCAACAAGGTGATGGTACTAGGGAAGAAAATACGTCTTTAGCGATATTTAG
AGAGGCGACACAGTGGTTAGACGCGTATTTTAAAGGTGACAATCCTGAAATCACAATACCTTTAAAGCCA
ACAGGTAGTCATTTTCAACAGTGTGTTTGGAATGAATTAAGACAGGTTCCTTATGGGACTCTAACAACGT
ATGGTGCTATTGCCAAAAAAGTAGGTAAGGTGCTTGATAAGCCAAAAATGTCAGCCCAAGCGGTTGGAGG
TGCAGTCGGAAGTAATCCATTATCAATTATCGTGCCATGTCATCGTGTTGTCGGTAAAACGGGTAGCTTA
ACAGGATTCGGTGGAACGATTAATAATAAAATTAAGCTGTTAGAGTTGGAGAATATCGATATGTCAAAGC
TTTATATACCTAAACACAGTACAAAGCCGTAA
>MRSA100_1_193 # 222370 # 223536 # -1 # ID=1_193;partial=00;start_type=ATG;rbs_motif=AGGA/GGAG/GAGG;rbs_spacer=11-12bp;gc_cont=0.368
ATGACAATAGGTATCGACAAAATAAACTTTTACGTTCCAAAGTACTATGTAGACATGGCTAAATTAGCAG
AAGCACGCCAAGTAGACCCAAACAAATTTTTAATTGGAATTGGTCAAACTGAAATGGCTGTTAGTCCTGT
AAACCAAGACATCGTTTCAATGGGCGCTAACGCTGCTAAGGACATTATAACAGACGAAGATAAAAAGAAA
ATTGGTATGGTAATTGTGGCAACTGAATCAGCAGTTGATGCTGCTAAAGCAGCCGCTGTTCAAATTCACA
ACTTATTAGGTATTCAACCTTTTGCACGTTGCTTTGAAATGAAAGAAGCTTGTTATGCTGCAACACCAGC
AATTCAATTAGCTAAAGATTATTTAGCAACTAGACCGAATGAAAAAGTATTAGTTATTGCTACAGATACA
GCACGTTATGGATTGAATTCAGGCGGCGAGCCAACACAAGGTGCTGGCGCAGTTGCGATGGTTATTGCAC
ATAATCCAAGCATTTTGGCATTAAATGAAGATGCTGTTGCTTACACTGAAGACGTTTATGATTTCTGGCG
TCCAACTGGACATAAATATCCATTAGTTGATGGTGCATTATCTAAAGATGCTTATATCCGCTCATTCCAA
CAAAGCTGGAATGAATACGCAAAACGTCAAGGTAAGTCGCTAGCTGACTTCGCATCTCTATGCTTCCATG
TTCCATTTACAAAAATGGGTAAAAAGGCATTAGAGTCAATCATTGATAACGCTGATGAAACAACTCAAGA
GCGTTTACGTTCAGGATATGAAGATGCTGTAGATTATAACCGTTATGTCGGTAATATTTATACTGGATCA
TTATATTTAAGCCTAATATCATTACTTGAAAATCGTGATTTACAAGCTGGTGAAACAATCGGTTTATTCA
GTTATGGCTCAGGTTCAGTTGGTGAATTTTATAGTGCGACATTAGTTGAAGGCTACAAAGATCATTTAGA
TCAAGCTGCACATAAAGCATTATTAAATAACCGTACTGAAGTATCTGTTGATGCATATGAAACATTCTTC
AAACGTTTTGATGACGTTGAATTTGACGAAGAACAAGATGCTGTTCATGAAGATCGTCATATTTTCTACT
TATCAAATATTGAAAATAACGTTCGCGAATATCACAGACCAGAGTAA
>MRSA100_1_195 # 225207 # 225638 # -1 # ID=1_195;partial=00;start_type=ATG;rbs_motif=GGAG/GAGG;rbs_spacer=5-10bp;gc_cont=0.347
ATGGAATATAAAAAGATACTAATTCGTTTATTAATTGCTTTTGCAGTACTTTTCTCAGCAGATTTCACTT
ATCAATCCGTCGAACAAACGCATCAATCGCATGCCGCAGTTAATTATTATAGTAAAAACCAATGTACATG
GTGGGCATTTAAACGTCGCGCACAAGTCGGCAAACCTGTTTCTAATAGATGGGGCAATGCTAAAAATTGG
TATTACAATGCACGTAAATCAAAATATGCGACTGGTCGTACACCAAGAAAATTTGCTGTCATGCAATCAA
CTGCAGGATATTATGGACATGTCGCAGTTGTTGAACAAGTATATAAAAACGGTAGTATTAAAGTTTCAGA
ATACAACTTTTATCGCCCATTAAAATACAATACACGTGTACTAAGCAAAAAGGCAGCACGTAACTTTAAC
TATATTTACTAA
>MRSA100_1_196 # 226028 # 226246 # -1 # ID=1_196;partial=00;start_type=TTG;rbs_motif=GGAG/GAGG;rbs_spacer=5-10bp;gc_cont=0.352
TTGAGCTTTTACGAATTTATGCAAAGTTTTCTTGGTGATGACACACCATTAGGTGAATTGGTTGATTGGA
TTAATCAAGATAGCAATTTCCCTAGAGAAGTGAAGAGCCATAGTGAAATATTGTCATATTTTCGAACAAA
TCCATGTCCTGAAAGCATCTCAGTACCTGTAATTAAACGGGCACTATCAGTTTTCAACCAATTCACAAAT
GTACAATGA
>MRSA100_1_197 # 226428 # 227291 # 1 # ID=1_197;partial=00;start_type=ATG;rbs_motif=GGA/GAG/AGG;rbs_spacer=5-10bp;gc_cont=0.339
ATGAAATATTTTATTGAAGTCGTTAAGCAAGGAGGCATGACTAATGCCTCCAAATCATTATATATTGCAC
AACCTACAATTAGTAAAGCAATTAAAGATATTGAAAATGAAATGGGCACGCCCTTATTTGATAGAAGTAA
AAGACATTTAATACTTACCGATGCAGGTCAAATTTTTTATGAGAAAAGTAAAGAAATTGTTGCACTGTAT
GATTATTTACCATCTGAAATGGAACGCTTGAATGGACTGGAAACAGGGCATATAAACATGGGCATGTCGG
CAGTCATGAATATGAAGATTCTTATCAATATTCTTGGTGCATTCCATCAGCAATATCCAAATGTTACATA
TAATTTAATAGAAAATGGCGGCAAAACGATTGAGCAGCAAATTATCAATGATGAAGTAGATATAGGCGTG
ACCACTTTGCCAGTCGATCATCATATTTTCGATTATACTACCCTAGATAAGGAAGATTTGCGACTTATCG
TGAGCAGAGAGCATCGACTCGCAAAATATGAAACTGTTAAACTCGAAGATTTAGCAGGTGAAGACTTCAT
TTTATTTAATAAAGACTTTTACTTGAATGATAAAATTATTGAAAATGCTAAAAACGTTGGCTTTGTTCCG
AATACTGTAGCGCAAATTTCACAATGGCATGTTATAGAAGATTTAGTTACGAATGAATTAGGTATTAGTA
TTTTACCAACATCAATTTCAGAGCAACTAAATGGAGATGTGAAGCTGCTACGCATTGAAGATGCGCATGT
ACATTGGGAATTAGGTGTTGTTTGGAAGAAGGATAAACAATTAAGTCATGCCACAACGAAATGGATAGAA
TTTTTGAAAGATCGTTTAGGCTAA
>MRSA100_1_198 # 227504 # 227899 # 1 # ID=1_198;partial=00;start_type=ATG;rbs_motif=GGA/GAG/AGG;rbs_spacer=5-10bp;gc_cont=0.321
ATGCACAAAGTCCAATTAATAATCAAACTACTACTACAACTAGGAATCATCATTGTGATTACTTATATTG
GCACAGAAATTCAAAAGATTTTTCATCTTCCCTTAGCCGGCAGTATTGTTGGTCTATTTTTATTTTATTT
ACTATTACAATTTAAGATTGTACCGCTAACTTGGGTAGAAGACGGTGCAAACTTTTTATTAAAGACGATG
GTCTTTTTCTTCATACCGTCAGTTGTAGGTATTATGGATGTTGCTTCCGAAATTACGCTAAATTATATAC
TCTTTTTCGCAGTCATTATTATAGGAACATGTATCGTTGCATTATCTTCAGGTTATATTGCTGAAAAAAT
GTCTGTTAAACATAAACATCGTAAAGGTGTAGACGCTTATGAATGA
>MRSA100_1_199 # 227892 # 228581 # 1 # ID=1_199;partial=00;start_type=ATG;rbs_motif=GGA/GAG/AGG;rbs_spacer=11-12bp;gc_cont=0.341
ATGAATGATTACGTGCAAGCCTTATTAATGATTTTGTTGACTGTCGTTTTATATTATTTCGCTAAAAGGT
TACAACAAAAATATCCGAACCCATTTTTGAATCCAGCATTAATTGCATCTTTAGGAATTATTTTTGTCTT
ACTTATCTTTGGAATTAGTTATAACGGGTATATGAAAGGTGGCAGTTGGATCAACCATATTTTAAACGCA
ACGGTCGTATGTTTAGCGTACCCACTTTATAAAAATAGAGAGAAAATTAAAGACAATGTCTCTATCATTT
TTGCAAGTGTATTAACTGGCGTCATGCTGAATTTCATGTTAGTGTTCTTAACACTTAAAGCATTTGGCTA
TTCTAAAGACGTCATTGTAACGTTATTGCCCCGATCTATAACAGCCGCAGTAGGTATCGAAGTGTCACAT
GAACTAGGTGGTACAGATACGATGACCGTACTTTTTATTATCACAACGGGTTTAATCGGTAGTATTTTAG
GTTCGATGTTATTAAGATTTGGAAGATTTGAATCTTCTATCGCCAAAGGTTTAACGTATGGGAATGCGTC
ACATGCATTTGGCACAGCTAAAGCACTAGAAATGGATATTGAATCCGGTGCATTTAGTTCAATTGGGATG
ATTTTAACTGCAGTTATTAGTTCAGTGTTAATACCTGTTCTAATTTTATTATTCTATTAA
>MRSA100_1_200 # 228632 # 230371 # 1 # ID=1_200;partial=00;start_type=ATG;rbs_motif=AGGAG/GGAGG;rbs_spacer=11-12bp;gc_cont=0.343
ATGGCAAAAATAAAAGCAAATGAAGCATTAGTTAAAGCATTACAAGCATGGGATATAGATCACTTGTATG
GTATTCCAGGAGACTCAATCGACGCAGTTGTCGATAGTTTACGTACAGTGAGAGATCAATTTAAATTTTA
TCATGTACGTCATGAAGAAGTAGCAAGCTTAGCGGCTGCTGGTTACACAAAATTAACTGGTAAAATCGGT
GTGGCATTAAGTATCGGTGGCCCTGGTTTAATTCATTTATTAAATGGTATGTACGATGCCAAAATGGATA
ATGTACCGCAATTAATATTATCTGGACAAACGAATAGTACAGCACTTGGAACGAAAGCATTTCAAGAAAC
AAATTTACAAAAATTATGTGAAGATGTAGCCGTTTATAATCACCAAATTGAAAAAGGTGACAATGTGTTT
GAAATCGTTAACGAAGCAATTCGTACGGCATATGAACAAAAAGGTGTCGCTGTTGTTATTTGTCCTAACG
ACTTATTAACTGAAAAAATTAAAGATACAACGAATAAACCAGTAGATACATCAAGACCAACAGTTGTATC
ACCAAAATATAAAGACATCAAAAAAGCGGTTAAACTAATTAATAAAAGTAAAAAGCCTGTCATGTTAATT
GGTGTAGGTGCAAAACATGCGAAAGATGAGCTACGTGAATTTATTGAAATGGCTAAAATTCCTGTCATTC
ATTCATTACCAGCTAAAACAATCTTGCCGGATGATCATCCATATAGTATCGGTAACTTAGGTAAAATTGG
TACCAAAACATCTTATCAAACAATGCAGGAAGCGGATTTATTAATTATGGTTGGTACAAACTATCCATAT
GTGGATTACTTACCTAAGAAAAATATTAAAGCAATCCAAATCGACACAAATCCTAAAAATATCGGACATC
GTTTTAATATTAATGTAGGAATTGTTGGAGACAGTAAAATTGCATTGCATCAGTTAACTGAAAATATTAA
ACATGTTGCGGAAAGACCATTTTTAAACAAAACGTTAGAACGTAAAGCGGTTTGGGATAAATGGATGGAA
CAAGATAAAAATAATAATAGCAAACCATTACGTCCAGAACGTTTAATGGCATCAATTAACAAATTTATTA
AAGATGATGCAGTAATTTCAGCAGATGTTGGTACTGCAACAGTTTGGTCTACACGTTATTTAAATCTTGG
TGTGAACAACAAGTTCATCATTTCAAGTTGGTTAGGTACAATGGGTTGCGGTCTTCCAGGAGCTATGGCA
TCAAAAATTGCATATCCAAATAGACAAGCGATTGCCATTGCTGGTGACGGTGCATTCCAAATGGTAATGC
AAGACTTCGCTACAGCAGTACAATATGATTTACCTTTAACTGTATTTGTACTTAATAACAAACAGTTAGC
ATTTATTAAATATGAACAACAAGCAGCTGGTGAATTAGAATATGCAGTTGATTTTTCTGATATGGATCAT
GCAAAATTTGCTGAGGCAGCAGGTGGTAAAGGTTATACAATTAAGAGTGCTAGCGAAGTAGATGCTATAG
TCGAAGAGGCATTAGCACAAGATGTACCAACGATTGTAGATGTATATGTTGATCCTAATGCTGCGCCATT
ACCAGGTAAAATTGTAAATGAAGAAGCGCTTGGTTATGGTAAATGGGCATTTAGATCTATTACTGAAGAT
AAATATTTAGATTTAGATCAAATTCCACCTATTTCAGTTGCAGCAAAACGTTTCTTATAA
>MRSA100_1_202 # 233118 # 233528 # 1 # ID=1_202;partial=00;start_type=ATG;rbs_motif=AGGAG;rbs_spacer=5-10bp;gc_cont=0.367
ATGACAACAGAAGGTCTATTAGTTGCAGAGAAAGAAATCGAAGTGAATGGTTACGACATTGATGCGATGG
GTGTCGTTAGTAATATCGTTTATATTAGATGGTTCGAAGATTTGAGAACAGCGTTTATTAATCAGCACAT
GAATTACTCAACAATGATCAATCAAGGCATTTCACCTATACTTATGAAAACGGAAGCAGAGTATAAAGTA
CCTGTCACAATACATGACAAACCAGTAGGTCGTATTTACTTAGTTAAAGCAAGCAAGATGAAATGGGTGT
TTCAGTTTGAAATTGTGTCCGCACATTGCGTGCATTGTATTGGTACACAGACAGGCGGTTTTTACAGATT
GAGTGATAAGAAGATAACCTCTGTGCCACAAGTGTTTCAAGACATTTTAGCAACAAAATAA
>MRSA100_1_203 # 233570 # 233926 # 1 # ID=1_203;partial=00;start_type=ATG;rbs_motif=AGxAGG/AGGxGG;rbs_spacer=5-10bp;gc_cont=0.361
ATGGTTAAGCAATTAAATAGTGTCGAAGCATTCCGTGAATTTATTCATCAATATCCGTTAGCAGTTGTAC
ATGTCATGCGCGATCAGTGTAGCGTGTGTCATGCCGTTTTACCACAAATTGAAGACTTGATGCAATCATA
TCCCAATGTGCCATTAGCTGTGATTAATCAAAGTCAAGTTGAAGCTATTGCTGGAGAATTAAATATTTTC
ACTGTACCTGTGGATTTAATTTTTATGAATGGAAAAGAAATGCATCGTCAAGGGCGTTTTATCGATATGC
AACGTTTTGAACATCATCTTAAGCAAATGAATGATAGTGTGAATAACGATGTCGATGAGCATGAATATCG
CAAATGA
>MRSA100_1_204 # 234047 # 235015 # 1 # ID=1_204;partial=00;start_type=ATG;rbs_motif=AGGAG;rbs_spacer=5-10bp;gc_cont=0.372
ATGCGTAAAAAATGGTCTACACTTGCGTTTGGATTTTTAGTAGCAGCATACGCACATATTAGAATTAAAG
AAAAACGCAGTGTGAAAAGTTATATGTTAGAACAAGGTATACGATTATCTAGAGCTAAGCGTCGTTTTAT
GTATAAAGAAGAAGCGATGAAAGCATTAGAAAAAATGGCGCCACAGACAGCAGGTGAATATGAGGGCACC
AATTATCAGTTTAAGATGCCAGTAACAGTGGATAAGCACTACGGTTCAACCGTTTATAACGTTAATGATA
AACAAGATAAGCATCAACGCGTTGTATTATACGCACATGGAGGCGCATGGTTCCAAGACCCACTCAAAAT
TCATTTCGAATTTATTGATGAACTTGCAGAAACACTCAATGCTAAAGTCATCATGCCAGTATATCCGAAG
ATTCCGCATCAAGATTATCAAGCGACGTATGTGCTTTTTGAAAAGTTATACCATGATTTATTGAATCAAG
TAGCAGATTCTAAACAAATCGTTGTAATGGGTGACTCTGCGGGCGGTCAAATTGCTTTATCATTTGCTCA
ATTGTTAAAAGAAAAACATATTGTGCAACCAGGACATATTGTATTAATTTCACCAGTTTTAGATGCAACG
ATGCAGCATCCTGAAATTCCTGACTACTTAAAGAAAGACCCAATGGTAGGTGTGGATGGCAGTGTGTTCT
TAGCTGAACAATGGGCAGGGGACACACCTTTAGATAACTACAAAGTATCACCAATTAATGGTGACTTAGA
TGGTTTAGGTCGTATTACATTAACTGTTGGCACAAAAGAAGTACTGTACCCAGATGCTTTGAACTTATCG
CAATTGTTGAGTGCAAAAGGTATCGAACATGACTTTATACCTGGATATTACCAATTCCATATTTATCCAG
TATTTCCGATACCAGAGCGCCGACGCTTTTTATACCAAGTGAAAAATATTATTAATTAA
>MRSA100_1_206 # 236214 # 236417 # -1 # ID=1_206;partial=00;start_type=GTG;rbs_motif=GGAGG;rbs_spacer=5-10bp;gc_cont=0.324
GTGCAATTGAGTCATTCCGTTAAAGTTGCAATTTCTATCTATTTAGCACTTATCTTTATAACGTTCACTT
CTTATTTAGTCATTATTTTATATACGAGTATGACTGGACATGATGTATCACATTTCGTGTTAGATAGTCA
GCATTCTCATCATGGATCTCTTACGCAAAAACATTTGAGTCTTCCTGAAATCTCATTTAAATAG
>MRSA100_1_207 # 236967 # 238010 # 1 # ID=1_207;partial=00;start_type=ATG;rbs_motif=GGAG/GAGG;rbs_spacer=5-10bp;gc_cont=0.373
ATGGATATTCTGTTAGGTGTAGGCACATTAGTCTTGGTTTTAGTGATCATGACGCTATTTTTAAAGTATG
CACCGTACGGTAAACAAGGACTACAAGCATTATCCGGTGCAGCTTGTGCGACATTTCTACCACAAGCATT
CTTAAGTTACGCTATTGGTGGCGTATTTGATATTAAATTTCTACAAGATATTGGGGATTTAGCAGGAAGT
TTAAGCGGTATCGCAGTAGGTATTCTAACGTGCTTAAACTTAGGCGTTGCACCAGTATTTGCGGTTATTG
TTGGTTTAGTATTACATGACTTTAAATTATTACCAGCATTCATCGCAGCTTATTGCGTAGCTTTTTTAAT
TAAATGGATTGAAAAGAAAGTTCCAGAAGGCTTGGACTTAATTGTGGTGATCTTATTTGCACCAGCAATT
GCTTTCGGACTTGCATCAATCATTACACCTGGTGTGCTAGCAACATTAAAACAAATAGGTAGTGCTGTCA
CTGCGGTAGGTGATAACAATCCATATGCATTAGCGGTCATTTTAGGACTAGTGATTCCTGTTACAGGTAT
GACACCGCTAAGTTCAATGGTATTAACAAGTTTATTAGGACTGACAGGTGTTCCTATGGCTATTGGAGCA
CTAACATGTACAGGTAGCTCATTTGTTAACCTTATTTTATTCCGAAAATTAAACATTGGTGGACCGTCAA
AAGCATTTGCAGTTTGTATTGAGCCATTGACGCAAATTGATTTAATAGCGCAATATCCAGTACAACTATA
TGGTACAAATGCACTGATTGGGGTCGTCAACGCATGTATCGTGACATTTAGCGGACTAGTAATAGGTGTC
AAAGGTATGGCAACACCAATTGCAGGTGCCATCGTATTGTTTGGCTTTAATAATGCAGTGACATCAATTG
TAACAATCGCAACAGTGATTATTGTCAGCATTGTCTTAGCCTATATTATTGGAACACTAATTAATAAGTT
TAATTTAATGAATATCAACTTTAAAATGCCGAGCAAAAAGAATCATATTAAGGAGAGTGTTTAA
>MRSA100_1_208 # 238013 # 238693 # 1 # ID=1_208;partial=00;start_type=ATG;rbs_motif=AGGAG/GGAGG;rbs_spacer=11-12bp;gc_cont=0.325
ATGGCAAAGAGCTATGATTATCAAAGTGCTTTCGATATTATCGGACCAGTTATGATGGGCCCTTCAAGTT
CTCATACGGCTGGTGCAGTAAAGATTGGGAATTCAGCACGCGCAATATTGGGAGATATTCCTAAAAATAT
TGAAATACATTATTATGAATCATTTGCTCAAACACACCAAGGACATGGTACAGATGTCGCTATTGTGGGT
GGAGCAATGGGATATTCAACATTTGATAACCGAATTAAATCTTCATTAGAAATTGCAGCTGATGATGGTA
TTAAAATAGATATCATCGAAGAAGAAGGCGATAGTATTGGTCAACATCCAAACTGTGCTTATATTAAATC
ATCTCGTAATGATGGTCGCTATATTGAAATTATCGGTATTTCAATCGGTGGTGGTACAATTAAAATTAAA
GGTATTCATATAAATGGACTAGAAGTAGATTTAAATCATGGATTACCAATTTTAGTTGTTGACGGAAATA
TGACTAAAGCACAAGTAAATCATTTCATTAATGATATCAACGATATGAAATTAGACTGTAAAGATGAATT
TATTAAGATAGATGAAGATAAATGCTTGGTTGTAATACCATTAAATAAAGCAATCTCAGAATCGACATTA
AATACAATTAAAGAGAAATACAGTGACGTAAACGTTTCCTATATAAATTAG
>MRSA100_1_209 # 238707 # 239606 # 1 # ID=1_209;partial=00;start_type=ATG;rbs_motif=GGAG/GAGG;rbs_spacer=5-10bp;gc_cont=0.411
ATGTTTGATTCAATTAGAGAGACTATAGATTATGCCGTAGAAAATAATATGTCATTTGCGGATATCATGG
TTAAAGAAGAAATGGAATTAAGCGGTAAATCACGTGATGAAGTGCGAGCGCAAATGAAACAAAATTTAGA
TGTCATGCGAGACGCAGTAATCAAAGGGACGACAGGTGATGGCGTTGAAAGTGTAACGGGCTACACTGGT
CATGACGCTGCTAAACTACGTGATTATAATGAAACACATCATGCTTTGTCTGGATATGAAATGATTGATG
CAGTCAAAGGTGCCATTGCAACAAATGAAGTCAATGCTGCGATGGGTATTATTTGTGCAACGCCAACAGC
TGGTTCCTCGGGTACCATTCCCGGTGCACTTTTTAAATTAGAAAAAACACATGATTTAACAGAAGAGCAA
ATGATTGATTTCTTATTCACTTCAGCATTGTTTGGGCGTGTCGTAGCAAACAATGCAAGTGTAGCTGGTG
CAACAGGTGGCTGCCAAGCTGAAGTTGGTTCAGCATCTGCAATGGCCGCAGCTGCAGCAGTAGCTATATT
CGGAGGATCACCAGAAGCATCCGGGCACGCTATGGCATTAGCGATAAGTAATTTATTAGGTTTAGTTTGT
GACCCAGTAGCCGGACTTGTTGAAATTCCTTGTGTTATGAGAAATGCAATTGGTTCGGGTAACGCTTTAA
TTTCAGCAGATTTAGCATTAGCAGGTATTGAAAGTAGAATACCTGTTGATGAAGTTATTGAAGCAATGGA
TAAGGTTGGTCGTAACCTTCCTGCATCATTACGTGAAACTGGATTGGGTGGACTAGCAGGCACACCAACT
GGCGAAGCAATTAAACGTAAAATCTTTGGCACAGCTGAAGATATGGTTAAAAATAATTAA
>MRSA100_1_210 # 239785 # 239955 # 1 # ID=1_210;partial=00;start_type=ATG;rbs_motif=AGGAG;rbs_spacer=5-10bp;gc_cont=0.316
ATGCTAAGACTATCAATCATCTTTATAGCATTCATCATTAACACAACGATTACATATGGATATACGACTG
AGGGAACGTGGGTCAATCTATTATTTAAATCTTTATCGCTCAGCATGATTATCGTTTTCATGTTCTACTA
TATTCGTTTTGTTATTGAGAAAAAGCGTTAA
>MRSA100_1_211 # 240099 # 240590 # -1 # ID=1_211;partial=00;start_type=ATG;rbs_motif=AGxAGG/AGGxGG;rbs_spacer=5-10bp;gc_cont=0.350
ATGATTCGATGTGCTAAAAAAGAAGATTTAAACGCTATATTAGCGATATACAACGATGCCATTATTAATA
CAACAGCTGTTTATACTTATAAACCGCAAACCATAGACGAACGTATCGCATGGTTTGAAACGAAACAACG
TAATCATGAGCCTATCTTTGTATTTGAGGAAAATGGAAGTGTATTAGGGTTTGCGACGTTCGGTTCGTTT
AGACCTTGGCCAGCATATCAATATACTATCGAGCATTCTATTTATGTCGATGCTTCAGCTAGAGGAAAAG
GTATCGCTAGTCAATTATTACAGCGTTTAATTGTAGAGGCAAAAGCTAAAGGTTATCGTACACTTGTTGC
TGGTATTGATGCTTCTAATGAAGCGAGTATTAAATTACATCAAAAATTCAATTTCAAGCATGCCGGCACA
CTGACCAATGTAGGCTATAAATTTGATTACTGGTTAGATTTAGCTTTTTATGAATTAGATTTAAAAGACT
AG
>MRSA100_1_212 # 240784 # 241404 # 1 # ID=1_212;partial=00;start_type=ATG;rbs_motif=AGGAG;rbs_spacer=5-10bp;gc_cont=0.325
ATGAAAAAATGGACAAATCGATTAATGACAATCGCTGGTGTAGTACTTATCCTAGTGGCAGCATATTTGT
TTGCTAAACCACATATCGATAATTATCTTCACGATAAAGATAAAGATGAAAAGATTGAACAATATGATAA
AAATGTAAAAGAACAGGCGAGTAAAGACAATAAGCAGCAAGCTAAACCTCAAATTCCGAAAGATAAATCA
AAAGTGGCAGGCTATATTGAAATTCCAGATGCTGATATTAAAGAACCAGTATATCCAGGACCAGCAACAC
CTGAACAATTAAATAGAGGTGTAAGCTTTGCAGAAGAAAATGAATCACTAGATGATCAAAATATTTCAAT
TGCAGGACACACTTTCATTGACCGTCCGAACTATCAATTTACAAATCTTAAAGCAGCCAAAAAAGGTAGT
ATGGTGTACTTTAAAGTTGGTAATGAAACACGTAAGTATAAAATGACAAGTATAAGAGATGTTAAGCCAA
CAGATGTAGAAGTTCTAGATGAACAAAAAGGTAAAGATAAACAATTAACATTAATTACTTGTGATGATTA
CAATGAAAAGACAGGCGTTTGGGAAAAACGTAAAATCTTTGTAGCTACAGAAGTCAAATAA
>MRSA100_1_213 # 241566 # 242288 # -1 # ID=1_213;partial=00;start_type=TTG;rbs_motif=GGAG/GAGG;rbs_spacer=5-10bp;gc_cont=0.270
TTGAAATTAGAATTTAAAAAAAGTATTTCCAATAAAATTATTTACACGCTTGGTGTGCTATTCATATTCC
TTTTCTTACTTGGGTATTTTTTACCAATAGGAATAGACAAAGTTAAAAATTTAAGCTATGGTCAGTTTTT
CTTTAGTTCTTATACAGTTGCCACTGAATTTGGCTTTTTATTATTTTCATTTGTTATTGCATATTTTATT
AATAAAGAGTATTCGAATAAAAATATATTATTTTACAAGCTGATTGGCGATAATATATTTACCTTCTTCT
ATAAAAAAGTAGCAGTTCTATTCATTGAATGTTTAATTTATATTATTTTAGGCATCACAATTATTTCAAT
AATATATTCGGATTTCTCACATTACTTACTATTAATAATCTTATTTTCACTCGTTATCTTACAATATATC
TTAGTTGTTGGAACGATTAGTATGGTTTCACCTAACATTTTAATCAGCTTAGGTATCAGCATTGTATATT
GGATTGGTTCAGTCATCTTAGTTGCCATTAATAAAAATATATTTGGTATCGTTGCTCCGTTTGAGGCGAG
CAACACGATGTATCGTGCCGTAGAAAAAATATTGAATAACGAGTCAACATTTATATGTCCTACTGAAATT
ATAAATACAGTATCATTCTTCGTTCTTCTATTTATAGTTAATACTATTGTCTTATTACTAAGTAGAAAGA
GATGGTTGAAAATCGGTATGTAG
>MRSA100_1_214 # 242303 # 242938 # -1 # ID=1_214;partial=00;start_type=ATG;rbs_motif=AGGAG;rbs_spacer=5-10bp;gc_cont=0.250
ATGAAACTAAATAACTATTCTTTAAAAGTTAAAAACAAACAACTAGTTGACAATTGTGATTTAAATTTCT
ATCTTGGTCAGATCAATCACATTGTTGGTAAAAATGGTGTAGGAAAATCTTTATTAGCTAAAGATTTCTT
ACTAAATAATAGTGGAAATATCCCTAAGTCCATTTCTCAAAATGTAACCTTAATATCAAGTTCATCAAAT
ATTCCTAATGATATAACAAAAGATTTTTTATTATCATTGTTAAAATCAAAATTTGAAAACAATCGACAAA
CATTCGATAAGATTTATAACATACTAAACATCGAAGCAATACCGTCTAACGTACTACTAAAAAACTTGAG
TGATGGTCAAAAACAAAAGCTTAAATTATTAAGTTTCTTATTGGAAGATCATGATTTAATCATATTAGAT
GAAGTTACAAACGCTTTAGACAAGAAAACAGTTAATGAAATTTATGAATTTTTAAATGATTTTATTCAAA
GCCATCAAACTAAAACTATTATCAATATTACACATAATTTATCCGATTTAAGTGCTTTGCCGGGTAAATA
CTTTATTTTTAAAGACCTTCAAATAGAAGAGTACCAATCAAAAGAAGAAGTCATAAATGATTACATTAAT
TTATAA
>MRSA100_1_216 # 244305 # 245297 # -1 # ID=1_216;partial=00;start_type=ATG;rbs_motif=GGAG/GAGG;rbs_spacer=5-10bp;gc_cont=0.345
ATGACAAAAATTATGTTCTTTGGTACGCGTGATTATGAGAAAGAGATGGCATTAAATTGGGGGAAAAAGA
ATAATGTCGAAGTAACTACTTCTAAAGAGCTATTATCAAGTGCTACAGTCGATCAATTAAAAGATTACGA
TGGCGTAACTACAATGCAATTTGGTAAGTTAGAAAATGACGTTTATCCTAAATTAGAATCTTACGGTATT
AAACAAATTGCACAACGTACTGCTGGATTTGATATGTATGATTTAGATTTAGCTAAAAAACACAACATTG
TGATATCTAACGTTCCTAGTTATTCACCTGAAACAATTGCAGAGTATTCTGTTTCTATCGCCCTACAATT
AGTGCGTCGCTTCCCAGATATTGAACGCCGTGTACAAACACATGATTTTACTTGGCAAGCAGAAATCATG
TCTAAACCAGTTAAAAATATGACTGTTGCAATTATCGGTACGGGTCGTATCGGTGCTGCTACAGCTAAAA
TATATGCAGGATTTGGTGCTACAATTACAGCTTATGACGCTTATCCTAATAAAGATTTAGACTTTTTAAC
TTATAAAGATAGTGTTAAAGAAGCTATTAAAGATGCCGATATTATTTCTTTACATGTTCCAGCGAACAAA
GAAAGCTATCATTTATTCGATAAAGCAATGTTTGATCATGTGAAAAAAGGTGCAATCTTAGTTAACGCAG
CACGTGGTGCAGTCATCAATACACCTGATTTAATCGCTGCAGTGAACGATGGTACTTTGTTAGGTGCTGC
GATTGATACTTATGAAAATGAAGCTGCATACTTCACAAATGACTGGACTAATAAAGACATTGACGATAAA
ACATTATTAGAGTTAATCGAACATGAAAGAATTTTAGTAACACCACATATTGCTTTCTTCTCTGATGAAG
CAGTACAAAACCTTGTTGAAGGTGGTTTAAACGCAGCATTATCTGTCATTAACACTGGTACATGTGAAAC
ACGTTTAAATTAA
>MRSA100_1_217 # 245567 # 246238 # 1 # ID=1_217;partial=00;start_type=ATG;rbs_motif=GGAGG;rbs_spacer=5-10bp;gc_cont=0.369
ATGAGCAATATGAATCAAACAATTATGGATGCATTTCATTTCAGACATGCGACTAAGCAATTCGATCCAC
AAAAGAAAGTTTCGAAAGAAGATTTTGAAACAATATTAGAGTCAGGTAGATTGTCTTCAAGTTCTCTTGG
GTTAGAACCTTGGAAGTTTGTCGTGATTCAAGATCAAGCGTTACGTGATGAATTAAAAGCGCACAGTTGG
GGCGCAGCAAAACAATTAGATACAGCGAGCCATTTTGTGCTAATTTTTGCGCGTAAAAATGTAACGTCAA
GATCACCGTATGTACAACATATGTTAAGAGATATTAAAAAATATGAGGCACAAACGATCCCAGCTGTTGA
ACAAAAATTCGATGCATTCCAAGCAGATTTCCATATTTCTGATAATGATCAAGCCTTGTATGACTGGTCA
AGTAAACAAACGTATATCGCATTAGGCAATATGATGACGACAGCCGCATTGTTAGGTATTGATTCATGTC
CGATGGAAGGTTTTAGTCTGGATACAGTGACAGACATTTTAGCAAATAAAGGTATCTTAGATACTGAGCA
ATTTGGTTTATCAGTGATGGTTGCATTTGGCTACAGACAACAAGATCCACCGAAAAATAAAACACGCCAA
GCATATGAAGATGTTATTGAATGGGTTGGACCAAAAGAATAA
>MRSA100_1_218 # 246359 # 247165 # -1 # ID=1_218;partial=00;start_type=ATG;rbs_motif=GGAG/GAGG;rbs_spacer=5-10bp;gc_cont=0.375
ATGGCATTTCACGATAAAACAGCAACACAAGTGACAAACATTGAACTGAACGTAAGAGACTTAGACTTAA
TGACAACATTTTACAAAAACATTTTAGGACTATCCGTTAAAAGTTCTGACGATAACACAACCGTATTATC
TGTTGGGACTGGTGGCCATACTCTAACGTTACATTTATTAGAAGACGGCCGTCAGACTTCCCCACGTGAA
GCAGGACTTTTTCATATAGCATTTTTATTACCAACTACTGAGGATCTAGCTAACTTCTTATATTTCGTGG
CACAAAAAAATATGGGCATTGGCGCTGGTGATCATTTAGTAAGTGAAGCTTTATATTTCAACGACCCCGA
AGGTAATGGTATTGAAGTCTATCGCGATAGACCTTCATCTTCATGGGAATGGCAAAATGGCAAAGTTAAA
ATGGATACTTTAGAAGTTGATAGCCAAACCTTATTAACACATCGTACTGATGAAGGTTGGCAAGGAATGC
CAGCAAAAGGCATGATTGGACACTTACATTTAAAAACACATGATTTAGACGCAGCATATCAATGTTACAT
TGAACAATTAGGATTCCAACATGTGTCTGATTTTCCACGTGCGCTATTTATGTCAACGAATCATTATCAC
CATCATATTGCTGCTAATACTTGGCAATCCAATCAAGCAAGACAAAACAATGCACAAAGTTATGGATTAA
CACATGTTGATATTTATCAACCCGACGCCTCAACACATACATTTACGGCACCAGAAGGGTTTGACATCAC
AGTTCATTCAAATACTGACCTTGTTCCAGAAAAATAA
>MRSA100_1_220 # 247846 # 248280 # 1 # ID=1_220;partial=00;start_type=ATG;rbs_motif=None;rbs_spacer=None;gc_cont=0.356
ATGGATCGAACGAAACAATCGCTCAATGTCTTTGTCGGAATGAATAGGGCGTTAGACACATTAGAGCAAA
TTACAAAAGAAGACGTAAAGCGATATGGCTTAAATATTACTGAATTTGCAGTGCTCGAGTTGCTTTATAA
TAAAGGTCCGCAACCAATTCAACGTATTAGAGACCGCGTATTAATTGCAAGTAGCAGCATTTCATATGTT
GTAAGTCAATTAGAGGACAAAGGTTGGATTACACGTGAAAAGGATAAAGATGATAAACGTGTATATATGG
CTTGTTTAACTGAAAAAGGTCAAAGTCAAATGGCAGATATTTTCCCTAAGCATGCTGAGACATTAACAAA
AGCGTTTGATGTGTTAACAAAGGATGAATTAACAATCTTACAACAAGCGTTTAAGAAACTAAGTGCACAA
TCTACAGAAGTGTAA
>MRSA100_1_222 # 249348 # 249941 # 1 # ID=1_222;partial=00;start_type=ATG;rbs_motif=AGGAGG;rbs_spacer=5-10bp;gc_cont=0.369
ATGGAACATATTTTTCGTGAAGGACAAAAAGGTGCACCAACGCTAATATTGTTGCATGGTACAGGTGGCG
ATGAATTCGATTTATTGCCATTAGGCGAAGCATTGAATGAAAATTATCACTTGTTAAGTATTAGAGGACA
AGTTTCAGAAAATGGGATGAACCGGTATTTCAAACGTCTTGGTGAAGGTGTTTATGATGAAGAAGATTTG
GAATTTCGTGGACAAGAATTGTTAGCGTTCATTAAAGAAGCTGCTGAACGTTATGAATTTGATATTGAAA
AAGCAGTACTTGTTGGATTTTCAAATGGATCAAATATAGCGATTAACTTAATGTTGCGTTCGGAAGCACC
ATTTAAAAAAGCATTGTTATATGCACCGTTATACCCAGTTGAAGTAACGTCAACAAAGGATTTATCAGAT
GTAAGTGTGTTGCTTTCTATGGGGAAACATGATCCAATTGTGCCATTAGCTGCAAGTGAACAAGTCATTA
ACTTGTTTAAGACACGTGGGGCAGTAGTCGAAGAAGTTTGGGTGAATGGTCATGAAATTACAGAAACTGG
ATTAACGGCTGGTCAACAAATACTTGGGAAATAA
>MRSA100_1_223 # 250046 # 251125 # -1 # ID=1_223;partial=00;start_type=ATG;rbs_motif=GGA/GAG/AGG;rbs_spacer=11-12bp;gc_cont=0.358
ATGCGTATCTTAAAAGAGTCCATTATTGTGGCATTTGCCTTTGTTGGTGTTGTCGTTGGTGCCGGCTTTG
CTACTGGTCAAGAAATTTTCCAGTTTTTCACAAGTCATGGCGCATATAGCATTTCAGGCATTATTGTAAC
AGGACTATTGATTACTTTAGGTGGAATGGTTGTCATGCATACAGGTCATCATCTAAAGTCCAGAAATCAT
TCTGATTCAATTAACTATTTCTTATACCCCTCTATTGCAAGAGGTTTTGATATTATTTTAACAATGTTTA
TGTTGTCTTTAGCTATTATTATGACTGCAGGTGGTGCGTCAACCATTCATCAAAGTTTCAACTTACCGTA
TTGGCTGAGCGCACTCATATTAGTCGCCTTTATTTTAGCAACACTGTTTCTAAAATTCGATCGTTTAATT
GCTGTGCTTGGTGGAGTTACTCCATTTTTAATTGCAATTGTCATTATGATTGCGGTCTACTATTTCACAA
CGAGTCATCTTGATTTTACTGCCGCTAATAATGATGCTCAGATTCATAAGCAGAAATCATTATCACCTGG
ATGGTGGTTTGATGCGATTAACTATGCAAGCTTGCAAATTGCTGCTGCCTTCAGCTTCTTATCAGTGATG
GGTAGCAAAGTTAAATATCGTGACTCAACGTTATACGGGGGCTTGATTGGCGGTTTAATCATTACATTTT
TACTCATGATGATTAACCTAGGTTTAATTTCTCAATTCGATAAAATTAAACACGTCGATTTACCTACATT
AAAATTAGCGACACAAATGTCTCCGTCAATTGGTATTATTATGTCTGTCATTATGATACTTGTCATCTAC
AATACTGTTGTTGGATTAATGTATGCATTTGCGTCACGTTTCAGCGTTCCATTCAGCAGACGTTACTTCA
TCATTATTATTACAATGGCTGTCATCACTTATATTAGTACATTTATCGGTTTCATTTCATTAATTGGAAA
AGTATTCCCTATTATGGGATTGTTCGGTTTCATCTTACTCATACCTGTACTCTATAAAGGTTTAATTAAG
CGTATTACCGGCAAATCTCATATCGATTAA
>MRSA100_1_224 # 251467 # 253431 # -1 # ID=1_224;partial=00;start_type=ATG;rbs_motif=AGGAG;rbs_spacer=5-10bp;gc_cont=0.333
ATGACTCAAATTACTGAAAAAGAATTAAAAAAGAAGTATTTAGATTTACTATCCCAAAATTTTGATACTC
CAGAAAAACTTGCAACTGAAATTATCAATTTAGAATCAATTTTAGAATTACCTAAAGGTACGGAACATTT
CGTCAGCGATTTACATGGTGAATACGAAGCTTTCCAACACGTATTACGCAACGGTTCTGGGAATGTGCGA
GCGAAAATCAATGATATTTTCAAAGAGAGACTTTCAACTAAGGAGCTTAATGATTTAACTGCTCTTGTCT
ACTATCCAGAAGACAAATTAAAATTGATTAAAAGTGATTTCCAAAGTTGCGGTCAACTTAATGTCTGGTA
TATCACAACAATCGAACATTTAATTGAGTTGATTAAATATTGTTCTTCAAAATATACGCGTTCAAAACTG
CGTAAAGCATTGCCAAAACAATACGTTTATATTATTGAGGAACTACTGTATAAAAGTAATGAATATCAAA
ATAAAAAATCATATTACGAAACACTTGTTAACCAAGTAATTGAACTTAAACAGGCAGATGATTTAATTAT
TGGACTCGCTTATTCCGTACAACGCTTAGTCGTCGATCATTTACACGTTGTCGGTGATATTTATGATCGT
GGACCACAACCAGATAAAATTATGGATACACTGATTAATTATCATTCCCTAGATATTCAATGGGGTAATC
ATGATGTGCTTTGGGTTGGAGCCTATGCTGGGTCAAAAGTATGCTTAGCAAACTTACTTCGAATTTGTGC
ACGCTATGATAATTTAGATATTATCGAAGACGCTTATGGCATTAATTTAAGACCACTGCTTACTTTAGCT
GAAAAATACTATGACGCAGATAATCCTGCTTTTAAGCCTAAAAAAAGACCTGACAAACACGAACGTTTAA
CTCAACGTGAAGAAAGTCAAATTACTAAAATTCATCAAGCTATTGCGATGATTCAATTCAAGTTAGAAAT
ACCAATTATTAAACGTCGTCCAAATTTCGAAATGGAAGAACGTCTTGTGCTTGAAAAGGTTAATTATGAT
ACAAATGAAATTACAGTTTATGGTAATACATACCCGTTGAAAGACACATGTTTCCAAACTATCAATCGTA
ATAATCCAGCAGAATTACTACCTGAAGAAGAAGAAGTCATGAATAAACTATTATTGTCATTCCAACAATC
TGAAAAATTACGTCGTCATATGTCTTTCTTGATGCGTAAAGGTTCGCTTTACTTACCATATAATGGTAAT
TTACTCATTCATGGTTGTATTCCAGTTGATGAAAATGGTGAGATGGAATCATTTGAAATTGATGGTCATA
CTTACAGCGGCCAAGAATTATTAGATGTGTTTGAGTATCATGTCCGTAAATCATTTGATGAAAAAGAAAA
TACTGATGACTTATCGACGGATTTAGTTTGGTATTTATGGACTGGGAAATATTCGTCATTATTTGGTAAA
CGCGCGATGACTACGTTTGAGCGATATTTTATTGCAGATAAAGCTTCTCATAAAGAAGAAAAAAATCCAT
ACTATCATTTACGTGAAGATGTGAATATGGTTCGTAAAATGCTCAGTGATTTCGGATTAAATCCAGATGA
AGGACGCATTATTAATGGTCACACACCAGTGAAAGAAATCAATGGCGAAGATCCTATCAAGGCTGATGGA
AAGATGCTTGTCATTGATGGTGGTTTTTCAAAAGCTTATCAGTCAACAACTGGCATTGCAGGCTATACAT
TGTTGTATAATTCATTCGGAATGCAACTCGTTGCACACCAACAATTTAACGCTAAAGAAAAAATACTTTC
CGAAGGTATCGATGAACTTTCTATAAAGCGCGTTGTAGACAAAGAATTACAACGTAAGAAGATTCGTGAT
ACCAATATTGGTAAAGAGCTTCAAGCTCAAATAGATATTTTGAAAATGTTAATGCATGATCGTTACTTAG
ACTAA
>MRSA100_1_225 # 253804 # 254574 # -1 # ID=1_225;partial=00;start_type=ATG;rbs_motif=AGGAG/GGAGG;rbs_spacer=11-12bp;gc_cont=0.267
ATGGGAACTTTAATTAAACAAGAATGTTTCAAATTATTTAAAAAGAAATCAACTTTTATCGCACCTATTG
TCTTCATTCTACTAATGGTTGCTCAAGGTTATATCGCTACAAAATACAATGAAATTTTTACGCCACAGGA
ATCTTTCACATCTGCTTATAATGGTTTTTCATGGTTTGCATTTTTATTAATTATTCAAGCAAGTACAATC
ATTTCAATGGAATTTCATTACGGTACGATTAAAAATTTACTCTATCGTGAATATTCAAGAACAACTATGA
TTGTTAGCAAAATCATCACATTATTTATTATTTCTTTAATTTATTTTGTTATTACAATTATTGCTTCAAT
TGTTATTGGGTCTTTATTCTTTAATGATTTAAATATATTTGAAAGTAGCGGTAATCAATTATCTTTATTG
AATCAATTATTATTAGTTAGTTTAGGTACATTTGTTGGCGTTTGGTTAGTTTTAAGCTTAACGTTGCTAT
TATCATCTGCAACTAATTCAACGGGTGTAGCCATTGCTGTAGGTATTGTTTTTTATTTTGCAAGTTCTAT
TTTAGCAGTTATTCAAACGGCACTTTTAGAAAAAATAGACTGGCTAAAGTGGAATCCTATTAATATGATG
AATATTATGCTTCAAACAGTTGAAAAAGGCTTTAGTAAGTCGACGAAATTAGAACTTCATGAATTGTTTA
TTGGTAATATTGCTTATATTTCTATTTTCTTAATACTTGTAGTATTTATTTTCAAGAAGAAAAATATTTA
G
>MRSA100_1_226 # 254576 # 255271 # -1 # ID=1_226;partial=00;start_type=ATG;rbs_motif=AGGAG;rbs_spacer=5-10bp;gc_cont=0.312
ATGGGTGTTTTAACAATAGAACATTTAACAAAGAAGATAGGCAACAAAACGATTCTCGAAGATGTATCAT
TTAAGCTGAAACGCGGACAAATAGTTGGTCTCGTTGGAGCGAATGGTGCAGGTAAAACAACTTTAATGAA
AGTTATATTAGGTTACTCTAGTTTCCAAAGCGGAAATTTTAATGTTATTAACAGCAAAGACAGCAAAAGC
AATATCGGTGCATTGATTGAAAATCCAGGAATATATCCTTTTATGTCTGGATATGAAAACTTGAAGTTAT
TGAATGAATCAAAAAACACTCAAGATATCGATAAAATTGTCTCACAACTTCATATGGATGAATACATTCA
TAAAAAAGCTAAAACGTATTCTCTTGGTATGAAACAAAAATTAGGAATTGCTATAGCATTTTTAAATGAA
CCTCAATTCATTATCTTAGATGAACCAATGAACGGCTTAGATCCAAAAGCTGTGCGAGATGTACGTGAAT
TGATTGTCCAAAAGTCGCAAGAAGGTGTTACTTTCTTAATTTCGAGTCATATTTTAAGTGAGTTAGTTAA
AATCACAAACTCTATCCTTATTATTAACAAAGGTAAAATTGTTACAGAAACATCGGAAGAAGAACTTAAA
CAATTTAAAGATAATGATTTAGAAAATGTATTACTAGAAATCATAGAAAGGGAGGACCAAGCATAA
>MRSA100_1_227 # 255789 # 256400 # -1 # ID=1_227;partial=00;start_type=ATG;rbs_motif=AGGAG(G)/GGAGG;rbs_spacer=13-15bp;gc_cont=0.328
ATGGAACAAATTATCACTGAATTTATTAGTCGTTTTGGGTATGCAGCCATTTTTATATTAATTTTATTAG
AAAATGTTTTACCTATCGTACCATCGGAAATTATTCTGACATTTGCTGGCCTTATGTCTGTTAAATCACA
TTTATCAATTTTAACCTTATTTATTATTGCAACCATCGCATCGTTTATAGGGCTGTTAATTTTATATTAT
ATCTGCCGTTTGATTTCAGAAGAACGTCTATATCGTTTTATTGATCGACACGGTAAGTGGATTAAATTGA
AAAGTAAGGATTTAAAGCGAGCAAATGATTGGTTTAAAAAGTATGGCGTATGGGCTGTATTTATCTGTCG
TTTCATACCTGTATTACGTGTATTGATTACCATTCCAGCCGGTGTAAACCGCATGAATGTTGTGACATTT
ACCGTTATTTCATTAATAGGTACAACAATTTGGAATTTCGGTTTAATTTTACTAGGACGCACGTTGAGCG
ATAGCTTTGGTATGTTGATGACTGGTCTTCATACATATTCACGTATTATGTATGTTGTCATCATTATCGC
AGTCATTTACTTTGCTATACGTTACATTGGCAAACGTAAGAGAGTAAAATAA
>MRSA100_1_228 # 256947 # 258224 # 1 # ID=1_228;partial=00;start_type=ATG;rbs_motif=AGxAGG/AGGxGG;rbs_spacer=5-10bp;gc_cont=0.361
ATGAAGGAAAAACGAACTAACGTAAGGTGGATGTTCGCGCTTGCGTTCTTCTTTATTGGGGTTATTGCGT
ATATGGATAGAGCAAACATTTCATATATCGCTAAACAAATGATGGATGATTTAGGGATGACCAAACCACA
ATTTGGTTTATTGGCATCATTCTTCTCTCTAGGTTATGCATTAATGCAAGTACCATCGGGGATGTTGGCT
GAAAAATTCGGTCCACGTAAGATGATTACAATTGCATTAGTTTGGTGGAGTGCATTTACAATCTTAACGG
GTATGATTAAGAACCACGGTTTAATTTATTTAGTGAGATTCTTATTTGGTGTGGGTGAGGCGCCAATGTA
TCCTTCTAATGCTGTGTTTAACTCATTTTGGTTCTCTAAAAATGAAAAAGGTAGAGCATCAAGTGCATTA
TTAGCAGGATCATATTTCGGACCTGTATTAGCACCAATAGTTACAATTGCTATTGTTAACGCATTTAACT
GGCAAGCAGTATTTTACATTTTTGGTGCAGTAGGTATTTTAATGGCTGTATTATGGGCGATTATTGCCAA
AGACTTACCTGAGCAACATAGAATGGTTAATGAAGCGGAGAAACGTTTCATTATGGAAAATCGTGATATC
GTAGCTACTGAAAAGTCATCACCACCATGGAATAATTTCTTTAAACGTTTTAGCTTCTATGCAATTGCAA
TTCAATACTTTGTTGTACAATTTATCATTACATTATTCTTAATTTGGTTACCGACGTATTTAACAGAAGT
ATTCCACGTTAACTTTAAAGAAATGAGCATTAGTTCATTACCTTGGTTATTAATGTTCTTCTTAATCTTA
TCAGCAGGTGCAATTTCTGACCGTGTATTAGGATTAGGTCGTTCAAAATTCGTAGCTAGAGGTGTAATTG
CAATCGCAGGATTTATTGTGTTTGCAGTTTCAATTATCTTTGCTGTACGTACAGGAAATTTATATGTAAG
TATTTTCTGGTTATCACTAGGTCTTGGTGGTATCGGTATTTCAATGGGTATGAGTTGGGCTGCAGCAACT
GACTTAGGACGTAACTTCTCTGGTACAGTATCAGGGTGGATGAACTTATGGGGTAATATAGGTGCATTAA
TCAGTCCGCTATTAGCAGGTCTATTCGTAGAACATTTAGGTTGGACAATGACATTCCAATTGTTAATCGT
TCCAGCAGTAATCGCTGTGATTATGTGGTTCTATGTGAAACCAGATCAACCTTTAATTGTTAGTGATGAT
AAAGCAATAGAAAAATAA
>MRSA100_1_231 # 261310 # 262002 # 1 # ID=1_231;partial=00;start_type=ATG;rbs_motif=AGGAG/GGAGG;rbs_spacer=11-12bp;gc_cont=0.323
ATGTATGTAGATCGAAAACCATCACTATATTTAGAGGATTTGCGACATGATTTTAAAAATAGTTTAAGTA
AATTTGAAAATGGTGATGAAGCATTTGATACGTTATTAGGTTTCGTAGAGTTAGATCATATTTATTCGTC
AGCACTAAAGGAAATAAGCACTAAACTGAGTATTTTAGATGACAATTTCAATCACATTTATAAACACAAT
CCTATACATCATATGGAGCGACGTGTGAAAGAAATGCGTAGTTTAATAGAAAAGCTTAATCGTAAAGGAT
TACAGATTAGTGCAGAAACTGCCAAAGAACACATACTGGATATTGCGGGAATTCGCGTAGTATGTAATTA
CTTAGATGATATTTATTTGATTGAAGAGATGTTGCTTAAACAAGAAGACGTACAATTGATAAAACGTAAA
GATTATATTCAGCACCCTAAAGAAAATGGTTACCGCAGTTTACATATCGTTGTATCCATTCCAGTCTTTT
TAGCAGAACGCGTTGAGGTATTGCCTGTTGAAATTCAAATTAGAACGATAGGTATGGATATGTGGGCAAG
TTTAGAACATAAAATACGTTATAAAAACAATGCAGAGACGGAAAAGTATCGAGATTTACTGAAAGAATGT
GCGACAGAGATTACTGAAGTTGAAGATAAATTACAACAAATTCATTCTGAAATAACAGAGTAG
>MRSA100_1_232 # 262167 # 262931 # 1 # ID=1_232;partial=00;start_type=ATG;rbs_motif=AGGAGG;rbs_spacer=5-10bp;gc_cont=0.348
ATGTCTAACTATTCGACTGGAGAACTCGCAAAATTATGCAATGTGACAACACGAACGATTCAATATTATG
ATCGCAAAGGTATTTTGAAACCACAAGGATTTACAGAAGGAAAGCGTCGTGTGTATACAGAACAACAGCG
ACAAACATTAGAGTTAATCTTATTGCTTAAAGATTTAGGTTGTGCGTTAAGCGATATAGATATGTTGCTA
AAAGGTGAAGGTACTTTGAAGACACTCAATACCTTACTAACCATGAAACAACAAGAAATTAACCAACAAG
TCAAACAGCAACAAGCGGTATTAAACAAAATTAAAAATGTTCAATATTACGTAAATGAAGCGTCGACGTC
TCCAATCACACACTTAAAAGACATAGAGCATGTCATGAGTAAATCAGCTGAAATGAAAAGTATTCGTCGT
AACATTTGGATTAGTGCTGGTATTATAGGAATAATTCAATATTCTAGCATTATGAGTTCAATCTTGATGA
AAAACAAATGGCCGTTTTTAATTGCTTTACCATTTATGAATTGTTACGGCATTGGTGTTACTTTTTATTA
CCAACAAAAGGTTGCCTATTTATGTCCTAACTGCCAGCATATATTCTCACCATCTTTGTGGGCAGTTATC
AAAGCGAAACATACAGCGACAACACGTCGATTCGAATGTCCGAACTGTCATGAAACGCATTATTGCATTG
AAGTACCTAAAGCGCATATGAGTACAGAACAATTAGAAATATCCCACATACAACATAACAATTAA
>MRSA100_1_234 # 263788 # 265341 # 1 # ID=1_234;partial=00;start_type=ATG;rbs_motif=AGxAGG/AGGxGG;rbs_spacer=5-10bp;gc_cont=0.376
ATGAAATATATGATTGGTGTCGACATTGGAACGACGAGTACCAAGTCAGTCTTATATGATGAAAATGGAG
CTTTTATCATGAAACATCAAATCGGCTATGATTTACACACACCAAACGTTGATGTCTCAGAAGAAAACCC
AGATGAATTATTTGATGCGGTATTAATGACAATTAAATACATAATGAGGGAATCGAAAGTTAATCAAGAT
GATATTAAATTTGTGTCATTTAGTGCGCAAATGCATAGCTTGATTGCGATGGATCAGCAACATCAAAGAT
TAACAAATAATATTACTTGGGCAGATAACCGCGCTGCAAAATATGCAACAGTAATAAATGAAGTGCATGA
TGGCAATGCGATTTATCAGCGAACAGGTACGCCTATTCATCCTATGTCGCCTTTAGTGAAAATTTTTTGG
ATGAAACATGAATGGCAAGATGTATTTCAACGTACTGCTAAGTTTGCAGATATTAAAACATACATTTTCT
ATCATTTATTTGATACATATATCATTGATTATTCAATGGCTTCCGCAACAGGGATGTTTAATTTAGAAAC
ATTAGATTGGGATGTTGGGGCATTAGAATTGCTTGGTATTTCCAAGGAAATGTTCCCGGAATTAGTGCCA
ACAACGTACGTAATGAAAGGCATGAAAGAACGTTATGCAACATTAATGGGGCTTAATGAAGATACACCGT
TTGTTATTGGTGCGAGTGATGGGGTCCTTTCTAATTTGGGTGTCAATAGTGTTGGTAAAGGAGAAGTTGC
TGTCACAATCGGTACATCTGGCGCGATTCGTACTGTGATAGATAAACCACGTACTGATTACAAAGGTAGA
ATATTTTGTTATGTCTTAACAGAGGACCACTACGTCATCGGAGGTCCTGTAAATAATGGTGGTGTCGTAT
TGAGATGGTTGCGCGACGAGTTGCTAGCGAGTGAAGTCGAAACTGCGAAACGTCTCGGTGTTGATCCTTA
TGATGTCTTAACTCAAATTGCAAAGCGTGTTAAACCAGGTGCAGATGGTTTAATATTCCATCCCTATTTA
GCTGGAGAACGTGCGCCGCTTTGGAACGCAAATGCAAGAGGTTCATTCTTCGGTTTAACTTTATCTCATA
AAAAAGAACATATGATTCGCGCTGCATTAGAAGGTGTTCTTTACAATTTGTATACCGTCTACCTTGCACT
CATTGAAGTAATGAATGAAACGCCTAATATGATAAAAGCAACAGGTGGTTTTGCGAAAAGTGAAGTATGG
CGTCAAATGATGTCAGATATATTTGACACAGAGTTAGTGGTTCCTGAAAGTTATGAAAGTTCATGCTTAG
GTGCCTGCGTGCTTGGACTTAAAGCTGTAGGTGACATTGAAGATTTTTCAATCGTTTCATCGATGGTCGG
TGCTACAAATAATCATACGCCGTTTGAAGAAAATGTCGCTGTTTACCAAGAGCTCGTATCCATTTTTATC
AATTTAAGTCGTTCTTTAACAGAGAATTATGAACAAATTGCAGATTTTCAACGCCAACATATGGCTGAAA
ATAAAACACAATAA
>MRSA100_1_235 # 265458 # 266816 # 1 # ID=1_235;partial=00;start_type=ATG;rbs_motif=GGAG/GAGG;rbs_spacer=5-10bp;gc_cont=0.362
ATGTTTAACGAAATATGGCCGTTAATCAGTGTTGTTTTAGGTATCGTTATTTTATTAGTATTAATTATTG
GGTTTAAATTAAATAAATTTATTTCATTAATTATCACATCGATGATTACAGCGTTAATGCTAGGTATACC
ATTGACTAAAATTATGGAGACGATTGAGAAAGGGATGGGCAGTACGCTCGGCCACATTGCACTAATATTC
GGTTTAGGTGCCATACTTGGGAAATTACTTGCTGATGGTGGTGGTGCAACTCGAATTGCAGACACGTTGA
TTCAAAAATTTGGTCAAAAACATGTACAATGGGCAATGCTTGTTGCAGCATTTATCGTCGGTATTGCATT
GTTCTTTGAAGTAGGTTTAGTCTTACTGATTCCATTAGTATTTACAGTAGCAAAACGCGCAAATGTTTCA
GTGTTAAAACTAGGACTACCTATGGTAACAGCTTTATCTGTGACACATGGCTTTTTACCACCACATCCAG
GACCGGTAGTCATCGCAAAAGAATTAAAGGCAAATGTTGGAGATGTATTACTGTACGGTATGATTATTGC
CATTCCAGTTACACTCATTGCAGGACCTATATTTAACAAAGTTGCACAAAAAATGATTCCGTCTGCGTAT
ACACGAGAAGGCGATATTTCAGCGTTAGGTGCACAAAAAGAATTTACGGATCAAGAGATGCCAGGATTTG
GTATGAGTTTATTAACTGCAACATTACCAGTCATATTAATGTTAGTGTCTACGATAACGCAACTTGTAAC
TGGGCACGACAAACCTACAAATCTATTTGAATCTATCATTTATATGATAGGAACAGCAGGGACAGCCATG
CTAATAGCAGTATTATTTGCAATCGTTACGATGGGATTAATGAGAAAACGTAAGATGAATCATATTATGG
AATCAGTGACGAATGCGATTTATCCAATCGGAATGATGTTATTGATTATTGGCGGTGGCGGTACATTTAA
ACAAGTATTAATTGACGGTGGTGTCGGAAATACAATTGCTAAAATGTTTGAAGGTACAGAGATGTCTCCA
ATTTTACTAGCATGGATTGTTGCAGCTGTGCTACGTATCGCATTAGGTTCGGCTACAGTAGCTGCGATTT
CAACTACAGGTATTGTCTTACCATTATTACAATCATCAGATGTAAATGTTGCATTAGTTGTACTTGCGAT
AGGTGCAGGTAGTGTGATTTTGTCTCATGTAAATGACGCAGGATTTTGGATGTTTAAAGAATATTTTGGT
TTAACTGTAAAAGAAACATTCTTAACATGGTCATTATTAGAAACGATTATTTCCGTTTCAGGTATCATCT
TCATTCTATTCATCAGCTTATTTGTTTAA
>MRSA100_1_236 # 266950 # 267150 # 1 # ID=1_236;partial=00;start_type=ATG;rbs_motif=GGA/GAG/AGG;rbs_spacer=5-10bp;gc_cont=0.244
ATGAAAGGCGTTTCAAGACATGTTTTTGTGCGTATTGTACAGGCGATAATTATGAAACACTTAGTATATT
GTTTTAAATTAGATAATGATGAATTTAATTTGAAAAATAAGTATAAAAAATACAAGCCTTGTGTGACAAG
GGTTTATGATGACTTGAATACAATTTATAGGTATATTTCAAATAATAAAATTATCAATTAA
>MRSA100_1_239 # 274022 # 274888 # 1 # ID=1_239;partial=00;start_type=TTG;rbs_motif=AGGAG;rbs_spacer=5-10bp;gc_cont=0.363
TTGAAAAAAATAAAAAAGGCAATCATTCCCGCTGCTGGTTTAGGGACTAGATTTTTACCAGCAACTAAAG
CGATGCCAAAGGAAATGCTTCCTATCTTAGATAAACCCACAATACAATATATCGTTGAAGAAGCTGCAAG
AGCTGGAATTGAAGATATTATTATAGTGACAGGTCGCCACAAACGCGCGATTGAAGATCATTTTGATAGT
CAAAAAGAATTAGAAATGGTGTTAAAAGAAAAAGGTAAATCTGAATTACTAGAAAAAGTTCAATACTCGA
CAGAACTTGCGAATATTTTTTATGTAAGACAGAAAGAACAAAAAGGTTTAGGGCATGCGATTAGTTCTGC
GCGTCAATTTATCGGCAATGAACCATTTGCGGTATTATTAGGTGACGATATTGTTGAATCTGAAGTGCCA
GCAGTGAAACAGTTGATTGACGTTTATGAAGAAACGGGGCACTCAGTTATAGGTGTCCAAGAAGTTCCGG
AAGCAGATACTCATCGTTATGGAATTATTGATCCATTAACTAAAAATGGACGTCAGTATGAAGTGAAAAA
GTTTGTTGAAAAGCCAGCACAAGGTACGGCACCATCAAACCTAGCTATTATGGGCCGATATGTATTAACG
CCTGAAATTTTCGATTATTTAAAAACGCAAAAAGAAGGCGCAGGTAACGAAATTCAGTTAACAGATGCGA
TTGAGCGTATGAACAATGATAATCAAGTGTATGCATATGACTTCGAAGGCGAACGTTATGACGTTGGAGA
AAAATTAGGATTTGTCAAAACAACAATAGAATATGCGTTGAAAGATGACAGTATGCGAGAAGAATTAACA
CGATTTATTAAAGCATTAGGTTTATAA
>MRSA100_1_240 # 275099 # 275842 # -1 # ID=1_240;partial=00;start_type=GTG;rbs_motif=AGGAG;rbs_spacer=5-10bp;gc_cont=0.250
GTGGACTATCAAACTTTCGAAAAGGTCAATAAATTCATAAATGTAGAAGCGTACATATTTTTTCTCACTC
AAGAGTTAAAGCAACAATATAAATTATCATTAAAAGAATTGTTGATATTAGCATATTTTTATTACAAAAA
TGAACACAGTATTTCACTAAAAGAAATCATTGGTGACATACTTTACAAACAATCTGATGTTGTAAAGAAC
ATTAAGTCACTATCTAAAAAAGGATTTATAAATAAGTCTAGAAACGAAGCAGATGAACGCCGTATTTTTG
TTTCAGTTACTCCAATACAACGTAAAAAGATTGCTTGTGTTATTAATGAGTTAGATAAAATAATTAAAGG
ATTTAATAAGGAAAGAGACTACATAAAATATCAATGGGCTCCAAAATATAGCAAAGAATTTTTTATACTT
TTTATGAACATTATGTACTCAAAAGATTTTTTAAAATATCGATTTAATTTAACATTTCTTGATTTATCTA
TCTTATATGTAATATCATCTCGAAAAAATGAGATACTAAATTTAAAAGATTTGTTTGAAAGTATTAGATT
TATGTATCCTCAAATTGTTAGGTCAGTTAATAGATTAAATAATAAAGGTATGCTAATCAAAGAACGATCC
CTTGCAGATGAAAGGATTGTGTTAATCAAAATAAATAAAATACAATATAACACTATTAAAAGCATATTCA
CAGATACTTCCAAGATTCTCAAACCAAGAAAATTTTTCTTTTAA
>MRSA100_1_241 # 276166 # 276522 # 1 # ID=1_241;partial=00;start_type=ATG;rbs_motif=GGA/GAG/AGG;rbs_spacer=5-10bp;gc_cont=0.227
ATGAATGATTTGAAAAGCAAGAGCAATATTAAATTAATGAAAAGAGTATTAACTACATATGAGCTGCGTA
AATATTTAAAAAAATATTTTTGTCTTACATTAGATAATTATTTAGTATTAGCATATTTAGATGTATTTAA
AAATGATGAAGGTAAATATTTTATGAGAGACATTATAAGTTATATCGGTATAGACCAATCTAGAATTGTT
AAAAGCGTAAAAGAATTATCAAAAAAGGGTTACTTGAATAAATGTAGAGACCCACATGATAGTAGAAATG
TAATCATTGTTGTTTCTGTAAAACAACACAATTATATTAAAAATCTTTTGAGTGAAATAAATATTAATGA
AACATAA
>MRSA100_1_242 # 276827 # 280174 # 1 # ID=1_242;partial=00;start_type=ATG;rbs_motif=AGGAG;rbs_spacer=5-10bp;gc_cont=0.361
ATGAGAGATAAGAAAGGACCGGTAAATAAAAGAGTAGATTTTCTATCAAATAAATTGAATAAATATTCAA
TAAGAAAATTTACAGTTGGAACAGCATCTATTTTAATTGGCTCACTAATGTATTTGGGAACTCAACAAGA
AGCAGAAGCAGCTGAAAACAATATTGAGAATCCAACTACATTAAAAGATAATGTCCAATCAAAAGAAGTG
AAGATTGAAGAAGTAACAAACAAAGACACTGCACCACAAGGTGTAGAAGCTAAATCTGAAGTAACTTCAA
ACAAAGACACAATCGAACATGAAGCATCAGTAAAAGCTGAAGATATATCAAAAAAGGAGGATACACCAAA
AGAAGTAGCTAATGTTGCTGAAGTTCAGCCGAAATCGTCAGTCACTCATAACGCAGAGGCACCTAAGGTT
AGAAAAGCTCGTTCTGTTGATGAAGGCTCTTTTGATATTACAAGAGATTCTAAAAATGTAGTTGAATCTA
CCCCAATTACAATTCAAGGTAAAGAACATTTTGAAGGTTACGGAAGTGTTGATATACAAAAAAACCCAAC
AGATTTAGGGGTATCAGAGGTAACCAGGTTTAATGTTGGTAATGAAAGTAATGGTTTGATAGGAGCTTTA
CAATTAAAAAATAAAATAGATTTTAGTAAGGATTTCAATTTTAAAGTTAGAGTGGCAAATAACCATCAAT
CAAATACCACAGGTGCTGATGGTTGGGGGTTCTTATTTAGTAAAGGAAATGCAGAAGAATATTTAACTAA
TGGTGGAATCCTTGGGGATAAAGGTCTGGTAAATTCAGGCGGATTTAAAATTGATACTGGATACATTTAT
ACAAGTTCCATGGACAAAACTGAAAAGCAAGCTGGACAAGGTTATAGAGGATACGGAGCTTTTGTGAAAA
ATGACAGTTCTGGTAATTCACAAATGGTTGGAGAAAATATTGATAAATCAAAAACTAATTTTTTAAACTA
TGCGGACAATTCAACTAATACATCAGATGGAAAGTTTCATGGGCAACGTTTAAATGATGTCATCTTAACT
TATGTTGCTTCAACTGGTAAAATGAGAGCAGAATATGCTGGTAAAACTTGGGAGACTTCAATAACAGATT
TAGGTTTATCTAAAAATCAGGCATATAATTTCTTAATTACATCTAGTCAAAGATGGGGCCTTAATCAAGG
GATAAATGCAAATGGCTGGATGAGAACTGACTTGAAAGGTTCAGAGTTTACTTTTACACCAGAAGCGCCA
AAAACAATAACAGAATTAGAAAAAAAAGTTGAAGAGATTCCATTCAAGAAAGAACGTAAATTTAATCCGG
ATTTAGCACCAGGGACAGAAAAAGTAACAAGAGAAGGACAAAAAGGTGAGAAGACAATAACGACACCGAC
ACTAAAAAATCCATTAACTGGAGAAATTATTAGTAAAGGTGAATCGAAAGAAGAGATCACAAAAGATCCG
ATTAATGAATTAACAGAATACGGACCAGAAACGATAGCACCAGGTCATCGAGACGAATTTGATCCGAAGT
TACCAACAGGAGAGAAAGAAGAAGTTCCAGGTAAACCAGGAATTAAGAATCCAGAAACAGGAGACGTAGT
TAGACCACCGGTCGATAGTGTAACAAAATATGGACCTGTAAAAGGAGACTCGATTGTAGAAAAAGAAGAA
ATTCCATTCGAGAAAGAACGTAAATTTAATCCTGATTTAGCACCAGGAACAGAAAAAGTAACAAGAGAAG
GACAAAAAGGTGAGAAGACAATAACGACACCAACACTAAAAAATCCATTAACTGGAGAAATTATTAGTAA
AGGTGAATCGAAAGAAGAGATCACAAAAGATCCGATTAATGAATTAACAGAATACGGACCTGAAACAATA
GCGCCAGGTCATCGAGACGAATTTGATCCGAAGTTACCAACAGGAGAGAAAGAAGAAGTTCCAGGTAAAC
CAGGAATTAAGAATCCAGAAACAGGAGACGTAGTTAGACCACCGGTCGATAGCGTAACAAAATATGGACC
TGTAAAAGGAGACTCGATTGTAGAAAAAGAAGAAATTCCATTCAAGAAAGAACGTAAATTTAATCCTGAT
TTAGCACCAGGGACAGAAAAAGTAACAAGAGAAGGACAAAAAGGTGAGAAGACAATAACGACGCCAACAC
TAAAAAATCCATTAACTGGAGAAATTATTAGTAAAGGTGAATCGAAAGAAGAAATCACAAAAGATCCGAT
TAATGAATTAACAGAATACGGACCAGAAACGATAACACCAGGTCATCGAGACGAATTTGATCCGAAGTTA
CCAACAGGAGAGAAAGAGGAAGTTCCAGGTAAACCAGGAATTAAGAATCCAGAAACAGGAGATGTAGTTA
GACCACCGGTCGATAGCGTAACAAAATATGGACCTGTAAAAGGAGACTCGATTGTAGAAAAAGAAGAAAT
TCCATTCGAGAAAGAACGTAAATTTAATCCTGATTTAGCACCAGGGACAGAAAAAGTAACAAGAGAAGGA
CAAAAAGGTGAGAAGACAATAACGACGCCAACACTAAAAAATCCATTAACTGGAGAAATTATTAGTAAAG
GTGAATCGAAAGAAGAAATCACAAAAGATCCAGTTAATGAATTAACAGAATTCGGTGGCGAGAAAATACC
GCAAGGTCATAAAGATATCTTTGATCCAAACTTACCAACAGATCAAACGGAAAAAGTACCAGGTAAACCA
GGAATCAAGAATCCAGACACAGGAAAAGTGATCGAAGAGCCAGTGGATGATGTGATTAAACACGGACCAA
AAACGGGTACACCAGAAACAAAAACAGTAGAGATACCGTTTGAAACAAAACGTGAGTTTAATCCAAAATT
ACAACCTGGTGAAGAGCGAGTGAAACAAGAAGGACAACCAGGAAGTAAGACAATCACAACACCAATCACA
GTGAACCCATTAACAGGTGAAAAAGTTGGCGAGGGTCAACCAACAGAAGAGATCACAAAACAACCAGTAG
ATAAGATTGTAGAGTTCGGTGGAGAGAAACCAAAAGATCCAAAAGGACCTGAAAACCCAGAGAAGCCGAG
CAGACCAACTCATCCAAGTGGCCCAGTAAATCCTAACAATCCAGGATTATCGAAAGACAGAGCAAAACCA
AATGGCCCAGTTCATTCAATGGATAAAAATGATAAAGTTAAAAAATCTAAAATTGCTAAAGAATCAGTAG
CTAATCAAGAGAAAAAACGAGCAGAATTACCAAAAACAGGTTTAGAAAGCACGCAAAAAGGTTTGATCTT
TAGTAGTATAATTGGAATTGCTGGATTAATGTTATTGGCTCGTAGAAGAAAGAATTAA
>MRSA100_1_244 # 281794 # 281964 # 1 # ID=1_244;partial=00;start_type=ATG;rbs_motif=AGxAGG/AGGxGG;rbs_spacer=5-10bp;gc_cont=0.211
ATGAAATATAAAATTAGTTTGGCTTATAATTTAGCAATTATAATAGGGTCGCTAATTATATTATGTATAC
TAATATCTAGAGGTTATGATATATATGTAATCTTGATTCCAATTTTGACTATTTTAGCTAGTTTAATCAA
TTTAATTTGTGATATTAAAAAGCATAAATGA
>MRSA100_1_245 # 282072 # 282380 # -1 # ID=1_245;partial=00;start_type=ATG;rbs_motif=AGGA;rbs_spacer=5-10bp;gc_cont=0.278
ATGACCGTCAACATCGTATTTAGTATCGTATTCTGCATAAGTATGGTTATATTAGGCATTTATGTCGCAA
TAACTAAAGATTTCACACTAATTTCTTATATAAATCAAACGACCATTGCAGATAAACACAAGAACCAAAT
TGCATATATATTTACGCTATGTATCAGTTTGAGTGCAGTATTTTTAATGTCTTCAATTCTATGCTTTGAA
TATGATTTTATTGCATTGTCATTCTTATTTTTAACGATAGCATTATTACTTATCGCATTATTCTACGTTT
GCTTTTATAAAATCACAAAATATCCATAA
>MRSA100_1_246 # 282524 # 282790 # -1 # ID=1_246;partial=00;start_type=ATG;rbs_motif=AGGA;rbs_spacer=5-10bp;gc_cont=0.315
ATGAAAGGCTCTAAACAAATACTTTTGATTATGGGCATTATATCTCTTATTGTTTTATTTATTTTTACAC
TATTCATCATGGCACAATATGCAAAACATTATGAACAAAAATCCGACAGTTCCAACGCACATACTTTAAA
CTCATCATCAGCCATAATTGAGCAACATACTATGTCGAATTTAGCGTCTCTAGATTTATACGCTCCTGTT
CGTAACATTACTTCTAGTCGTGATATTCATCCCATTTATTTCATGACAAAAGATTAA
>MRSA100_1_248 # 285014 # 285406 # 1 # ID=1_248;partial=00;start_type=ATG;rbs_motif=GGA/GAG/AGG;rbs_spacer=5-10bp;gc_cont=0.313
ATGAAAAAAGTAATCAATGTAGTAGGAGCTATTATTTTTTCTGATAACAAAATTCTTTGTGCACAGAGAA
GTGAAGAAATGAGTCTACCTTTAATGTGGGAATTTCCTGGCGGTAAGATTGAAAAGAATGAAACTGAAAA
AGAAGCTTTGATTAGAGAAATTAGAGAAGAAATGAAATGTGATCTAATTGTTGGAGACAAAGTCATAACT
ACAGAACATGAATATGATTTTGGCATTGTTAAGTTAACAACATACAAATGTACTTTAAACAAAGAGTTAC
CAACTTTAACTGAACATAAGAGTATTGAATGGTTGTCAATAAACGAACTTGATAAATTAAATTGGGCCCC
AGCGGATATACCAGCCGTTAATAAAATTATGACTGAGGGATAA
>MRSA100_1_249 # 285408 # 288269 # 1 # ID=1_249;partial=00;start_type=ATG;rbs_motif=GGAG/GAGG;rbs_spacer=5-10bp;gc_cont=0.278
ATGAGTAGATTACTAAATGATTTCAATCAATCTTTAAAAAAAGGTTTTATAGACAAAGATATTTCTCATA
AAGGGAATTATACACCGAAGCTTTTAGTAAATAATAAAAATGAAAAAGTCCTTTCAACAATTATAGATGA
ACTTCAAAAATGTGAAACGTTCTATTTTTCTGTAGCTTTTATAACAGAAAGCGGATTAGCCAGCTTAAAG
GCTCAACTATTAGATTTAAGCAATAAGGGTGTTAAAGGGAAAATATTAACATCTAATTACTTAGGATTTA
ATAGTCCTAAAATGTATGGAGAATTACTTAAATTAAAAAATGTAGAGGTAAGATTAACTGATATTGCTGG
ATTCCATGCCAAAGGATATATTTTTGAACATAAGGATTATAGTTCTATGGTAATAGGAAGCTCTAATTTA
ACATCTAATGCGTTAAAGGTTAATTATGAGCATAATGTTTTACTGTCTACTATGAAAAATGGTGATTTAG
TTGATAGTGTAAAAAATGAATTTGAATTGTTATGGCAAAAGAGTACCCCACTGACTGAGCAATGGATTAA
TTCATATAAAGAATCATTTGAGTACCGTTCCTTAGAAAAATTAGCGGAGGTTGAACAAACTCAAATGCTG
CTAGCTGATAAGGTGAAAAAATCAGTGGAAATTGTACCCAATTTAATGCAAGCAGAAGCATTAAGGTCAT
TAAAAGCTATTAGGGATAAAACCAAAGATAAGGCGTTAATAATATCTGCAACTGGTACAGGTAAAACGAT
TTTATGTGCATTAGATGTTAGAGAAGTAAACCCTAATAAATTTTTATTTATTGTTCATAATGAGGGGATT
TTAAATAGAGCTAAGGAAGAATTTAAAAAAGTATTACCTATAAAAAATGATAGTGATTTTGGATTGTTGA
CAGGAAAACATAGAGATGTCGATGCCAAATATTTATTTGCAACCATTCAAACATTATCTAGAGATGATAA
TTTTAAGCAATTTGATGAAAATGAATTTGATTATATTGTTTTTGATGAAGCACATCGTTCTGCTGCATCT
ACTTATCAACGAGTATTTAACTACTTCAAACCTAAGTTCATGCTGGGAATGACTGCTACACCAGAAAGAT
CAGATGAATTAAGTATATTTGAACTGTTTGATTATAATATTGCATATGAAATAAGGTTACAAGCAGCGTT
AGAAAGTGATATTTTATGTCCATTTCATTATTTTGGTGTGACTGATTATGTACATCAAGGTATTAAAGAA
GATGATGTAACTAAACTGAGATATTTAACTTCTGATGAAAGAGTTAATTATATTATTCAAAAGACAGATT
ACTATGGATATTCAGGTGAAATTTTACAAGGATTAATTTTTGTGAGTAGCAAAAAAGAAGCTTATGATTT
AGCGGATAAACTAAGTTCAAAAGGGATTAAAAGTGTTGCTTTAACAGGAGATGATAGTGTTAATTATCGC
CAAATTGTAATAGAAAAATTAAAAGAAGGTAAGATTAACTATATTATAACTGTAGATCTTTTTAACGAAG
GTATTGATATTCCAGAAGTCAATCAAGTTGTAATGTTGAGACCAACAGAGTCTAGTATTATATTCATTCA
GCAACTTGGTAGAGGATTAAGAAAAAGTGCAAATAAAGAGTATGTTACTGTAATTGATTTTATTGGTAAT
TATAAGACCAATTATTTAATTCCGATTGCGCTTTCTGGGGATCAATCGCAAAATAAAGATAATTATAAGA
AGTTTTTAACGAATAACGATTCGATTAATGGAGTATCTACAATTAATTTTGAAGAAGTTGCTAAAAAACA
GATTTACAATTCATTGGATGCAGTATCATTGAATCAAAATAAATTAATATTAAAAGCTTATGAAGAAGTT
GAAAATAGATTGGGACACATGCCGTTACTAATGGATTTTATACAACAACATTCTATAGATCCAAGCGTTA
TATTTTCTAAATTTAGTAATTATTACGAATTTTTATTAAGGTATAAAAAAATAGATGCTTTATTGACGGA
AAATGAATCTAAAAATCTGGTTTTCTTTTCAAGACAAATAGCACCTGGATTGAAAAGAATCGATAGTTTA
GTTTTAGAAGAACTTTTAAAAAATGAATTAACATATGATGAATTAAAAAATAAAATGTTGAACGAAGTTA
AGGATATAACAGAAGATGATATAGATACTTCATTAAGAATTTTAGATTTTTCATTTTACAACGCAGGAAT
TGAAAAAATCTATGGAAGTCCCATTATAGAATGTAATGAAAGAATGATAAGACTAAGCGATGCATTTACT
AATGCTCTAAGTAATCAAACATTTAAAATATTTTTAGAAGATCTTATTGAATTATCAAAGTATAACAATG
AAAAATACCAAAAAGGTAAAAATGGACTGATTTTATATAATAAATATTCAAGAGAAGATTTTAGCAAAAT
ATTTAATTGGAATAAAAATGGTTCGTCTGTAATCATGGGATACATGATAAGAAGCCAAGAAATGCCAATA
TTTATCACTTATGATAAGCATGAGGATATAAGTGATAGTACAAAATATGAAGATGAATTTTTAAGTCAAG
ATGAATTAAAATGGTTTACTAAATCTAATAGAACGCTAAAATCAAAAGAAGTTCAGAAAATTTTGTCCCA
TAGAGCAAAAGGAATTAAAATGTATATTTTTGTACAGAAAAAAGATGATGATGGTATATATTTTTATTAT
TTAGGAACTGCTGGATATATAGAAGGTTCAGAGAAGCAAGATAAAATGCCGAATGGTTCAAACGTAGTAA
CGATGGATTTAGCACTCGATAAAGCTGTAAGAGATGATATATATCGCTATATAACAAATTAA
>MRSA100_1_251 # 289593 # 290387 # 1 # ID=1_251;partial=00;start_type=ATG;rbs_motif=GGAG/GAGG;rbs_spacer=5-10bp;gc_cont=0.306
ATGATTCATTCAAAAAAATTAACGCTCGGTATATGTTTGGTATTACTCATTATATTGATTGGAGGTTGTA
TCATTATGACAAAAATAAATAGTCGAAATGCCCAAATTAAAGACACATTTAATCAAACATTAAATGTGTA
TCCAACCAAGAATCTTGATGATTTTTACGATAAGGAAGGCTTTCGAGATCAAGAATTTGATAAAAGAGAT
AAAGGGACTTGGATTATTAATTCTGGAATGTACATCCAATTAAAAGGAGGAGCCTTAAAATCCAGAGCGA
TGGTACTTTACATCAATCGTAACACTAGAACAGCTAAGGGATATTTTTTAATAAGTGAGACAACAGAAGA
CAAAAAAGGATACGTTCATAATAAAGATAAAAAATACCCTGTCAAGATGGAACGTAATCGAATAATTCCA
ACGAAGCCCATAACGGACGAGAAGTTAAAAAAAGAGATTGAAAACTTTAAGTTCTTTGTACAATATGGGA
ATTTTAAAGATTTTAAAGATTATAAAGATGGGGATATTTCATACAATCCTAACGTACCAAGTTATTCCGC
AAAGTATCAATTGAATAATGATGATTATAATGTCCAACAATTAAGAAAACGATATGATATATCAACCAAA
AGGGCACCTGAATTAAAATTGAGAGGATCTGGCGATTTAAAAGGCTCATCCGTAGGTTCTAAAGAACTAG
AATTTAACTTTGTAAGAAATAAAGAGGAAAATGTGTATTTTTCTGATGGTATTAATTTCAAACCTACTGA
GGAAATGAATCATGAACAAAACTAA
>MRSA100_1_252 # 290374 # 291699 # 1 # ID=1_252;partial=00;start_type=ATG;rbs_motif=GGAG/GAGG;rbs_spacer=5-10bp;gc_cont=0.334
ATGAACAAAACTAAATATCAAATAAATTCTGACAATATAAAGAGTAACTCTGAAGAAACAAGCGCAATAT
CTAGTATAAGTTATGAAATAGAAAACGCAAATAATAACGATTTAAATAATGCAAGTATTCAAACGCAAAT
AGAAATATTAAAATCACAAAATAGTTTCCCTAAAAATCTTTCATATCTTAAAAGTTATACGGACCCCAAA
ACAGGTACGACTACAAGCGCCTTTTTAAATAAAGACACTGGCAAAGTTACTTTAGGTATGACAGGTACTA
ATGTACACAAAGACGCAATATTAAAACAAACATTTGGTGTTCCTTCTTATCAAGGATATATAGATGCGAG
TGAAACGCTAAAGGATATTGGGGCCGATGTCAATATTGGCCTTCATTCCGTCACAGATAAAGATCCACAT
TATAAAAATACCCAAGACTTTATCAAAAATATCAAAAAAGACTATGATATTGATATTATTACCGGACATT
CGCTGGGCGGTAGAGATGCGATGATTTTAGGTATGAGTAATGATATTAAACATATCGTTGTGTATAATCC
AGCTCCATTAGCGATCAAAGATGTGAGCGGCCTTTATGCCGATCAAGAAGAACTTAAAAAATTGATTGAA
AAGTACGATGGTCACATTGTAAGATTTGTGTCTGATGAAGACGAATTAGATGCAGGTGTCCGCAATCATT
TATATGAAACTGCTGGAGAAAAAATAGTACTTAAAAATGGAGAAGGCCATGCAATGAGTGGTATTTTAAT
GAGCAGAACACAGGCTATAATCTTAGCTGAATTAAACAAAGTTAAAGGCTACCAAGACGAAAATAATAAA
GCATTAAAATCCGTTCGTAAACAAACGAGGCATAGATTACATAAAGTAGAGACGTTAAGAGCGAATTGGA
TTCAAACAACGGGTGGATCACTCTCTTCCTCCCAACAACAATTATTAGAAGCTTTAACAGCACTAACCAT
TGCCGAAGGCTTAAATCAATTAGTGAATGAAGAAAGCCAACATTTGAAAAAAATGTATCACGCGATGGCA
CATAAATTTGGAGACAACTGGAAAAAAGCGCAAGAAGTTGGAAATGAAATTGGTGAAAAATTAACCTCTG
AAGAGGTTATAGATGAATTAAGAAAAGGTGGCGCGTATGAAAGTAAACTTGAAACAGATCCCAAAAGAAA
AATTGATGATAAGATAAAGAAATTAAATGATGTTTATAAAAATTGTAATGGCTATATCGCAAAAATTAAA
CAGAGTATCGAAGCAATTGTTTCTAATGACCAAATGTTAGCGAGCCAGATTGATGGGATGATGTAA
>MRSA100_1_253 # 291699 # 292025 # 1 # ID=1_253;partial=00;start_type=ATG;rbs_motif=GGA/GAG/AGG;rbs_spacer=5-10bp;gc_cont=0.287
ATGTTTACTACGTATAAAAATATTAATGAACTTGAAAATGCCTATGATGAAGAAAGAAAACAATTGAATG
ATGCATTCAATCAAATTGATGAATTAAGACATCAAACACGCAAGAAATGTGAACAAATGTATGATCATTT
CTTATATCTCAAACATAAAATGAATTATAGTGAAGACGCTATGATCAGGATGACACGTATTATAGAATCT
TTCGATAGAGAAACGAATCAACGTATCCGACATCACGAAATGAAATTAGAAGATTATAAAGATGAGTTAA
GAAGAGAATATCTAAAACAATCTGACAGAATTGAAGGAGATGAATAA
>MRSA100_1_254 # 292028 # 292315 # 1 # ID=1_254;partial=00;start_type=GTG;rbs_motif=AGGAG;rbs_spacer=5-10bp;gc_cont=0.323
GTGGGACTTGATTTTAGTGGTTTACCAGATTTAGCAGTATTGGAACAAATGAAGGAAAAAGAACAGATTA
GTGAGGTTATTGCGCCTGAACATGTTCGTATGCATCATGATCATCAAAATAAGCTGAAAAGTGATGAGAA
AATATTACTTGACCAAATGGTAAGTCATTTCAAAAACTTTGAAGATGATTTTAAAAATGCGGCACAAGGG
GCTTGGGTGAAAAATGCCACAGACGAATTAAAAGATATTAGTAATGATTTAGAAAAAATTCAAGATATTA
AAGTATAA
>MRSA100_1_255 # 292851 # 293645 # 1 # ID=1_255;partial=00;start_type=ATG;rbs_motif=GGAG/GAGG;rbs_spacer=5-10bp;gc_cont=0.311
ATGATTCATTCAAAGAAATTAACGCTCGGTATATGCTTGGTATTACTCATTATATTGATTGTAGGTTATG
TCATTATGACAAAAACAAATGGTCGAAACGCCCAAATTAAAGACACATTTAATCAAACATTAAAATTATA
TCCAACCAAAAATCTCGATGATTTTTACGATAAAGAAGGCTTTCGAGATCAAGAATTTAAAAAGGGTGAT
AAAGGTACTTGGATAGTTAATTCTGAAATGGTAATCGAGCCAAAAGGTAAGGATATGGAAACGAGAGGAA
TGGTGCTCTATATCAATCGCAATACTAGAACCACAAAAGGGTATTATTTTATAAGTGAAATGACAGATGA
CAGTAACGGCAGACCAAAGGATGATGAAAAAAGGTATCCGGTAAAAATGGAACATAATAAAATCATACCA
ACGAAGCCACTACCGAATGACAAGTTAAGAAAAGAAATCGAAAACTTTAAATTCTTTGTACAATACGGTG
ACTTTAAAGATATTAATGATTATAAAGATGGTGACATTTCATATAATCCTAATGTTCCAAGTTATTCCGC
AAAATATCAATTGAAAAACGATGACTACAATGTGAAGCAACTTCGAAAAAGATATAATATTCCAACCAAC
AAAGCTCCGAAATTATTAATAAAAGGTGATGGTGATTTAAAAGGCTCATCTGTAGGGTCAAAAAATCTAG
AATTTACCTTTGTAGAAAATAAAGAAGAAAACATTTATTTTACAGATTCTGTACAATATACTTCAAGTGA
GGATACAAGTTATGAGTCAAACTGA
>MRSA100_1_256 # 293632 # 293724 # 1 # ID=1_256;partial=00;start_type=ATG;rbs_motif=GGAG/GAGG;rbs_spacer=5-10bp;gc_cont=0.301
ATGAGTCAAACTGAATATCAAATAAAACCTGGTAATATAACAAGTAACTCTGAAGAAACAAGTTCGATAT
CTAAAGTGAGCTGTGAAATATAG
>MRSA100_1_257 # 294206 # 294397 # 1 # ID=1_257;partial=00;start_type=ATG;rbs_motif=GGAG/GAGG;rbs_spacer=5-10bp;gc_cont=0.359
ATGAGAAAAGAGATTGAAGCGCTTATTTTCTCAGACGTAAGTAGCTATGATATTTACGTGAACACTGGTG
TAAATCAAGGATTAATTGGTGACATCAAAGATGGTTACCTAACTATTGATTCTATGCCTTACATTGATGC
TGAGCGTTTGTATCACTTTGCTATGGAACGTAAATCGTTAGTCACTAACTAG
>MRSA100_1_258 # 294657 # 294938 # -1 # ID=1_258;partial=00;start_type=GTG;rbs_motif=GGAGG;rbs_spacer=5-10bp;gc_cont=0.330
GTGACATATCATGAGCGTGTTTTAGCATTAAGAGCAGAAAGTAAAAGAACCGCATTTGATTTTCGATTCG
AAGATTTATTTAGCAAAGAAGAATGGCTAAGTATGTCTCTTGCAGAAAGACAAAAAGCTGAAAAAGCATT
TCGACACGAAGTTAAAAATATGGACGATGTAAGAATGCCCTTCTCAAGTGTCCATGACGCCCAAGTAAAA
TTATATAATGTTGTATATTCTTATAACGGCATTAAACGTAATTTTAAACAAGTTGAAAATGAAGGATTCT
AA
>MRSA100_1_259 # 295227 # 295922 # 1 # ID=1_259;partial=00;start_type=ATG;rbs_motif=AGGAG;rbs_spacer=5-10bp;gc_cont=0.371
ATGACAGTATTAACAGATAAAATAGCAGTAGTTACAGGTGCAGGTAGTGGTATTGGAGAAGCAATTGCAA
CATTACTACATGAAGAAGGGGCGAAAGTTGTCTTAGCCGGTAGAAATAAAGATAAACTACAAAATGTGGC
GAATCAATTAGCTCAAGATAGTGTGAAGGTAGTGCCAACAGATGTAACGAATAAAGAAGAAGTCGATGAA
TTGATGAAAATTGCACAACAAACATTCGGTGGTTTGGATATTGTTATCAATAGTGCGGGACAAATGTTAT
CGTCTAAGATTACTGATTATCAAGTAGATGAGTGGGATAGTATGATTGATGTGAATATCAAAGGCACTTT
ATATACGGCACAGGCTGCATTACCAACTATGTTAGAACAATCAAGTGGACATCTTATTAACATTGCATCT
ATTTCTGGCTTTGAAGTAACGAAAAGTAGTACGATTTATAGTGCGACGAAAGCAGCAGTTCACACTATTA
CTCAAGGATTAGAAAAAGAGTTGGCAAAGACAGGCGTTAAAGTAACAAGCATTTCTCCAGGAATGGTAGA
TACAGCAATAACAGCCGCATATAATCCAAGTGATCGTAAAAAGCTTGATCCACAAGATATTGCAGAAGCG
GTATTGTATGCATTAACACAACCAAAGCATGTTAACGTGAATGAAATTACAGTGCGTCCTGTATAA
>MRSA100_1_260 # 296172 # 296594 # 1 # ID=1_260;partial=00;start_type=ATG;rbs_motif=AGGAG;rbs_spacer=5-10bp;gc_cont=0.288
ATGAACAAAAAACATGTTTTTATAATTATTGGTGTCATTTTATGTATATGTATAGTTGCATCAGTCATTT
ATTTAAAAGTGAAATATGACGAAAAAGAAAAACAAAAAGCAATATACTATAAAGAACAACAGGAGCGTAT
TACACTCTATCTTAATCATAATACTAAAGAACCCAATACCATCAAAACTGTACATTTCACAAGTTTAAAA
AGAGGACCTATGGGCGATGCAGTAATTGAAGGTTACATAAATGAAAATAAAGAAGATGATTTTGTTGCAT
ATGGGTCTCCAGAACATAATTATCAATTTGGTGGAAGTTTAATCAAAAGTAAAAATTTAAGCACGTTATT
AAAACCAGTACATCAAACCAAATCACCTGATGAGATAAAAAAGGAATTAGAGTCTAAAAAGAACGACCGC
TAA
>MRSA100_1_263 # 298169 # 298591 # 1 # ID=1_263;partial=00;start_type=ATG;rbs_motif=AGGAG;rbs_spacer=5-10bp;gc_cont=0.281
ATGCCGTATAATTACAAGAAACAAAATGGAGAGTTAATGTCTGTAATGAGCCAAGGTGAAAAGTTTATTC
ATCAATCACCGGTTAATGATGAACTTAGTGCATTGATTAAGTTATTAATTTCAAAAATTAACGGTTGTCA
TTATTGTGTTGATATCCATAAAAAAGAATTAAAGGAATTGGGTGTAACACAAATGAAAATTGATGAAGTC
TTGAGTTTTAGACATTTAGATTTATTTACTGATCAAGAAAAAGTGACGCTTGAATTTGCAGAAATGTTAA
ATTCAATCAAAGACTTTAAGAAGTTTGAAATTATTGACCGGCTAAAATCATTTTATGATGAAGAACAAAT
TATTGATCTTGTCTTTGTTGTAAACCAAATTAACGGTTGGAACAGACTAAATATTATTAGTGATAGACTA
TAA
>MRSA100_1_264 # 298704 # 300242 # -1 # ID=1_264;partial=00;start_type=ATG;rbs_motif=AGxAGG/AGGxGG;rbs_spacer=5-10bp;gc_cont=0.361
ATGACATCAAAACATCAACAAAAGGGGTCTATCGTCAATCGTTTCTTGAATAGTGTTGAAAAAATTGGAA
ATAAATTGCCAGATCCTAGCGTCTTATTCTTTTTAATGTGTGTGGGCTTAGCCATTATGACGTGGGTTAT
CTCATTATTTAATGTATCTGTTAAGCATCCAGGTACGCATCAAACCATTTATATTAAAAATATAATTAGC
CATGATGGATTTACGATGATAATGAATGATACGATTAAAAATTTCTCAGAGTTCCCAGCATTAGGCTTAG
TACTAGCAGTGATGATTGGTATTGGTGTTGCAGAGAAAACAGGATACTTCGATAAGTTAATGATTTCTGT
TGTGAATCGCGCACCACGATTTTTAATTTTACCGACTATTATATTAATTGGTATTTTAGGTAGTACAGCC
GGCGATGCTGCGACAATTATCTTGCCGCCGCTTGCAGCAATGCTTTTTATTAAAATTGGCTATCACCCTA
TTGCTGGTTTAACGATGGCATATGCTTCCGCTGTTGGAGGATTTGCAGCAAATATAGTTGTTGGTATGCA
AGATGCTTTGGTCTATTCATTTACAGAACCGGCAACACGTATCGTTTCAGATTCTATTAAAACAAACGTT
GCTATGAACTGGTACTTTATCGCAGCGAGTGTCGTTGTATTACTTCCTACGATATTGCTAGTTACAACTA
AGCTCATTATTCCTAGATTAGGAAAATATGATGACAGTTTAATGCATGATGACCATGAAGAAGCATCTTC
ACATATTACTGACAAAGAAGCACATGCTTTAAAATGGGCAAATATCAGTTTCATAGTCACAATTATTTTA
TTAATTATTACAGCTATTCCTGAACATAGTTTTTTAAGAAATGCTAAAACAGGCAGCTTACTAGACGATG
CGCCATTAATTAACGGTGTCGGATTAATTATTCTTGTCGTATTTTTAGTACCTGGATTAGTTTATGGGAT
TTTAAGCAAAGAAATTAAAAATACAAAAGACTTAGGTAAAATGTTCGGCGATGCTGTAGGATCAATGGGA
ACATTTATCGTTATTGTGTTTTTTGCAGCACAGCTACTTGCGTATTTAAAGTGGAGTAATTTAGGAATTA
TCGCTGCTGTTAAAGGTGCCAAATTATTAGAACATCAAAACGGTATTGTATTGATACTAGGTATTATTGT
ACTGAGTGCAATGGTCAACATGTTAATCGGAAGCGCATCGGCTAAATGGGGTATTTTAGGACCGATATTC
GTACCAATGTTAATCCTTATCGGCTTTCATCCCGCATTTACGCAAGTCATTTACCGTGTAGGCGATTCAA
TTACCAATCCAATTACACCGATGATGCCGTACTTACCTTTATTATTAACTTATGCACAAAAATACGATAA
ACGCATGAAACTCGGAGCCTTACTTTCTAGTTTAATGCCGTATTCAATCGCGCTAAGCATTGTATGGACA
GTATTTGTCATCATTTGGTTCTTATTAGGTATCCCTGTTGGACCAGGTGGACCGATATTCGTTAAATAA
>MRSA100_1_265 # 300477 # 301295 # 1 # ID=1_265;partial=00;start_type=ATG;rbs_motif=AGGAG;rbs_spacer=5-10bp;gc_cont=0.403
ATGAAACGTTTGGAAAATAAAGTTGCAGTCGTAACAGGAGCAAGTACAGGTATCGGACAAGCTTCTGCAA
TCGCTTTAGCTCAAGAAGGTGCGTATGTATTGGCGGTAGACATAGCTGAAGCGGTATCGGAGACTGTCGA
TAAAATTAAAAGTAACGGTGACAATGCGAAGGCGTATAATGTGGATATTTCAGATGAACAACAAGTGGTA
GACTTTGTGTCTGACATAAAGGAACAGTTTGGAAGAATCGATGTGTTGTTTAATAATGCCGGTGTGGATA
ATGCGGCTGGTAGAATTCATGAGTATCCAATAGATGTGTATGACAAGATTATGAATGTAGATATGCGTGG
GACAATTTTAATGACGAAAATGATGTTACCTTTAATGATGAATCAAGGTGGCTCTATTGTTAATACGTCT
TCATTTTCAGGACAGGCAGAAGATTTGTATCGCTCAGGATATAATGCTGCGAAAGGCGCAGTGATTAATT
TTACAAAATCAATCGCAATTGAGTATGGTCGTGATGGCATTCGATCCAATGCAATTGCACCAGGTACAAT
TGAAACCCCGTTAGTAGATAAACTGACAGGTACGAGTGAGGATGATGCAGGTAAAACATTTAGAGAAAAT
CAAAAATGGATGACTCCGCTGGGACGTTTAGGTAAACCAGAAGAAGTTGCTAAATTAGTAGTCTTCTTAG
CATCTGACGACAGTTCATTCATAACTGGAGAGACGATTCGAATTGATGGTGGTGTGATGGCTTACACATG
GCCTGGCGAGATGTTAAGTGATGATTCGTGGAAGCGGACATTGGAATAA
>MRSA100_1_266 # 301395 # 302162 # 1 # ID=1_266;partial=00;start_type=ATG;rbs_motif=AGxAGG/AGGxGG;rbs_spacer=5-10bp;gc_cont=0.349
ATGAATATTAGACATATAAGAAATGCCACGGCCGTGATTGAGTATGGAGGTAAACGCATTTTGATTGATC
CAATGTTAAGTGATAAAGGTTCATTTGACCCTTTTCCAAATTCACCGAGACAAGATCAAAAAAATCCACT
TGTAGAACTACCCATGGCAATTGAAGACATTATAAATGACATCGATTTAGTGATTTTAACGCATTTGCAT
ATTGATCATTTTGATCCGAAAGCAATTGAAGTATTGCCGAAAGATATTAAAATTTACGCACAAAATGAAG
AAGATGCTAGTGAAGTAGAGCGTTATGGGTTTACAAATGTTTCTGTATTTAATGATGTGACACACATTGG
AGAAATTGAGTTGATTAAAACAGATGCTCAACATGGTCATGGTGAAATTTTGAAGATGACAGGACATGTT
CACGGCATGATTTTAAAACATTCTGAAGAGCCGACATTATACTTAGCAGCAGATACAGTTTGGTTTGAAG
GGGTTGAAAAAGCATTAAAAACGTATCAACCAGATGTTGTTGTTCTTAATGGTGGTGCAAATCAATTCTT
TGAAGGTGGGCCGTTAGTTATGGATGAACATGATGTGTTAAAAGTTGCTAATACATTGCCACTTGCGCAA
ATTGTTGTTGTGCATATGGAAGCGGTCAATCATTGGCATTTATCTCGTAAAGAGCTGAATGAATTTATAA
ATTCTAACGACTTAGGTAATAGAGTTGTTGTACCAAATGACGGGGAATTATTAACCTTTGAAAAATAA
>MRSA100_1_267 # 302852 # 303673 # 1 # ID=1_267;partial=00;start_type=ATG;rbs_motif=AGGAG;rbs_spacer=5-10bp;gc_cont=0.354
ATGAATCGGCAGGTTATAGAATTTTCTAAGTATAATCCTTCGGGGAATATGACGATACTTGTTCATTCAA
AACATGATGCTAGTGAATATGCATCTATCGCCAATCAGTTGATGGCCGCAACACATGTATGTTGTGAACA
GGTAGGCTTTATAGAATCAACACAAAATGATGATGGCAATGATTTTCACTTAGTTATGAGCGGTAATGAA
TTTTGCGGTAATGCGACGATGTCATATATACATCATTTGCAGGAAAGTCATTTGCTTAAAGACCAACAGT
TTAAGGTGAAGGTATCTGGCTGTTCGGATTTAGTGCAATGCGCAATTCATGATTGCCAATACTATGAAGT
TCAAATGCCACAAGCCCATCGTGTTGTGCCAACAACAATTAATATGGGTAATCATTCATGGAAAGCATTA
GAAATTATTTATGAAACATATGTACATTATGTGATTCCAGTTAAACAAGTAACAACTGAAATTCAACATT
TGGTTGAAGCATTTGTGCGTGAGCAACAATGGAGTCACAAATATAAAACAGTAGGTATGATGCTTTTTGA
TGAACAACGTCAATTTTTACAGCCATTAATCTATATACCAGAAATTCAAAGTTTAATTTGGGAAAATAGC
TGTGGTTCTGGTACAGCATCAATTGGGGTTTTTAATAATTATCAACGTAATGACGCATGCAAAGATTTTA
CAGTACATCAGCCAGGGGGCAGTATTTTAGTGACATCAAAGCGATGTCATCAATTGGGATATCAAACTTC
AATTAAAGGACAGGTTACAACTGTAGCTACAGGAAAAGCATATATAGAATAA
>MRSA100_1_268 # 303684 # 304502 # 1 # ID=1_268;partial=00;start_type=ATG;rbs_motif=AGGAG;rbs_spacer=5-10bp;gc_cont=0.338
ATGAATAACTTTAATAATGAAATCAAATTGATATTACAACAATATTTGGAAAAGTTTGAAGCGCATTACG
AGCGTGTATTACAAGACGATCAATATATCGAAGCATTAGAAACATTGATGGATGACTATAGTGAATTTAT
TTTAAATCCTATTTATGAACAACAATTTAATGCTTGGCGTGACGTTGAAGAAAAAGCACAATTAATAAAA
TCACTGCAATATATTACAGCGCAGTGTGTTAAACAAGTGGAAGTCATTAGAGCTAGACGTCTATTAGACG
GACAGGCGTCTACCACAGGTTACTTTGACAATATAGAACATTGTATTGATGAAGAGTTTGGACAATGTAG
TATCACTAGCAATGACAAATTATTGTTAGTTGGTTCAGGTGCATATCCAATGACGTTAATTCAAGTAGCA
AAAGAAACAGGTGCTTCAGTTATCGGTATTGATATTGATCCACAAGCCGTTGACCTAGGGCGCAGAATCG
TTAACGTCTTAGCACCAAATGAAGATATAACAATTACGGATCAAAAGGTATCTGAACTTAAAGATATCAA
AGATGTGACGCATATCATATTCAGCTCGACAATTCCTTTAAAGTACAGCATTTTAGAAGAATTATATGAT
TTAACAAATGAAAATGTCGTAGTTGCAATGCGCTTTGGTGATGGCATCAAAGCAATATTTAATTATCCGT
CACAAGAAACAGCGGAAGATAAGTGGCAATGTGTGAATAAACATATGAGACCACAGCAAATTTTTGATAT
AGCACTTTATAAAAAAGCAGCTATAAAGGTAGGTATTACGGATGTCTAA
>MRSA100_1_270 # 305939 # 307537 # 1 # ID=1_270;partial=00;start_type=ATG;rbs_motif=GGAG/GAGG;rbs_spacer=5-10bp;gc_cont=0.345
ATGAGAAAACTAACTAAAATGAGTGCAATGTTACTTGCATCAGGGCTAATTTTAACTGGTTGTGGCGGTA
ATAAAGGTTTAGAGGAGAAAAAAGAAAACAAGCAATTAACGTATACGACGGTTAAAGATATCGGTGATAT
GAATCCGCATGTTTACGGTGGATCAATGTCTGCTGAAAGTATGATATACGAGCCGCTTGTACGTAACACG
AAAGATGGTATTAAGCCTTTACTAGCTAAAAAATGGGATGTGTCTGAAGATGGGAAGACTTATACATTCC
ATTTAAGAGATGATGTGAAATTCCATGATGGAACAACATTTGATGCTGACGCAGTTAAGAAAAATATTGA
TGCGGTTCAACAAAATAAAAAATTGCATTCTTGGTTAAAGATTTCAACATTAATTGACAATGTTAAAGTT
AAAGATAAGTACACGGTTGAATTGAATTTGAAAGAAGCATATCAACCTGCATTGGCTGAATTAGCGATGC
CTCGTCCATATGTATTTGTGTCTCCAAAAGACTTTAAAAACGGTACAACAAAAGATGGCGTTAAAAAGTT
CGATGGTACTGGTCCATTTAAATTAGGTGAACACAAAAAAGATGAGTCTGCAGACTTTAACAAAAATGAT
CAATACTGGGGCGAAAAGTCTAAACTTAACAAAGTACAAGCAAAAGTAATGCCTGCTGGTGAAACAGCAT
TCCTATCAATGAAAAAAGGTGAAACGAACTTTGCCTTCACAGATGATAGAGGTACGGATAGCTTAGACAA
AGACTCTTTAAAACAATTGAAAGATACAGGTGACTATCAAGTTAAGCGTAGTCAACCTATGAATACGAAA
ATGTTAGTTGTCAATTCTGGTAAAAAAGATAACGCTGTCAGTGACAAAACAGTCAGACAAGCGATTGGTC
ATATGGTAAACAGAGATAAAATTGCCAAAGAAATTTTAGATGGTCAAGAAAAACCAGCAACTCAATTATT
TGCGAAAAATGTAACAGACATTAATTTCGATATGCCAACACGTAAGTATGACCTTAAAAAAGCAGAATCA
TTATTAGATGAAGCTGGTTGGAAGAAAGGTAAAGACAGTGATGTTCGTCAAAAAGATGGTAAAAACCTTG
AAATGGCAATGTACTATGACAAAGGTTCTTCAAGTCAAAAAGAACAAGCAGAATACTTACAAGCAGAATT
TAAGAAAATGGGTATTAAGTTAAACATCAATGGCGAAACATCAGATAAAATTGCTGAACGTCGTACTTCT
GGTGATTATGACTTAATGTTCAACCAAACTTGGGGATTATTGTACGATCCACAAAGTACTATTGCAGCAT
TTAAAGCGAAAAATGGTTATGAAAGTGCAACATCAGGCATTGAGAACAAAGATAAAATATACAACAGCAT
TGATGACGCATTTAAAATCCAAAACGGTAAAGAGCGTTCAGACGCTTATAAAAACATTTTGAAACAAATT
GATGATGAAGGTATCTTTATCCCTATTTCACACGGTAGTATGACAGTTGTTGCGCCGAAAGATTTAGAAA
AAGTATCATTCACACAATCACAGTATGAATTACCATTCAATGAAATGCAGTATAAATAA
>MRSA100_1_271 # 307550 # 308485 # 1 # ID=1_271;partial=00;start_type=ATG;rbs_motif=AGGAG;rbs_spacer=5-10bp;gc_cont=0.341
ATGTTCAAATTTATCTTAAAACGTATTGCGCTCATGTTTCCATTAGTGATTGTAGTAAGTTTTATGACAT
TTCTATTGACGTATATTACAAATGAAAATCCAGCTGTGACAATTTTACATGCACAAGGAACGCCAAATGT
AACACCAGAGTTGATTGCAGAAACGAATGAAAAGTACGGTTTCAATGATCCATTATTAATTCAATATAAA
AACTGGTTACTTGAAGCGATGCAATTTAATTTTGGTACAAGTTACATTACAGGGGATCCTGTTGCTGAAC
GCATTGGCCCAGCATTTATGAACACATTGAAATTAACAATAATTTCAAGTGTTATGGTGATGATTACATC
AATTATTTTAGGTGTAGTTAGTGCATTAAAAAGAGGAAAGTTCACTGATCGTGCGATACGTTCAGTGGCT
TTCTTTCTAACTGCATTACCATCATATTGGATAGCTTCAATACTTATTATTTACGTTTCAGTGAAGTTAA
ACATATTGCCGACTTCTGGATTAACAGGCCCAGAAAGTTACATATTGCCAGTGATCGTTATTACGATTGC
CTATGCTGGTATTTACTTTAGAAATGTTAGACGCTCGATGGTGGAACAATTAAATGAAGATTATGTACTT
TATTTAAGAGCAAGCGGTGTGAAATCTATCACATTAATGTTGCATGTGTTGCGTAATGCTATACAAGTTG
CGGTATCAATCTTTTGTATGTCTATACCAATGATAATGGGTGGACTAGTTGTTATCGAGTATATCTTTGC
ATGGCCTGGACTAGGTCAATTAAGTTTAAAAGCAATACTTGAACACGATTTTCCAGTCATTCAAGCATAT
GTATTAATTGTAGCGGTATTATTTATTGTATTTAATACATTAGCAGATATCATTAATGCGCTATTAAATC
CAAGATTAAGGGAGGGCGCACGATGA
>MRSA100_1_272 # 308482 # 309351 # 1 # ID=1_272;partial=00;start_type=ATG;rbs_motif=GGAGG;rbs_spacer=5-10bp;gc_cont=0.359
ATGATAATTTTAAAACGATTATTACAAGATAAAGGTGCAGTAATTGCTTTAGGCATTATTGTATTATATG
TCTTTTTAGGATTAGCAGCACCACTTGTGACATTTTATGATCCTAACCATATCGATACAGCAAACAAATT
TGCTGGCATCAGTTTTCAACATCTACTAGGTACTGACCATTTAGGTAGAGATATTTTAACTAGGTTAATT
TATGCGATTAGACCAAGTTTGTTATATGTCTTTGTTGCGCTATTTGTTTCTGTACTTATTGGATCTATTT
TAGGATTCTTATCAGGATATTTCCAAGGGTTTGTTGACGCCTTAATCATGCGTGCGTGTGATGTTATGTT
GGCATTCCCAAGTTATGTTGTAACGTTAGCATTAATTGCATTGTTTGGAATGGGTGCCGAAAATATTATC
ATGGCATTTATTTTGACGCGTTGGGCATGGTTCTGTCGTGTTATACGTACAAGTGTTATGCAGTACACTG
CTTCTGACCATGTCAGATTTGCTAAAACAATCGGTATGAATGATATGAAAATTATTCACAAACATATTAT
GCCGTTAACATTAGCAGATATTGCTATCATCTCTAGTAGTTCGATGTGTTCAATGATCTTGCAAATATCT
GGCTTTTCATTTTTAGGATTAGGTGTCAAAGCGCCTACTGCAGAGTGGGGCATGATGCTTAACGAAGCTA
GAAAAGTGATGTTTACACATCCTGAAATGATGTTTGCGCCAGGTATTGCCATAGTGATTATAGTGATGGC
ATTTAACTTCTTATCCGATGCTTTACAAATTGCTATTGATCCCCGCATCTCTTCTAAAGATAAACTTCGT
TCTGTGAAAAAAGGAGTGGTGCAATCATGA
>MRSA100_1_273 # 309348 # 310163 # 1 # ID=1_273;partial=00;start_type=ATG;rbs_motif=AGGAG;rbs_spacer=5-10bp;gc_cont=0.355
ATGACATTGTTAACAGTTAAGCATTTGACGATTACAGATACCTGGACAGATCAACCACTCGTGAGTGATG
TGAATTTTACATTAACTAAGGGTGAAACTTTAGGCGTTATTGGAGAAAGTGGTAGCGGTAAATCAATTAC
ATGCAAATCGATTATTGGTTTGAATCCCGAACGACTCGGGGTGACAGGTGAAATTATCTTTGATGGTACA
TCAATGTTGTCATTATCTGAATCGCAACGGAAAAAGTACCGTGGTAAAGATATTGCGATGGTCATGCAAC
AAGGTAGTCGTGCCTTTGACCCATCAACTACTGTCGGTAAACAAATGTTTGAGACTATGAAAGTACATAC
GTCAATGTCTACACAAGAAATTGAAAAGACATTGATTGAATATATGGATTATTTAAGTTTGAAAGATCCT
AAACGTATATTAAAATCATACCCTTACATGTTATCAGGAGGAATGTTACAGCGATTGATGATTGCTTTAG
CGTTAGCTTTGAAACCAAAGTTAATCATTGCTGATGAGCCGACAACGGCTTTAGATACAATTACACAATA
TGATGTACTGGAAGCATTTATAGATATTAAAAAACACTTTGACTGTGCGATGATTTTCATTTCACATGAT
TTAACGGTTATTAACAAGATTGCAGACCGTGTTGTTGTGATGAAAAATGGTCAACTGATAGAGCATGGTA
CACGTGAATCAGTCTTGCATCATCCAGAACATGTTTATACGAAGTATTTATTATCAACGAAGAAGAAGAT
TAATGATCATTTTAAACATGTGATGAGGGGTGATGTACATGATTAA
>MRSA100_1_274 # 310156 # 310905 # 1 # ID=1_274;partial=00;start_type=ATG;rbs_motif=GGAG/GAGG;rbs_spacer=5-10bp;gc_cont=0.355
ATGATTAAAGTTACAGATGTTGAAAAATCATATCAAAGCGCACATGTTTTTAAGCGTCGTCGAACACCTA
TCGTGAAAGGTGTGTCATTTGAGTGTCCAATCGGTGCGACGATTGCGATTATCGGAGAAAGTGGTAGCGG
TAAATCGACGTTGAGTCGTATGATATTAGGTATTGAGAAACCGGATAAAGGCTGTGTAACCTTAAATGAT
CTACCGATGCATAAGAAGAAAGTCAGACGTCATCAAATTGGTGCTGTATTTCAAGATTATACGTCATCAT
TACACCCATTTCAGACTGTTAGAGAAATCTTATTTGAAGTGATGTGTCAATGTGATGGACAACCTAAAGA
AGTTATGGAAGTCCAAGCAATTACATTGTTGGAAGAAGTCGGTCTATCTAAGGCATACATGGATAAATAT
CCTAATATGTTATCAGGTGGAGAAGCGCAGCGTGTTGCGATTGCGCGTGCAATATGTATTAACCCTAAAT
ATATTTTGTTTGATGAAGCCATTAGTTCACTCGACATGTCAATTCAAACACAAATATTAGATTTATTGAT
TCATTTACGTGAAACGCGTCAGTTGAGTTATATTTTTATCACACATGATATTCAAGCTGCCACGTATTTA
TGTGATCAATTAATTATTTTTAAAAACGGAAAAATAGAAGAACAAATTCCGACAAGCGCATTGCATAAAA
GTGACAATGCTTATACAAGAGAATTAATAGAAAAACAACTATCATTCTAA
>MRSA100_1_276 # 312472 # 313221 # -1 # ID=1_276;partial=00;start_type=ATG;rbs_motif=GGAG/GAGG;rbs_spacer=5-10bp;gc_cont=0.309
ATGTCAAATACAAATAAACATTACATAGAAGAAGAATACGCTACTGAACAATCGCGTTTTTTCAAACGTG
ATATTGGATTTATTTTCCTTTATATATTTTTGGTTAACATCTTGCCAATCATTATCGTCTTTTTAACTTT
TGGGTTAGTAGCTGTATTCACTCAACAAGCCCCATGGGGTTTCTCTTTTCCTATTTCAATGAACATTAGC
TATTTACTCGCAGTTATTATTTCACTAGCTATTTTTCGTCGGATGCATGAAGATGCATTTGTTCCGATGA
TACGTACGCAAATCATTGCCAGCACCAAATATAAATGGCATATTCTTATATCATTTACACTAAGTGTCGT
ACTCTTTTTACTTTTAAATTATTTCGATATTTTCGCACTAAATGTAGATGCCTTTACTGTCTTTGACATT
TACCCGCTCATTAGAGATTATGATTCCATCAGTTTAATAGTAATGTTGTGGTTAACCATTATATTAAATA
CTTTGATTTGCCAACTTATTTTCCGTCATATTTTAATTCAAGAATTAAGCAGATTAATACCTTTAAAGAT
TACAATAGTATTATCCGTTATCCTTGAAACACTGTACTATTATCCATACATTAATACATGGTGGGAATTC
ATTCCAGCATTGATACTAGCTAGTAGTGCGACTTACTTATATTTAAAGTCAAACCGTAATTTTATGGTGA
GCTATTTCTATCAATTAGCAGTTATACTCGTTTTGCATATTTTCATGTAA
>MRSA100_1_277 # 313416 # 314993 # 1 # ID=1_277;partial=00;start_type=ATG;rbs_motif=GGAGG;rbs_spacer=5-10bp;gc_cont=0.358
ATGACGTTTCTTACAGTCATGCAATTTATAGTTAACATTATCGTTGTAGGCTTCCTGCTTACGGTTATTG
TTATCGGGCTTATTTGGTTAATTAAAGATAAAAGACAATCACAACATAGTGTATTAAGGAATTATCCTTT
ACTAGCACGTATTAGATATATTTCAGAAAAAATGGGACCGGAATTACGTCAGTATTTATTTTCTGGGGAT
AATGAAGGGAAACCTTTTTCACGTAATGATTATAAAAATATCGTTTTGGCTGGAAAATATAACTCTCGTA
TGACCAGCTTCGGTACTACTAAAGATTATCAAGACGGCTTTTACATACAGAACACAATGTTTCCGATGCA
ACGTAATGAGATTTCAGTAGATAATACAACATTGTTATCAACATTCATTTATAAAATCGCGAATGAGCGT
TTATTTAGTCGTGAAGAATATCGTGTACCGACAAAGATTGATCCGTATTACTTAAGTGATGACCATGCAA
TAAAATTAGGTGAACATTTAAAACATCCATTTATTTTAAAACGTATCGTAGGACAATCTGGTATGAGTTA
TGGCGCTTTAGGAAAAAATGCCATTACAGCTTTATCTAAAGGTCTAGCTAAAGCGGGCACTTGGATGAAT
ACAGGTGAAGGTGGCTTATCAGAATATCATTTAAAAGGTAATGGGGATATCATTTTCCAAATTGGTCCCG
GTTTATTTGGTGTTCGTGATAAAGAAGGTAATTTTAGTGAAGGTTTATTTAAAGAGGTCGCACAGTTATC
TAACGTACGCGCATTTGAGCTGAAGTTGGCACAAGGTGCTAAGACTCGTGGTGGTCATATGGAAGCTGAA
AAGGTAAACGAAGAAATTGCTAAAATCCGAAATGTTGAACCTTATAAAACAATCAATTCACCTAACCGTT
ACGAATTTATTCATAATGCTGAAGATTTGATTCGTTTCGTCGATCAGTTGCAGCAATTAGGTCAAAAACC
AGTAGGATTCAAAATTGTAGTAAGCAAAGTTTCAGAAATTGAAACACTTGTACGTACGATGGTGGAACTA
GATAAGTATCCAAGCTTTATTACGATTGATGGTGGTGAAGGTGGTACTGGTGCAACATTCCAAGAATTAC
AAGATGGTGTTGGCTTACCGCTATTTACAGCTCTACCTATTGTGTCTGGCATGTTAGAAAAATATGGTAT
TCGAGATAAAGTGAAATTGGCGGCATCTGGTAAGTTAGTGACACCAGATAAAATTGCGATTGCACTAGGT
TTAGGTGCAGATTTTGTAAATATCGCACGTGGCATGATGATTAGTGTCGGTTGTATTATGAGTCAACAAT
GCCATATGAATACATGTCCTGTAGGTGTTGCAACGACAGATGCGAAAAAAGAAAAAGCATTGATTGTTGG
AGAAAAGCAATATCGTGTCACAAACTATGTAACAAGTTTGCATGAAGGCTTATTCAATATTGCAGCAGCT
GTTGGCGTATCCAGTCCTACAGAAATTACTGCTGATCATATTGTATATCGAAAAGTCGATGGTGAGTTAC
AAACGATACATGATTATAAATTGAAATTGATTAGTTGA
>MRSA100_1_278 # 315161 # 315616 # -1 # ID=1_278;partial=00;start_type=TTG;rbs_motif=AGxAGG/AGGxGG;rbs_spacer=5-10bp;gc_cont=0.283
TTGAAAAAATTATGTTCATTAATTGTAGTAGCATTAATTTGTATCATTGCATTATCAGCTTGTGGTAAAG
AACAAACCAAAACATATGAAGGTGATGTTAGTGGTAAACATGTACTAACTTCTATCACATATAAAGATGA
TAAGGTTTTAAAACAGTCTACAATCAACACAATTAAATATGACGATCTAGGTATGGATAAAGACGAAGCC
AAAAAGTTATTCGCCAAATCTGAAAGTATTTTCAAAGACCTTAAAGGCGTAAAATACAAAGTAGACTATA
AAGATAAAAAAGCAATTGAACACTTAGACATAGATTACACAGAAGTTGACATGAAAAAATTAAATAAACG
TCTTGGTGTTTCAACTAAAGAAAATAAAGATATTAGTTTTGAAAAACTTGAAAAGCAATTAAAGCACAGA
GGTTTAAAAGAAAAAGATAAAATGGACGACAAATAG
>MRSA100_1_279 # 315975 # 316232 # 1 # ID=1_279;partial=00;start_type=ATG;rbs_motif=AGGAGG;rbs_spacer=5-10bp;gc_cont=0.283
ATGATTATCACTAGCCCTACAGAAGCGAGAAAAGATTTTTATCAATTACTAAAAAATGTTAATAATAATC
ACGAACCAATTTATATTAGTGGCAATAATGCCGAAAATAATGCTGTGATTATAGGTTTAGAAGATTGGAA
AAGTATACAAGAGACAATATATCTTGAATCTACTGGTACAATGGACAAAGTAAGAGAAAGAGAAAAAGAT
AATAGTGGTACAACAAATATAGATGATATTGATTGGGATAATCTTTAA
>MRSA100_1_280 # 316232 # 316498 # 1 # ID=1_280;partial=00;start_type=ATG;rbs_motif=GGA/GAG/AGG;rbs_spacer=5-10bp;gc_cont=0.285
ATGAGCAATTACACGGTTAAGATTAAAAATTCAGCGAAATCAGATTTAAGGAAAATAAAACATTCTTATT
TAAAGAAGTCATTTTTAGAAATTGTTGAGACTTTAAAAAATGATCCGTATAAAATAACACAATCTTTTGA
AAAATTAGAGCCTAAATATTTAGAGCGATATTCAAGAAGAATTAACCATCAGCACAGGGTCGTCTATACC
GTAGATGATCGAAATAAAGAAGTATTAATACTATCGGCATGGTCACATTATGATTAA
>MRSA100_1_281 # 316853 # 317929 # 1 # ID=1_281;partial=00;start_type=ATG;rbs_motif=AGGAGG;rbs_spacer=5-10bp;gc_cont=0.375
ATGAATCAGTCAGTCAAATTACTTAAACATTTAACAGATGTAAACGGCATTGCTGGTTATGAAATGCAAG
TTAAAGAAGCAATGCGTAACTATATAGAGCCTGTCAGTGATCAAATTATTGAAGATAACTTGGGTGGCAT
TTTTGGAAAGAAAAATGCTGAGAATGGTCAATACTCAATTATGATTTCTGGTCATATGGATGAAGTTGGT
TTTATGGTAACAAAGATTGATAAACATGGTTTTATTTCATTTACGCCAGTTGGTGGATGGTGGAATCAAG
TCATGCTATCTCAAAAAGTAACGATTACAACAGATTCGGGCAAAGAAATTAGAGGTATCATCGGTTCTAA
ACCGCCACATGTCTTAACGCCTGAAGAACGTAAAAAGCCAATGGAAATCAAAAATATGTTTATAGATATT
GGTGTTAGTAGCAAGGAAGAAGCTGAAGAAGCTGGCGTTGAAGTAGGCAATATGGTAACGCCATATAGTG
AATTTGAAGTGCTTGCAAATGATAAATATTTAACTGCGAAAGCATTTGATAATCGCTATGGCTGTGCATT
AGCTGTTGAGGTATTAAAACGTTTAAAAGATGAAAATATTGGAATTAACTTATACAGTGGTGCCACAGTG
CAAGAAGAAGTTGGTTTGCGTGGTGCGAAAGTGGCAGCGAATACAATTAAACCAGATTTGGCGATAGCTG
TCGATGTAGGTATTGCTTATGATACCCCAGGTATGTCAGGTCAAACGAGCGATAGTAAACTAGGCGGTGG
TCCAGTTGTCATTATGATGGATGCTACAAGTATTGCTCACCAAGGTTTGCGTAAGCATATTAAAGATGTA
GCTAAGGAACATAACATCGAAGTACAATGGGATACGACACCAGGTGGAGGTACAGATGCGGGAAGTATTC
ATGTCGCAAATGAAGGTATTCCAACGATGACAATCGGTGTTACGCTGCGATACATGCATTCTAATGTTTC
AGTGCTCAATGTAGATGATTATGAAAATTCTATCCGTCTTGTTACTGAAATTGTCCGTTCATTGAATGAT
GAAAGTTATAAAAATATCATGTGGTAA
>MRSA100_1_282 # 318177 # 318839 # 1 # ID=1_282;partial=00;start_type=ATG;rbs_motif=AGGAG;rbs_spacer=5-10bp;gc_cont=0.344
ATGTTGTTAGAAATTAAAGATTTAGTGTATAAAGCGAGCGATAGAATCATACTAGATCATATCAGTCTAA
AAGTAGATAAAGGCGAGAGTATTGCCATTATAGGTCCATCAGGTAGTGGTAAAAGTACATTTCAAAAGCA
AATATGTAATTTGATTAGTCCAACTAGTGGAGAACTTTATTTTAAAGGTAAACCCTATAATGATTATGAC
CCGGAAGAATTGCGTCAACGAATCAGTTATTTGATGCAGCAAAGTGACTTGTTTGGTGAAACGATTGAAG
ATAACATGATATTCCCATCACTTGCACGTAATGATAAATTTGATAGAAAACGTGCAAAGCAATTAATTAA
AGATGTCGGTTTGGGACATTATCAATTAAGTTCGGAAGTGGAAAATATGTCGGGTGGTGAGCGGCAAAGA
ATTGCTATAGCGCGCCAACTGATGTATACACCGGATATTCTTTTATTAGATGAATCGACCAGTGCATTAG
ACGTTAATAATAAAGAAAAGATAGAAAATATCATTTTTAAGTTAGTGGAACAGGATGTTGCTATCATGTG
GATTACCCATAGTGATGATCAAAGTATGAGACATTTTCAAAAGCGCATAACGATTGTTGATGGCAAAATT
TCTAAGGTTGAGGAGTTGAATCAACATGAGTAA
>MRSA100_1_283 # 318832 # 319608 # 1 # ID=1_283;partial=00;start_type=ATG;rbs_motif=AGGAG;rbs_spacer=5-10bp;gc_cont=0.354
ATGAGTAATACGGCACTTGGATTGACGGCATTGCTTTTAGTCATTCCGATTATCATTTCATATAAAGAAG
GTTTACATATTATTAAAGATTTAATTGTTGCGACACTACGCGCAGTGGTGCAATTAATCATTTTGGGATT
TTTGCTGCATTATATTTTTAAAATAAACGATAAATGGCTGCTTATTTTATGTGTATTGGTCATTATTATT
AATGCATCATGGAATACAATTAGTCGAGCATCACCAGTGATGCATCATGTGTTTTGGATATCATTTCTAG
CTATCTTCATTGGAACAGCATTACCACTTGCAGGTACTGTAGCTACAGGGGCAATTCATTTTACAGCCAA
TGAAGTTATACCTATCGGCGGCATGCTTGCAAATAATGGCTTGATTGCAATTAATTTAGCTTACCAGAAT
TTAGATCGTGCATTCGTACAAGATGGTACTAATATTGAATCTAAATTATCACTTGCAGCTACACCTAAAT
TGGCTTCTAAAGGTGCAATACGTGAAAGTATTCGTTTAGCTATAGTGCCAACAATTGATTCGGTTAAAAC
ATATGGGCTTGTGTCGATTCCTGGTATGATGACAGGCTTAATTATTGGTGGCGTACCACCTTTACAAGCG
ATTAAATTTCAATTGTTAGTCGTGTTTATTCATACAACTGCGACCATTATGTCTGCTTTGATTGCGACAT
ATTTAAGCTATGGTCAATTTTTCAATGCAAGACATCAATTAGTAGCACGAAATACGGATGTTAAGAGTGA
ATCATGA
>MRSA100_1_284 # 320004 # 321191 # 1 # ID=1_284;partial=00;start_type=ATG;rbs_motif=AGGAG;rbs_spacer=5-10bp;gc_cont=0.353
ATGTCAATCATGCGACTATTTACATTCATTTTAAGTATTTTTATCGTAGGAATGGTTGAAATGATGGTTG
CAGGAATTATGAACTTGATGAGTCAGGACTTACATGTATCAGAAGCTGTCGTTGGTCAATTAGTGACAAT
GTACGCTTTAACATTTGCGATATGTGGACCTATTCTGGTTAAATTAACGAACCGTTTTTCATCAAGGCCT
GTATTATTATGGACATTACTTATATTTATCATTGGTAATGGCATTATTGCTGTAGCGCCAAATTTTTCAA
TATTAGTAGTTGGTAGAATTATCTCATCTGCAGCAGCAGCACTAATTATCGTAAAAGTATTAGCTATTAC
AGCGATGTTATCAGCACCTAAAAATCGTGGCAAAATGATTGGACTTGTCTATACAGGGTTTAGTGGGGCC
AATGTTTTTGGTGTACCAATTGGAACGGTTATCGGCGATTTAGTAGGTTGGCGCTATACATTTCTATTCT
TAATTATTGTGAGTATTATTGTTGGCTTCTTGATGATGATCTATTTACCGAAGGATCAGGAAATACAACG
AGGCCCTGTGAATCATGAGGCACCATCTCATGAAAATCATGTTACTTCGAAAATATTAAGACCTGCTGAA
GTAGCAAAATATTTAATTATTACGTTTTTAGTATTGATTGCAAACTCAGTGACATTCGTCTTTATAAATC
CACTTATTTTATCTAATGGTCATGATATGTCATTCGTTTCATTAGCACTTCTAGTAAATGGAATCGCTGG
CGTTATTGGAACATCATTGGGTGGTATATTCTCCGATAAAATTACAAGTAAGCGTTGGTTAATGATTTCT
GTTTCTATTTTTATCGTTATGATGTTACTTATGAATTTAATCTTACCTGGTTCAGGTCTATTGTTAGCAG
GACTATTTATTTGGAATATCATGCAATGGAGTACTAATCCAGCAGTGCAAAGCGGTGTGATTCAACATGT
TGAAGGCGACACAAGCCAAGTAATGAGTTGGAACATGTCTAGTTTAAACGCTGGTATTGGTGTTGGCGGC
ATTATTGGAGGCTTGGTCATGACACATGTTTCTGTTCAAGCTATCACATATACGAGTGCCATCATTGGCG
CATTAGGATTAATCGTTGTTTTCACATTGAAAAATAATCATTATGCTAAAACATTTAAATCATCATAA
>MRSA100_1_285 # 321253 # 322605 # -1 # ID=1_285;partial=00;start_type=ATG;rbs_motif=AGGAGG;rbs_spacer=5-10bp;gc_cont=0.345
ATGAAGATTAATACTACAGGTGGTCAAATTCATGGTATTACACAAGATGGTTTAGATATCTTCTTAGGCA
TTCCTTATGCAGAACCACCAGTTCATGATAATCGCTTTAAACATTCTACGTTAAAAACACAATGGTCAGA
GCCAATTGATGCAACTGAAATACAACCCATCCCACCGCAACCAGACAACAAATTAGAAGATTTTTTCTCC
TCACAATCTACAACTTTTACTGAACATGAAGACTGTTTATATCTAAATATTTGGAAACAACATAATGATC
AGACGAAGAAACCTGTCATCATTTATTTTTATGGTGGTAGTTTTGAAAATGGTCATGGTACAGCCGAACT
CTATCAACCGGCACATTTAGTACAAAATAACGACATTATCGTTATTACATGCAATTATCGTTTAGGCGCA
TTAGGATATTTAGACTGGTCATATTTTAATAAAGATTTTCATTCCAATAATGGACTTTCAGATCAAATCA
ATGTCATAAAATGGGTGCATCAATTTATTGAATCCTTTGGTGGCGACGCTAATAACATTACTTTAATGGG
TCAGTCTGCAGGCAGTATGAGCATTTTGACTTTACTTAAAATACCTGACATTGAGCCATACTTCCATAAA
GTCGTTCTACTAAGTGGCGCACTACGATTAGACACCCTTAAGAGTGCACGCAATAAAGCACAATATTTCC
AAAAAATGATGCGCGATTATTTAGATACAGATGATGTTACATCATTATCGACAGATGATATTCTTATGCT
GATGGCGAAGCTAAAACAATCTCGAGGACCTTCTAAAGGGCTTGATTTAATATATGCGCCTATTAAAACA
GATTATATACAAAATGATTATCCAACAACGAAACCAATTTTTGCATGTTATACAAAAGATGAAGGCGATA
TTTATATTACTAGTGAACAGAAAAAATTATCGCCGCAACGCTTTATCGACATTATGGAATTAAATGATAT
TCCTTTAAAATACGAAGATGTTCAGACTGCGAAGCAACAATCTTTAGCGATTACACATTGTTATTTCAAA
CAGCCGATGAAGCAATTTTTACAACATCTTAATATACAAGATTCAAACGCACAACTATGGCTTGCTGAAT
TTGCATGGCATGATACTTCTAGCGCACACTATCGCAGTGCTTACCATATTCTAGATATGGTATTTTGGTT
CGGAAACTTACAAATATTAGCAGCACATCAATATCCAACAACTGCTCACCTTAAATTTTTAAGTCGACAA
ATGCAAAATGATTTAGCTAATTTTGCTAAAAGCGGTAAAATGCCTTGGCCGATGTATCATAATGAACGTC
GCTATTATCGCACATATCAATAA
>MRSA100_1_288 # 326000 # 327226 # 1 # ID=1_288;partial=00;start_type=ATG;rbs_motif=AGGAG;rbs_spacer=5-10bp;gc_cont=0.355
ATGTTAAGTATTAAGCATTTAACGAAAATTTATTCTGGTAATAAAAAGGCAGTAGATGACATCTCTTTAG
ATATTCAATCTGGGGAATTTATCGCATTTATTGGAACCAGTGGAAGTGGTAAAACAACTGCTTTAAGAAT
GATAAACCGTATGATTGAAGCGACAGAAGGACAAATTGAAATTGATGGTAAAGATGTTCGGAGTATGAAT
CCTGTCGAATTACGTAGAAATATTGGTTATGTTATTCAACAAATTGGGTTAATGCCTCATATGACGATTA
AAGAGAATATTGTATTGGTACCCAAATTGTTGAAATGGACTAAAGAAGAAAAGGATAAACGTGCAAAGGA
ATTAATTAAACTTGTGGATTTACCGGAGTCATTTTTAGAGCGTTATCCAGCAGAACTATCAGGTGGGCAA
CAACAACGTATCGGTGTCGTAAGAGCACTTGCGGCCGAACAAGATATTATTTTAATGGATGAACCTTTTG
GTGCATTGGATCCTATTACGAGAGATACGTTACAAGATTTAGTTAAAACGTTACAACGAAAATTAGGCAA
GACGTTTATCTTTGTAACACATGATATGGATGAAGCGATTAAATTAGCAGACAAAATTTGTATTATGTCA
GAAGGTAAGGTGGTGCAATTTGATACACCAGACAATATTTTAAGACATCCCGCAAATGATTTTGTACGTG
ATTTTATAGGACAAAATAGACTGATTCAAGACCGTCCCAATGACAAGACTGTAGAAGGTGTAATGATTAA
ACCAATCACGATACAGGCAGATGCAACGCTTAATGATGCTGTTCATATTATGAGACAAAAGCGTGTTGAT
ACTATTTTTGTAGTAGATAGTAATAACCATTTACTAGGTTTCTTAGACATTGAAGATATAAATCAGGGTA
TACGTGGACACAAAAGTTTACGAGACACCATGCAACAACATATTTATACCGTTCAAATTGATTCTAAATT
ACAAGATTCTGTACGTACGATTTTAAAAAGAAACGTTAGGAATGTACCTGTCGTAGATGATAAGCAACGT
TTAGTAGGACTGATTACGCGTGCCAATGTTGTTGACATTGTATATGACACGATTTGGGGCGATAGTGAGG
ATGCAGTGCAAACAGAACATGTGGGGGAAGACACTGTGTCCTCAAAAATGCATGAGCAACACACTACTAA
TGTCAAAGTACGTGACATAGGAGATGATAAATCATGA
>MRSA100_1_289 # 327223 # 327858 # 1 # ID=1_289;partial=00;start_type=ATG;rbs_motif=AGGAG;rbs_spacer=5-10bp;gc_cont=0.358
ATGATTGAGTTCCTACATGAACATGGTGGACAGTTGATGTCGAAAACACTGGAACATTTTTATATTTCTA
TAGTGGCATTATTACTTGCCATCATTGTTGCAGTACCTATAGGCATTTTATTATCAAAAACAAAGCGAAC
TGCCAATATTGTATTAACTGTGGCAGGTGTCTTACAAACTATTCCAACACTAGCTGTACTTGCTATTATG
ATACCGATTTTTGGTGTTGGTAAAACGCCTGCAATTGTAGCGCTATTTATTTATGTATTATTACCTATTT
TAAATAACACGGTACTCGGTGTTCAAAATATTGATAGCAACATTAAAGAAGCTGGAAAAAGTATGGGAAT
GACACAATTTCAATTGATGAAGGATGTTGAATTGCCGTTAGCATTGCCGCTTATCATTGGTGGCATTCGT
TTGTCATCTGTGTATGTAATTAGTTGGGCTACACTTGCAAGTTATGTAGGTGCGGGTGGATTAGGTGATT
TCATTTTCAATGGTTTAAATTTATATGATCCACTGATGATTGTAACTGCAACGGTACTCGTTACTGCACT
AGCATTAGGTGTTGATGCCTTATTAGCTTTAGTTGAAAAATGGGTAGTTCCCAAAGGCTTAAAAGTATCT
GGATAA
>MRSA100_1_290 # 327875 # 328816 # 1 # ID=1_290;partial=00;start_type=ATG;rbs_motif=AGGAGG;rbs_spacer=5-10bp;gc_cont=0.355
ATGAAGAAAATTAAATATATACTTGTCGTGTTTGTCTTATCGCTTACCGTATTATCTGGATGTAGTTTGC
CCGGACTAGGTAGTAAGAGCACGAAAAATGATGTCAAAATTACAGCATTATCAACAAGCGAATCGCAAAT
TATTTCACATATGTTACGGTTGTTAATAGAGCATGATACACATGGTAAGATAAAGCCAACATTAGTAAAT
AATTTAGGGTCAAGTACGATTCAACATAATGCCTTAATTAATGGGGATGCTAATATATCAGGTGTTAGAT
ATAATGGCACAGATTTAACGGGAGCTTTGAAGGAAGCACCAATTAAAGATCCTAAGAAAGCAATGATAGC
CACACAACAAGGATTTAAAAAGAAATTTGATCAAACGTTTTTTGATTCGTATGGTTTTGCGAATACGTAT
GCATTCATGGTAACGAAGGAAACTGCTAAAAAATATCATTTAGAGACAGTTTCAGATTTAGCAAAGCATA
GTAAAGATTTACGTTTAGGTATGGATAGTTCATGGATGAATCGTAAAGGCGATGGCTATGAAGGATTTAA
AAAAGAGTATGGTTTTGACTTTGGTACAGTGAGACCAATGCAAATAGGTCTAGTCTACGACGCATTAAAC
ACAGAGAAGTTAGACGTTGCATTAGGTTATTCTACAGATGGTCGAATTGCCGCGTATGATTTGAAAGTAC
TTAAAGATGATAAACAATTTTTCCCGCCTTATGCTGCGAGTGCTGTTGCAACAAATGAATTATTACGGCA
ACACCCAGAACTTAAAACGACGATTAATAAGTTGACAGGAAAGATTTCGACTTCAGAGATGCAACGCTTG
AATTATGAAGCGGATGGTAAAGGTAAAGAACCTGCTGTCGTCGCAGAAGAATTTTTGAAAAAACACCACT
ATTTTGATAAACAGAAAGGTGGTCATAAGTAA
>MRSA100_1_291 # 328816 # 329511 # 1 # ID=1_291;partial=00;start_type=ATG;rbs_motif=AGxAGG/AGGxGG;rbs_spacer=5-10bp;gc_cont=0.355
ATGGAAGGTAATTTATTACAGCAATTATTCAATTATTATGTTACGAACTTTGGTTATCTATGGGATTTAT
TTTTCAAACACTTATTAATGTCTGTCTATGGTGTGCTGTTTGCAGCTTTAATTGGTATTCCATTGGGAAT
CTTGCTTGCAAGATACACAAAACTTTCTGGATTTGTAATTACAATTGCAAATATAATTCAAACAGTTCCA
GTCATTGCAATGTTAGCTATTTTAATGTTAGTCATGGGCTTAGGTTCAGAAACAGTAGTTTTAACAGTGT
TTTTATATGCGTTACTTCCAATTATAAAAAACACTTATACTGGTATAGCTAGTGTTGATGCGAATATTAA
GGATGCTGGCAAAGGTATGGGAATGACACGCAATCAAGTGCTACGAATGATTGAATTACCGTTATCTGTT
TCGGTTATTATCGGTGGCATTCGTATTGCCTTGGTTGTTGCGATAGGTGTTGTTGCCGTTGGATCATTTA
TAGGAGCACCTACGCTTGGTGACATTGTGATTCGTGGTACAAATGCGACGGATGGCACAACGTTTATTTT
AGCAGGTGCGATTCCGATTGCTATCATTGCAATCGTCATTGATGTACTATTAAGATTTTTAGAAAAACGA
TTAGACCCAACAACACGACATCGTAAAAATCAATCTAATCATCGGCCGCAAAGTATTAATATGTAA
>MRSA100_1_292 # 329805 # 331205 # 1 # ID=1_292;partial=00;start_type=ATG;rbs_motif=AGGAGG;rbs_spacer=11-12bp;gc_cont=0.344
ATGGACACATCAAAACAATTTAGAGGTGACAACCGATTGCTTTTGGGTATCGTTTTAGGGGTTATTACCT
TTTGGCTATTCGCGCAGTCACTTGTTAATCTTGTTGTCCCATTACAATCAACATATAGTAGTGACGTTGG
AACGATAAATATCGCTGTTAGCTTATCTGCCTTATTTGCTGGTTTGTTTATCGTAGGTGCTGGTGATGTT
GCTGATAAATTTGGTCGCGTCAAAATTACTTATGTAGGATTGATATTAAATGTTGTAGGTTCATTACTCA
TCATCATTACACCTTTGCCAGCATTTTTAATTATAGGTAGAATAATTCAAGGTTTGTCTGCAGCATGTAT
TATGCCATCCACACTTGCTATTATTAACGAATATTATATTGGTACAAGAAGACAACGTGCCTTAAGCTAT
TGGTCTATTGGTTCTTGGGGTGGTAGTGGTATTTGTACGTTGTTTGGTGGCTTAATGGCTACATATATAG
GTTGGCGTTCAATATTTGTTGTTTCAATTCTATTAACATTATTAGCAATGTACTTAATCAAACATGCACC
TGAGACTAAAGCAGAACCAATCAAAGGTATGAAAGCAGAAGCTAAAAAGTTTGACGTTATTGGTTTAGTC
ATTTTAGTAGTGACGATGTTAAGTTTAAATGTAATCATCACACAGACGTCTCATTTTGGTTTAGTTTCAC
CGTTAATTCTAGGTTTAATTGTTGTGTTTATCTGTTCATTAGTTGGTTTTGTATATTACGAAAATAAAAT
AAAGCATCCACTTGTTGATTTTTCAATTTTTAAAAATAGAGGATACAGTGGTGCAACTATTTCAAACTTC
TTATTAAATGGTGTAGCAGGTGGTGCACTTATCGTTATTAACACGTATTATCAACAACAATTAGGATTTA
ATTCTTCGCAAACGGGTTATATTTCATTAACGTATTTAATAGCAGTGTTGTCAATGATTCGTGTAGGTGA
AAAGATTTTATCTCAACATGGTCCGAAGCGCCCACTATTACTAGGAAGTGGCTTTACAGTGATTGGGTTA
ATCTTATTGTCGTTAACATTTTTACCAGAAGTGTGGTATATCATATCTAGTATAGTTGGATATTTATTGT
TTGGTACTGGTTTAGGATTATATGCTACACCATCAACTGATACAGCAGTTGCTAGTGCGCCAGATGATAA
GTCGGGTGTTGCTTCAGGCGTATATAAAATGGCGTCATCATTAGGAAATGCATTTGGAGTAGCAGTATCT
GGTACAGTTTATACTGTGTTAGCAGCTAATTTAAATTTGAACTTAGGTGGTTTCACAGGTATGATGTTTA
ATGCCTTGCTAGCAATTGTTGCATTTTTAGTCATTTTACTATTAGTTCCTAAAAATCAAACGAATTTGTA
A
>MRSA100_1_293 # 331431 # 332366 # 1 # ID=1_293;partial=00;start_type=ATG;rbs_motif=GGAG/GAGG;rbs_spacer=5-10bp;gc_cont=0.356
ATGAAAATTGCAATTGCTGGATCGGGTGCATTAGGTAGTGGCTTTGGTGCCAAACTATTTCAAGCAGGAT
ATGATGTCACACTTATTGACGGATATACATCTCATGTTGAAGCGGTTAAGCAACATGGATTAAATATAAC
GATTAATGGAGAGGCATTCGAGTTAAACATTCCGATGTATCATTTTAATGATCAACGGGACGAAAGCATT
TACGATGTTGTCTTTCTATTTCCAAAGTCTATGCAATTAAAAGAAGTGATGGAAGATATGAAGCCACATA
TTGATAATGAAACGATCGTCGTATGTACGATGAATGGTCTGAAGCATGAAGAAGTCATTGCGCAGTATGT
TGCTCAATCACAAATTGTCAGAGGTGTTACGACTTGGACGGCAGGTCTTGAAAGCCCTGGACACAGTCAT
TTACTTGGTAGTGGACCAGTTGAAATAGGTGAACTAGTGGATGAAGGTAAAGAAAATGTTATAAAAGTTG
CTGATTTACTTAACGAAGCGGAATTGAATGGTGTCATTAGTAAAGATTTATACCAATCGATTTGGAAAAA
GATTTGTGTTAATGGTACGGCAAATGCATTAAGCACAGTGTTGGAGTGTAATATGGCATCACTGAATGAA
AGTAGTTATGCGAAGTGTTTGATTTATAAATTAACGCAAGAAATAGTGCATGTAGCGACGATTGATAATG
TTCATTTAAATGTTGATGAAGTATTTGAATATTTAGTTGATTTAAATGAAAAAGTTGGTGCGCATTATCC
ATCCATGTATCAAGATTTAATTGTTAATAATAGAAAAACTGAAATTGATTATATTAATGGCGCAGTTGCA
ACATTGGGTAAACAACGTCATATTGAAGCGCCAGTCAATCGCTTTATTACTGATTTAATTCATACTAAAG
AAAGTCAGCGACACGCACAGGATTAA
>MRSA100_1_296 # 335359 # 337188 # 1 # ID=1_296;partial=00;start_type=ATG;rbs_motif=AGGA;rbs_spacer=5-10bp;gc_cont=0.340
ATGTTCAATCAATTTAAAAGACTTATTATAGGGCAACCTAAAAAAAACAGAGAACTAAAAGACGAAAAGA
TATCGAAGTTTAAAGGGTTAGCGATTCTTTCGTCGGATGCATTATCTTCAGTGGCTTACGGTCCCGAACA
AATACTGATTACATTATCAGTAGTGGGTGCAGTTGCAACTTGGTATACTTTACCGATTGCAGGTGCTGTT
CTGATCTTATTAGCTGCTTTAATTATGTCTTATAGGCAAATTATTTATGCATATCCTAAAGGTGGCGGCG
CGTATATGGTGTCCAAGACCAATTTAGGAGAAAAATGGGGATTGCTTGCAGGAGGCTCATTATTAGTCGA
TTACATACTGACTGTCGCTGTTAGTATATCATCTGGTGCTGATGCATTTGTTGCTGCATTCCCAAGTTTA
TATGGGCATAAAGTACTGATTGCATGTTTACTTGTACTTTTTATTTTAATATTAAATTTACGTGGTTTAA
CTGAATCTGCCACCGTATTATCCTATCCAGTATATCTTTTCATTATAGGGTTAGTGATATTAATATTTAT
AGGTACTTTCCGTGTGGCGACAGGAGATATTCAACCACATATGCATGCATCAGTAGGAACTGCGGTTCCT
GGAGTAACATTATTCTTGCTATTAAAAGCTTTTTCATCAGGGGCTTCATCATTAACAGGTGTTGAAGCTA
TTTCAAATGCGGTAACCAATTTTAGAGAACCAAGTGCTAATAATGCTGTAAAAACGTTAATTGCTATGGG
TTCAATTTTAGCGTTTTTATTAGTTGGTATCGTTGGTTTAGCATATGTTTATGGAATTATGCCACAAACG
GAAACGACAGTTTTATCACAATTAGCTATGCAAATATTTGGTGATAATGCTGCCTTCTATTTTGTACAGG
CAACGACCGTGATGATTTTGGTATTAGCAGCCAACACTGGATTTACAGCTTTTCCGATGTTAGCGGCTTC
AATGTCTAAAGATAAATATATGCCTAGAATGTTTACTGTTAGAGGTGATCGCTTAGGCTACTCTAACTCA
ATTATTATTTTAGGTGTATTAGCCATTATTTTAATTATTGTATTTGATGGTATGACTGAAGATTTAATTC
CATTGTATGCTGTTGGTGTATTTATTCCATTTACACTAGCACAATTCGGTATGGTTATTAAATGGATTCA
TGAACGTCCTAAGAATTGGTTAAGTAAGTTGTCTGTGAACTTACTAGGTGGTATCGTGACATTTATTGTT
TTTATGATTTTACTCATAACTAAATTTAGCCAAGTATGGCCGATACTTATTTTCTTGCCGTTCGTGGTGA
TTTTCTTCTTGAAAATTAACAAACATTATCGAGATATCGCAGAACAATTACGTTCTGACATTGATGTTCT
TAATGTGGACGTGGTAGATCGTAATTTAGCAATTGTGCCGATAACAAGTATTACAACAGCAGTTGATAAG
TCTATTTATTACGCACAAATGCTTGCGAATAATGATGTCATAGCAGTACATGTATCATTTGGAGATGAAG
ATGAAAAAGCATTCCAAGAGAAATGGAAACGTCATTTCCCAGATGTAAGATTAGTTATTTTACATTCGGA
ATATCGCAGTATTATACGACCAATTTCACGTTTTATCGATAAGATTAATCGTAAAGCAAACGATCAAAAC
TATATGATTACAGTAGTGATACCAGAATTTATTACTAAGAAACGTTGGCATAATTTATTACACAATCAAA
CTAGTTTGCGTATGAAATTGTATTTAATTTATCAAAAGAATGTTAACGTATGTACAATTCCATTTAAACT
TAAAAAATAG
>MRSA100_1_297 # 337329 # 339407 # -1 # ID=1_297;partial=00;start_type=ATG;rbs_motif=AGGAG;rbs_spacer=5-10bp;gc_cont=0.324
ATGGCACTATTAGAAGCATTTTTAATTTTTATTTTTGCTGTGATTATTAGTTCGGTTATCAATAATCGAT
TCCCACAAATTCCTACTGCCTTTATTCAAATTGCATTAGGTGTCGTTATTTTCATTATTCCAATACAAGT
TGATTTCCAATTCAATTCTGAAGTGTTTATGTTTGCCGTTATCGCGCCACTACTTTTTGTAGAAGGTACC
CACGTCTCTCGAACAAAATTATTAGAATATCGTAAACCTATACTATTAATGTCAATGGCACTAGTGTTTG
CAACTGTAGTCGGTGTTGGCTATTTTATACATTGGATTTGGCCTGCCTTACCAATGCCAGCCGCTTTTGC
AATAGCAGCAATTTTATGTCCTACTGATGCAGTAGCAGTATCTGCTATTACACGCGGAAAATTATTACCT
AAAGGTTCTATGACGATTTTAGAAGGTGAATCTTTACTCAATGATGCAGCAGGTATCATTTCATTTAAAA
TTGCTGTTACTGCATTAGTAACTGGTACCTTTTCATTATTCCAAGCTGTTGAACAATTTATCATTTCAAC
AATACTAGGTGTACTTATTGGTGCAATTATTGGATTCGTTGTCGTTAGAATACGTATAGACTTAACCGCT
AATAAAGGTTTAAAAGATAACAATACCTTAACTTTTATTCAATTATTAACTCCTTTTGTCGTATACTTTT
TAGCAGAAGAAGTTCATGCTTCAGGTATCATTGCAGTTGTAATCGCAGGTCTAATCCATGGTTTAGAACG
CGACCGTTTAATTAGAGCACAAACGGAACTACAAATGAATTACCATCAAATTTGGAACACATTTAGTTAT
GCCTTAAATGGTTTTGTATTTGTTGTATTAGGTTTTATGATTCCTACTGTAGTCATAGATATTTTCCAAA
CAGAGCCTGACAACTTTTCATTTTTAATAGTGATCACTATATTAATCGCTATTGCAATTTATGCATGTCG
ATTTGTTTGGGTTTATTTCTGGTACAAAGATTTTTATTTCCCGAAAAATATACAATCTTATCTAGACGAA
GAACATGATTCACATGAAACACCACCTTCTCGTGTGCGTTACGCATTTATTATGACGATGTGTGGTATTC
ACGGTACAATTTCACTTTCAATGGCACTTACATTACCATTTATCATTACAAAAGGACAAGCATTCGAATA
CCGTAATGATTTATTGTTTATTGCATCTTTCATGGTATTAATTAGTTTAATCTTAGCGCAAATTGTTTTA
CCTTTAATTACACCATCTGCCGAAGATACTACTTTTAAAGGTATGACTTATCAATCTGCCAAAATTTTCA
TTGTTCAAAAAGTGATACAGCATTTTAAAAACGAAAGTAAAAAAGACAAAAACGATACAAATTATCGCCC
AGTATTAAACCAATACTATGGAGAATTGTTATTTTTATTAAATTCAGAACCTAATAATCAAAATACAAAA
GAACTCAAACGTTTAGAAGATATTGCAAAAGTAATCGAAACATCTACACTTGAGCGTTTAATTGATAAAG
GTAAGGCAACGTATCAGGATATTAATAATTACCGCAATATTGTCGAATTAACAGAGACACACCGTACTGC
ATCATTTGTTGAAAAATTTGCAAACTTCTTCAAGATGTTATGGCTTAGACTTAAAGCGATGAAGCACTAC
AAAGCCTTAAACAAAGAATCTAAGAAGCAAGAATTTGAAAATTCATTCAAAGATGTTCAAAAAATTATGC
GTATTGTGAATCACAATATTATTTTACGCTTAAAAGAAGAACAAAATAGTACAAATGTACTTGAGGTTAG
CTTAGTCATTAATCATTACTATGATATGAGTCGCTCATTAAAGTGGCGTGCACAACGTCGAAAAGAACGT
CAAGAAAACAGCAATCAAATCATACCGCAAGCTATGTTCCATAACCACAAATTGGAAGCATTGTACTTAC
AACGTCACCTTTTAGATGAATTAATTCGCAAAAATAAAATCAACAATATCGTTGCAGCTCAAATTCGAGA
AAATATCAATTACAACGAAATTGTCTTGTCTTTACAGTCCAAACATTAA
>MRSA100_1_298 # 339545 # 340954 # -1 # ID=1_298;partial=00;start_type=ATG;rbs_motif=AGGAGG;rbs_spacer=5-10bp;gc_cont=0.351
ATGGCAAGAAAATTGCATAGAGAGTTGAATAACAGACACATCCAATTGATAGCAATTGGGGGCGCAATTG
GAACTGGGTTATTCCTAGGATCAGGTCAAACAATATCTTTAACTGGTCCATCACTGTTATTCACATACAT
GATTATTGGGGTTGTACTATTCGCTTTTATGCGCGCATTAGGCGAATTGTTGTTGAGCAATACAAGATTT
AATTCATTTGTTGATATTGCAAATGAATATTTAGGCCCTTTTGGTGGCTTTGTCATTGGCTGGACTTACT
GGTTATGTTGGATTGTATCAAGTATGTCAGACCTAACTGCGATGGGACAATACTTTGCATTTTGGTATCC
ACAAGTCCCAAATTGGATTACCGTGCTATTTATTGTTTTAATCTTGATTAGCTTCAACTTATTAGGTGCC
AGATTATTTGGTGAACTGGAGTTTTGGTTCTCTATTATTAAAGTTGTCACAATTATTGCGATGGTTATCG
TTGGTCTTGTATTAATCTTTTTCTCATTTAAAACACATTATGGACATGCATCATTCACAAACTTAATCAG
TCACGGCGGCATGTTCCCTGGAGGAACATTTGGTTTCCTAATGTCATTCCAAATTGCTGTATATTCATTC
ATTGGTATTGAACTTATAGGTGTAACTGCTGGTGAAACGAAAGATCCTGAAAAAACCTTACCGAAAGCAA
TTAATAATGTACCTATCCGTATTTTATTATTCTATATCGGTGGTCTATTAGTAATTATGTCAGTCATACC
TTGGAATGATATCGATCCAAATAGTAGCCCTTTCGTTAAACTCTTTACATTAATCGGCGTGCCATTTGCA
GCAGGCGTCGTTAACTTTGTCGTGCTAACTGCCGCGGCCTCTGCTACAAATAGTGGTATCTATTCGAATA
GTCGTATCTTATTCGGACTGTCACAACAAGGGTTAGGTCCTAAAGTTTTAAATAAAACGAATAGTCATGG
CGTGCCTTATTTATCAATATTAGTTTCATCAATTGCATTACTTATAGCAGCCTTGTTAAACTACATTTTC
CCTAATGCAATTCAACTATTCATATACGTTACAACGTTATCAACTGTGTTGTTTTTAGTTGTTTGGGCAA
TGATTATTGTCGCTTATCTAATGTATTTGAAAAAGCATCCTGAGGCACATAAAAACAGTAAATTTAAGTT
GATTGGTGGTAAGCCTATTGCTTACATTATTCTAGCGTTCTTCTTCTTTGTATTCATTTTATTATTCTTT
AGTGACGAAACAAGAGCAGCTATTTATATTTCACCATTCTGGTTTATATTTTTATTTTTCTTTTATAAAA
AATACAAAACGAATGCTGAAAAGCTCGCGTATGAACAACGACAAAATGACAGCGGTCATTTCAGATATGA
CAATCAATAA
>MRSA100_1_299 # 341240 # 342046 # 1 # ID=1_299;partial=00;start_type=ATG;rbs_motif=AGxAGG/AGGxGG;rbs_spacer=5-10bp;gc_cont=0.340
ATGAAGATAGGGACAATCGCCGATTTACATATTGATCGTCATAATAAAAAAACATCCGAAGATTACTTAG
AGGCATTGGTTGAAATAGTTAAGTATAAGAAATTGGATATATTGTTGATTGCGGGAGATATCTCAAATCA
TTATCAATTGACGCACCAATTTATAAAGCAATTGACAAAACAATTAGATATACCTGTGAAATTTGTTCCT
GGAAACCATGATTTATGGGAAGTTGAAAGTATGACTACGCAAGACATTTGGAATAATTATAAGAGCATGT
CACAGTGCTTGGTAGGAAAACCATTTATAGTAAATGAAGAATGGGCAATAATAGGACATACAGGTTGGTA
TGATTATAGCTTTGCAGCACAACGATTTTCATTAGAACATTTACAAAAAGGAAAACATTATGGTGCGACT
TGGCAAGATAAAGAACGAATATCTTGGGGCATATCAGATCAAAATTTATCTAAAATAGCGGCTGAACAAG
TGAAGAAAGATATATTAGAAGTAGGAAATAGACGAGTGATTTTAGTCACACATGTTGTGACGCACCCTGA
TTTCATTGTTCCTATGCCACATCGTATATTCGATTTTTATAATGCATTTATTGGGACAAGTGATTTCAAT
CCTTTGTATGCGATGTTCGATATACCATATAGTATTATGGGCCATGTTCATTTTCGTAAAAGTGTGATGG
ATGATGGCAGATGTTATCTCTGTCCGTGTCTAGGCTATCCAAGACAATGGCGTTCAGAAGATATTTACCA
GGAAATAAATGAGACGATACAAATAATAGAAATTTAA
>MRSA100_1_300 # 342109 # 342765 # -1 # ID=1_300;partial=00;start_type=ATG;rbs_motif=GGAG/GAGG;rbs_spacer=5-10bp;gc_cont=0.353
ATGAACCGAAAAATATTACCAGTTAAACCTATCAGTCAGCTATTTCCTATCCCTATGGTCATGGGGTGTG
AAGGTGTTTCCGCAGCCATGATGTTGCAATACAATAACCAACATATCCCTGCTACAGAAATTATGAGACA
TTGGCCGACACATCCGAACAATCCACATAAAGGTTATGTTGGACATCACTTATTCATTAAGCTTGGCAAT
TATCATCAAACGATATTTCCAGAAGCATATGTACCATTTTTACAAAAATACAATCCTAATATCGTAGACG
GCACTGGTAAATCCTTAGAAGATCTTAAAGGTATTATCGATCAAGGTCAACCTGTGTTAATATACCATAC
TAATCTTGGCTCTAAACCATTACTACGTGTTTTCCGCTTTGATAACAAGCCAGCGAAACAAGTTTCAAAT
ATTCACGTAACGTTACTCATTGGGTACGATGATTACTATTACTATTATATCGATCCACTTTGGAGTCATA
TTCGTCGTGGCCTAGTTTTACCTGCCATCATTCCAAATCGCAAACAAATTATTAAAATTCGTAAAGAGAA
AATGGAATACAGCTTTAATTCACCAGGAAGAAAATGCATTTATGTGCAACCACATTCATATACAATTGAA
AATCAACAACAAAATAAACACACGTAA
>MRSA100_1_301 # 342878 # 343351 # 1 # ID=1_301;partial=00;start_type=ATG;rbs_motif=GGAG/GAGG;rbs_spacer=5-10bp;gc_cont=0.363
ATGGAATATCAATTACAACAACTTGCGTCGTTAACGTTAGTAGGTATTAAAGAAACGTATGAAAATGGAC
GACAGGCTCAGCAACATATAGCCGGGTTTTGGCAAAGGTGTTATCAAGAGGGAGTAATTGCGGATTTACA
GTTAAAAAATAATGGTGATTTAGCCGGGATACTTGGCTTATGTATACCCGAATTAGACGGTAAGATGTCA
TATATGATTGCAGTTACCGGAGATAATAGTGCTGATATTGCAAAATATGATGTCATAACATTAGCAAGTT
CAAAGTATATGGTATTTGAAGCACAGGGCGCAGTACCTAAAGCAGTTCAACAAAAAATGGAAGAGGTTCA
TCACTACATACATCAATATCAAGCAAATACGGTAAAATCAGCACCATTTTTTGAGTTGTATCAGGATGGT
GATACTACAAGTGAAAAATATATTACAGAAATTTGGATGCCTGTTAAAGGGTGA
>MRSA100_1_302 # 343474 # 344685 # -1 # ID=1_302;partial=00;start_type=ATG;rbs_motif=AGGAG;rbs_spacer=5-10bp;gc_cont=0.351
ATGCAATCAACGAAAACCAAAACGAAGCATTTTTCATTTTTATTGCTAATTACGTTAGGCGTCATGACCG
CTTTTGGCCCACTAACTATAGATATGTACGTACCATCATTACCTAAAGTGCAAGGTGATTTTGGTTCTAC
TACATCAGAAATTCAATTAACATTATCATTCACAATGATTGGTCTTGCACTAGGCCAATTTATCTTTGGA
CCTTTATCCGATGCTTTTGGTCGCAAACGGATTGCTGTATCCATTTTGATCATTTTCATTTTGGTATCAG
GTTTGTCTATGTTTGTTGATCAATTGCCATTATTCTTAACTTTACGATTTATTCAAGGTTTAACTGGTGG
TGGCGTCATCGTGATTGCCAAAGCCTCTGCTGGTGATAAATTTAGTGGCAACGCACTCGCTAAATTTTTA
GCATCTTTAATGGTAGTAAATGGCATCATCACTATTCTTGCACCATTAGCTGGTGGATTAGCTTTATCCG
TAGCAACATGGCGTTCTATTTTCACAATTTTAACTATTGTGGCACTCATCATTTTAATTGGCGTCGCTTC
TCAATTACCTAAAACATCTAAAGATGAATTAAAGCAGGTGAATTTTAGTAGCGTCATTAAAGACTTTGGA
AGTCTTTTGAAAAAACCAGCATTTATTATTCCAATGCTATTACAAGGTTTAACTTATGTAATGCTTTTTA
GTTATTCATCTGCATCGCCATTTATTACTCAAAAATTGTATAATATGACACCCCAACAATTTAGTATCAT
GTTTGCTGTTAACGGTGTAGGTTTAATCATTGTCAGTCAAGTCGTTGCTTTATTAGTAGAAAAATTACAT
CGCCACATATTATTAATCATTTTAACTATTATACAAGTGGTGGGTGTTGCTTTAATTATCCTGACACTTA
CATTCCATTTACCACTTTGGGTCTTACTCATCGCATTCTTCTTAAATGTGTGTCCTGTGACGTCAATTGG
ACCACTTGGTTTCACAATGGCTATGGAAGAACGAACAGGTGGCAGTGGTAACGCATCAAGTTTACTTGGC
TTATTCCAATTTATCTTAGGTGGCGCTGTTGCACCATTAGTTGGCTTAAAAGGCGAATTTAATACATCAC
CATATATGATTATTATCTTCATTACAGCCATTCTATTAGTCAGTCTACAAATCATTTACTTTAAAATGAT
TAAAAAGCAACATGTCGCATAA
>MRSA100_1_303 # 344867 # 345526 # -1 # ID=1_303;partial=00;start_type=ATG;rbs_motif=GGAG/GAGG;rbs_spacer=5-10bp;gc_cont=0.318
ATGAAAAGAACTGATAAATACCGTGATTCATATCAATACGACAATCAAAACCAAAATCATCGTCGTCAAT
CTGAAGACGCATCGTATAGACAACAATATGCTAAAGGCGATCCTGAAGAACACCCGGAACGATACTATAA
TGGTAGAGATTATCGAAGAGAACAAATTCTTGAAGAAGAAAACGAGAAATCCCGCCGTTCAAAAAAATGG
TTATATATCATTATTGCCATTCTCTTAATTATTGTCGCTATTTTTGTCACACGCGCCTTACTTAACAATG
ATAGCGATAAAGTTAGTAATGACCCTAAAGTCTCTCAAAATTATAAAAAACAAGTTGAAAATCAAGACGG
CCAAATTAACCAGCAAGTAGATAATGCTAAAGAAAATATTAAAAACAACCAAAAAACTGATGACATTATT
AAAAATTTACAAAATCAAATCGACAACTTGAAGCAGCAAGAACAAAACAAAGCTGATTCTAAGCTAACTC
AATTTTATCAAGACCAAATCAACAAATTGACAGAGGCAAATAATGCACTTAAAAACAATGCAAGCCAAGG
TAAAATTGAAAGCATGTTAAATGATATTAATACAAAATTCGACAGTATTAAATCTAAATTAGAAAGCTTA
TTTAAAGATGACAATGGTGGCGCTAATTAA
>MRSA100_1_304 # 345586 # 346728 # -1 # ID=1_304;partial=00;start_type=ATG;rbs_motif=GGAG/GAGG;rbs_spacer=5-10bp;gc_cont=0.386
ATGCAATTACAAAAAATTGTCATCGCTCCTGACTCATTTAAGGAAAGTATGACCGCACAGCAAGTTGGCA
ATATTATAAAACAGGCATTTACTAATGTTTATGGGAATACCCTTCATTATGATATCATTCCGATGGCTGA
TGGTGGTGAAGGTACCACAGATGCTTTAATGCATGCAACAGGTGCCACTAAGTATACAGTCATCGTTAAT
GACCCTTTAATGCGACCTATTGAAGCATGTTATGCACGCGCAGACGAACAACAAATTGCAATTATTGAAA
TGGCGGCAGCGTCAGGTTTGGATTTATTAGAAAAAGAGGAACGTAATCCTTTATACACATCATCATATGG
TACCGGTGAACTAATTAAAGATGCATTAAATCATGGTGCTAAGACCATTATTTTAGGGATTGGTGGCAGT
GCAACAAATGATGGTGGTACAGGTATGCTAAGTGCACTAGGCGTAAAGTTTACTGATGTAAACGGGGACT
TATTACAAATGAATGGTGCTAATCTTGCTCACATTGCACAAATCGATATAACCAATCTAGATTCGCGATT
AAAAGAGGTGACCTTTAAAGTGGCCTGTGATGTTTCAAATCCTTTATTGGGTGAAAATGGTGCTACCTAT
ATTTATGGTCCTCAAAAAGGCGCTGATGCAAAGATGATACCAAAGTTGGATTTCGCAATGTCGCATTATC
ATGATAAGATAAAAATGTGCACAGGAAAGTCCGTTAATCAAATACCAGGTTCTGGTGCAGCTGGCGGTAT
GGGCGCAGCATTATTAGCGTTTTGTGAGACAACTTTAACAAAAGGTATTGATGTCGTCTTTGACATTACA
GATTTTCATCAAAGAATTAAAGATGCAGACCTCGTTATTACTGGAGAAGGACGCATGGATTATCAGACCA
TCTTTGGTAAAACACCCGTAGGCGTTGCGTTAGCTGCAAAACAATATCATATTCCTGTCATCGCGATTTG
TGGCAGTCTAGGCGAAAATTATCAACATGTTTACGATTTCGGTATTGATAGTGCCTATTCTATAATCTCT
TCACCTAGCACTTTAGAAGATGTCCTACAAAATAGCGAACAAAATTTATTAAACACTGCAACTGACATTG
CTCGTATTCTGAAATTACAATAA
>MRSA100_1_305 # 346996 # 347382 # 1 # ID=1_305;partial=00;start_type=ATG;rbs_motif=AGGAG;rbs_spacer=5-10bp;gc_cont=0.292
ATGAAACTAACACAAACGCATGCTGAAATTTTAAAATTTATCATTGTTGGCGGCATTAATACGTTAAATT
ATTATGTTGTCTATTTATTGCTGTTAAAATTATTACACATTGAATATATGATTAGTCATATTACCGGATT
TCTAGTCGCTTTTGTGATTTCGTATTATTTGAATTGTTATTTTGTTTACAGGGTAAAACCTACTTGGAGA
AAATTCATTAGTTTTCCAATTACGCAGATTGTCAACGTAAGCTTACAAACAGTTTTATTATATGTTTTTG
TATCCTGGCTAAATTTGCCAGCGGAAATTGCGCCATTTGCAGGTTTAGTGATTACGATACCCATCACATT
TGTATTATCTAAATGGATTTTAAAAGATAGTAATTAA
>MRSA100_1_306 # 348326 # 350089 # 1 # ID=1_306;partial=00;start_type=ATG;rbs_motif=AGGAG/GGAGG;rbs_spacer=11-12bp;gc_cont=0.314
ATGAACAATCAGACAAATTGGATAAAGATACTCAGCGGATTTGCTTCTGATAGTAAATGGAAAATTATGT
TATCAATTTTGTTGTCTATCATCAGTGTCTTTTCTGGATTAGTTCCATATTGGGCAGTCTTTAAAATTAT
TTTAATGATGATTAACAATGCATATACGATTAATTCGATTATGGTTTATATCTTTATTGCTTTAATCACT
TATATTTCACAAGTGTGTTGTTTTGGAGCGTCAACGATGCTATCACATATTACGGCATATGAAATTTTAT
CTGAAATTCGTAAAAAATTAGCTCAAAAATTAATGCGCCTCCCTTTAGGCGTAGTGGAATCTAAGAAAAT
AGGTGAATTAAAAAATATATTTGTCGATAAGGTTGAAACAATAGAATTACCTTTAGCACATATGATTCCT
GAAGTTATAGGAAACTTACTTTTGTCAGCTGCTATCTTTTTATACATAATGCTCATTGATTGGCGTATGG
CTAGTGCCTTATTAGTAACGATACCAATTTCAATTTTCGCTTTTAAAAAAGTTATGTCTGGATTTAATGA
GACATATGCTGAACAAATGAAATCAAATAATTATATGAATAGCGCGATTGTAGAGTTTATCGAAGGCATT
GAAGTGATTAAAACATTTAATCAATCTCAAAGTTCATATAAAAAATATAAAGATGCAGTAGATAATTATA
AGATTCACACTTTGAATTGGTTTAAAAATACATGGGGGTATATGAATTTAGGAGCTAGTGTATTACCTTC
AACATTTTTAGGGATTTTACCGGTCGGCATGTATTTGATATCTATCAACCAATTAAACTATGCGGAATTT
TTCCTATGCATCGTATTATCTTTAGGTGTAGTAGCACCGATTAAGAATTTTACTAATTATGTAAATCATT
TAAAGTCTATACAATACGCATTAACTGAAGTGAATCAAATATTAAGTCTAGAAGAGTTAGTATTGTCAAC
AAAATTTAAGAAGCCTCAACATTATGAAATTGCTTTTAATAATGTTGGATTTTCATATAACAAAGATAAG
GACGATCTGGTCTTTAAGCATTTATCATTTACAGTACCAGAAAATAATTTCACAGCTATCGTCGGGGCTT
CTGGTAGCGGTAAGTCAACCATTGCCAAGCTTATATCACGATACTGGGATGTGACTTCAGGTGAAATTAC
GATTGGCGGTATAAATATAAAAGATATTGAATCGAAACAACTTAACGATTTAGTTGGTTTTGTTGGACAA
GATAACTTTTTATTAAATCTTACTTTTAAAGAAAATATTAAACTTGGCAATCCAGAAGCTACGGATGAGG
CAGTTGAAAAAGCTGCCAAGTTAGCACAATGTCATGAATTTATTGAAAAGTTGCCAGATGGATATGATAC
GAATGTTGGTACAGTGGGAGATAAATTGTCTGGTGGTGAAAAACAACGAGTCACTATTGCAAGAATGATA
TTAAAAGATGCGCCTATCATTGTATTAGATGAAGCGACTGCTTACGTTGATCCAGACAACGAACAAAAAA
TTCAAGAAGCATTAAATGTGTTGACGCAGGATAAAACATTGATTGTTATTGCACATCGGTTATCTACGAT
TCAACATGCAGATCAAATTATTGTTTTAGGTAAACAACAAATTTTAGAAAAAGGGTCACATCACTTATTG
CTAAAATTAAACGGTAATTATAAGAAAATGTGGGATACGCACATGCATACAAAAGATTGGGGAATCAATA
CTGGACATAATTAA
>MRSA100_1_307 # 350114 # 351847 # 1 # ID=1_307;partial=00;start_type=ATG;rbs_motif=AGGAGG;rbs_spacer=5-10bp;gc_cont=0.298
ATGTTTCAAATTACATTTAAAATTTTAAACTGGATAAGACCATATAAAGCAAGAATGATTTTAGGATTTA
GCATGTCATTTTTAAATGCTATTTTTATTGCGTTACCTATCTTTTTAGCTGCAAAAATATTTAATAATGT
GCTATCTCATAAACCTATTTATATGAAAGATATATTGAATGTTGTAATTATCATGGTTTTATTAGTGATT
GGACGATTTATTACAGCATATTTCAAAAGCAAAAGCCATGAGAGCATCGCTTATGAAATGAGTGCGAAAG
AACGTTTAGATATAGGGGATAAATTGAAAAATGTAAGGTTAGGTTATTTTAATTCGCATCATTCAAATGA
GTTAACAACAATAGTAACAACAGATTTAACATTTCTAGAAAACTTTGCCATGAAAATGGTAGATATTGTT
GTTAATGGATACATATTAATTACAGTACTCATATTGTCTCTACTTGTAGTTTCGTGGCAAGTATCATTAT
TAGCATGCATTGGCGTATTACTATCATTTTTTGCGATTCAATTATTAGAAAGAAAGAGTCGACAAAATGC
GCCAGCGTATCATAATGTACAAAACCAATTAGTGGAAAAGGTATTGGAGGTTATTCGTGGTATTCAAGTA
ATAAAATCATTCGCGAAAGAAAATACGAGTCTTAAAAGTTTTAACCAAGCAGTCAATGAAAGTAAACGTA
TAAATACAAAAATAGAAATGCAATATATCCCATTCAATTTATTGCATTTACTTAGTTTAAAAGTTGTTTC
AATAATGATTGTATTAGTTGCATGCTTATTATATATGAATCATAGTATTGATTTACCTACCCTTATTATG
ATTTCAATTTTTTCATTTGTGATATTTGATAGTGTTGAAAATATTAATAGTGCTGCACACGTACTTGAAA
TGATAGATATGACGATAGATGATATTGAAAAGATAAAAAATGCTCCAGAACTGGATGAGAATGGAAAAAA
TTTGACGATTAAAAATGAAAATATCGCTTTTCAAAACGTGAACTTTTCATATGATGATAAACAAGTGATA
AAGAATGTGAATTTTGAGATACCTACACAAACATCAACAGCAATAATTGGACCTTCAGGAAGTGGGAAAT
CTACATTATGTCACTTACTCTTGCGCTTTTATGATATCGATGATGGAAATATTCGCATCGATGGTGTTGA
TATTAAAGATATGACATTAAGTACGTTAATGTCGAAAATTAGTGCAGTATTTCAAAAGGTGTATTTATTT
AATGATACGATTGAAAATAACATATTGTTTGGCAATCCAGGTGCAACGAAAGAAGAAATTATTCGTGCAG
CGAAGCAAGCATGTTGCCACGACTTCATCATGTCATTACCTGAGGGATATCAAACAATGCTAAATGAAAA
AGGTAGTAATTTATCTGGCGGAGAAAAGCAAAGGATTTCTATTGCTAGGGCGATATTAAAAGATGCACCA
ATAATTATTTTAGATGAAGCAACTGCAAGTATTGACCCTGAAAATGAACAGCTGATTCAAACGGCAATTA
ATGAATTAAGTAAAGGCAAAACAGTAATTACAATTGCACATAAACTTGAAACTATTAAAAATGCAGATCA
GATTATAGTGCTCAATGAAGGTGAAATAATTCAAAAAGGTAGTCATGATGAATTAATTCGAAAACCAGGA
ATGTATCAAGACTTTATAAGAATAAAAAGTAAATCAGCAGGCTGGAAATTATAA
>MRSA100_1_308 # 352300 # 352986 # 1 # ID=1_308;partial=00;start_type=ATG;rbs_motif=AGGA/GGAG/GAGG;rbs_spacer=11-12bp;gc_cont=0.319
ATGAGGATTTTTATTACAAGTACGAATACTGATGTAGGCAAAACCTATGTTACAAAGCATTTATACCATG
CTTTGAAAACACGTGGTCATCGTGTTTGTGTTTTTAAACCATTTCAAACTGAGGAACGCCAAGACGGGAC
ATTTCCAGATTTAGAAGTATTTAAAAATGAATGTGATTTAAGCTATGACATAACGTCACTTTATACTTTT
AAGCAACCTGTATCACCACACCTTGCATTTAAAATGACAGATCAAATTTTTCTAAATAAGCAGCGTGTAT
TAGATAAGGTAAAAGTTTTAGATAAGGAATTTGATTTTATCTTAATTGAGGGTGCTGGGGGAATTGCCGT
ACCAATATATGAAGGTACAGATGATTTCTACATGACTAAAGATCTAATCAATGATTGTGCAGATTGTGTC
ATCAGTGTGTTGCCATCAAAATTAGGTGCTATTAGCGATGCCGTTGTTCACCAAGATTATGTTAATAAGA
ATGTATCGGCGAGTAATTTTTTAATAATGAATCGCTATACAGACAGCTATATTGAAAAAGACAATCAAAT
TACGATTGGAAAATTAACAAATAAAACAGTCTATACATTTGAAGAACATGCCACGTATGAAAATTTCTCA
GAAGCATTTTTAAAACAATTAATAGGAGTTAAAAATGAATTACACACAACAACTTAA
>MRSA100_1_309 # 352964 # 354322 # 1 # ID=1_309;partial=00;start_type=ATG;rbs_motif=AGGAG;rbs_spacer=5-10bp;gc_cont=0.336
ATGAATTACACACAACAACTTAAACAAAAAGACTCAGAATATGTTTGGCATCCATTTACACAAATGGGTG
TATATAGCAAAGAAGAAGCAATCATCATTGAAAAAGGAAAGGGTAGTTACCTTTACGATACGAATGGCAA
TAAATATTTAGATGGTTATGCATCGTTGTGGGTCAATGTGCATGGTCATAATAACAAATACTTGAATAAG
GTAATTAAAAAGCAACTCAATAAAATTGCCCATTCTACGCTGCTAGGATCATCAAATATTCCGTCAATAG
AACTTGCGGAAAAATTAATCGAAATCACGCCAAGTAATCTAAGAAAAGTATTTTATTCTGATACAGGCAG
TGCGTCTGTTGAAATCGCAATAAAGATGGCATATCAGTATTGGAAAAATATTGATAGAGAAAAATATGCC
AAGAAAAACAAGTTTATAACGCTAAATCACGGTTATCATGGGGATACGATTGGTGCGGTAAGTGTTGGTG
GTATCAAGACCTTTCATAAAATATTTAAAGACTTAATATTTGAGAATATTCAAGTAGAAAGCCCATCTTT
CTATCGCAGTAATTACGATACTGAAAATGAAATTATGACAGCTATTTTAACGAATATAGAGCAAATTCTA
ATTGAAAGAAATGATGAAATCGCAGGGTTTATATTGGAACCGTTGATTCAAGGTGCGACAGGCTTGTTTG
TTCATCCTAAAGGCTTTTTGAAAGAAGTCGAGAAATTGTGCAAAAAATACGATGTCTTATTAATTTGTGA
TGAGGTAGCAGTTGGTTTTGGGAGAACTGGAAAGATGTTTGCATGCAATCATGAAGATGTTCAACCGGAT
ATTATGTGTTTAGGTAAGGCGATTACTGGTGGCTACTTACCACTTGCAGCTACATTGACATCTCAAAAAA
TATACAATACATTTTTAAGTGATTCGCATGGTGTTAATACCTTTTTCCATGGTCATACATACACCGGAAA
TCAAATCGTTTGTACGGTTGCATTAGAAAATATAAGACTTTATGAAAAACGTAAGTTATTGTCACATATT
GAAACGACATCATCAACACTTGAGAAACAGTTACATGCGCTGAAGCGTCATCGAAATGTTGGTGATGTAA
GAGGACGAGGCTTAATGTTTGGAGTTGAATTAGTTACAGATAAAGATAGTAAAACGCCGTTAGAAATTGA
AAAAGTTGAACGTATTGTACGTAAATGTAAAGAAAACGGGCTAATGATTAGAAATTTAGAAAATGTCATT
ACGTTTGTGCCAGTGTTAAGTATGTCAAATAAAGAAGTGAAAACGATGGTACGTATTTTTAAAAAGGCAG
TACATAACATTTTAGATAGGAAGTGTTAA
>MRSA100_1_310 # 354324 # 355331 # 1 # ID=1_310;partial=00;start_type=ATG;rbs_motif=AGGA;rbs_spacer=5-10bp;gc_cont=0.334
ATGAATTTGGCTAAACGCATATTACAAGGGGAACAATTAACAAAAGAGACTGTATTGAAAATTTATGAGG
ATACTAATATTGATACCTTAGATTTATTAAATGAGGCGTACATTTTAAGAAAACATTATTTTGGTAAAAA
AGTAAAATTAAACATGATTTTAAATGCTAAAAGTGGTATATGTCCTGAGAATTGTGGGTACTGTGGACAA
TCACGAGATATTAAACAAAAACAGCGATATGCTTTAATTCCAGAGGAACAAATTATCGATGGAGCAAAGG
TGGCACATGATAATCATATTGGAACATATTGTATTGTTATGAGTGGTAGAGGACCGAGCGATAAAGAAGT
TGATCATATTAGTAATACTGTAAGAACGATTAAATCTCAACACCCGCAACTAAAAATCTGTGCATGTTTA
GGATTAACGAATGACGAACAAGCTAAGAAACTTAAGTCAGCTGGTGTAGACAGATATAACCACAATATTA
ATACAAGTGAAAATTACCATGATAACGTCGTGACAACGCATAGTTATAAAGATAGAACAGATACGATAGA
ACTAATGAAAGCGAATAATATATCACCATGTTCTGGCGTGATTTGTGGTATGGGAGAATCTAATCAAGAT
ATTGTTGATATGGCATTTGCTTTAAAAGAAATGGATGCCGACAGTATTCCGATTAATTTTTTGCATCCAA
TCAAAGGCACAAAGTTTGGAAGCATGGATGATTTAACACCAATGAAATGTTTAAGAATCGTAGCATTATT
CCGATTAATCAATCCTACGAAAGAAATTCGTATTGCTGGAGGAAGAGAGGTCAACTTACGTTCGTTACAG
CCATTAGCATTAAAAGCGGCGAATTCAATATTTGTCGGTGATTATCTAATTACTGGTGGGCAACCGAACC
AATTAGACTACGATATGATTAATGATTTGGGCTTTGAAATTGATTATGACACTTGTGAAAATAAGGAAAA
CAAGAATGATGTTTCAAGAGCAAATTGA
>MRSA100_1_311 # 355309 # 356424 # 1 # ID=1_311;partial=00;start_type=ATG;rbs_motif=AGGA;rbs_spacer=5-10bp;gc_cont=0.305
ATGATGTTTCAAGAGCAAATTGATTTATTACAACAGAAAGGGTTATATCGGTCGCTTAAATCGGTAGGGT
ATATAGATAGACAGTATATTGAAGTAGAAAATAAGAGATGTACGAACTATACATCTAATGATTATTTAGG
ATTAGGTCAAATAGCGTTTGATAAGGATGATTTCGAAAGATTTATGCGGAAGTATAGTTATCACTTATCA
AGTTCAAGATTAATTAGTGGAAGTTCGACAGCTTATGAAGAAATTGAAACAATGTTAGCAGGTTGGCTCG
GATATAGTGCATGTACTATCTTAAATAGTGGTTATGATGCTAATTTGGCGTTGTTTAATATTTTCAAAAA
TACAAATTGTGTCGTGTTTTCAGATCAAGAAAATCATGCGAGTATTATTGACGGTATTAAGTTAAGTGGT
TTAGAAAAAGTGATATATAAGCATTTAGATATTGCTGATTTAGAAAAAAGGTTAGAGAAATACCCTAATC
AAAATATACCAAAAATAATCATATCTGATAGTGTATTTTCAACGAATGGCGACGTTGTGGATATTGGTCA
ATTAGTCTCATTAAAGCATAAATATAACGCAACACTGATACTCGATGTTTCACATAGTTTTGGAATAGAG
AATTACTCGAATTATCAAGGTGTAGATATACTCACTTCTAGTTTATCTAAAGCATGTGGTGCATACGGGG
GTGTGATTTTAAGTTCAAATGATGTGAAGGATATGTTAATTAATCACGGTAGACCACTCATCTACTCAAG
TAGTTTGCCAATTTATAATTTGTATTTTATAAAAAGAAACATTGAAAAGTTAATAAATGCTGATGATAGA
CGCACTAAATTAAATAGTTTGAGTAAATATTTTAACCAAAAGTTAAAAGCACTCAATGTTAATTATAATA
GTTCAAACTCGCCGATTAAGTTTATTGAGTTTGATGACATAGAAGCGGCTGAGAACATTCATCAAACATT
ATTAAAGCATCATGTGTTTACAAGTTATTTAAGGTATCCAACTGTGACTAAGCCAATGTTAAGAATATCA
TTGTCGTATTTTCATACTGAACAAGATATAGATAGGTTGTTTGAAATTTTGCATCAAGAAGATTGA
>MRSA100_1_312 # 356435 # 357127 # 1 # ID=1_312;partial=00;start_type=ATG;rbs_motif=GGAG/GAGG;rbs_spacer=5-10bp;gc_cont=0.330
ATGTATAGTATAAAAATGCGTTCTAGCAATCAAGATGTTCATATTAGTGGTGCTGAAACGATTTGTGAGT
TTGACAAAATAGAACAGACGGTACAAAGGTTTTATAATAAAGGTTTTTTTCATGAAAATGGGCAACCGGA
TTTTCTCAATATAAAAATACAAAAAATTATGGAACCGATTCAACAAATAAAAGCATTACAAATTATTGAG
GATGATAAAGCAAATCTCCAACATTTAACACAAGAATGTGGTGTCACTGAACAAGCGCTAAATCAAGGGA
TGACATATATTAAAAATGAAACGGTTTATACAGGAGCTATTATTCTATCTGCTATATCTGGTAAACGTTT
AGATTCATTTGGACAAAGGGGGATTAGGGCAACACATTTTTCGTTTGAAGATATAAATAATAAAGGTGAT
CTTAATGAAAGAGTGACTGATGCCTTAGCAATTGCTAGTTGTATCAATGCGCATCCGTATGTCAAAGGAG
AACTTTGCGTGTCCGATGACTTAACGTATACGACAGGTTATTTTGCCGCTGCTAAAATTGGTTACCATCG
ATTATTTGATATTAAACCAGTTAATACGAGATATGGAGGCAGAATAATATTTGTGGACGATTGTATTGAT
TTAAATCATTACATATCATTTTTAGAAAGCACACCGAAGCAAGTTGTTTATGAAACGGTATAG
>MRSA100_1_313 # 357138 # 357605 # 1 # ID=1_313;partial=00;start_type=ATG;rbs_motif=GGA/GAG/AGG;rbs_spacer=5-10bp;gc_cont=0.297
ATGACATCAAAAGATATTACTCAAATTAGTGTCATTGCTGCGATTTTAACCATTTTGGCAGTTTTGAAAA
TACCGTCCATTATACCAGGATTAGATTTTCAATTATCTGCACCGGCAGCATTATTGATATTAGCTTTCTT
TGGAATTAAAAAGTACTTTTTAGGTGGGCTTTTATCAAGCGTATTATTACTGATATTTGGCGTATTTAAT
CCAATTAATGTGATTATTTCTATTATATTTAGAGTTATAGCTATTGCAGTTGTTTATTTATTGAAAATAA
ATGTACTATCATTAGTTTTATCAAGTGTATTAGGCAGTTTGGTATCTAGGCTACTATTATCTATTATTTT
AAATTTACCTGTGTGGGTAGTGTTGTTAAACGCGATTCCAGGCGTAATATTCACTTTAATTGTAGCTATT
CCTTTATATCTCACATTGAGAAAAAGAATGGCAGTCTTACTAAGATAA
>MRSA100_1_314 # 357657 # 358634 # -1 # ID=1_314;partial=00;start_type=ATG;rbs_motif=AGGA;rbs_spacer=5-10bp;gc_cont=0.320
ATGAAAATGAATAAATTAGTCAAATCATCCGTTGCTACATCTATGGCATTATTATTACTTTCTGGTACTG
CTAATGCTGAAGGTAAAATAACACCAGTCAGCGTAAAAAAAGTCGATGACAAAGTTACTTTATACAAAAC
AACAGCCACAGCAGATTCTGATAAGTTTAAAATTTCACAGATTTTAACATTTAATTTCATCAAAGATAAA
AGTTATGATAAAGATACTTTAGTACTTAAAGCTACTGGGAATATTAACTCAGGCTTTGTGAAACCTAATC
CTAATGACTATGACTTTTCAAAATTATATTGGGGAGCTAAATACAATGTATCTATAAGCTCACAATCTAA
TGATTCAGTAAACGTCGTTGATTATGCACCAAAAAATCAAAATGAAGAGTTTCAAGTTCAAAATACTTTA
GGCTATACATTTGGTGGTGACATTAGTATCTCTAATGGTTTATCTGGTGGACTTAATGGAAATACAGCTT
TTTCTGAAACAATTAATTATAAACAAGAAAGTTACAGAACAACATTAAGTCGCAACACAAATTATAAAAA
TGTTGGCTGGGGAGTTGAAGCACATAAAATTATGAATAATGGTTGGGGACCTTATGGAAGAGATAGCTTC
CACCCAACATATGGTAATGAACTCTTCTTAGCTGGCAGACAAAGCAGTGCATACGCTGGCCAAAACTTCA
TAGCGCAACACCAAATGCCATTATTATCTAGAAGTAACTTCAATCCAGAATTTTTAAGCGTACTATCACA
CAGACAAGATGGCGCTAAAAAATCTAAAATTACAGTAACTTATCAACGTGAAATGGATTTATACCAAATT
CGTTGGAATGGCTTCTACTGGGCAGGCGCAAATTATAAAAACTTTAAAACTAGAACATTTAAATCAACAT
ATGAAATTGATTGGGAAAATCACAAAGTGAAATTGTTAGATACAAAAGAAACTGAAAACAATAAATAG
>MRSA100_1_315 # 358636 # 359583 # -1 # ID=1_315;partial=00;start_type=ATG;rbs_motif=None;rbs_spacer=None;gc_cont=0.332
ATGCTTAAAAATAAAATATTAGCTACAACTTTATCTGTGAGCTTACTTGCCCCTCTTGCCAATCCGTTAT
TAGAAAATGCTAAAGCTGCCAACGATACTGAAGACATCGGTAAAGGAAGCGATATAGAAATTATCAAAAG
GACAGAAGATAAAACAAGTAATAAATGGGGCGTGACTCAAAATATTCAATTTGATTTTGTGAAGGATAAA
AAATATAACAAAGATGCTCTGATATTAAAGATGCAAGGATTCATTAGCTCTAGAACAACATATTACAACT
ATAAAAAAACTAATCATGTTAAAGCTATGCGATGGCCATTCCAATATAATATTGGTTTAAAAACAAATGA
TAAATATGTTTCTTTAATTAATTATTTACCTAAAAATAAAATTGAATCTACAAACGTGAGTCAGACATTA
GGATACAATATCGGTGGTAATTTCCAATCAGCCCCATCACTCGGTGGTAATGGATCATTTAACTATTCTA
AATCGATTAGCTATACACAACAAAATTATGTAAGTGAAGTAGAACAACAAAACTCAAAAAGTGTTTTATG
GGGCGTCAAAGCGAATTCATTCGCCACTGAATCAGGTCAAAAATCAGCATTTGATAGCGATTTATTTGTA
GGCTACAAACCTCATAGTAAAGATCCTAGAGATTATTTCGTTCCAGACAGTGAGTTACCTCCTCTTGTAC
AAAGTGGATTTAACCCTTCATTTATCGCCACAGTATCTCATGAAAAAGGTTCAAGCGATACAAGCGAATT
TGAAATTACTTACGGAAGAAACATGGATGTCACTCATGCCATTAAAAGATCAACGCATTATGGCAACAGT
TATTTAGACGGACATAGAGTCCATAATGCATTCGTAAATAGAAACTATACTGTTAAATACGAGGTCAATT
GGAAGACTCATGAAATCAAGGTGAAAGGACAGAATTGA
>MRSA100_1_316 # 360150 # 361115 # -1 # ID=1_316;partial=00;start_type=ATG;rbs_motif=GGA/GAG/AGG;rbs_spacer=11-12bp;gc_cont=0.320
ATGAACTTAAAATTAAATAGAAAGAAAGTGATTTCTATGATTAAAAATAAAATATTAACAGCAACTTTAG
CAGTTGGTTTAATAGCCCCTTTAGCCAATCCATTTATAGAAATTTCTAAAGCAGAAAATAAGATAGAAGA
TATCGGTCAAGGTGCAGAAATCATCAAAAGAACACAAGACATTACTAGCAAACGATTAGCTATAACTCAA
AACATTCAATTTGATTTTGTAAAAGATAAAAAATATAACAAAGATGCCCTAGTTGTTAAGATGCAAGGCT
TCATCAGCTCTAGAACAACATATTCAGACTTAAAAAAATATCCATATATTAAAAGAATGATATGGCCATT
TCAATATAATATCAGTTTGAAAACGAAAGACTCTAATGTTGATTTAATCAATTATCTTCCTAAAAATAAA
ATTGATTCAGCAGATGTTAGTCAGAAATTAGGCTATAATATCGGCGGAAACTTCCAATCAGCGCCATCAA
TCGGAGGCAGTGGCTCATTCAACTACTCTAAAACAATTAGTTATAATCAAAAAAACTATGTTACTGAAGT
AGAAAGTCAGAACTCTAAAGGTGTTAAATGGGGAGTGAAAGCAAATTCATTTGTTACACCGAATGGTCAA
GTATCTGCATATGATCAATACTTATTTGCACAAGACCCAACTGGTCCAGCAGCAAGAGACTATTTCGTCC
CAGATAATCAATTACCTCCTTTAATTCAAAGTGGCTTTAATCCATCATTTATTACAACATTGTCACACGA
AAGAGGTAAAGGTGATAAAAGCGAGTTTGAAATCACTTACGGCAGAAACATGGATGCTACATATGCTTAC
GTGACAAGACATCGTTTAGCCGTTGATAGAAAACATGATGCTTTTAAAAACCGAAACGTTACAGTTAAAT
ATGAAGTGAACTGGAAAACACATGAAGTAAAAATTAAAAGCATCACACCTAAGTAA
>MRSA100_1_318 # 363790 # 364656 # 1 # ID=1_318;partial=00;start_type=ATG;rbs_motif=AGxAGG/AGGxGG;rbs_spacer=5-10bp;gc_cont=0.334
ATGTCTCATAATGAAAATCTTAAATTGGCGCAACGCGGTGCTTATTTGAGTTTAATTGTATATATAATCT
TATCTATTGTTAAGTATGTCACGGGTTTTGTCTTTAACTCTGCAGCTGTAAGAGCCGACGCATTAAACAA
TATGACAGATATTATCGTTTCTTTAGCTGTTATTATTGGATTGAAAATTTCAATTAAACCTGCCGATCGA
AATCATCCTTATGGCCATTTGAAGTCTGAAAATATTTCTTCATTATTGGTGTCATTTGTCATTATGTTTG
TAGGTATCCAAGTAGTTATTCAAAATGCACCTCGTTTGTTCAAAGAAGATGACGTTGTACCTAACGCAAT
AACAATTATCGTCAGCTTAATCAGTGGTCTTGTAATGTTGATTGTATTTGCAGTCAATCAAAGACTAGCG
AAAAGAACGAAAAGTAGTTCTTTAAATTCGGCTGCCAAAGATAATTTATCAGATAGTTTAGTCAGCATTG
GAACAGCGATAGGATTAATTTTTACGCAAATCGGTTTCCCAATTGTCGATATTATTTTAGCAACATTACT
AGGCTTACTAATCGTTTATACTGGTTTTGGTATTTTTAAAGAAGCAATTTTTATGTTGAGTGATGGTTTC
AATGAAACTGAATTAGAAGCGTATCGCAATGATATTTTAGAAGTTGATGAAGTACAAGAAGTTAAAAGTA
TTAAAGGGCGTTACCATGGAAGTAGTGTGTTTATTGATGTCACAATTGTTGTAGATGCTAACCTTTCCTT
AGTAGAAGCGCATCAAATTTGTGACAATGTCGAACATCATTTGCACAAAAAAGGTATTTCCTCAGTATAC
GTTCACCCAGAACCAGACCATCTATAA
>MRSA100_1_319 # 364983 # 365669 # 1 # ID=1_319;partial=00;start_type=ATG;rbs_motif=GGAG/GAGG;rbs_spacer=5-10bp;gc_cont=0.335
ATGCCAAAATTAATTTTATGTCGTCATGGACAAAGCGAGTGGAATGCTAAAAACTTATTTACTGGATGGG
AAGATGTTAATTTATCTGAACAAGGTATTAATGAAGCGACTAGAGCAGGTGAAAAAGTAAGAGAAAATAA
CATTGCCATCGATGTAGCTTTTACATCGTTATTAACACGTGCTTTAGATACAACGCATTATATTTTAACT
GAATCTAAACAACAATGGATTCCTGTATATAAAAGCTGGCGTTTAAATGAACGCCACTATGGTGGATTGC
AAGGCTTAAATAAAGATGATGCTAGAAAAGAATTTGGAGAAGAACAAGTACATATTTGGCGTCGTTCTTA
TGATGTGAAACCACCTGCTGAAACCGAAGAACAACGTGAAGCTTACTTAGCTGATCGTCGATATAATCAT
TTAGATAAACGTATGATGCCTTATTCTGAAAGTCTGAAAGATACTTTAGTTCGAGTGATACCATTTTGGA
CAGATCATATTTCACAATATTTGCTAGATGGTCAAACGGTATTAGTTTCTGCACACGGAAATTCAATTCG
CGCATTAATTAAATATCTTGAAGATGTGTCAGATGAAGATATCATTAATTATGAAATTAAAACAGGTGCA
CCGCTTGTTTATGAATTAACGGATGATTTAGAAGTTATAGATAAATACTACTTATAA
>MRSA100_1_320 # 365823 # 365927 # -1 # ID=1_320;partial=00;start_type=ATG;rbs_motif=AGGAGG;rbs_spacer=5-10bp;gc_cont=0.314
ATGAAATTAGATTTACAGACTGCTCGTCGAAATTTAAATAGCCCTAACATTAAAACAAGAAAGCGTGCTT
TAAAGATTATTAAGCAACACAAAAGAGCGAAATAA
>MRSA100_1_321 # 366101 # 367540 # 1 # ID=1_321;partial=00;start_type=ATG;rbs_motif=AGxAGG/AGGxGG;rbs_spacer=5-10bp;gc_cont=0.341
ATGTCGAAGAAACAAAAATTAACGATGATTATTACTATGCTGATGGGTGGATTTTTTGGATTATTAAATG
AAACACTATTAGTGACGGCTTTACCAAGTATTATGAAAGATTTTGAAATTTCATATACACAAGTTCAATG
GCTGACAACAGCTTTTTTATTGACTAATGGGATTGTTATTCCTTTGTCCGCGCTTGTTATACAACGTTAT
ACAACAAGACAAGTGTTTTTAGTGGGTATTTCTATCTTTTTCTTAGGTACATTACTCGGCGGCTTGAGTC
CGCACTTTGCAACATTATTAGTTGCTAGAATTATTCAGGCGTTAGGCGCAGGTATTATGATGCCATTGAT
GATGACAACGATTTTGGATGTTTTCCAACCGCATGAACGCGGTAAATATATGGGGATATTTGGTTTGGTA
ATTGGTTTAGCACCAGCTATTGGACCTACTCTTTCAGGTTACCTTGTTGAATATTTAAACTGGAGATCGC
TTTTCCATGTTGTCGCTCCAATTGCAGCTGTTACATTTTTAATTGGATTTAAAACGATAAAAAATGTTGG
AACTACAATTAAAGTACCTATTGATTTTATTTCTGTCATTTTTTCTGTACTAGGTTTCGGCGGGTTATTG
TATGGAACGAGTTCAATTTCAGAAAAAGGTTTTGATAATCCTATCGTATTAGTATCTATGATTGGAGGCG
TTGTTTTAGTCGCATTATTTGTATTACGTCAATATCGGCTATCAACACCATTATTAAATTTTGCTGTATT
TAAAAATAAACAATTTACAGTTGGTATCATTATTATGGGTGTCACAATGGTATCGATGATTGGTTCGGAA
ACGATTTTACCTATCTTTGTGCAAAATTTATTGCATCGTTCAGCTTTAGATTCTGGATTAACTTTATTAC
CAGGAGCAATTGTTATGGCATTTATGTCGATGACTTCGGGTGCTTTATATGAAAAGTTTGGTCCTAGAAA
GCTTGCTTTAGTAGGTATGGCGATTGTTGTTATTACTACGGCTTATTTTGTTGTAATGGATGAACAAACA
TCAACAATCATGTTGGCAACAGTTTATGCGATTCGAATGGTTGGTATCGCGTTAGGATTAATTCCAGTAA
TGACCCATACGATGAATCAATTAAAGCCAGAAATGAATGCACACGGTTCATCTATGACAAACACAGTACA
ACAAATTGCTGGTTCTATCGGAACAGCTGCATTAATTACTATTTTATCTCATGCAAGCAAAAACTTTTCT
CCAACTATGTCAGACTATAATGGCATGAACAAAATTGATATGATGAATCAAATTAAAGTTGATACGATGT
TGCATGGTTATCACGCTGGATTTTTATTTGCATTATTGATTACAGTTGTTAGTTTCTTTTGTTCATTTAT
GTTACAAGGGAAGAAAAAAGAAGTTGATTCTCGTCAATAA
>MRSA100_1_322 # 367661 # 368440 # 1 # ID=1_322;partial=00;start_type=ATG;rbs_motif=AGGAG;rbs_spacer=5-10bp;gc_cont=0.315
ATGAAAAGACTTTTATTTGTGATGATAGCTTTCGTTTTCATATTGGCTGCATGTGGAAACAATTCGTCGA
AAGACAAGGAAGCTAATAAAGATAGCAAGACAATTAATGTTGGTACTGAGGGGACTTATGCACCATTTAG
TTTCCATGATAAAGATGGTAAATTAACTGGTTACGATATTGATGTTATTAAAGCAGTGGCTAAAGAAGAA
GGTTTAAAACTTAAATTTAATGAAACTTCTTGGGATTCTATGTTTGCAGGTTTAGACGCAGGGCGTTTTG
ATGTAATCGCGAACCAAGTAGGTATTAATCCTGATAGAGAAAAGAAATATAAATTTTCTAAGCCTTACAC
ATTCTCAAGTGCTGTTTTAGTTATTCGTGAAAATGAAAAAGATATTAAAGATTTTGATGATGTTAAAGGT
AAGAAGTTAGCACAAACATTCACATCTAATTATGGTAAATTAGCTAAGGATAAAGGTGCTGATATTACAA
AAGTTGATGGCTTTAACCAATCAATGGATTTATTATTGTCTAAGCGTGTTGATGGTACATTTAATGATAG
TCTGTCATACTTGGATTATAAAAAACAAAAACCTAATGCTAAGATCAAAGCAATCAAAGGTAATGCTGAA
CAAAGTAGATCTGCATTTGCATTTTCTAAAAAAGCAGATGATGAAACAGTTCAAAAATTCAATGATGGCT
TGAAAAAAATCGAGGAAAACGGTGAATTAGCTAAAATAGGTAAGAAATGGTTTGGTCAAGATGTTTCTAA
ATCTAAATAG
>MRSA100_1_323 # 368412 # 369140 # 1 # ID=1_323;partial=00;start_type=TTG;rbs_motif=GGA/GAG/AGG;rbs_spacer=11-12bp;gc_cont=0.337
TTGGTCAAGATGTTTCTAAATCTAAATAGCGAACAACAACATGCGCTAGATGCTGCAAAACAAGCTTTCG
GACCTATGCTAGAAGGTTTGGTCAAATATTCAATTCCTATTACATTAGTTACATTTGTTTTAGGATTGAT
TATTGCATTATTTACAGCATTAATGCGAATTTCAACGAGTAAAATTTTAAGAAGTATTTCACGTGTCTAT
GTATCTATTATTCGAGGAACACCAATGATAGTACAACTATTTATCATATTTTATGGTATTCCAGAATTAG
GTAGATTATTAACAAATGACGCTGACAACCAATGGACATTGGCACCTGTAGTGGCTGCTATTATTGGTTT
ATCATTAAATGTAGGTGCGTATGCTTCGGAAATTATTCGTGGCGGTATTATTTCTATACCGAAAGGACAA
ACAGAAGCTGCATATTCCATCGGTATGACGTATGGTCAAACGATACAACGTATCATTTTACCGCAGGCAA
TTCGAGTGTCGATTCCTGCACTAGGTAATACATTTTTAAGTTTAATCAAAGATACATCATTATTAGGATT
TATTTTAGTGGCTGAAATGTTTAGAAAAGCTCAAGAAGTTGCGTCTACAACATATGAATATTTAACAATT
TATGTGTTAGTTGCGCTAATGTACTGGGTGGTATGCTTTATTATTTCAATTATCCAAGGTATCTATGAAT
CTTATATTGAAAGAGGGTATCGCTCATGA
>MRSA100_1_324 # 369137 # 369868 # 1 # ID=1_324;partial=00;start_type=ATG;rbs_motif=GGAG/GAGG;rbs_spacer=5-10bp;gc_cont=0.346
ATGATTCAATTGAACAATATCCATAAATCATTTAATGATGTTGAAGTCATCAAAGGTATTGATTTATCTG
TTGAACAAGGTGAGGTTGTAACCTTAATCGGTCGATCTGGTTCAGGTAAAACAACATTGTTACGTATGAT
TAATGCATTAGAAATTCCAACTGAAGGTACAGTTTATGTTAACGGCAAAACATATACATCTAAAGATAAA
AAATCACAAATAGAAGTTCGTAAACAGTCTGGCATGGTATTTCAAAGTTATAACCTTTTTCCGCATAAGA
CGGCATTAGAAAATGTAATGGAAGGTCTTATCACAGTTAAAAAGTTGAAAAAGGATGAGGCACGTGGGAA
ATCACTTGAGTTACTTGAGAAAGTTGGTTTAACACATGTCAAAGATCAACGTCCACATGCATTATCAGGT
GGTCAACAACAACGTGTTGCTATTGCAAGAGCACTAGCAATGAACCCTAAAGTGATGTTGTTTGATGAAC
CAACATCTGCACTTGATCCTGAACTTGTGAATGATGTTTTAAAGGTTATTAAAGATTTGGCTAATGAAGG
CATGACAATGGTCATTGTGACACATGAAATGCGTTTTGCAAAAGAAGTATCTAATAACATTGTATTTATT
CATGAAGGCATGATCGGAGAACAAGGGGCTCCAGAAGAGATGTTCAATCGTCCGAAAACAGAAGAATTAA
GACGTTTCTTAAATGTTATAAATGAAGAATAA
>MRSA100_1_326 # 371470 # 371832 # 1 # ID=1_326;partial=00;start_type=TTG;rbs_motif=AGGAG;rbs_spacer=5-10bp;gc_cont=0.303
TTGAAGCGATTTGTGGCGACGGTATTATTATTACTAGTCTTTATATCAGGATGTGGTAATGATAAATATG
TGAAAGAAATAGATGAAGCAGTTAAAATTCAAAATCAAAAACAAGAACAACTTGCCAAAAAAGGCAACGG
TGATCGTGTTGATCATTTTGAACGCAAAGATGCTAATATTTATGTCTATGATAAGGATAAAATTATCATT
TTAGCTTATAAACCTTTGAGTAATGATGATGAAGTGCATTATTATGCATATGATTTTAGTGATAAACGTG
TATCATATAAGCAAGATTTTGATTCGAGACGATATTATCAACAACATGATGCGGATTATCATGAAGAAAA
TATGACGAACTAG
>MRSA100_1_327 # 371851 # 372450 # 1 # ID=1_327;partial=00;start_type=ATG;rbs_motif=AGGAG;rbs_spacer=5-10bp;gc_cont=0.297
ATGACTAAAAAATTACTAACATTATTTATAGTGAGCATGTTAATTTTAACAGCTTGCGGTAAAAAAGAAT
CAGCAACGACATCCTCGAAAAACGGCAAACCATTAGTTGTCATATATGGCGACTATAAATGTCCTTATTG
TAAAGAATTAGATGAAAAAGTCATGCCAAAGTTGCGTAAAAATTATATAGATAATCACAAAGTGGAATAC
CAATTTGTCAATTTAGCTTTCTTAGGTAAAGACTCAATTGTTGGTTCGCGTGCGAGTCATGCAGTATTGA
TGTATGCACCTAAATCATTTTTAGATTTTCAAAAGCAATTATTTGCTGCCCAGCAAGATGAAAATAAAGA
ATGGTTAACAAAAGAACTATTAGATAAACATATTAAACAACTGCATTTAGATAAAGAGACGGAAAATAAA
ATTATAAAAGATTACAAGACAAAAGATAGCAAGTCTTGGAAAGCTGCAGAGAAAGATAAAAAAATAGCGA
AAGATAATCATATAAAAACGACACCAACTGCATTTATTAATGGCGAGAAAGTTGAAGATCCATATGATTA
TGAAAGTTATGAGAAGTTATTAAAAGATAAAATAAAATAG
>MRSA100_1_328 # 372723 # 372974 # 1 # ID=1_328;partial=00;start_type=ATG;rbs_motif=AGGAGG;rbs_spacer=5-10bp;gc_cont=0.317
ATGATTATTAAAAATTATTCATACGCTCGACAGAATTTAAAGGCACTTATGACAAAAGTAAATGATGATA
GTGATATGGTAACTGTAACATCTACTGATGATAAAAACGTAGTAATCATGTCAGAATCAGATTATAACTC
CATGATGGAAACACTTTACCTCCAACAGAACCCAAATAATGCTGAACACTTAGCTCAATCAATTGCAGAT
CTAGAACGTGGGAAAACTATAACGAAAGATATAGATGTATAA
>MRSA100_1_329 # 372974 # 373240 # 1 # ID=1_329;partial=00;start_type=ATG;rbs_motif=None;rbs_spacer=None;gc_cont=0.307
ATGGCTAGGTTAAATATTACGTTTTCGCCTCAAGCCTTTGAAGATTATAAGTATTTTCAGCAGAACAATA
AAAAAATGGTGAAGAAGATTAATGAGTTACTTAAAAGTATTGACAGAAATGGTGCATTGGAAGGTATAGG
TAAGCCTGAAAAGTTAAAATCGAATCTGACTGGGTATTATAGTAGACGTATCAATCACGAACATAGATTG
GTTTATACAGTAGATGACAATCATATAAAAATAGCATCATGTAAATACCATTATTAA
>MRSA100_1_331 # 375268 # 375735 # 1 # ID=1_331;partial=00;start_type=ATG;rbs_motif=GGAG/GAGG;rbs_spacer=5-10bp;gc_cont=0.340
ATGACGATTAAAGTTGAAGATAATAAAATTATTTTTTCAAGAACGATAGAAGCACCGATTGAAAAGGTGT
TTGATGCCTATACGACAAAAGAATTATTTGAAAAATGGTTTCATCCAAAAGGGGCTAGCACAAAAGTATT
TCGCTTTAATGCTGTTTCAGGCGGTGATGCATTTTATGCGATTAAAACACCTACAATGACCAGCTATACA
TTAGCAGAATATAAAACGGTTAAGCGTCCATATTTAATTGAATATATTGACTCATTTGCGACACCTCAAG
GTGCAAAAGATACAAAAATGCCAAGCATGAAAATTACTTTGTCATTTTCCAAGAGCAATACAACGAAAAC
GACAGTGACATCAACATCGGTATTTCCAACAAAAGAAGCCGCTCAACAAGTCATAAACATGGGTGTTGAA
CAAGGTATGAATCAAACTTTAGATCAACTTGATGCTTTATTGAAATAA
>MRSA100_1_333 # 376218 # 377042 # 1 # ID=1_333;partial=00;start_type=GTG;rbs_motif=GGxGG;rbs_spacer=5-10bp;gc_cont=0.337
GTGATAGAAAATAAGAAAACAGTTGAAGATACATATTCAACAGGCGCAATTGTTGATTCAATATCATCTT
CAGTACAAATGAAGCAAGTAATGGTACAGCAAACACCTGGCCGATATATGCTTAAAGCAATGATGGCCGG
ATTTTTACTCTCAATCGTTACTGTATTTATGTTCGGAATAAAGACGCAGTTTGCGAATACTCACGTAGAT
GGACTTATCAATTTAATGGGAGCCATTGCGTTTAGTTTAGGTTTGATTTTAGTTGTATTAACTAACTCTG
AATTATTAACAAGTAACTTCATGTACTTTACAGTAGGCTGGTATTATAAAGTCGTTTCTGTTAAGAAGAT
GACTTGGATTTTATTATATTGTTTCTTAGGAAATATTTTAGGTGGGTTTGTGTTATTTTTCTTAATGAAA
TTTGCGCATGTCATGACACCTGAAATGACACAAGCTTTAACAGCTTTAGTTCAGAAAAAGACTGTTGATT
CAACATGGTTGAATATTTTTACAAAAGGTATTTTCTGTAACTTCTTTATTAATATTGGTATTTTCATCTC
TATGCAATTCAAAGGCGGCTTAACAAAGGCATTCTTCATAGCTTGTGGTGTCGTGGTCTTTGTATACATG
GGATATGAGCACGTTGTGTTCAATGCAGGTCTATATGCAGGTATGGTATTCTTTAACCTTGATGCAGTTT
CATGGTTACATGTTTTAAAAAATATCGTTTTTGCTTTCTTAGGTAACTTTGTCGGTGGCGGTATTTTTGT
AGGTCTCGTTTATGCTTTCTTAAATGGTAAGCGTAATCGTTTAGAGCAACAATAA
>MRSA100_1_334 # 377276 # 377812 # 1 # ID=1_334;partial=00;start_type=ATG;rbs_motif=GGA/GAG/AGG;rbs_spacer=5-10bp;gc_cont=0.367
ATGACAAAAACGATGATTCGACTCGCAAGTGAACAAGATGCAGAAAAATTGCAACAACTCATGCATGAAG
CATTTACGCCTCTAAGAGAACTAGGTATTGATTGGCCTTCAGTTAATGCTAATTTAGATGCTGTTAAAGA
AAATATAGATAAAAATACTACATTTGTCATGACAATTGATGATGAAATTATATCTACGATTACGGTTAGA
TATCCTTGGGGAAGTGTGAAAAGTATTTCGGGCTATCCTTTTGTCTGGTGGTTTGCGACAAATCCTGAGT
ATGAAGGGAAAGGCTATGGTAGCCAATTACTTACTTATGTTGAAGAAGCATTTTTGCGAGATACGTTAAA
GTCAGCGGCAGTTACTTTAGGTACATCTGCAAGATTGCATCCGTGGTTACTTAAAATTTATGAAAAAAGA
GGTTATGAAATATACAGCGAACATGAAAATGATGATGGCGATTTAGGTGTGATCATGCGCAAAGTATTGA
TACCCGAGCGCTTTGACGAAACAATATTAGGCCAACCACCATTTTAA
>MRSA100_1_336 # 378839 # 381244 # 1 # ID=1_336;partial=00;start_type=ATG;rbs_motif=GGA/GAG/AGG;rbs_spacer=5-10bp;gc_cont=0.364
ATGGCAAAGCAAAAACTAGTAATGATTGGTAACGGTATGGCGGGCATTCGAACAATCGAAGAAATATTAG
AGCGCGCCAACGATTTATATGATATTACGGTAATAGGTAAAGAACCTTATCCAAACTATAACCGCATCAT
GCTTTCAAATATTTTACAAAATAAAATGACAGTTGAAGAAACAATTATGAATCCATATGAGTGGTATGAG
GAACATGGTATCGAGTTAATTACCAATGATCCTGTAATTGAAGTAGATAGAGCAAATCAATCAGTTACTA
CTGCAAATGGTATTGAAGTATCATACGATAAATTGATTTTTGCGACAGGTTCTAAAGCATTCGTCATTCC
AGTTCCAGGTTCGACATTACCGAGTGTAATTGGTTGGAGAACGATTGATGATACTGAACAAATGATGAAC
ATTGCGAAGACTAAAAAGAAAGCAATTGTAATTGGTGGAGGCTTACTAGGTTTAGAGTGTGCACGTGGTT
TATTAGATCAAGGTATGGAAGTAACGGTGTTACATTTAGCTGAATGGTTGATGGAAATGCAGCTAGACCG
TAAAGCAGGAAATATGCTTAAAGCAGATTTAGAAAAGCAAGGTATGAAGTTTGAAATGCAAGCCAACACA
ACTGAAATCTTAGGAGAAGATGATGTTGAAGGTGTTAAATTGGCTGATGGACGCGAGATTCCGGCAGACT
TAGTTGTTATGGCAGTAGGTATACGACCATACACAGAAGTAGCCAAAGAATCAGGTCTAGATGTTAATCG
TGGTATTGTTGTCAATGATGTGATGCAAACAAGTGATAGCAATGTATATGCAGTTGGAGAATGTGCAGAA
CATAACGGCAAAGTTTATGGACTCGTTGCACCACTATATGAACAAGGTAAAGTATTAGCTGATCATTTAA
CAAATAAAGAAACGAACGGATACAAGGGATCAACAACATTTACGTCATTAAAAGTTTCTGGTTGTGACTT
GTATAGTGCTGGTCAAATTGTAGAAAATGCAGAAATTAAAGGTATTGAAATATTTAATAGTGTTGATAAT
AACTATAAAAAAATCTTTTTAAAAGACGGTAATGTAGTTGGTGCAGTACTATATGGTGATATCGATGATG
GTTCACGCTTTTATAACATGATGAAAAAAGGTGAATCCACTGAAGATTACACACTTGTATCATTGCTTAC
TAAAGGTGGAGAAGAGGCATCGCTATCAATTGCTGATATGGCTGATGATGAAACAATTTGTGGTTGTAAT
GGTGTTGATAAAGGTACTATAGTAAATGCGATTACGGAAAATGGCTTTACAACAGTTGAAGAAGTAACGG
CTAAAACAAAAGCGGGGAATTCATGTGGTAAATGTAAACCGCAAATTGCTCAAATATTGCAGCACACCTT
AGGAGATGACTTTGTTGCCGCAAAACCTGCTGGTATATGTGGTTGTACTGATTTGACACGCGATCAAATT
GTAACGCAAATAAGAGCGAAAGGTTTAAAAACATCTAAAGAAGTTCGACATGTTTTAAACTTTAAAAATA
AAGGTGGATGTCCAAAATGTCGACCAGCAATCAACTATTATTTAAACATGGTTTATCCACATGATCATGA
AGATGAAAGAGAATCAAGATTTGCTAACGAACGTTACCATGCGAATATTCAAAATGATGGTACATTTTCT
GTTATACCTCAAATGCGTGGAGGTGTTACAGATGCAGACCAACTGATTCGTCTAGGAGAAGTGGCTAAGA
AATATCATGTGCCACTAGTTAAAGTGACAGGTTCGCAACGTGTTGGTTTGTATGGAGTTAAAAAAGAAGA
ATTACCAAATATATGGGAAGACCTAGGTATGCGTTCAGCATCAGCTTATGGTAAGAAAACACGCTCAGTT
AAAAGCTGTGTTGGTAAAGAGTTTTGTCGATTTGGTACGCAATACACGACACGACTTGGCATTCGTTTAG
AAAAAACATTTGAATACATCGATACACCTCATAAATTCAAAATGGGTGTATCAGGCTGCCCAAGAAGTTG
TGTTGAATCAGGTGTTAAAGATTTTGGTATTATCTCAGTTGAAAATGGATTCCAAATCTATATCGGTGGT
AATGGTGGTACAGAAGTCGAAAAAGCTGAATTTTTAACAACTGTAGAAACAGAAGATGAAGTAATCAAAT
TATGTGGTGCTTTGATGCAATATTATCGCGAAACAGGTATATATGCTGAAAGAACAGCGCCATGGTTAAG
AAGACTTGGATTTGAAAATGTAAAAGAAGTCTTACTTGACCCAGAAAGACAAAATGAACTATTTGAACGC
ATTATGGATGCTAAAAAAGCAGTCGAAGCTGAACCTTGGGAAGCAATAACTAGCAATGCGCAAGCACGTA
AAATTTTTGAAGTGGAGAAGGTGTAA
>MRSA100_1_337 # 381248 # 381562 # 1 # ID=1_337;partial=00;start_type=ATG;rbs_motif=AGxAGG/AGGxGG;rbs_spacer=5-10bp;gc_cont=0.352
ATGGAAACAAAAGAAAAAATTAAAGTGACAACTATAGATGAATTAACACCCCTAATTGGAAAAAAGGTTA
TTGTCAAAGGCAAAGAGGTAGGATTGTTTTTAACTGAAAGTGGTACAATTCACGCGATTCACAATATTTG
TCCGCATAAACAAGGACCATTGTCAGAGGGAACAGTGAGTGGTGAATATGTATTCTGTCCACTTCATGAT
CAAAAGATTGATTTAAATACTGGGATTGTACAAGAACCTGATGAAGGTTGTGTAGATGTTTATGAGGTAG
AAGTTACAGACGGGAACGTATATATATGTCTGTAG
>MRSA100_1_338 # 381553 # 382530 # 1 # ID=1_338;partial=00;start_type=ATG;rbs_motif=GGA/GAG/AGG;rbs_spacer=5-10bp;gc_cont=0.378
ATGTCTGTAGATAAATATGGCAAGGTTTACTTGATAGGTGCGGGACCAGGTAATCCGAATTATTTGACTA
AAAAGGCTGAGCGTTTAATACGTGAAGCGGATGTTATACTATATGATCGATTAGTGAATCCGTTAATTTT
ACAATATGCGAATTTGACTACTGAAATTATCGATGTTGGTAAAAAGCCGTATGCAAAACACATTCAGCAA
GAAAAAATAAATGAATGTATCGTGGAAGCAGCACGTCGATATAACAAGGTTGTGAGGCTTAAAGGTGGCG
ACCCAGCAATATTTGGACGAGTTCAAGAAGAAGTTGACACACTAAACAACTTTAATATTGCGTTTGAAAT
TGTACCTGGTGTGACATCTGCGAGTGCTGCAGTTGCTACGATGCAAACAGGATTAACGATGCGTGCTGTT
GCTAAGAGTGTGACATTTTCTACAGGTCACTTTAAAGATTCAGAAGAAAATGAAGTAGATGTCAACGCTT
TAGTAAATGGTGGTACGTTGGCGATATATATGGGAGTTAAACGTTTAGGGAAAATTATCGCCCAGATACA
ACAGTACACAGATATTGATTATCCGATAGCGATTGTCTTTCAAGCATCGTGTTTTAACGAGTTTGTTGTT
AAGGGGCGTTTAAGTAATATTGTTGGGAAACTGGAGCATTACGCAATTGAGGCGAAACCAGGTATATGTA
TTATAGGCGAAGTAGTGGGTTATACTGAAAATGTCTCAACAACTTCTAATCCGACTCAGCAATTTTATGT
AGTAAGTGGTTCTAGACATGACGCCCTTATGCTCTGTGAACATTTATATGACGAAGGTTATGGCTGTTTG
CTAAACCCAAATGATACATCGAATGGCACATATCATTCGTCGCAATATGATTACTATGATGCATTTATTA
AGCAGCAAGAAAATGTAACATATATTTCAACCGATCGTGCAGATGCTAATACAGTGTTATGTCACTAA
>MRSA100_1_339 # 382839 # 386528 # 1 # ID=1_339;partial=00;start_type=ATG;rbs_motif=AGGAGG;rbs_spacer=5-10bp;gc_cont=0.383
ATGGGAAAATTTGGATTGAATTTCTTTAAGCCAACAGAAAAATTTAATGGGAATTGGTCGATCCTAGAAA
GTAAAAGTAGAGAATGGGAAAAAATGTACAGAGAACGTTGGAGCCACGATAAAGAAGTAAGAACAACACA
TGGTGTTAACTGTACAGGCTCATGTTCTTGGAAAGTATTTGTGAAAAATGGTGTGATTACCTGGGAAAAT
CAACAAACTGACTATCCAAGTTGTGGTCCGGATATGCCTGAATATGAACCGAGAGGATGTCCACGAGGTG
CGTCATTCTCTTGGTATGAATACAGTCCGCTTCGAATCAAATATCCATATATTCGTGGAAAACTCTGGGA
TTTATGGACTGAAGCATTAGAAGAAAACTATGGTAATCGCGTTGCTGCATGGGCGTCTATTGTTGAAAAT
GAAGACAAAGCCAAACAATATAAGCAAGCCCGAGGTATGGGAGGGCACGTGCGTTCAAATTGGAAAGACG
TTACAGAGATAATCGCAGCACAATTACTGTATACAATAAAAAAATATGGTCCAGATCGAATCGCAGGATT
TACACCTATTCCAGCGATGTCAATGATTAGTTATGCAGCAGGTGCTCGATTCATCAATTTGCTTGGTGGT
GAAATGCTTAGTTTTTATGACTGGTATGCAGATTTACCACCTGCCTCTCCACAAATTTGGGGAGAGCAAA
CAGATGTGCCTGAATCAAGTGACTGGTATAACGCATCATACATTATTATGTGGGGCTCTAATGTACCTTT
AACACGTACTCCGGATGCACATTTTATGACAGAAGTCCGCTATAAAGGTACAAAAGTCATTTCAGTAGCA
CCAGATTACGCAGAAAATGTGAAATTTGCAGATAACTGGCTAGCACCGAATCCTGGTTCAGATGCTGCAA
TTGCTCAAGCAATGACACATGTTATTTTACAAGAACATTATGTTAATCAACCTAATGAACGCTTTATAAA
TTACGCTAAACAATATACAGATATGCCGTTTCTTATCATGCTGGATGAAGATGAAAATGGATATAAAGCG
GGTCGATTTTTAAGAGCGAGTGACTTAGGTCAAACAACAGAGCAAGGCGAATGGAAGCCAGTTATTCATG
ATGCAATCAGCGATAGTTTAGTAGTACCTAATGGCACAATGGGTCAACGTTGGGAAGAAGGTAAGAAGTG
GAACTTAAAACTAGAAACAGAAGATGGTTCTAAAATTAACCCTACATTATCAATGGCAGAAGGTGGATAC
GAATTAGAAACAATTCAATTCCCATACTTTGATAGTGATGGAGATGGGATATTCAATCGTCCAATTCCAA
CTCGACAAGTCACTTTAGCAAATGGTGACAAAGTCCGTATTGCTACAATTTTTGACTTAATGGCAAGTCA
ATATGGCGTGCGTCGTTTTGATCATAAATTAGAATCAAAAGGATACGACGATGCAGAATCAAAATATACA
CCTGCTTGGCAAGAAGCCATTTCAGGCGTAAAACAAAGTGTTGTCATTCAAGTAGCGAAAGAATTTGCGC
AAAACGCTATCGATACTGAAGGGCGTTCAATGATTATCATGGGTGCGGGTATTAACCATTGGTTTAACTC
AGATACGATTTATCGTTCAATCTTAAACTTAGTTATGTTATGTGGCTGTCAAGGTGTGAATGGTGGCGGT
TGGGCTCACTATGTGGGACAAGAAAAATGTCGTCCGATTGAAGGATGGAGTACTGTCGCATTTGCGAAAG
ACTGGCAAGGACCACCACGTTTGCAAAATGGAACAAGTTGGTTCTATTTTGCAACAGACCAATGGAAATA
TGAAGAGTCAAATGTAGATCGTTTAAAATCTCCATTAGCTAAAACAGAGGATTTAAAGCATCAACACCCA
GCTGATTATAATGTTTTAGCAGCTAGACTTGGTTGGTTACCATCATATCCACAATTTAATAAAAATAGTT
TGTTGTTTGCAGAAGAAGCTAAAGATGAAGGCATTGAGTCGAATGAGGCAATTTTAAAACGAGCGATAAA
TGAAGTTAAGTCAAAACAAACGCAATTTGCGATAGAAGATCCGGATTTGAAAAAGAATCATCCGAAATCA
CTGTTTATATGGCGCTCAAATCTAATCTCAAGTTCTGCAAAAGGTCAAGAATACTTTATGAAGCATTTAC
TTGGCACAAAATCAGGGTTATTAGCTACACCAAATGAAGATGAAAAGCCAGAAGAAATTACGTGGCGTGA
GGAAACAACAGGGAAATTAGATTTAGTCGTTTCTTTAGATTTCAGAATGACAGCAACACCTTTATATTCT
GACATTGTTTTGCCAGCAGCGACTTGGTATGAGAAGCATGATTTGTCATCTACAGATATGCATCCATATG
TACATCCTTTTAATCCAGCTATTGATCCATTATGGGAATCGCGTTCAGACTGGGATATTTATAAAACGTT
GGCAAAAGCATTTTCAGAAATGGCAAAAGACTATTTACCTGGAACGTTTAAAGATGTTGTGACAACTCCA
CTTAGTCATGATACAAAGCAAGAAATTTCAACACCATACGGCGTAGTGAAAGATTGGTCGAAGGGTGAAA
TTGAAGCGGTACCTGGACGTACAATGCCTAACTTTGCAATTGTAGAACGCGACTACACTAAAATTTACGA
CAAATATGTCACGCTTGGTCCTGTACTTGAAAAAGGGAAAGTTGGAGCACATGGTGTAAGTTTCGGTGTC
AGTGAACAATATGAAGAATTAAAAAGTATGTTAGGTACGTGGAGTGATACAAATGATGATTCTGTGAGAG
CGAATCGTCCGCGTATTGATACAGCACGTAATGTAGCAGATGCAATACTAAGTATTTCATCTGCTACGAA
TGGTAAATTATCACAAAAATCATATGAAGATCTTGAAGAACAAACTGGAATGCCGTTAAAAGATATTTCT
AGCGAACGTGCTGCTGAGAAAATTTCGTTTTTAAATATAACTTCACAACCACGAGAAGTAATACCGACAG
CAGTATTCCCAGGTTCAAATAAACAAGGTCGACGATATTCACCATTTACAACGAATATAGAACGTCTAGT
ACCTTTTAGAACATTAACAGGACGTCAAAGTTATTATGTGGATCACGAAGTTTTCCAACAATTTGGGGAG
AGCTTACCAGTATATAAACCGACATTGCCGCCAATGGTATTTGGGAATAGAGATAAGAAAATTAAAGGTG
GTACAGATGCTTTGGTACTGCGTTATTTAACGCCTCATGGAAAATGGAATATACACTCAATGTATCAAGA
TAATAAGCATATGTTGACACTATTTAGAGGTGGTCCAACGGTTTGGATATCAAATGAAGATGCTGAAAAA
CACGATATCCAAGATAATGATTGGCTAGAAGTGTATAACCGTAATGGTGTTGTAACGGCAAGAGCAGTTA
TTTCGCATCGTATGCCTAAAGGTACAATGTTTATGTATCATGCACAAGATAAACATATTCAAACGCCTGG
GTCAGAAATTACAGATACACGTGGTGGTTCACACAACGCGCCGACTAGAATCCATTTGAAACCAACACAA
CTAGTCGGAGGATACGCACAAATTAGTTATCACTTTAATTATTATGGACCAATTGGGAACCAAAGGGATT
TATATGTAGCAGTTAGAAAGATGAAGGAGGTTAATTGGCTTGAAGATTAA
>MRSA100_1_340 # 386518 # 388077 # 1 # ID=1_340;partial=00;start_type=TTG;rbs_motif=AGGAGG;rbs_spacer=5-10bp;gc_cont=0.379
TTGAAGATTAAAGCGCAAGTTGCGATGGTATTAAATTTAGATAAATGCATAGGATGCCATACGTGTAGTG
TGACATGTAAAAACACTTGGACAAATCGTCCAGGTGCTGAGTACATGTGGTTCAATAACGTAGAAACGAA
GCCAGGTGTAGGGTATCCGAAACGTTGGGAAGACCAAGAACACTACAAAGGTGGTTGGGTACTAAATCGT
AAAGGGAAACTTGAATTAAAATCTGGAAGTAGAATTTCAAAAATTGCTTTAGGTAAAATTTTTTATAACC
CAGATATGCCATTAATAAAAGATTATTATGAACCATGGAACTATAATTATGAACATTTAACAACTGCGAA
ATCAGGGAAGCATTCGCCAGTTGCTAGAGCGTATTCAGAAATTACAGGGGATAACATTGAAATTGAATGG
GGACCTAACTGGGAAGATGACTTAGCAGGTGGTCATGTTACAGGCCCAAAAGATCCTAACATCCAAAAAA
TAGAAGAAGATATTAAATTCCAATTTGACGAAACTTTTATGATGTATTTACCACGTTTATGTGAACATTG
CTTGAATCCAAGTTGCGTTGCATCGTGCCCTTCAGGTGCTATGTATAAACGTGATGAAGATGGCATTGTA
TTAGTTGATCAAGACGCATGTCGTGGATGGCGTTACTGTATGACAGGTTGTCCATATAAGAAAGTTTACT
TCAATTGGAAAACGAACAAAGCTGAAAAATGTACTTTCTGTTTCCCGAGAATCGAGGCGGGTATGCCTAC
GGTATGCTCTGAAACTTGTACAGGACGTATGCGTTACTTAGGTGTTTTATTATATGATGCAGATCGAGTT
CATGAAGCGGCTTCAGCAGTAGACGAGAAAGGTTTATACGAAAAACAATTAGATATATTCTTAAATCCAT
TTGACGAAGAAGTCATTGCTCAAGCTGAAAAAGATGGTATTGGTTATGATTGGATTGAAGCTGCACAAAA
CTCTCCAATTTATAAGTTAGCAATTGAATATAAACTTGCATTTCCGTTACATCCTGAATTTAGAACGATG
CCGATGGTTTGGTATTGCCCACCACTTAGCCCAATTATGAGCTATTTTGAAGGTAAAAATACAACTCAAA
ATCCAGATGCGATTTTCCCAGCCATTGAAGAAATGCGTTTACCTATTGAATACTTAGCTAATATTTTCAC
TGCAGGAGATACAGAGCCAGTAAAAGGAGCCCTACAACGTATGGCAATGATGAGAAGTTATATGAGATCT
CAAGTTACTCAACAGCCATTTGACACGTCTCGATTAGAGCGATTAGGTATAACCGAGCGCCAAACTAAAG
ACATGTATCGTTTATTAGGACTAGCTAAATATGAAGATCGATTTGTTATTCCAACATCACACAAAGAAAC
CTATTTAGATACGTATCACGCACAAGGTAGTACAGGATACAATTACGGCGGCGAGCATTTTGGAGATAAC
TGTGAAGGCTGTGGCGTTGCAGTAGGTTCAGGGAAAACTGGTCAAGAAATTTATAATGAGAATTTCTATG
GAGGGATTTTCCGTGATTAA
>MRSA100_1_341 # 388070 # 388645 # 1 # ID=1_341;partial=00;start_type=GTG;rbs_motif=GGAGG;rbs_spacer=5-10bp;gc_cont=0.300
GTGATTAATTTCGATAATTTTAAAAAATATCAAGAAAGTTTTGGATATATGGCACAACAGTTATGTTTTC
CAGAAAAATTAACTTTTCATCCAAAAACTTTTGAAGAAACAATTTCGAAAGATCATCCAGCATATGAAGA
TTTAGTAGCATTTAGAAATGTAATGATGACATTTTCATTATCAGAAATCAAAGCGATTTATACAGATACA
TTTGATTTTACGAAAAAAGCACCATTATATATGACGTATAACAAATTTGATACGCAAAAAGAACGTGGGC
AAATGTTAGCTAAATTAAAGGTATTATATGAAATGTTTGGACTAGAAATGGTAGATAATGAACTTTCTGA
TTATCTACCGTTGATGCTTCAATTTTTGCAAGTGGCAGAATGGCGAAATGATCCAAGAGCTGAAGAGAAT
ATTCAATTAATCATTATGATTATTGAGGATGGAACATATGTGATGGCGAATGCACTTGGTGAAGATAATA
ATCCATATGCCTATGTGATTCAAGCACTTAGAAAAACATTGAAATTATGTTTGACATCACCAAAAGGAGT
GAAACATCATGCTTAA
>MRSA100_1_342 # 388638 # 389315 # 1 # ID=1_342;partial=00;start_type=ATG;rbs_motif=AGGAG;rbs_spacer=5-10bp;gc_cont=0.324
ATGCTTAATCAGTTTTTATGGGTTATATTTCCGTATTTATGTTTAGTTGTCTTTGTCGCAGGTCATATTG
CACGTTATCGTTATGATAAATTTTCTTGGACAGCTAAATCTAGTGAACTAATAGAAAGAAAAAGGTTGAT
GTGGGGAAGTTTATTATTTCACTTAGGTATTATTCCAGTGTTTTTTGGACACGTAGTTGGATTGTTAATA
CCGAAATCATGGATGGATGCAGTGGGGGTATCTGAGCATTTATATCATATAGGCGCTGTTTATATTGGTA
GCATCTTTGGTATAATAACTTTGATAGGGATGTTTTTATTAACAGCGAGACGTGTTACTACGAAAAGTAT
TCGAAGATTAAGTTCAGCGTCGGATATATTTGTAAATTTCTTATTATTACTTATCGTATTTATGGGATGT
TACGCAACATTAGTAACCAATATACAACATCCAGATTTTAACTACAGAACTTCATTATCAATTTGGTTTA
GACAATTATTTATGTTAAAACCAGATGCGTCATTGATGAGTGGTGTGCCGATTGCATTTAAAATGCATAT
ATTGTTAGGTTTCACTATTATGGCTTGTTGGCCATTTACACGTTTGGTACATGTTTGGAGTGTACCTTTG
ACATATATAAATCGCAGATATATTATTTACCGTAAGAATAAAGTGTAA
>MRSA100_1_343 # 389335 # 389787 # 1 # ID=1_343;partial=00;start_type=TTG;rbs_motif=GGAG/GAGG;rbs_spacer=5-10bp;gc_cont=0.331
TTGACACCAGAAGCAATAATTGAAGATCGTAGATTTCAAGAGACATTAGATAAAATACGCAAAGAAGAGG
GTTATGATTTTGCGGCAATCGCTTTCTATGAATCTAACAAACCATCATCTCCAATAAAATGGCACTATGT
TTCAGGTAATAAAAATAATCGATTTAAATTGATTATTTTAAGAAAAGGTCGTGGATTAGCTGGAACTGTT
ATGAAAACAGGAAAGCGTATGGTAATAGCCAATGTTGGTTTAGCTTTAGGGCCTGAAGAAAAGATTGACT
ATCCAATTTTATTGAGCGAATCATTAACAGCAGTTTTAGCAGTGCCGCTTTGGTATAAGAATCAAGTGTA
TGGCGTACTATTATTTGGTCAAAGAGATGGTCGTCCTTTACCAAAAATATTTGATAATGATGATATTCAA
CGTAAGTTTGGTATTTTCAATGATGATAAATAA
>MRSA100_1_344 # 389811 # 390845 # 1 # ID=1_344;partial=00;start_type=ATG;rbs_motif=GGA/GAG/AGG;rbs_spacer=5-10bp;gc_cont=0.336
ATGATTAATGAGGACAGTATACAGTTAGATACTTTATTGAAAAAATATTATGAGCATTCAATCGAAAAGA
TAGTTTTTGCTGATGATAACGGCAAAATTATTGCAATGAATGATGCTGCTAAAGATATATTATCTGAAGA
AGATAATTACAGTGCTGTGGCGAATGCGATTTGTCACAGATGTGAAGGGTATACAAATGCCTATGATGTA
CAATCATGTAAAGACTGTTTCTTAGAATCGATGCAAGTACAAGCTACGAATTTCCAAGTATTTATGAAGA
CGAAAGATCAAAAAGTGATGCCATTTACAGCAACATATCAGTTGATTGATCAAGACAGGGGAATTCATGC
ATTTACGCTTCAAAATGTTTCATCACAAATTGAACAGCAAGAGAAATTACATCAACAACGTATGATGCGT
AAAACAATCTCAGCCCAAGAAAATGAAAGAAAGCGAATTTCTAGAGAGTTACATGATAGTGTGATTCAAG
AAATGCTCAATGTAGATGTTCAATTGAGATTATTAAAATATCAAGAAGATACAACTAAGCTTTTGGAAGA
CGCAGAAAATATTGAATATATTGTCGCTAAATTAATTGATGATATACGTAATATGTCGGTTGAATTAAGA
CCCGCTTCTTTGGATGATCTAGGTCTTGAAGCAGCTTTTAAATCATATTTTAAACAGTTTGAAGAAAATT
ATGGAATAAAAATCATATATACATCAAATATTAAAAATACTCGCTTTGATAGTGATATTGAAACGGTTGT
TTATCGAGTAGTGCAAGAAGCTATTCTAAATGCGTTGAAATACGCTGATGTAAATGAAATAAATGTAGGT
ATCCGTCAAACTGGGCGCCATTTGGTAGCAGAAGTGATAGATGCGGGAAATGGTTTTGATCCAAGTTCTA
AGCCTAAAGGTTCTGGACTCGGTTTATATGGAATGAATGAGCGAGCTGAGTTAGTCAGCGGTAGCGTCAA
TATTGAAACGAAAATTGGTGAGGGTACCAATGTTACATTGAACATTCCAATTTGA
>MRSA100_1_345 # 390868 # 391521 # 1 # ID=1_345;partial=00;start_type=TTG;rbs_motif=GGxGG;rbs_spacer=5-10bp;gc_cont=0.339
TTGAAAATAGTCATTGCCGATGATCACGCTGTTGTCCGTACGGGGTTCTCTATGATTTTAAATTATCAAA
ATGATATGGAAGTTGTTGCAACGGCTGCAGATGGCGTCGAAGCTTACCAAAAAGTAATGGAATATAAACC
TGATGTGTTACTAATGGATTTAAGTATGCCACCAGGTGAGTCAGGTCTTATCGCTACGAGTAAAATTGCT
GACAGTTTTCCTGAAACTAAAATACTAATATTAACAATGTTTGATGATGAGGAGTATTTGTTCCATGTGT
TGCGTAATGGTGCGAAAGGTTACATATTGAAAAATGCACCTGATGAACAATTATTGTTAGCTATTCGAAC
TGTATATAAAGGTGAAACATATGTAGATATGAAACTTACAACATCTTTAGTGAATGAATTTGTATCTAAT
TCAAATCAGGACACTGCAAACACAACAGATCCTTTTAAAATCTTATCAAAACGAGAACTAGAAATATTGC
CACTTATTGCCAAAGGTTACGGGAATAAAGAAATTGCAGAGAAATTATTTGTATCTGTGAAAACAGTAGA
AGCACATAAGACGCATATTATGACAAAGCTTGGCTTAAAGAGTAAACCTGAGCTAGTTGAATATGCATTG
AAAAAGAAATTATTAGAGTTTTAG
>MRSA100_1_346 # 391779 # 392519 # -1 # ID=1_346;partial=00;start_type=TTG;rbs_motif=GGAG/GAGG;rbs_spacer=5-10bp;gc_cont=0.279
TTGGCATACACATACACTTTAAAAGATATTATTGAAATTACAGGTGTAACTAAAAGAACTTTACATTATT
ACGATGAAATAGGATTATTAGTTCCAGATAAAAATGATAAAAATTATCGCGTTTATAAACAGCAAGACTT
AGAAAAATTACAAAAGATTTTAATACTCAAGTCTTTTGATTTTGATATCGCTAAAATAAAACAATACATT
TCGTATGATAATGAACAATTGCGAAAGTTATTATCAGAGCAAATAAGCAAGTTAGATAAAAAGATTTCTG
ACTTACAATTAATTAGACGCTCTGTATGTGAATTTATTAAAGGACTCTCTCTAATAGATACCAGCATTTT
AAACAAGACACTACAGTCACAATATGATAAAGAAGCATCTATAAAATATGGTCATACGAAAGCATATCAA
TCATTTATTAGACGTAAAGACAGCTTACAATCGCAGGATATCAGACATAAATTGACAACTATCTTCAATA
AATTTAATCATATGTCTTTGAGTCATTATCCAATCCAAGATTGTAGTGATCTCGTATTTGAGTGGAAGGC
ATTTATGAACACTATCGCTGATTTTGATGATGAAACATTATGCTGTATTGCTAAAACATATGAAGATGAT
ACGCGTTTCAAAGATTACTTTAATTCATATGATAATCAAAATTTAGCATCATACATTTCAGAAGCTGTTA
ATTATTTTTTGAGCAATGTGAATAAGAGCGACAATTTTTAA
>MRSA100_1_347 # 392498 # 393412 # -1 # ID=1_347;partial=00;start_type=ATG;rbs_motif=AGGAGG;rbs_spacer=5-10bp;gc_cont=0.314
ATGTATAAAATCAATATTATTAGATCAGATTCCGTCTATAAGAATATACTCAAGGCACCAATAAACGACC
GTGATTCAATTTTCACTAAAGAAATATTAGTACCTTTTAAAAAGAAATTTGAGGTACAACATATGCCTAT
TTATAATGATGACAAACAGACAATGAGTGCGATTCAATTTTTAGATGCCTTTCAAATTTCTCCCAAAGAT
TTACGCATGTCTGACCAAATGTCAATACAATACCTGAATAATGATTTCTGGAGTAATTGCGAAAAATATT
TAAAAGTTGCTATAGATCAATTTTCAAATTATAGTATCTCATCTCAAGTTTCTAACTATCATTTCACAGT
ATTACTTGGAGATAGCCAAAAACCACTTATGTATCTAAATAAAAATCGCGGTGGTGATGGTGGCATACCA
GGTTATATTATGATTTATTTAGTGCCGAGTACAAGTACAATTAATTCTATGAAAAGCTTAATTGCACATG
AAGTAAATCATAATATGCGCTATCAATATATTGATTGGGATGGCGGAAGTTTGATTGAATTGATTATTGC
AGAAGGATTAGCTGAAAACTATGTAGAATCATTGTATGGTAAAGCGCATATTGGACCGTGGGTAACAAAT
ACTAATTGGAGTCGTGATAACGTAAAAATTAAAAATACTATTTATAATCATTTATATTTAAAGCATATAT
TTGAATCGATGCCTTATCTCTATGGTGATGATATTAATAAACTTCAAGGTAGGCCTATCGTTGGCCTATC
TCATGCTGCCGGGTATGCATGTGGCTATCACTTGGTAAAATACTTTTTACAAAAAACAAACATACCTATT
GAAGTTGCTACAACACTTCCAGCACAAAAAATAATAAATGAGGTGACTGAATTTTGGCATACACATACAC
TTTAA
>MRSA100_1_348 # 393781 # 394950 # 1 # ID=1_348;partial=00;start_type=ATG;rbs_motif=GGA/GAG/AGG;rbs_spacer=5-10bp;gc_cont=0.344
ATGTACAAAACAAAAGGTGGCTTTCAACTTACATTACAAACATTAAGTTTAGTGGTTGGGTTTATGGCTT
GGAGTATAATTGCGCCATTAATGCCCTTTATTAAACAAGATGTCAATGTTACTGAAGGTCAAATATCAAT
CATTTTAGCGATACCAGTTATTTTGGGATCAGTGCTCCGTGTGCCATTTGGTTATTTAACAAATATTGTT
GGTGCTAAATGGGTATTCTTTACAAGTTTTATCGTATTGTTATTCCCGATATTTTTCTTAAGCCAAGCAC
AAACGCCGGGTATGTTAATGGCATCAGGATTTTTCCTTGGCGTAGGTGGCGCAATTTTCTCTGTTGGTGT
TACATCAGTTCCTAAATATTTCCCAAAAGAAAAAGTAGGTCTAGCAAATGGTATTTATGGTATGGGGAAT
ATCGGTACAGCAGTTTCTTCATTTTTAGCACCACCGATAGCGGGTATTATTGGTTGGCAAACAACAGTTA
GAAGTTACTTAATTATTATCGCTTTATTTGCATTAATTATGTTCATTTTTGGTGACACACAAGAACGTAA
AATTAAAGTGCCATTAATGGCCCAAATGAAAACATTATCTAAAAACTACAAATTATATTACTTAAGTTAT
TGGTATTTCATTACTTTTGGTGCTTTTGTAGCATTTGGTATTTTCTTACCTAACTACTTAGTAAATCATT
TTGGAATTGACAAAGTAGATGCTGGTATTCGTTCAGGTGTATTCATTGCGCTGGCAACATTCTTGAGACC
AATAGGTGGTATACTAGGTGATAAATTTAATGCAGTTAAAGTACTGATGATTGATTTTGTTATTATGATT
ATCGGTGCCGTTATTTTAGGTATTTCAGACCATATCGCATTATTCACTGTAGGCTGTTTAACAATAAGTA
TTTGTGCAGGTATTGGTAACGGCTTAATTTTTAAATTAGTACCATCCTACTTCTCAAATGAAGCAGGATC
AGCAAATGGTATCGTATCAATGATGGGTGGTTTAGGAGGATTCTTCCCACCGTTGGTCATCACATACGTA
GCTAATTTAACAGGTTCAAGCCATTTAGCATTTATTTTCTTAGCGGTATTTGGATGCATTGCATTATTTA
CCATGCGCCATTTATATCAAAAAGAATATGGTTCATTGAAACACAGTTGA
>MRSA100_1_349 # 395057 # 395479 # -1 # ID=1_349;partial=00;start_type=TTG;rbs_motif=GGA/GAG/AGG;rbs_spacer=5-10bp;gc_cont=0.293
TTGAACTTCAATCAATTCGAGAATCAAAACTTTTTTAACGGTAATCCAAGTGATACATTTAAAGATTTAG
GTAAACAAGTATTTAATTACTTTTCAACACCTTCATTTGTAACGAATATATATGAAACAGACGAATTATA
TTACTTAGAAGCTGAACTAGCAGGTGTAAATAAAGAAGATATTAGTATCGATTTCAATAATAATACGCTC
ACTATTCAAGCTACTAGAAGCGCAAAATACAAATCTGAACAACTCATTTTAGATGAGCGTAACTTCGAAT
CATTAATGCGTCAATTTGATTTTGAAGCTGTTGATAAGCAACATATTACTGCTAGTTTTGAAAATGGGTT
ATTAACCATTACATTGCCTAAAATCAAACCAAGCAATGAAACTACTTCATCAACATCTATTCCAATTTCA
TAG
>MRSA100_1_351 # 396544 # 396909 # 1 # ID=1_351;partial=00;start_type=ATG;rbs_motif=AGGAG;rbs_spacer=5-10bp;gc_cont=0.276
ATGAAGAAGAAAAAAAACGCGATTAAAGTTATCATTATATTATTTATTTCATTAATTGTTGCAGTAGCAT
TTTTCTTTGGTCTGAAAACATATCAAGGCCATAAGAATATTCAACTAATTGACAGTTACTTGGAAGAGAA
AAATCTAAAAGATAAAATTAAATCAGAAAAAACAGAGTATAGTGCTAAAAAAGGTCTCTTCTATAAGGAA
GTTACGTTTAAAGATGAACCTGGTGTAACTTATGTTGTGCAACCAATCAGTACTAATAAAGGATTATTTG
TTGAAGGCTTTGATACAGAGACTAAGAAAAGTTTGAAAACTGCAAAGCATAAATATTTCAATCAAAATTA
TAAACCATCAAAATAG
>MRSA100_1_352 # 397091 # 398368 # 1 # ID=1_352;partial=00;start_type=ATG;rbs_motif=GGAG/GAGG;rbs_spacer=5-10bp;gc_cont=0.331
ATGGCTCTATTCAAGAGAAAAATTAGCCTACCTATGCAAGTTGTTATTGCATTAGTGTTAGGTGTTGTCG
TAGGACTTTTATTATATGGACAAGAAAACGTAGCAAATTACATTAAACCATTTGGTGACGTATTTTTAAA
TTTAATTAAAATGATCGTTATACCAGTTGTATTTTGCTCACTAGCGCTTTCTATTTCGAACGTTGGGGAA
TCGAAAACTGTAGGGCGTTATGGCTGGAAAACAATTTTATACTTTGAAATTATTACAACAATCGCAATAG
GTTTAGGGATTATCTTCGGTAACCTATTTAAACCAGGTGCTGGATTAGACCCAACAAAATTACCTAAAGG
TGATATTTCTAAATATCAATCAACTGCACATGCAGCAGAACAATCTACATATGGAAATCATTTTATTGAT
ACCATTGTACATATTATTCCGACAAACTTTTTTGAAGCTTTAAATAAGGGTGAATTATTACCTATTATCT
TCTTCGCAGTATTCTTTGGATTAGGATTAGCTGCTGTAGGTAAAAAAGCAGAACCAGTTAAAGAATTTTT
AAGCGGATCGCTTGAAGCTGTGTTCTGGATGATTAATAAAATTTTAAAATTAGCACCACTTGGAGTGTTT
GCATTCATTTGTACTACAATTATTACATTTGGTGCATCCGCATTATTACCACTATTAAAATTAGTATTAG
TTGTTGTCTTTGCAATGGTGTTCTTTGTATTCGCTATACTAGGACTAGTTGCATGGATGTGTGGTATTAA
TATCATGAATATTATTAGAATCTTGAAAAGTGAATTGCTTTTAGCATTTTCTACATCAAGTTCGGAAGCT
GTACTTCCTGTAATGATGAAGAAAATGGAAAACTTCGGTTCTCCAAAAGAAATTACTTCTTTTGTTATAC
CAATTGGTTATACGTTTAACTTAGACGGATCAGCACTTTATCAATCTATTGCAGCATTATTCGTTGCACA
GATGTATGGAATGCACTTAACATTATCAGAGCAAATTGTGTTGATGTTAACATTAATGATTACGTCTAAA
GGTATGGCGGCAGTACCAGGAACTTCAATCGTTGTTTTATTAACAACATTAGGTGCCATGGGCTTACCGG
CACAAGGTTTAGCATTAATTATTGGTGTTGACCGTATCTTAGATATGGTACGTACATGTGTAAACGTTAT
TGGTAACGCATTATCAACAATCGTTATAGCTAAATGGGAAAACGTATATGACAAAGCAAAAGGTCAAGAA
TATTTAAAATCAATTTAA
>MRSA100_1_353 # 398625 # 398981 # -1 # ID=1_353;partial=00;start_type=ATG;rbs_motif=AGGAG/GGAGG;rbs_spacer=11-12bp;gc_cont=0.280
ATGAAAAAGAAAAAAGGTTTTGGTCTTGGTATTAGTTTAATCGCCATCATGTTAATTGTATGTATTGTAT
TAGTAATCATGATGATGACTGGCGGAAAGAAAGATACATACTATGGAATTATGAAAGATAATACTACTAT
TGAAAAAATGATTAGTGAAAAAGATGAAAGTATTGAAAAAAATGTTAAATTACCTTCAGATTCAGATGTT
AAAGTTAAAAAAGGTGATTTTGTAATTGTTTATAAATTAGCAGATTCAGATAAAATTGTTAAAGTTAAAA
AAGTTGACCATGATGACGTCCCTCACGGTTTAATGATGAAAATTCATGACATGGGCAAAATGCACATGAA
ACACTAA
>MRSA100_1_354 # 399245 # 399667 # -1 # ID=1_354;partial=00;start_type=ATG;rbs_motif=AGGAG;rbs_spacer=5-10bp;gc_cont=0.319
ATGAGTAACTCACAAGCAATTCAAGCAATTGAAAACGTGTTAGCAACGTCAAAAGTTGGTGTATTATCAA
CTGCATATAATAACAAACCTAATAGTAGATATATGGTCTTTTATAATGATGGTCTTACTTTATATACTAA
AACGAATATCCATTCTGCTAAGGTCAAAGAAATTAAAGATAATCCAGCAGCATATGTTTTGTTAGGCTAT
AACGACACAACTAATCGTAGTTTCGTTGAAATGGAAGCCACGATAGAAGTAGTTACTGATCAAAAAGTAA
TCGATTGGTTATGGGAGACTCAAGATAAAAGCTTTTTCAGTTCAAAAGAAGACCCAGAACTTTGTGTTTT
AAAGGTGACACCACAATCTGTTAAATTGATGAATGACAAATCATTAGATACACCTATCAAAATCGATTTA
TAA
>MRSA100_1_355 # 399738 # 401843 # -1 # ID=1_355;partial=00;start_type=ATG;rbs_motif=AGGAG;rbs_spacer=5-10bp;gc_cont=0.285
ATGACATGCCAACTTAAAATACATCATACATTATCGACAATACCAAGTCGTAATATTAATAATATTATGG
TGCTATTTTCACTTACAAGTAAACTCAATATTACGATTAATGGTGAAACCAAAGACGTAAGTAATTATAT
TATCTTAATTAACCATGGTGATATTTATAATATTAACCACGGCGAAAATATAATCGAATTAATGATACCC
GTTTTTTATTTTTATCAACAAGATGATGATTTCTTTAATGGTTATTTAGATCGTCATTTATTACAATCAA
GTAATTATATTAAGTCATTAATTGCCGATTTAATCAGTACACCAACAAGTTCTTCTTTAATGGGGAAAAA
TATAGGTCAAAGTATTATAGACACTTTACTTAAAGAAGCTTTTATAAGAATAGATCATGAATATTTACCA
AATATTGCTTTAAGCAATCCGGTGTTCATAGACTGTGTAAACTATATTCATGACAATATTGATGCGCACT
TGTCTTTAAAAGATATAGCGATGCATTGCAACATCTCTGAATCATATTGTTCTAATCTTTTTGTTCGATA
TTTGAGTATGAATTTTAAAGATTATTTTACAAGTATTAAACTTGTTAACGCCATCAATTTATTACTTTCT
ACAAAACATTCTATTACAACTGTTTCTGAATTGGCCGGTTTTAACAGTCATACAAATTTTGCAAATCAAT
TTAAGAATTACTTGCATTTTAGTCCTAAACAGTTCCGTTCACTCGTTTCCAAGATTACTGAACCACCACA
AATACACTTCCAACAAGATAACGTATCACAATTCACTGAGTTAATTTCAACAATTGATTTAACAGCTCAA
CTGGCTACAAATACAACAGATATTCATATAGATGATTTTAATCCGAAAGATCGAAGTCAGCGTGCCAAAG
TATTTGTTCGATTTAGTAATTTCAATGAACTATTTCAATTTATTTTCAATGAATATTACGATATTAACTT
TGAGCACTTACCAAAACCTGTCGTTTTCATTGACGATATTCACGATATTGAGATTAGCCAAACGAATTAC
AACCTGTTAAATAGATGTTTTGAAAAGCTTTTCGAAAAAAATATAGGTTTAGCAATCGCTATTAAATCAA
CACAACAATTCGAAACGATGAAGCAGTTAATACTAACATTTTTACAAGGCAATCAAGACTATAAGACAAG
CAAGAAATTAGTTAAATTTATGCTCGTATTTTGCTCTAATTCTATGACAGCAGAAGAAATTCATTTATGT
CATCTTAAAATTAAAAACAAAAATAAAGAAATTAAATATAGTGTGACAGTCGATGGCTTTTTAGAAACTT
ATTCAACCGTGGAACAAGTTTATGATGTCATGCAGCGTCTTAAATTCCATTATTACTTTATTGATATTGA
AAATTCAAAAACTGCAACACATCTTATCACTAAAAACCAACACTATCATCAAACTGACACTCATTTTGAA
CAGTATAAGAAATTTATTTTAGATTCAGGTATATCATCAACACAATTTGTATATAATAACCTGTCTGTAA
GCGGATTTAAATATACTAATGATGGTAAGAATCCAATTCAATTATCTGACATAGTGTATCACTTAATCGC
ATTATTACGATATGGCGGTGGCATTAGCTATCAATTATTAGATGACCATTCAAATTATATTTCCTTGTAC
AACAAATATGGTAGCCCCCTACCATTAATGCATTTATATAAAATGTTTAGACCTTTTGTTAATGAAGATA
TTGAAATTACAAATAATTATGTATTGAGTCGTAAAGATAATAACTACCATTTCTTATTATTCAATAAAAT
TAATGATCGATATATGTCAGACGTAAAACAAGATTTCATTTTCCATAATGAATTACCTCAAGACTCTTTG
ATGATTATTAAAACATTGAATCATGAACATGGTTCAATTCAACATTTGCTTCCAATAAGCGATCAACTTG
TTTATATAGAAAAAGAAATTTTAGATGAATTAGACAAAACGAATTACCCTAAAACGGAGCTTGCAGTTCA
AGAAGAAACTGGTCGTACATTTGAACTCAAGTTAAATCACGACGAGGTTAAATATATTTGCTTTAAACCA
AGCTAA
>MRSA100_1_357 # 403897 # 405339 # 1 # ID=1_357;partial=00;start_type=ATG;rbs_motif=AGGAGG;rbs_spacer=5-10bp;gc_cont=0.353
ATGAATTATAAGCAATCCGCAGAAGATATTTTGAACGCGATAGGCGGAGAAGAGAATTTAGATGCAATGG
CGCATTGTGCAACGAGACTACGATTAGTTTTAAATGATGAAAGTTTAGTAAATGAAGAGGCGCTAAACAA
TATGGATGTAGTTAAAGGGACGTTTTCTACTGGGGGACAATACCAAATTATTATTGGGTCTGGTACAGTC
AATAAAGTATTTAGTGAACTGGAAAAATTAACTGGAAAAGAAGCATCAACCACTTCGGAAGTCAAAGCAC
AATCTGCTAAAAATATGAATCCGTTACAGCGATTTGTAAAAATGCTTTCAGATATCTTTGTTCCGATTAT
ACCAGCCATCGTTGCTGGTGGTTTATTAATGGGGTTAAATAACATTTTGACTGCGAAAGATTTATTCTTT
TCAGGTAAATCATTGATAGATGTATATAGTCAATTTGCTGGATTAGCTGAAATGATAAATGTTTTTGCGA
ATGCACCATTTACATTATTACCAATTTTAATTGGATTTAGTGCAGCAAAACGCTTTGGTGGCAATCCATT
TTTAGGTGCTGTATTAGGTATGATACTAGTTCATCCATCGCTAATGAGCGCATACGATTTCCCAAAAGCA
GTTGAAGCAGGTAAGGCTATTCCATATTGGGATGTTTTTGGTTTGCATATTAATCAAGTAGGTTATCAAG
GACAAGTGTTACCTATGCTTGTAGCAGCTTATATCTTAGCCTCAATTGAAAAAGGGTTACGCAAAGTTAT
TCCAACGGTGTTAGATAATTTGTTAACACCATTGTTATCTATTTTTATAACAGCATTTCTAACATTTTCA
TTTGTAGGTCCAATCACTCGACAATTAGGTTACTGGTTATCAGATGGTTTAACATGGCTTTATGAATTTG
GTGGTGCAATTGGTGGATTAATATTCGGATTATTGTATGCTCCGATTGTTATTACAGGTATGCATCATAG
CTTTATAGCTGTAGAAACGACATTAATTGCAGATGCCACTAAAACGGGTGGATCATTTATATTCCCGATT
GCGACAATGTCTAATGTTGCACAAGGTGGTGCAGCAATTGCAGCGTTCTTTATTATTAAACAAAATAAGA
AGTTAAAAGGTGTGGCATCTGCCGCAGGTATTTCAGCATTACTTGGTATTACAGAACCGGCTATGTTTGG
TGTTAACTTAAAACTAAGATATCCATTTATTGGCGCTATCGTTGGATCAGGTATTGGTTCAGCATATATT
GCTTTCTTCAAGGTTAAAGCAATCGCATTAGGAACTGCTGGATTGCCAGGATTTATTTCAATCAATCCAG
TACATGCAGGATGGTTACACTACTTTGTTGGTATGACAATATCATTCATCATTGCTATAACAGTTACTTT
AATTTTATCTAAAAGAAAAGCAAATAAAGAAGTTGTAGAATAA
>MRSA100_1_358 # 405420 # 406367 # -1 # ID=1_358;partial=00;start_type=ATG;rbs_motif=AGGA;rbs_spacer=5-10bp;gc_cont=0.300
ATGATTACTTCATTCAGACATTCTGAAGATATAGATAAACATATTATAAAAACACCATTAGATCATACAG
CGTCATGGATTAATGTAGTAGAACCAGACCGAGAAGAAATTGAAAATCTTATGGAACAATATAATATACC
TGAAGACTTTATACGTGACCCTTTGGACTCAGAAGAAAGTTCCCGTATTGAATATGACGAAGATACTGGT
TACTCATTAATCATTATTGATTTACCTATCGTCAATTCAACTAATCGTAGCGTTCTATCTTTTGTAACGA
TTCCATTAGGCATTATTATTGGCAACGGTATTATCGTAACAGTTTGTGACGCTGAAAATGAATTTTTAGA
AAATTTACCTAAGCGTGATATTAATTTAAAATTTCACAGCAGATTTGCATTAGAAATTTTAACTACTATT
GCCGACCATTATAATCGTAACTTACGATTACTTAATAAAAGTAGAATTCGTATTGAGAAAGAACTAAAAA
ATAACATTACTAACAAACAACTTTTCAAATTAATGGAAGTTGAAAAAAGTTTAGTATACTTTTTAGCTGC
CTTAAAAGGTAACGATACAATTATTAAAAAGTTATTCCGTTTACCTGCAATTAAACGTTTTGAAGAAGAT
GAAGAATTACTAGAAGATTTAATCATTGAAAATAACCAAGCCATCGAAACAACAGAATTACATCAACGTA
TCTTAGAAAGTATCACAACATCATACGCTTCCTTATTATCTAATGATATGAATACGATTATGAAGACATT
AACACTTTTCACGGTACTATTAACGTTACCAACGCTCGTATTTAGTTTCTTCGGTATGAATGTGCCGTTG
CCAATTGATGACCATAGTTATATATCTTGGATTATTGTGGTAGGTATTTCATTAATTCTTGTCGTAATTG
TTAGTATTTTCTTATGGCGTAAACAGAATTATAACTAA
>MRSA100_1_359 # 406413 # 407036 # -1 # ID=1_359;partial=00;start_type=TTG;rbs_motif=AGGAGG;rbs_spacer=11-12bp;gc_cont=0.308
TTGAAAGAAGATAGGCGAATTAGAAAGACAAAGTCCTCCATTAAACAAGCGTTCACTAAATTACTACAAG
AAAAAGATTTAGAAAAGATTACCATTCGCGACATAACAACACGCGCTGATATCAATAGAGGGACATTTTA
CTTACATTACGAGGATAAATATATGTTACTCGCAGATATGGAAGATGAGTATATTTCAGAACTAACGACA
TATACTCAATTTGATTTGTTACGCGGTTCTTCAATTGAAGACATTGCGAATACTTTTGTAAATAATATAC
TCAAAAATATTTTCCAACATATTCATGATAATTTAGAGTTTTATCATACTATTTTACAATTGGAACGCAC
GAGTCAATTAGAATTGAAAATCAACGAACATATCAAAAATAATATGCAACGTTATATTAGTATCAATCAT
TCTATCGGAGGCGTTCCAGAGATGTATTTTTACAGTTACGTTTCCGGAGCAACAATTTCAATTATTAAAT
ACTGGGTAATGGACAAACAGCCCATTTCAGTTGATGAATTAGCTAAACATGTGCATAATATTATTTTTAA
TGGTCCATTAAGAATAATGGCAGAAAACCGTTTGCATAAATCAAACCTTGATTCACTAACTTAA
>MRSA100_1_360 # 407197 # 408474 # 1 # ID=1_360;partial=00;start_type=ATG;rbs_motif=AGGAGG;rbs_spacer=11-12bp;gc_cont=0.320
ATGAATATATTTAAAAATAAATTATTATGGATTGCGCCAATAGCAACTATGATTATCTTGGTAATCTTTT
CTTTAGCTTTTTATCCTGCATATAATCCTAAACCAAAAGATTTACCAATTGGTATATTAAACGAGGATAA
AGGTACAACGATTCAAGATAAAAATGTTAACATTGGTAAAAAATTAGAGGATAAATTATTAGATAGTGAT
TCTAATAAAATTAAATGGGTTAAGGTTGATAGTGAAAAAGACCTTGAAAAAGATTTGAAAGATCAAAAAA
TCTTTGGAGTAGCTATTATTGATAAAGACTTTTCAAAAGATGCTATGAGTAAAACACAAAAAGTAGTTAT
GGATAGTAAAAAAGAAGAAATGCAACAAAAAGTTGCTTCAGGTGAAATTCCGCCACAAGTGGTTCAACAA
ATGAAACAAAAAATGGGGAATCAACAAGTAGAGGTTAAGCAGGCTAAATTTAAAACGATTGTAAGTGAAG
GATCAAGCTTACAAGGTTCACAAATTGCATCAGCTGTGTTAACTGGTATGGGTGATAATATTAATGCTCA
AATTACGAAGCAAAGTTTGGAAACATTAACGAGTCAAAATGTTAAAGTCAATGCCGCGGACATCAATGGT
TTGACGAATCCAGTAAAAGTGGATAATGAAAAACTTAATAAAGTTAAAGATCACCAAGCAGGTGGTAATG
CACCATTCCTAATGTTTATGCCAATTTGGATAGGTTCAATCGTAACGTCTATCTTATTGTTCTTTGCATT
TAGAACTAGTAACAATATCGTCGTGCAACATCGTATCATTGCTTCAATTGGACAGATGATATTTGCAGTT
GTTGCAGCATTTGCAGGTAGCTTTGTTTATATTTATTTCATGCAAGGCGTTCAAGGATTTGATTTTGACC
ATCCAAATCGTATCGCAATTTTTGTAGCATTTGCGATTCTTGGTTTCGTGGGCCTTATTTTAGGTGTTAT
GGTATGGCTAGGTATGAAGTCAGTTCCAATTTTCTTCATTTTAATGTTCTTTAGTATGCAACTTGTAACG
TTACCTAAACAAATGTTGCCTGAAAGTTATCAAAAATATGTATATGATTGGAATCCATTCACACACTATG
CAACAAGTGTAAGAGAACTATTATACTTGAATCATCATATTGAATTAAATAGTACAATGTGGATGTTTAT
AGGGTTTATGATTTTTGGCGCTGTATCAAGTTTAGTTTCAGCTATTGTTAGAAAACATAGCACAAAACGT
ACTGAAGTGCCGTCATAA
>MRSA100_1_361 # 408681 # 409112 # 1 # ID=1_361;partial=00;start_type=ATG;rbs_motif=GGAGG;rbs_spacer=5-10bp;gc_cont=0.308
ATGCGTAGGTTATTATATTCATTTCTTTTTTATATGATCATAGGTTTATTTAGTGGCTTTTTCTATAGAG
AGCTAACAAAAGCATATGATTTTACTGGTACAACACAATTATCACTTGTACACACACATACACTTATTTT
AGGTATGTTTATGTTTTTAATATTATTACCATTGGAGAAGTTATTTAAATTATCAAGTTACTACTTATTT
AACTGGTTCTTCTATGTATATAACATAGGTGTTATCGTTACTATAGGTATGATGGTGACAAAAGGATTCT
TCCAAGTCACTGGTAAATCATACTCTCCAGAAGCATTTGCAGGCTTTGCAGGTATTGGGCACACAGGTAT
GCTTGCAGGTTTATTGTTGCTATTTTTCCTTTTAAGACAAGCAATTCTTAAAGAACCACGTGATGAGTCT
TTTAAAAAATAA
>MRSA100_1_362 # 409344 # 410378 # 1 # ID=1_362;partial=00;start_type=ATG;rbs_motif=AGGAGG;rbs_spacer=5-10bp;gc_cont=0.351
ATGAAAGATGTTACAATCATTGGTGGCGGTCCGTCTGGTTTGTATGCAAGCTTTTATGCTGGATTGCGAG
ATATGTCTGTAAGATTGATAGATGTTCAATCTGAATTAGGGGGTAAGATGAGAATTTACCCTGAAAAAAT
TATTTGGGATATTGGCGGCATTGCGCCAAAACCTTGTCATGAAATTTTAAAAGATACAATTAAGCAAGGA
TTATATTTTAAACCGGAAGTTCATTTGAATGAACGTGTGGTAGATATTAGGAAAAAGGCAGAACGTCATT
TCGAAGTTGAAACAGAAGCGGGAGAAATATATACATCGAAAGCAGTTATCATTGCAATTGGTGCGGGTAT
TATTAATCCAAAACAATTAGATGTTAAAGGTGTAGAGAGATATCAATTAACTAATTTACATTATGTTGTA
CAAAGTTACAGACGTTTCAAAGATAAAGATGTATTAATATCAGGTGGAGGAAATACAGCATTAGATTGGG
CGCATGATATTGCCAAGATTGCTAAAAGCGTGACAGTTGTTTATCGAAAAGAAGATGTAAGTGGTCATGA
AGCGATGAAAACGTTGGTGACAGATTTAAATGTGAAACTATGCCCAAAAACACGTATTAAATACTTGGTC
GGCAATGATGATGAAACGCATATAAGTGAAGTTGTTTTGGAACATGTTGAAAGTGGCGATAGGCATACAG
TTAAATTTGACGATGTCATTATTAGTCATGGGTTTGATCGTTGTAATACATTATTGAGTGAAACATCTTC
AAAGCTAGATATGCATGATGATTGTCGTGTTAAAGGATTTGGTAATACGACAACTAGTATACCTGGTATC
TATGCGTGTGGAGATATTGTTTATCATGATGCAAAATCACATCTAATTGCAAGTGCATTTAGTGATGGTG
CAAATGCAGCGAACCTTGCTAAAACATATATCCAACCAGATGCGAATGCAGAGGGTTATGTTTCAAGTCA
TCATGAAGTGTTTAAAGAAGCGAATAAGACTATTGTAAATAAACATTTATACTAG
>MRSA100_1_363 # 410480 # 410815 # 1 # ID=1_363;partial=00;start_type=ATG;rbs_motif=AGGA/GGAG/GAGG;rbs_spacer=11-12bp;gc_cont=0.369
ATGAGTCCAAAGACGCGCGAAGCAGCTGAAAAAGGATTACCTAATGCCTTATTTACAGTAACCTTGTATG
ATAAAGATCGGTTAATTGGTATGGGTAGAGTGATTGGCGATGGCGGAACTGTTTTTCAAATTGTTGATAT
TGCTGTTTCGAAAAGTTATCAAGGTCAAGATTACGGCAGTCTAATTATGGAACATATTATGAAGTATATT
AAAAATGTATCTGTCGAAAGTGCATACGTTAGTCTGATCGCAGACTACCCAGCGGATAAATTATATGCAA
AATTTGGATTTATGCCTACCGAACCAGATTCAGGCGGTATGTATATCAAATACTAA
>MRSA100_1_364 # 410861 # 411865 # -1 # ID=1_364;partial=00;start_type=GTG;rbs_motif=GGAG/GAGG;rbs_spacer=5-10bp;gc_cont=0.366
GTGATAGAAACATTTAAAGCGTTTGTAATTGATAAAGATGAGAGCGGTAAAGTGACACCAACTTTCAAAC
AATTATCGCCTACTGATTTACCTAAAGGAGATGTGCTGATTAAAGTACATTACTCTGGTATAAATTATAA
AGATGCTTTAGCGACTCAAGATCATAATGCAGTCGTAAAATCGTATCCTATGATTCCAGGAATAGATTTA
GCTGGAACAATTGTTGAATCCGAAGCACCAGGCTTTGAAAAAGGAGAACAAGTAATTGTAACGAGTTATG
ACCTAGGTGTTAGCCATTATGGCGGTTTTAGTGAATATGCGCGTGTAAAATCAGAATGGATTATCAAGCT
TCCTGATACTTTAACATTAGAAGAATCAATGATATATGGCACAGCTGGTTATACTGCCGGTTTAGCAATT
GAAAGACTTGAAAAAGTTGGAATGAATATTGAAGATGGTCCTGTACTCGTTCGCGGTGCTTCAGGTGGTG
TCGGTACTTTAGCAGTACTCATGCTTAATGAACTTGGTTATAAAGTTATCGCAAGTACAGGTAAACAAGA
TGTTAGCGATCAATTACTTGAACTTGGTGCCAAAGAAGTTATCGATCGACTTCCTGTTGAAGATGATCAT
AAAAAGCCACTCGCATCATCAACTTGGCAAGCTTGTGTAGACCCTGTTGGTGGCGAAGGTATTAATTATG
TTACAAAACGTTTAAATCATAGTGGATCAATTGCAGTTATTGGTATGACTGCCGGCAATACTTATACTAA
TTCTGTATTCCCTCACATTTTAAGAGGCGTAAACATTTTAGGAATTGACTCAGTATTTACTGCTATGAAA
TTAAGACAGCGCGTTTGGCGTCGTCTCGCAAAAGATTTAAAGCCTGAAAATTTACATGAGATCAAGCAAG
TTATTACATTTGATGAACTTCCAGAACAACTTAACAAAGTAATTAATCATGAAAATAAAGGCCGCATTGT
TATCGATTTCGGTGTAGATAAATAG
>MRSA100_1_365 # 412056 # 412571 # 1 # ID=1_365;partial=00;start_type=ATG;rbs_motif=GGAGG;rbs_spacer=5-10bp;gc_cont=0.318
ATGGCTGGGATAATCAAAGAAATTTCAGAACAAAATGCTAGTGAATTAGTTGAATTAGCAACTAGAACAT
TTTATGACACGTTTGGTTCTTACTATGATGACAAAGATTTTGATCAATTTTTTAAAGACAATTATACTGT
AGAAAAATTTACACAAGAGATTAACCATGTAGATTCATTTCATTATTTTTATCAAGAAGATGGTGCGAAT
GTTGGTTATATAAAGATGAATATTAATAGTGCTCAAACTGAAGAAATGGGGGAGACCTATTTAGAAGTGC
AGCGCATATATTTTTTGAAAGACTTTCAAGGTGGCGGAAGAGGTTCACAATTGATAGAATTGGCCGAAAA
AATTGCTCAAGAACATAATAAACATAAAATTTGGCTAGGAGTTTGGGAGCATAATCCTCGTGCTCAAGCA
TTTTATAAACGTCATGGATTTAAAGTGGTTGGTGAACATCATTTTCAAACAGGTGATGTAACGGATACAG
ATTTAATTATGGAAAAAGAGTTATAA
>MRSA100_1_367 # 413653 # 415326 # -1 # ID=1_367;partial=00;start_type=ATG;rbs_motif=GGA/GAG/AGG;rbs_spacer=5-10bp;gc_cont=0.328
ATGATTAAACAGATAAATGTTTCTAATATGCAAAAGTTTGAATCTCAATTAATGAAAGCTCAGTCTGAAG
GTTATACACATGTCGTTCCATATGCAAATGAGATAATGATTTATCAATCGATGTTAGATGCGGTTCAATT
ATATCCTAAGTCTATCGTGGTTGATTATACTGTGGATGGACAATACAAAAATGATTGTCACTATTTCGGT
CAATCATCGATCAACATTGCCGATTGGGCTCAAAACAATAATTATTATCCTAACCTGATATATGCGATTC
AACAGACTCTTGATTTAATACATTATTACTCTGTAGAAACGATTTTCGATTTAGCTTTATTGACACTTCT
GAAAGGTGATTTATCAATCGATGGTCATGTCGTTTTTGATTTTAAAGCCCCTATAGCAACAAGTGCTTCA
ATATGGGAAACTATTAAAACTATTGAAGATTTTGATATGATGTCTCAGTTTTATTTGAATAAAATGGCTT
ATATTGATCATCATCCTATACCTTTTCGCAACCTTTTTATCGAGGATTCAGAACAACTTAATTCGCCAGA
TAATTGGTTGTATTCTACCAAGTTTATGCTACCTAAATGGTTATATAAAATAGCAAAGCAACGTGCTGAT
AACAAACAATTACAAAACTTCGGCCTGTATACGAAGCAACCAAACGTTTTAAAAGATCACATCGTTTTTA
TCGGTGATCATCATCAATATATAGGTAATTCAAAATATTTATTTACTTACTTCGTTAAACATAATCCAAT
GACTGCCTGTTATTTTGTTACTGACGATCGTCGCGGACCACATTTCATATCACCTAAGTCTGAAAAAGCT
GACGAATTGATTAACAGCGCACGCGTAGTTATAGTTGAAAATGATATACCTGAAACGTTACAACCAAACG
GTACTTTAATTCAATTACATCAAGGCACACCAATAATGCAATTATTTTTAGATAGTAAAGAGCCTATTAA
AAATATAGAAACACCTTTTTATCGTGCTAAAAGGTATAATCGCTGGTTGCAATTCGATTATGTTATACAT
TCTGCTGATGATATTAGCCACTTTTATCAAACGGCTTTTCCTAGTCACCAAGCAAATGTATTGGCTTATG
GTAATCCTAAACACCAATATTTACTACAAAAGCGTAACGAAAGTACTACTCAACAACAGTATAAGAAATC
GTTTAAAATAAATGATCAAAAACCAGTTTTATTATACGCACCTATTGGATTAGTGAGTGCGCAACAATTA
CCACTATCAGATGCTTTATTCAAAGCCTATCATGTTGTGGTTCAGGGTGTTGATGAAGCGATCTTACCAG
AAGAGGCGCTTGTTGCACCAAAGTATCTTAGTGCTCAAGACTTAATTCTAATGTCTGATGTCGTTATCAC
TGATTACTCAAATATAATATTTGATGCGATGGCTATAGACAAAACAGTAGCATTATACACTCCAAATCAC
AGTCAATACATTGAGTCTCAAGGTGTTAACGAAGATATTTGGCGTCATCTATCAAAAATTTGGTATACAG
ACCGACAATTATTAATTAATAATTTAATTTCCCAGGCAATACCAGTGATTAAATATCCACAAATACAACA
TAAAGAACAACCATTAGAATCTATTTCACAACTTATATTGTCTAAGATGACATCTAATCAATAG
>MRSA100_1_368 # 415643 # 417241 # 1 # ID=1_368;partial=00;start_type=ATG;rbs_motif=GGA/GAG/AGG;rbs_spacer=5-10bp;gc_cont=0.322
ATGTTAGTAAATACGTTTAACCCATTTGATAATTTATTATTATCGTCTTTAATTGCAGCAATACCGATTG
TACTGTTTTTACTATGTTTAACTGTTTTTAAAATGAAAGGTATTTATGCAGCTATTACAACACTTGTTGT
AACATTACTAATTGCAATACCATTTTTCAAATTGCCAGTTGGTATCGCTTCTGGTGCAGTAGTCGAAGGT
TTCTTCCAAGGTATCATTCCGATTGGCTATATCGTTATGATGGCAGTATTGTTATACAAAATTACTGTTG
AATCTGGACAATTTTTAACAATTCAAGATAGTATTACAAATATTTCACAAGACCAACGTATTCAAGTTTT
ACTTATTGGATTTGCATTCAACGCATTTTTAGAAGGTGCAGCAGGATTTGGTGTACCAATTGCAATTTGT
GCACTTTTATTAACACAATTAGGATTTAATCCATTAAAAGCTGCGATGTTATGTTTAGTCGCAAATGCAG
CGTCTGGTGCTTTTGGTGCGATTGGTATCCCTGTAGGTGTTGTAGAAACGTTGAAATTACCTGGAGATGT
TTCAGTATTAGGTGTTTCTCAATCAGCAACTTTAACATTGGCAATCATAAATTTCATTATTCCATTCTTA
CTTATCTTTATTATTGATGGTTTTAGAGGTGTTAAAGAAACATTACCAGCAATTTTAGTAGTTTCAATCA
CTTATACACTTACTCAAGGATTATTAACTGTATTCAGTGGACCTGAATTAGCAGATATTATTCCACCGTT
ATTAACAATGTTAGCATTAGCAGTATTTTCTAAAAAATTCCAACCAAAACACATTTATCGTGTTAATAAA
GATGAAGAAATTGAACCTGCAAAAGCACATTCTGCAAAAGCAGTATTACATGCATGGAGCCCATTCATTG
TATTAACAGTCATTGTAATGATTTGGAGTGCGCCATTCTTTAAAAACTTATTCTTACCAAATGGTGCTTT
ATCATCATTAGTATTTAAATTCAACTTACCTGGAACAATCAGCGAAGTTACGCATAAACCATTAGTATTG
ACTTTAAATATTATTGGACAAACAGGTACAGCTATTTTATTAACTATTATTATTACAATTTTAATGTCTA
AAAAGGTTAACTTTAAAGATGCTGTTAGATTATTCGGCGTTACATTTAAAGAGTTGTGGTTACCAGTTCT
TACAATTTGTTTCATCTTAGCAATTTCTAAAATCACAACTTATGGTGGTTTAAGTGCAGCAATGGGTCAA
GGTATAGCTAAAGCAGGTAATGTCTTCCCAGTTCTATCACCAATCTTAGGTTGGATAGGTGTGTTTATGA
CAGGATCAGTTGTAAATAACAATTCATTATTTGCACCAATTCAAGCTTCTGTTGCACAACAAATTGGAAC
AAGTGGTTCACTTCTTGTATCTGCTAATACAGTTGGTGGTGTAGCGGCAAAATTGATTTCACCACAATCA
ATTGCAATTGCAACTGCAGCAGTAAAACAAGTTGGTAAGGAATCAGAATTATTAAAAATGACATTGAAAT
ACAGTGTATGTTTACTAATATTCATCTGTATTTGGACTTTCATCTTGTCATTATTATAA
>MRSA100_1_369 # 417622 # 419100 # 1 # ID=1_369;partial=00;start_type=ATG;rbs_motif=AGxAGG/AGGxGG;rbs_spacer=11-12bp;gc_cont=0.361
ATGACAACACAACATAGCAAAACAGATGTCATCTTAATTGGTGGCGGTATTATGAGTGCAACATTAGGAA
CATTACTTAAAGAATTATCACCTGAGAAAAATATTAAAGTGTTTGAAAAATTAGCACAACCTGGCGAAGA
GAGTTCAAATGTATGGAATAATGCCGGTACAGGGCATTCAGCACTTTGCGAGTTGAACTATACAAAAGAA
GGTAAGGATGGCACAGTTGATTGTAGTAAAGCAATTAAGATAAATGAGCAGTACCAAATTTCAAAACAGT
TTTGGGCATATTTAGTTAAAACAGGACAATTAGATAACCCAGATCGCTTTATTCAAGCGGTGCCACACAT
GAGTTTTGTCATTGGCGAAGATAATGTAGCTTTTATAAAAAGTCGTGTTGCAACGTTAAAGAAAAGTGTT
TTATTCGAAAAAATGAAATTATCGCAAGATGAAGAAGAAATGAAATCTTGGGTACCGTTAATGATTGAAG
GTCGTAAGTCTGATGAACCAATTGCTTTAACTTATGATGAAACTGGTACAGATGTTAACTTTGGTGCGTT
AACTGCAAAGTTATTTGAAAATTTAGAGCAACGTGGTGTGGGAATTCAATATAAGCAGAATGTATTAGAC
ATCAAGAAACAGAAATCTGGGGCATGGCTAGTTAAAGTTAAAGATTTAGAAACTAATGAAACGACAACAT
ATGAATCTGATTTTGTATTTATTGGTGCTGGCGGTGCGAGTTTACCATTACTCCAAAAGACTGGGATTAA
ACAATCAAAACATATTGGTGGTTTCCCAGTAAGTGGATTATTCCTGCGCTGTACAAATCAAGAAGTGATT
GATCGTCATCATGCTAAAGTGTACGGAAAAGCAGCAGTGGGTGCGCCACCAATGTCAGTGCCGCACTTAG
ATACACGTTTTGTAGACGGCAAGCGTTCATTGTTATTTGGTCCATTTGCAGGTTTCTCACCTAAATTTTT
AAAAACAGGTTCACATATGGATTTAATTAAATCGGTTAAACCAAATAATATCGTGACGATGTTATCTGCA
GGTATCAAAGAAATGAGTCTTACGAAGTATTTAGTGTCACAATTGATGTTATCTAATGATGAGCGTATGG
ATGATTTAAGAGTCTTTTTCCCAAATGCTAAAAATGAAGATTGGGAAGTGATTACAGCAGGGCAACGTGT
CCAAGTAATCAAGGATACTGAGGATTCTAAAGGTAACTTACAATTTGGTACCGAAGTCATTACGTCAGAT
GATGGCACATTAGCTGCATTACTTGGTGCATCACCTGGTGCGTCAACAGCTGTAGATATTATGTTTGATG
TTTTACAGCGATGCTATCGTGATGAATTCAAAGGGTGGGAACCAAAGATTAAAGAAATGGTGCCGTCATT
TGGTTATCGCTTAACAGATCATGAGGATTTATATCACAAAATTAATGAAGAAGTAACTAAGTATTTACAA
GTTAAATAA
>MRSA100_1_370 # 419166 # 419621 # -1 # ID=1_370;partial=00;start_type=ATG;rbs_motif=AGGAG/GGAGG;rbs_spacer=11-12bp;gc_cont=0.309
ATGAAAAATTTGAAAAACTCATTATTTATTAGCTTAATCATTGGTTTGTCCCTTTCACTGTTCTTTAGTA
TGTTATTTGCAGACGGCAAATATTATCCACTGAACCCACAATCAACTATTGGCATTTTGTATTATAATCA
TTTCACAGAAACTACCGTAATGTTGATTTCTATCATTTTATGGTTACTCATAGGCGTCGTCTTTTTCCTT
GGAGATTTTATCTTTAAATACACAGATTGGAGCATTACTAAAGCAACTATAATGCATTTCATAACAACGT
ATGTCGGATTCTTGCCTTTAGCAATGCTTGCCGGTTGGTTTCCACTAACAGTGCATTATCTAATCATATT
CACAATTATCTTCATTGTGATTTATGTATTAATTTGGATAATTCAATTCTTTAAAAACAAGAACTACGTA
GACACTATTAACGAGCAACTGAAACAATTAAAATGA
>MRSA100_1_371 # 419618 # 420061 # -1 # ID=1_371;partial=00;start_type=ATG;rbs_motif=AGGAGG;rbs_spacer=5-10bp;gc_cont=0.286
ATGATGAAACTCAATTTATTTATCAATGCAAATGAGACGGAATCTTATATTGATATACATGCACCTAAAA
TGAATGATCACGTTCAAAGTATTATTAATGCAGTCAATGATTTAGACAAATCACATACATTAGTCGGATA
CATAGACAAAGAAATCCATATCATTAATGTATCAGATGTTATAACATTCCAAGTTATTAATAAAAATGTA
ACAGCCATTACAAGCAATCAAAAATTCAAACTAAAATTACGACTTTATGAACTAGAAAAACAGTTACCAC
AACATTTCATTCGCATTTCCAAATCAGAAATCGTCAACAAGTATTACATTGAAAAATTATTATTAGAGCC
AAATGGACTTATACGTATGTATCTTAAAGATGCACACTACACCTATTCTTCTAGACGTTATTTAAAATCT
ATAAAGGAGCGCTTATCAATATGA
>MRSA100_1_372 # 420224 # 421597 # -1 # ID=1_372;partial=00;start_type=ATG;rbs_motif=AGxAGG/AGGxGG;rbs_spacer=5-10bp;gc_cont=0.314
ATGTTTAAAACACTCTATGCTAGAATTGCGATTTATTCCATTACGGTTATTTTATTTAGTGCATTAATAA
GTTTTGTATTAACAAATGTTTACTATCATTATAATTTAAAAGCATCTAATGACGCGAAAATCATGAAGAC
ACTTAAAGAAGCAAGACAATATGAACAATCAGCTAAACCAACGCACATTCAACAATATTTCAAACATTTA
GGGCAAATGAATTACCAAATAATGACCGTTGATCAAAAAGGTCATAAGACATTTTATGGGGAGCCATTTA
GAGAAGATACTTTATCACAAAATGCTATTAACAACGTATTAAATAATAAAGATTACCATGGTATTAAAGA
TAAACCATTCGCATTATTCGTAACTGGATTTTTCGACAATGTAACAGATAATACTGTTGGTATTAACTTT
AAGACAAAAGACGGTTCAATAGCAGTATTCATGCGTCCAGATATTGGAGAAACATTTAGCGAGTTTAGAA
CATTCTTAGCCGTCTTGTTAATGTTGTTATTATTTATCTCGATTTCATTAGTTATCGCATCAACCTATTC
AATCATTCGTCCAGTAAAAAAGTTAAAGCTAGCGACCGAACGCTTAATTGATGGTGATTTTGAAACACCT
ATCAAACAAACACGCAAAGATGAAATTGGAACATTACAGTATCACTTTAATAAGATGAGAGAGTCATTGG
GACAAGTTGATCAAATGAGGCAGCATTTTGTACAAAATGTATCTCATGAAATCAAAACACCATTAACACA
TATTCATCATTTATTAAGCGAGTTACAACAAACTTCTGATAAAACATTAAGACAACAATATATAAATGAT
ATTTATACCATTACAACGCAGCTGAGCGGATTAACAACTGAATTGTTACTCTTATCCGAATTAGATAATC
ACCAACATTTATTATTCGATGATAAGATTCAAGTCGATCAACTCATTAAAGATATCATTCGACATGAACA
ATTTGCTGCTGATGAAAAGTCGTTAATCATTTTAGCTGACCTAGAATCAATCAATTTCCTAGGAAATCAA
CGTTTGTTACATCAAGCATTGAGTAATTTATTAATAAATGCTATTAAGTATACAGATGTTGGTGGTGCCA
TTGACATCGCTTTGCAACATAGTCACAACAATATCATTTTCACAATAAGTAATGATGGTTCACCAATTAG
TCCACAAGCTGAAGCACGTTTATTTGAACGTTTTTATAAAGTGAGCAAACATGATAATAGCAATGGTTTA
GGTCTTGCAATTACAAAATCCATCATTGAATTGCATCATGGTACAATCCAATTCACACAAAGTAACGAGT
ATGTAACCACCTTTACTATTACACTGCCAAATAATTCACATTAA
>MRSA100_1_373 # 421590 # 422264 # -1 # ID=1_373;partial=00;start_type=ATG;rbs_motif=GGAG/GAGG;rbs_spacer=5-10bp;gc_cont=0.354
ATGGTGCAATGTCTTGTTGTCGATGACGATCCTCGAATCCTAAATTATATAGCTAGCCATTTACAAACAG
AGCACATTGATGCATACACACAACCAAGTGGTGAAGCTGCATTAAAACTTTTAGAAAAACAGCGTGTCGA
TATTGCAGTGGTAGATATTATGATGGATGGTATGGACGGCTTTCAATTATGTAATACATTAAAAAATGAT
TATGATATACCAGTTATTATGTTAACAGCGCGGGATGCACTTAGTGACAAAGAGCGTGCGTTTATAAGTG
GTACTGACGATTATGTAACCAAACCCTTTGAGGTTAAGGAACTTATTTTTAGAATTCGTGCGGTATTACG
TCGATATAATATCAATTCAAATTCAGAAATGACTATTGGCAACTTAACGCTAAACCAATCCTATTTGGAA
CTCCAAGTATCTAATAAAACGATGACGTTACCGAACAAGGAATTTCAATTATTATTTATGCTTGCAGCAC
GTCCTAAGCAAATCTTTACTCGTGAACAAATAATAGAAAAAATTTGGGGCTATGATTATGAAGGAGATGA
ACGAACAGTTGACGTTCATATTAAGCGACTACGCCAAAGATTAAAAAAATTAAATGCCACACTTACAATT
GAAACAGTAAGAGGACAAGGCTATAAGGTGGAGAATCATGTTTAA
>MRSA100_1_374 # 422400 # 423455 # 1 # ID=1_374;partial=00;start_type=ATG;rbs_motif=AGGA/GGAG/GAGG;rbs_spacer=11-12bp;gc_cont=0.304
ATGAAATTAGCGATAAAAGAGATTATGTTTTACAAATTTCGTTATATTTTAATCACATTAATCATTCTTT
TATTAAGTATTATGGTGTTATTTATTAGTGGTTTAGCTCAAGGGCTTGGTAGGGAGAATATTTCGTTATT
TGAACACTTTGATAATGATGAATATGTTGTTCAAAAAATGAAAGAGCCGCAAATTGAGAAATCGCAACTT
AGTGATACGCAACAGAATCAAATTAAAAAGGTAATTCATCAAGAACCATATAAAATGAATATTCAAACAT
TGAAATTATCTAATAAAGAACAAGATGTGATTACAATGAATGACGTTAAACAACAACGCATACAACTTAA
AAAAGGTGATTATCCTAAAAATGCTCATGAGGTCGCTATTAATGATAAGTTAGCTGCAGACAACATTAGA
GTCGGGGATAGATTACATTTTAAAAATAATTCAACTAGTTATAGAGTTTCTGGTATTTTAAACGACACAA
TGTATGCGCATAGTTCCATTGTGCTATTGAACGATAACGGATTTAATGCATTGAATAAGGTTAATACGGC
ATTTTATCCAGTGAAAAATTTAACACAACAACAACGTGATGAGCTTAATAAAATAAATGACGTTCAAGTT
GTGAGTGAAAAAGATTTAACAGGTAATATTGCGAGTTATCAAGCAGAGCAAGCACCGTTAAATATGATGA
TTGTTAGTTTGTTTGCTATTACAGCAATCGTTCTAAGTGCATTTTTCTATGTTATGACGATTCAAAAAAT
ATCACAAATTGGCATTTTGAAAGCAATTGGTATTAAGACAAGACATTTATTGAGTGCGTTAGTTTTACAA
ATTTTAACACTAACAATAATTGGGGTAGGTATTGCTGTGATCATCATAGTAGGACTATCATTTATGATGC
CGGTAACGATGCCTTTTTACTTAACAACGCAAAATATTTTATTAATGGTGGGGATATTTATATTAGTAGC
GATTTTAGGTGCCTCACTATCATTTATCAAATTATTTAAAGTGGATCCTATCGAAGCAATTGGAGGTGCA
GAATAA
>MRSA100_1_375 # 423455 # 424120 # 1 # ID=1_375;partial=00;start_type=ATG;rbs_motif=GGAGG;rbs_spacer=5-10bp;gc_cont=0.354
ATGGCATTAGTCGTTAAAGATATCGTCAAAAATTTCGGAGAAGGTTTGTCTGAAACAAAAGTTTTAAAAG
GTATTAATTTTGAAGTGGAACAAGGGGAATTTGTCATTTTAAATGGTGCCTCTGGTTCTGGGAAAACAAC
ATTGCTAACGATATTAGGCGGATTGTTAAGTCAAACGAGTGGTACAGTGCTTTACAATGATGCACCATTG
TTTGATAAACAGCATCGTCCTAGTGATTTGCGATTGGAAGATATTGGTTTTATTTTTCAATCTTCACATT
TAGTTCCTTATTTAAAAGTGATAGAGCAATTGACACTCGTAGGCCAAGAAGCGGGAATGACCAAACAACA
AAGTTCAACAAGAGCAATACAACTTTTGAAAAATATTGGGTTAGAAGATCGCTTGAATGTATATCCGCAT
CAGTTATCTGGCGGTGAAAAGCAACGTGTTGCGATTATGAGAGCATTTATGAATAATCCGAAAATCATTT
TAGCAGATGAGCCCACAGCAAGTTTAGATGCCGATAGAGCAACAAAAGTTGTTGAGATGATACGTCAACA
AATTAAAGAACAACAAATGATTGGTATTATGATTACACACGATCGAAGATTATTTGAATATGCAGATCGA
GTGATTGAATTAGAAGATGGCAAAATAACTGATTAG
>MRSA100_1_376 # 424351 # 425319 # -1 # ID=1_376;partial=00;start_type=ATG;rbs_motif=GGAG/GAGG;rbs_spacer=5-10bp;gc_cont=0.310
ATGTTATTGAATTTATTATTAATATTTATACTTATCGTTATTTGTCCGTTAATTTTCAACTATACTCTGA
CGTTAAATTTAACATGCTACATCTTAGTTGTCATATCGATATTTTTGTCACTCATCTATAGCATCATGAC
CTATACTTTCCCTTGGTCTATGTTTGTAACATTTATAATAATCAGTATTATCATGCTATTCAAACATAGA
TATTTATTTTCTCATACTTCTAGTCGCTTATTTATTAAAAAATTATTATCTTTTTCATATAAATTTGTAC
TCTACACATCAGCACTTCTATTTATAAGTACGATTCAGTCACCTATTGTGAAAGGTTTGTCTATGTGGTT
AGCTATATTATGTCTTTCCCTGTTACTAACCTTTATTTGTTATCTCGTTTGGACAGTATCATATAGACAT
AGATCATACAACAAAGAAGTTGATATCATAATTGTGTTAGGTGCTGGTATTTTTACCGAATTTGTCACAC
CAATGCTTGCAGCGCGTTTAGACCGTGCACTTGATATCTATCAACAACAAGCATCAGCAACAAAGATTAT
TGTATCTGGCGGACAAGGACCAGACGAACCAATTTCTGAAGCTTTAGCTATGCAACGTTATTTGATTGCA
CATGGTGTTGATAAAACAGATATACTAATGGAATCTCACTCTATAAATACATACACAAACTTTTTATATT
CTAAACAAATCATCAACAATTTGTATCATGAAGCAGTTAAAATTGTTTGTGTAACAAGTCAGTTTCATGT
ATTGCGCGCCTTACGACTAGCCCAAAAATTAGGTTTATCTATCGATGGTGTCGGAAGTCATACACCATAT
CACTTTTTCTTACATGTGCTCATTAAAGATTATCTAGGCGTAATGTATCAGTATAGATTGTTATTAACGT
TATATTGTTCAAGTAGTTGGTTTATATGTCTTTACGCCGCTTTTATTTATAATAGTTAA
>MRSA100_1_377 # 425514 # 425969 # 1 # ID=1_377;partial=00;start_type=ATG;rbs_motif=GGAG/GAGG;rbs_spacer=5-10bp;gc_cont=0.287
ATGGTAAAACATTTACAAGACCATATTCAATTTTTAGAGCAGTTTATAAATAACGTTAACGCATTAACTG
CAAAAATGTTGAAAGATTTACAAAATGAATATGAAATTTCATTAGAGCAGTCTAACGTATTAGGTATGTT
AAATAAAGAACCTTTGACAATTAGTGAAATCACGCAAAGACAAGGAGTAAATAAGGCCGCAGTAAGCCGA
CGAATTAAAAAGTTAATCGATGCTAAATTAGTTAAGTTAGATAAACCAAATTTAAATATTGATCAACGTT
TGAAATTCATAACCTTAACTGACAAAGGTAGAGCATATTTGAAAGAACGTAATGCGATTATGACAGATAT
TGCGCAAGATATTACTAATGATTTAAATTCTGAAGATATTGAAAATGTAAGGCAAGTATTAGAAGTCATC
AATCATCGCATTAAAACATATAGCAATCATAAATAG
>MRSA100_1_378 # 426206 # 427588 # 1 # ID=1_378;partial=00;start_type=ATG;rbs_motif=GGAG/GAGG;rbs_spacer=5-10bp;gc_cont=0.317
ATGAAATCTTGCCCGAAGTGCGGACAACAAGCACAAGATGATGTACAGATATGTACACAATGTGGACATA
AATTTGATAGTCGTCAAGCATTATATAGAAAGTCAACCGATGAAGATATACAAACTAATAACATCAAGAT
GAGAAAAATGGTGCCTTGGGCAATTGGTTTTTTCATTTTAATCTTAATTATTATATTGTTCTTTTTACTA
AGAAACTTCAATTCACCTGAAGCGCAAACTAAAATATTAGTGAATGCGATTGAGAATAATGATAAACAAA
AAGTAGCAACATTATTAAGTACTAAAGATAATAAAGTAGATTCTGAAGAAGCGAAAGTATACATTAACTA
TATCAAAGATGAAGTTGGGCTTAAGCAATTTGTCAGCGACCTTAAAAATACGGTACATAAATTGAATAAG
AGTAAGACCAGCGTAGCTTCTTATATTCAAACCAGATCTGGTCAAAATATATTACGTGTAAGTAAAAATG
GCACGCGTTATATCTTTTTCGATAATATGAGCTTTACTGCACCTACCAAGCAACCAATTGTTAAGCCGAA
AGAAAAAACAAAATATGAGTTTAAATCTGGTGGTAAGAAAAAGATGGTTATAGCTGAAGCAAATAAAGTG
ACGCCAATAGGTAATTTTATACCGGGGACATATAGAATTCCAGCTATGAAATCAACTGAGAACGGTGATT
TTGCAGGCTATTTAAAATTTGATTTTAGACAAAGTAATTCTGAAACGGTAGATGTTACTGAAGATTTTGA
AGAAGCAAATATAACTGTAACTTTAAAAGGCGATACAAAATTAAATGATAGTTCTAAAAAAGTAACTATA
AATGACCGTGAAATGGCATTTTCAAGTTCCAAAACGTATGGTCCATATCCACAAAATAAAGATATTACCA
TTTCAGCTTCAGGTAAAGCGAAAGGTAAAACATTTACAACACAGACGAAGACGATTAAAGCCAGCGATTT
AAAATACAATACAGAGATAACTTTGAATTTTGACAGTGAAGATATCGAAGACTATGTTGAAAAGAAAGAA
AAAGAAGAAAACAGCTTGAAGAACAAATTGATAGAATTCTTTGCTGGATATTCTTTAGCGAATAATGCTG
CGTTTAATCAGTCAGATTTTGATTTTGTATCGTCATATATAAAAAAAGGATCATCTTTTTATGATGATGT
AAAGAAGCGTGTATCTAAAGGAAGTTTAATGATGATTAGTTCACCACAAATTATAGATGCTGAAAAACAT
GGTGATAAGATTACCGCAACCGTAAGATTAATAAATGAAAACGGTAAGCAAGTAGATAAAGAATATGAGC
TTGAACAAGGCTCGCAAGACCGCTTGCAATTAATCAAGACATCAGAAAAATAG
>MRSA100_1_379 # 427857 # 429065 # 1 # ID=1_379;partial=00;start_type=ATG;rbs_motif=AGGAG;rbs_spacer=5-10bp;gc_cont=0.335
ATGAATGATTTAACGCATTTTAACAAGCGTTCACCGATATTTATTATTATTTTAGGATCTTTGACGGCCA
TTGGAGCATTATCGATAGATATGTTTTTGCCTGGATTACCAGATATTAGACATGATTTTCAAACAACGAC
GTCTAACGCACAATTAACATTATCGATGTTTATGATTGGTTTAGCGTTTGGTAATTTGTTTGCTGGTCCA
ATTTCAGATTCAACTGGGCGCAGAAAGCCGCTTATTATAGCTATGATTATTTTTACATTAGCAAGTTTAG
GTATTGTTTTTGTACATAATATTTGGCTGATGGTTGCATTAAGATTTCTTCAAGGAGTGACAGGTGGCGC
AGCAGCAGTTATTTCAAGAGCTATAGCAAGTGATATGTATAGTGGTAATGAACTAACTAAGTTTATGGCA
TTATTGATGCTTGTTAATGGTATTGCACCAGTTGTTGCGCCAACAATAGGGGGCATAATTTTAAATTATT
CTGTCTGGCGTATGGTCTTTGTCATTCTGACTATCTTTGGTTTCGTCATGGTCATAGGTTCTTTATTAAA
AGTACCTGAATCATTAACAGTGACAAATCGTGAGTCAAGTAGTGGATTAAAAACAATGTTTAAAAACTTC
AAAATATTATTGAAGACGCCACGTTTTGTATTACCAATGCTCATTCAAGGTATGACATTTGTAATATTAT
TTACTTATATTTCTGCGTCTCCGTTTATTATTCAAAAAATTTATGGCATGACTGCAATACAATTTAGTTG
GATGTTTGCAGGAATTGGTATTACGCTCATTATATCAAGTCAACTTACTGGGTACCTTGTTGATTTTATA
GACTCACAAAAATTGATGAGAGGCATGACGATGATTCAGATTATCGGTGTAATTTTAGTGACGATTGTAT
TGCTTAATCATTGGAACTTTTGGATTTTAGCGATAGGATTTATCATTTTAATAGCACCAGTGACAGGTGT
TGCGACACTTGGTTTTACAATAGCTATGGATGAAAGTAGTAGTGGTAGAGGGAGTTCATCAAGTTTATTA
GGTTTAGTGCAGTTTTTATTTGGTGGTGTTGCATCGCCATTAGTGGGGGTAAAAGGTGAAGATAATCCTA
TACCTTACATAATTATTATTATAGCTACAGCAGTTATATTAATTATTTTACAGATTTATAATATGAAGGT
ATTTAAAACAAATCGATGA
>MRSA100_1_380 # 429292 # 429846 # -1 # ID=1_380;partial=00;start_type=ATG;rbs_motif=GGA/GAG/AGG;rbs_spacer=5-10bp;gc_cont=0.292
ATGAAACGACAAGCCAAAATAGAAATTCAAAACGCACTTGTTGATTTGATGGCTGAATATCCTTTTCAAG
AAATATCCACTAAAATGATTTGCGCGTATTGTAATATTAATCGTTCTACTTTTTATGATTATTACAAAGA
TAAATTTGATTTATTGGATACCATCAACTCAAAGCATAAAGAAAAATTCCAATTTCTTCTAAGCGCGCTA
CATCATAATTTCGAAAATATTAAACAGGATAAGCTTAAACTTTATAAATTCTTCATTATTATTGCTAAGT
ATATCAAGCACAATGAGCAGTTTTTCAAAGACATTTTAGTTACCTATCCAATGAAAACATTATTCATAGA
CTATATAAATTTAGCGAGAGATTACTATCAACAAATTATGAATGACTATAGTACTACAGTAACCAATAAA
CAGCTTTATGTTACATATATCATAGGCGGTCAAGCTGGGGTGTTTATTAATTGGCTTTCGAATGGTTGTA
ATGAATCACCTGAAGAAGTTGCTGACATTTTATTGGCTAATACGATTAAACTTCAAATCCAATAA
>MRSA100_1_381 # 429967 # 430614 # 1 # ID=1_381;partial=00;start_type=ATG;rbs_motif=AGGAGG;rbs_spacer=5-10bp;gc_cont=0.332
ATGAAAAAGATGATATTAATTAATGTCATTACGGTTGTTGTACTGTTAGCAATTGGGATTGCTGGCTTTT
ATTTCTGGAATAAAACAACAAGCTATGTAACAACTGATAATGCAAAAGTAAATGGCGATCAAATTAAAAT
AGCAAGTCCTGCATCTGGACAAATTAAATCACTTAATGTTAAACAAGGTGACAAACTCGATAAAGGTGAC
AAAGTAGCAACTGTTACTGTACAAGGTCAAGATGGCGAAACGAAAGATATGGATCTTAAAATGCCTCAAA
AAGGTACAATTGCCAAATTAGATGGTATGGAAGGTTCAATGGTGCAAGCTGGTAACCCAATCGCTTATGC
ATACAATTTAGATGATTTATATGTAACAGCAAATATTGACGAAAAAGATATTAAAGATGTTGAAGTAGGT
AAAGATGTTGATGTGACTATTGACGGTCAAAAAGCTTCTATTAAAGGTAAAGTTGATAGTATTGGAAAAG
CAACTGCTGCAAGCTTTTCATTAATGCCATCATCAAATAGTGATGGTAACTACACTAAAGTTTCTCAAGT
AATACCTGTTAAAATCACTCTAGAATCAGAACCGTCTAAACAAGTTGTTCCTGGAATGAACGCTGAAGTA
AAAATCCATAAAAATTAA
>MRSA100_1_384 # 433650 # 434570 # 1 # ID=1_384;partial=00;start_type=TTG;rbs_motif=GGA/GAG/AGG;rbs_spacer=5-10bp;gc_cont=0.329
TTGATTAGAAACCGTGTTATGAATAGCGTTGTCAATAAATATTTGCTTCACAATCGCTCGATTATGTTTA
AAAATGATCAAGATGTTGAAAGATTTTTTTATAAAAGAGAAATTGAAAATAGAAAAAAACATAAGCAGCC
TTCAACATTAAATGTTAAAGCAAATTTAGAAAAATTATCATTAGATGATATGCAAGTCTTTCGCTTTAAT
TTCAGACATCAAATTGATAAGAAAATTTTATATATTCACGGTGGATTCAATGCACTACAACCATCACCGT
TCCATTGGAGATTGTTGGATAAAATCACTTTAAGTACATTATATGAGGTTGTACTGCCTATCTATCCAAA
GACACCAGAGTTTCATATTGACGATACTTTCCAAGCGATACAACGTGTTTATGATCAATTAGTATCTGAA
GTAGGACATCAAAATGTCGTAGTCATGGGTGATGGTTCAGGTGGTGCACTGGCATTATCCTTTGTACAAT
CTCTTTTAGATAATCAACAGCCATTACCGAATAAATTGTATTTAATCTCACCAATTTTAGATGCAACACT
ATCTAATAAAGATATTTCGGACGCCTTAATCGAACAAGATGCGGTTCTAAGTCAGTTTGGTGTCAATGAG
ATTATGAAAAAATGGGCGAATGGCCTACCATTAACAGATAAGCGCATATCGCCAATTAATGGCACAATAG
AAGGATTGCCACCAGTTTATATGTTTGGTGGTGGACGTGAAATGACACATCCTGATATGAAGCTATTCGA
ACAAATGATGTTGCAACATCATCAATACATTGAGTTTTATGATTATCCTAAGATGGTACATGATTTTCCA
ATTTATCCAATTAGACAATCACATAAAGCTATTAAACAAATTGCCAAATCGATAGATGAGGATGTAACAC
AAAATAACTAA
>MRSA100_1_385 # 434678 # 435097 # -1 # ID=1_385;partial=00;start_type=ATG;rbs_motif=AGGAG;rbs_spacer=5-10bp;gc_cont=0.312
ATGACAGATGCATTACAACAAAAGATTCATATTGAATTACTAGATTTATTAGATGATGTTAAGTTTGAAT
TAACAGAATTAAATGCACAAAAAGGGTTATACATTAACGGACCAGCAAATCAGCTACTTAAGCGTGGCGT
TCATATGGCTTATGTTCAAGGACAAAAGCAAGCCATCGATAATATTATGACTATTGTGGAACAGCAGCTT
GAAGATCAACATTTCCTAGAAGATTATGATAAATTTCAAAATGAGGTTACTCATCGCAATTATGATAAAA
CAGCTAACTTTGCAGAACTTAGTGATATTCCACGTCAATTCGATAATTTTTTAGATCAATTTTATCAAAT
TAAAGGGCAATACTTTATCATCACACATATCAATACACTTATTGGTGATTTTCACTCAGAAGCTCATTAA
>MRSA100_1_388 # 436660 # 437709 # 1 # ID=1_388;partial=00;start_type=ATG;rbs_motif=GGA/GAG/AGG;rbs_spacer=5-10bp;gc_cont=0.378
ATGAGTGATTTTCAAAGAGAACAGAGAAAAAATGAACATGTTGAAATAGCAATGGCCCAATCTGACGCAA
TGCATTCAGATTTTGATAAGATGCGTTTTGTGCATCATTCTATCCCATCAATTAATGTAAATGATATCGA
TTTGACATCACAGACGCCTGACTTAACGATGGCATATCCGATTTATATTAATGCAATGACGGGTGGTAGC
GAGTGGACGAAAAACATCAATGAAAAGCTAGCTGTAGTTGCAAGAGAAACTGGCTTAGCGATGGCAGTTG
GATCAACACATGCGGCATTGAGAAATCCACGCATGGCTGAGACGTTTACGATTGCGCGAAAAATGAATCC
TGAAGGCATGATTTTTAGCAATGTTGGTGCGGACGTACCAGTAGAAAAGGCTTTGGAAGCAGTTGAATTA
CTTGAGGCACAAGCGTTACAAATCCATGTTAATTCTCCTCAAGAATTAGTTATGCCTGAAGGGAATCGTG
AATTTGTGACTTGGTTAGATAATATAGCGTCGATTGTATCACGAGTGTCTGTTCCAGTCATTATAAAAGA
AGTTGGATTTGGTATGAGCAAAGAATTAATGCATGACTTACAACAAATAGGCGTCAAGTATGTCGATGTT
AGTGGCAAAGGTGGTACTAACTTTGTAGATATTGAAAATGAACGTCGTGCAAATAAAGATATGGATTACT
TATCATCATGGGGACAGTCTACAGTTGAGTCATTACTTGAAACAACGGCTTATCAAAGCGAAATTTCAGT
TTTCGCGAGTGGTGGTTTACGTACACCACTCGATGCAATTAAAAGTTTAGCACTTGGTGCAAAGGCAACT
GGTATGTCACGTCCGTTTTTAAATCAAGTTGAAAATAATGGCATTGCACATACAGTAGCTTATGTAGAAT
CATTTATTGAACACATGAAATCAATAATGACGATGTTAGATGCTAAAAATATTGACGACTTAACACAAAA
ACAAATCGTATTTAGTCCGGAAATAATGTCATGGATAGAACAACGTAGCTTGAATATACATCGAGGATAA
>MRSA100_1_389 # 437757 # 438965 # -1 # ID=1_389;partial=00;start_type=ATG;rbs_motif=AGxAGG/AGGxGG;rbs_spacer=5-10bp;gc_cont=0.330
ATGATAGAACTTAATGCAATTACAACATTATGTTTAGCCTGTATACTTTACTTACTTGGTACAGCTATCG
TTAATCACGTTAATTTTTTGAAACGCATTTGTATACCAGCACCAGTGATTGGCGGCTTAATCTTTGCTAT
TTTAGTTGCGGCTTTGGATTCATTTGGCATGGTTAAGATTAAATTAGATGCTTCATTCATTCAAGATTTC
TTCATGTTAGCATTCTTTACGACAATCGGTCTTGGTGCATCATTGAAATTATTTAAATTAGGTGGCAAAG
TCTTGCTATTATACTTTATGTTTTGTGCTATCATTTCAGTCATTCAAAACATAGTTGGTGTATCACTAGC
AAAAGTATTAAATATTAAACCGTTACTAGGATTAACAGCAGGTTCCATGTCTATGGAAGGCGGTCATGGT
AATGCTGCTGCTTATGGTAAGACAATTCAAGATTTAGGTATTGATTCGGCACTGACAGCGGCTCTTGCAG
CTGCAACTTTAGGTCTTGTATTTGGAGGGCTTATCGGTGGTCCAGTTGTAAAATATTTAATCAAACGTTA
TAACTTAAAGCCTCAACATAGTGACGATACATTTAAAGATTATAGCCAAGTAGCATATAACGAACATTTA
CATAGTAAATTTAATGCCACTGAAGTATTCTTCATTCAATTTACAATCGTTGTATTCTGTATGGCAGTTG
GAAGTTATTTCAGTCATTTGTTTACAGCTCAAACAGGGATTAATGTTCCAATTTACGTTGGCTCATTATT
TGTAGCTGTTATCGTCCGAAATATCTCTGAAAGTTTTAATTTTAATATTGTAGATTTAAAAATTACTAAT
CAAATTGGCGATGTCGCATTAGGTATTTTCTTATCTCTTGCGCTAATGAGCATTCAATTAATCGAAATTT
ATAAACTTGCTATACCTCTTATTATTATCGTTTTAGTTCAAGTTGTCGTTATGATTTTATTTGCTGTTTT
AATTTTATTTAGAGGTTTAGGAAAAGATTATGATGCTGCAGTAATGGTAGGTGGTTTTATCGGGCATGGG
CTTGGTGCAACGCCAAATGCCATGGCAAATTTAGATGTTATTACTAAAAAATATGGAAACTCACCTAAAG
CATATTTAGTTGTACCTATTGTTGGTGCATTCTTAATCGATTTAATTGGTGTTATAGTCATTATGGGATT
CATTCAATGGTTTAGTTAA
>MRSA100_1_390 # 439298 # 439906 # -1 # ID=1_390;partial=00;start_type=ATG;rbs_motif=AGGAG;rbs_spacer=5-10bp;gc_cont=0.379
ATGGATTTCGTTAATAATGATACAAGACAAATTGCTAAAAACTTATTAGGTGTCAAAGTGATTTATCAGG
ATACCACTCAAACGTATACAGGCTACATCGTGGAAACGGAAGCTTACTTAGGTTTGAATGATCGTGCGGC
TCATGGCTATGGCGGTAAAATAACACCTAAAGTCACGTCATTATATAAACGTGGTGGTACAATTTATGCA
CATGTCATGCATACGCATTTACTCATTAATTTTGTAACAAAATCTGAAGGTATACCTGAAGGCGTACTTA
TACGCGCAATTGAACCAGAAGAAGGTTTATCCGCTATGTTCCGTAACAGAGGTAAGAAAGGCTACGAGGT
AACGAATGGCCCAGGAAAATGGACTAAGGCATTTAACATTCCACGGGCTATCGATGGCGCTACGTTAAAT
GACTGTAGATTGTCTATTGATACTAAGAATCGTAAATATCCTAAAGATATTATTGCTAGTCCACGAATCG
GTATTCCAAATAAAGGTGATTGGACACATAAATCTTTACGTTACACAGTGAAAGGTAATCCATTTGTGTC
TCGCATGCGTAAATCAGATTGTATGTTTCCCGAAGATACTTGGAAATAA
>MRSA100_1_392 # 441156 # 442055 # 1 # ID=1_392;partial=00;start_type=ATG;rbs_motif=AGGAGG;rbs_spacer=5-10bp;gc_cont=0.344
ATGGGACTTGTAATTGAACATGTTACGAAACGTTTTGGCAAGATGACGGCAGTAAATGATATTTCATTAG
AGTTAGAATCAGGCAAAATGTTAGGTTTTCTAGGAAGAAATGGTGCAGGTAAAACAACGACATTTCGTAT
GATTTTAGGCTTAAGTGAACCAACTGAAGGACACATTACGTATAACGGTAAAAAACTAGATAAAACAATG
TACAATCGTATTGGTTATTTACCGGAAGAACGCGGTTTACATGGGAAATTGACAGTTGAAGAAGAATTGA
AATATTTGGCAACTTTAAAGGGAATGTCAAAAACAGAAATACAACAGCAAATATCGTATTGGCTTGAGCG
TTTTGATATTACTGAAAACCGCAAAAAACGAATTGATAGTCTATCAAAAGGGAATCAACAAAAAATTCAG
CTGTTAGCAAGTATGTTACATAAACCAGAATTACTAATATTAGATGAGCCTTTCAGTGGTCTAGACCCAG
TTAATGTTGAGTTATTAAAAGAAGCAGTTAAAGACTTAAATGATTGGGGCAGTACAATCGTTTATAGTTC
TCACCGTATGGAGCATGTTGAAGAATTATGTGATGATGTTTGTATTTTAGATAAAGGTCAACTTGTTGTT
TCTGGTGATATCAATCATGTACGTGCATCTAATGGTAACAAGAAAGTTGTCATTGAATCAGAAACAACAC
TACCAGATTTAACAAACATTAGAGGCATCATTCATAGTGAAAACATGAAGCAAGGTCTTCAGTTGACGAT
TGAGAATGAAGACGTAGCCAAAGATATTTATCAAGTTGTGGCACATCAAGGTTATGTTAAACGATTCCAA
GTTGTAGAACCATCATTACAAGATATATTCATTGAGAAGGTTGGTGGCAAGGATGCATAA
>MRSA100_1_393 # 442048 # 443280 # 1 # ID=1_393;partial=00;start_type=ATG;rbs_motif=AGxAGG/AGGxGG;rbs_spacer=11-12bp;gc_cont=0.313
ATGCATAAGTTTTGGGCGACATTTACTTTGACATATATCAAAAAAATTAAAGCTAAATCATTTGTAATTT
TTATGATTATTATTGCTGCCTTAATGATTGGCCTATCTAACATTGATAAGATTATTAACATGTTTGATGA
TGGTCCAGATAAAATTGGTGTAGCAGCACCGAATGAACAAATCTATAAGGTTTTCAAGCAACAGGCGAAT
ACATTCCATAGTGATGCTAAGTTTACTAAAGTTTCTATAGAAGATGCTGAAAAAGAAGTAAAAAAACATA
AACTTGATAAAGCTTATATTATCAAGGTGAATCAAAATCGCACGTTACAAGGGACAATCATTAGTGAGAA
GCGAGTAAGTCATGAAGATTCACAAAAAGTACAAGCACTGCTTACAGCTATTCAAACAAATATGGTAGCC
GGGGAATTAAATATCAACAAAGAAGACTTACAAAAATTACAAGCACAAAGTAAAGTTGATAATAAGGTGA
TTTCTAATGATGAAGTCGATAAAGTATCAGAAGGACAAAAGATTTTCAACTATGCTTTAGCTTATGGCAT
TATCTTTCTAATGTTCTTCATTGTTTTAAATTATGCATCTCAAATAGCTATGGAAATTGCTAGTGAGAAA
ACATCGCGTGTCATTGAAATGATTATTACAAGTATTTCACCAATCCAACATATTTTTGCTAAAATTTTAG
GCGTTATAGCAGTTGCCGTGACTCAGATTATTTTAATTGTATTGATGGCAGTTATATGCATTTTTGCCTT
TGACTTAAAAGACTTGCTACAAGGTTTTAACGTGGAAATGAATCAATTGTCTTGGCAAATTATTATTGTC
GGAATTATAAGTAGTATTGTTGGAATTATGGCGTATGTATTACTTGCAGCCATCCTCGGATCATTAACAT
CTAGAATAGAAGATTTAAATCAATCTTTGATGCCACTGACATTACTTGGTATGATTGCATTTTATATCGC
GATATTCACGATAAATAATCCTGATGGACAACTTGCTTTAATCACAAGTTATATTCCGTTTTTAGCGCCA
TTTCAATTAGTTGTACGCGCTCAAACTTCAGGGCTTCAAATATATGAGGTCATCTTAAGTTCTTTAATCT
CAATTGTAATGGTAGCTGTCTTGATATGGATTGCAATTAAAACATATAAAGATTCAGTACTTACATTTGA
ACGTGGCTTATTTAATTCAATGAAACGTGTATTTAAAAAATAA
>MRSA100_1_394 # 443498 # 443824 # 1 # ID=1_394;partial=00;start_type=ATG;rbs_motif=GGAG/GAGG;rbs_spacer=5-10bp;gc_cont=0.385
ATGTTATATCCGATTTTTATATTTATATTAGCTGGCTTATGTGAAATAGGTGGGGGATACCTGATTTGGC
TGTGGCTTAGGGAAGGACAGTCTTCACTTGTTGGGCTAATAGGCGGTGCGATACTCATGTTATATGGTGT
CATTGCGACATTTCAATCATTTCCATCATTCGGAAGAGTATATGCAGCATATGGTGGCGTATTTATCATC
ATGAGTTTGATTTTTGCGATGGTCGTAGATAAACAAATGCCAGATAAATATGATGTTATCGGTGCAATCA
TTTGTATTGTAGGTGTTTTAGTAATGTTGCTACCCAGCAGAGCTTGA
>MRSA100_1_395 # 443854 # 444873 # 1 # ID=1_395;partial=00;start_type=ATG;rbs_motif=GGAG/GAGG;rbs_spacer=5-10bp;gc_cont=0.313
ATGATAGTTGAAGTTGAGCACCAAAGACAAGGTGTAGATTTAATCAAAATTGATAATGATGAAACTAAAA
TTATTTTTACGAATTATGGAGCAAGAGTAGTGTCTTGGAAATATCATGATAATAATATTGTTCTTGGAAA
TGTTGTTGAAGCGGATGAGTTTTATCATAGTAATCCTTTTAAATTTGGTGCTTCTATAGGAAGATATAGC
GGTAGAATTGATAATGCTAAATTTAAGTTGAAAGGTAAAGAATATCAGTTAGAAAAAAACAACGGTGAAC
ATCATTTACATGGTGGATGTCATGGTTTGGACAATAAGTTATTTGATTATGAAATTAGAAATGAAATTGC
TCAAATTAAAGTTATATTTAAGACGGTGTTGAAATCAGCTGATGATCATTTCCCGGGTGATATCGATGTG
ACGATTACACATATTTATGATGCGGATCACCAATGGTCGATTGAATACGAAGCAGTTGCATCAGAAGACA
CATTGTTTAGTCCTATGAATCATGTGTACTTCAATTTGAATCGAGATAATAATGTCGTTGATAATCATCG
CATTTCAAGTAATCAATTAGATATGTATGTATTAGATGAGCGAAATATTGTTACAGGTGATATTCTAGAT
TTACATGAAGTGTTTGAAGATAACAAGATAAAATTGAGTGATATTTTTACATCACAACATGCGCAATTAA
ACCAACAAATGACACGTTTTGGTGGTCTCGATCACCCATTTACAGTTGGTGAACATAAAATGTATGTTGA
AAATCATGAATTTATGTTAGAGGTCGATACAGATATGCCTCATGTTGTGTTCTTTACTTTTAACCAGCCT
GATGAGTGGGATAGTCCATTTAATATTTATAAACCACATTCTGGCTTTACATTAGAAACACAATTTTTAC
CAAATGATATTAATTTATATGGTGAAAAAGCACCGTCAATTTTAAAAGCTGGTGAAGTGTTCAATTCGAA
AACAAGTTTCCGTATCGAAGAAAAAGTAGAAAATGATTAA
>MRSA100_1_396 # 445109 # 445762 # -1 # ID=1_396;partial=00;start_type=ATG;rbs_motif=AGGAG;rbs_spacer=5-10bp;gc_cont=0.339
ATGATATCAATTCACGCAATTTCGACAGGAAAAATCCAAGATTTGCCTTATAGCTCGAAAAGACCGATAC
GCTCTGCTTTAGATAAAACTAAGATTTCACAAACAACATGGTTATCTTCAACTGGTTTCACTGGTGATGA
ACAGGCTTATAAAGATCATGGTGGACCACATAAAGCAGTTTGTGGGTTTAGTAAGCATAATTATGCACTG
TATCAAGATGATTTACCTACACTACCTACTCATGCGATGTTTGGAGAGAATTTAACATTTGATTATTTAG
ACGAATCTGATGTTTACTTTGGTAATCAATATCGTTTAGGTGAAGCGTTAATTGAGGTTTCTGAAATTAG
AGAACCATGCTGGAAAATTCAAGCAAAATATAATATTCCTGATTTAGTGAAGCGCATGTCTACATCTGGT
AAAACAGGTTTCTATTTCCGGGTATTAAAACAAGGCTATGTATCTCCAAATGATCAGCTTTACTTAATAC
AAGAAGCACCAATCGAACATCGTTTATCTGTACAACAGCTTAATGACCTTTATTATAATGATAGACAAAA
TCAAGATATGTTACGATATGCACTAAACAATCCATTTCTGTCACCAACAAGACGCGATAAACTTCAAAAA
ATGTATAACAGAACATTGAAATAA
>MRSA100_1_397 # 445936 # 446622 # 1 # ID=1_397;partial=00;start_type=ATG;rbs_motif=GGAGG;rbs_spacer=5-10bp;gc_cont=0.335
ATGAAAGATGTCAAAGCACTCAAGTTAATGACATTAAATGATGTTTTAAGTCAAATCAATGGTGACATGA
CGCTGGGAATTGGTACAGGAAGTACAATGGAATTACTCTTACCTCAAATGGCGCAACTAATTAAAGAACG
TGGTTACAATATTACAGGTGTATGCACTTCTAATAAAATTGCATTTTTAGCAAAAGAATTAGGTATTAAA
ATATGTGAAATCAATGATGTTGATCATATCGACTTAGCAATTGATGGTGCTGATGAAGTAGATCCATCTT
TAAATATAATTAAAGGTGGCGGTGGTGCGCTGTTCAGAGAGAAAGTTATAGATGAAATGGCATCGCGTTT
TGTTGTGGTTGTCGATGAAACGAAAATAGTTCAATACTTAGGTGAGACGTTTAAGTTACCAGTAGAGGTG
GATAAATTTAACTGGTATCACATATTACGTAAAATTGAATCATACGCTGATATAAAAGTAGAACGTCGTG
TAAACGAAGATGTCGCATTTATAACTGATAATGGCAATTATATTTTAGATTGTAAGTTACCAAAAGGAAT
TGACCCATATAAGTTCCATGAGTATTTAATTCATCTGACAGGTGTGTTTGAGACAGGATACTTCTTAGAT
ATGGCAGATCAAGTTATTGTAGGCACTCAAGAGGGTGTTAAAATTTTAGAAAAATAA
>MRSA100_1_398 # 446688 # 447947 # -1 # ID=1_398;partial=00;start_type=ATG;rbs_motif=GGAGG;rbs_spacer=5-10bp;gc_cont=0.334
ATGAAGAACAATAAAATTTCTGGTTTTCAATGGGCAATGACGATTTTCGTCTTCTTTGTCATTACAATGG
CGTTATCCATTATGCTCAGAGATTTCCAGTCTATAATTGGTGTCAAACACTTTATATTTGAAGTTACAGA
TCTAGCACCATTAATTGCTGCAATCATTTGTATACTCGTTTTCAAATATAAAAAGGTCCAACTTGCAGGT
TTAAAATTCTCAATCAGCCTGAAAGTAATTGAACGTCTATTGCTAGCTTTAATTTTACCTTTAATTATTC
TAATTATTGGTATGTACAGCTTTAATACATTTGCAGATAGCTTTATTTTATTACAATCAACAGGCTTATC
AGTACCTATTACACACATTCTGATTGGACATATTCTGATGGCGTTCGTAGTAGAATTCGGATTCCGTTCA
TACTTACAAAATATTGTTGAAACGAAAATGAACACGTTCTTTGCAAGTATTGTTGTTGGTTTGATGTATT
CAGTTTTCTCAGCAAATACAACTTATGGTACAGAATTTGCTGCTTATAACTTCCTTTATACATTCTCATT
CTCTATGATTCTTGGTGAATTAATTAGAGCGACTAAAGGACGTACAATTTATATTGCAACGACATTCCAT
GCTTCAATGACATTCGGACTTATTTTCTTGTTTAGCGAAGAAATCGGCGATCTATTTTCAATCAAAGTCA
TCGCCATTTCAACAGCAATCGTTGCAGTAGGATACATTGGTTTAAGCTTAATTATCCGAGGTATTGCATA
TTTAACAACAAGACGAAACCTTGAAGAACTTGAGCCTAATAATTATTTAGACCATGTCAATGACGATGAA
GAAACTAATCATACTGAGGCTGAAAAATCTTCTTCAAATATTAAAGATGCTGAAAAAACAGGTGTAGCTA
CTGCATCAACGGTTGGTGTTGCTAAAAATGATACTGAAAATACAGTGGCTGACGAACCAAGCATTCATGA
AGGTACTGAAAAAACAGAACCTCAACATCACATAGGTAATCAAACTGAATCTAATCATGATGAAGATCAT
GACATCACTTCGGAGTCAGTAGAATCAGCAGAATCAGTTAAACAAGCACCACAAAGTGACGATTTAACAA
ACGATTCAAATGAAGATGAAATAGAGCAATCATTAAAAGAACCTGCGACTTATAAAGAAGACAGACGTTC
ATCAGTTGTAATTGATGCAGAAAAACATATCGAAAAAACTGAAGAACAATCTTCAGATAAAAACAAATAA
>MRSA100_1_399 # 448237 # 449172 # 1 # ID=1_399;partial=00;start_type=GTG;rbs_motif=GGAG/GAGG;rbs_spacer=5-10bp;gc_cont=0.360
GTGTACAAGCAAGGTGAACCAAATTTATGGACTGGAAGGTTAGATAGTGAAACAGACCCGAAAAAATTTA
GACATTTTCAAACAGTAACATTTGAAGATTTGTCTAAGCTGGAAAAGAGTAGTATGCCATCAGGGGTCGG
TATATTAGGCTATGCTGTTGACAAAGGTGTTGCTTTAAACAAGGGGCGCATTGGTGCAAAAGAAGGACCA
GATGCGATTAAACAAGCATTTGCAGGTTTGCCGGATTTGAATCAATGTGAAACTTTAGTCGATTACGGAA
ATGTTTATCATGATCATGAGGAATTAATTGATACTCAAAAAGAATTTGCTATGCTTGCAGCGAAGTCAAT
TGCTAATCATAGACAAACATTTTTATTAGGTGGTGGACATGATATTGCGTATGCTCAATATTTAGCAACA
CGTAAAGTCTATCCAACACAATCTATTGGTGTGATAAATATTGATGCGCATTTTGATACACGTGCTGAAC
AACAATCTACATCTGGAACGAGCTTTAGACAAATTTTAGAAGAAGATGAAAACACAGATTATTTAGTGCT
TGGTATTGCTCAAGGTGGTAATACGCAAAGTTTATTTGATTATGCTAAAGAGAAAAAGATTGATTATGTC
TTTGCAGATGAATTATTGAGTCACGTATCACCAACAATTAAAGATATGATTGAACGTTTTGTACATGAAC
ATGATGTCATTATGTTTACGATTTGTATGGATGTCATTGATAGTGCGTTTGCGCCTGGGGTAAGTGCGCC
GGCAGTGTTAGGTTTGTATCCACATACTGTTCTTGAATTAGCAAAACGTATTATTCCAAGTGATAAGGTG
TCTTCAGTTAGTATTGCTGAGATGAATCCAACATATGACGCTGACAATAGAACTGCTAAGCTCGTTGCTA
ATTTAGTGCATCATTTTTTAAAATAA
>MRSA100_1_400 # 449428 # 449847 # -1 # ID=1_400;partial=00;start_type=ATG;rbs_motif=AGxAG;rbs_spacer=5-10bp;gc_cont=0.290
ATGTTAAAATCTATTAATCATATATGCTTTTCAGTCAGAAATTTAAACGATTCAATACATTTTTATAGAG
ATATTTTACTTGGGAAATTGCTATTGACTGGTAAAAAAACTGCTTATTTTGAGCTTGCAGGCCTATGGAT
TGCTTTAAATGAAGAAAAAGATATACCACGTAATGAAATTCACTTTTCATATACACATATAGCTTTCACT
ATAGATGACAGCGAATTTAAATATTGGCATCAGAGGTTAAAAGATAATAACGTGAATATTTTAGAAGGAA
GAGTTAGAGATATTAGAGATAGACAATCAATTTACTTTACTGACCCTGATGGTCATAAGCTAGAATTACA
TACTGGCACACTTGAGAACAGATTAAATTATTATAAAGAGGCTAAACCACATATGACATTTTACAAATAA
>MRSA100_1_401 # 450089 # 450973 # -1 # ID=1_401;partial=00;start_type=ATG;rbs_motif=AGGAG;rbs_spacer=5-10bp;gc_cont=0.318
ATGAAAATTATTCAGTTAGAATACTTCTTGGCTATCGTGAAATATAATAGTTTTACTAAAGCTGCACAAT
TTTTACATATTAGCCAGCCATCTTTAACTGCTACGATTAAAAAAATGGAAGCAGATTTAGGTTATGACTT
ATTTACACGTTCAACAAAAGACATCAAGATTACCGAAAAAGGAATACAGTTTTATCGTTATGCGAGCGAA
TTAGTTCAACAATATCGATCCACGATGGAAAAAATGTATGATTTAAGCGTTACATCAGAACCAAGGATAA
AAATTGGGACTCTTGAATCTACGAATCAATGGATTGCGAATTTAATTCGAAAGCACCATTCCGACTACCC
TGAACAGCAATATCGTTTATATGAAATACATGACAAACATCAATCTATAGAGCAATTACTGAATTTTAAT
ATTCATTTAGCTATAACAAATGAAAAAATAACCCACGAAGATATAAGATCCATTCCTTTATATGAGGAAT
CTTACATTTTATTAGCACCCAAGGAAACATTTAAAAATCAAAATTGGGTAGATGTTGAAAATTTGCCACT
CATATTACCAAACAAAAATTCTCAAGTGCGCAAACACTTAGATGACTATTTTAATAGAAGAAATATTCGT
CCAAATGTCGTTGTAGAAACAGATCGATTCGAATCAGCAGTTGGATTTGTTCATCTCGGCTTAGGTTACG
CTATCATTCCGAGATTTTATTACCAATCATTTCACACGTCTAATTTAGAATATAAAAAAATTCGTCCAAA
CTTAGGCCGAAAAATTTATATCAATTACCATAAAAAACGCAAACACTCCGAACAAGTACATACATTCGTA
CAACAATGCCAAGATTATTTATATGGACTTTTAGAGGCTCTTTAA
>MRSA100_1_402 # 451133 # 452794 # 1 # ID=1_402;partial=00;start_type=ATG;rbs_motif=AGGAG;rbs_spacer=5-10bp;gc_cont=0.395
ATGAGAAAAATTCAAGCAAAAAAAGGTTTGAGTATTGAGTGTAAAGGTTGGGAACAAGAAGCAGTACTTA
GAATGTTATACAACAATTTAGACCCAGAAGTTGCTGAAAGACCAGAAGATTTAGTTGTTTATGGTGGTAT
TGGAAAAGCAGCACGTAATTGGGAAGCTTTTGAAGCAATAGAGAAAACGTTACGAGAATTAGAATCAGAT
GAGACAATGTTAGTACAATCAGGAAAGCCAGTTGCTGTATTTAAAACACATGAAGAAGCGCCACGTGTAT
TAATTTCAAATTCAGTATTAGTGCCTGAATGGGCAAACTGGGATCATTTTAATGAATTAGATAAAAAAGG
TTTAATCATGTATGGACAGATGACAGCCGGTAGTTGGATATATATTGGTTCTCAAGGTATTGTGCAAGGT
ACTTATGAGACATTTGCCGAGCTAGGTAATCAACACTTTAATGGAGATTTAGCAGGCACTGTTACACTGA
CAGCAGGTTTAGGTGGTATGGGTGGTGCGCAACCGTTAGCAATTACTATGAATCATGGGGTAGCAATTTG
CGTGGATGTTGATGAAACACGTGTTGATAAGCGAATTGATACGAAATACTGTGATGTTAAAACAGCTGAT
TTAGATGAAGCATTAAAATTAGCAGAAGAGGCGAAAGAACGTGGAGAAGGATTATCAATCGGGTTAGTTG
GAAATGCTGTAGACATCCATCAAGCGATTCTAGAAAAAGGATTTAAAATTGACATTATTACTGACCAAAC
AAGTGCACATGATCCGCTAAATGGATATGTGCCACAAGGATACTCTGTAGAAGAAGCGAAAGTATTGCGT
GAAAAAGATCCGAAAAAATATGTTGAACTGTCACAAGCTTCAATGGCAAAGCATGTTGAATTAATGCTTG
AATTCCAAAAACGTGGCGCTGTAGCATTTGATTATGGTAACAATATTCGTCAAGTAGCCTTCAATAACGG
AGTGAAAAATGCTTTTGACTTCCCAGGCTTTGTACCAGCTTACATTAGACCATTATTCTGTGAAGGTAAA
GGGCCATTCCGCTTTGCTGCGTTGAGTGGTGATCCAAAAGATATCGAGCGTGCGGATGAAGAAATGCGCA
AACTTTTCCCAGAAAATGAAAAGTTATTAAGATGGCTTGATTTAGCTGAAGAAAAAATTTCATATCAAGG
ACTACCATCACGTATTGCTTGGTTAGGCTATGGAGAAAGAGCGAAAATGGGCTTAGCTTTAAATCGTCTT
GTACGTGACGGTGAAATTTCAGCACCAATTGTTATTGGACGAGACCATTTAGATGCTGGTTCAGTTGCTA
GTCCTAACCGTGAAACAGAAAGTATGAAAGATGGCAGTGACGCGGTTGGTGATTGGGCTGTATTGAATGC
ACTCATTAACACAGCTGCAGGTGGTTCATGGATTTCATTCCATCACGGTGGCGGTGTTGGCATGGGATAT
TCACTTCATGCGGGTATGGTTGTTGTAGCAGATGGATCAGAGCGTGCTGAAAGAAGATTGGAACGTGTAT
TGACGACTGATCCAGGTATGGGTGTTGCCCGACATGTTGATGCTGGCTATGACATCGCTATTCAAACAGC
TAAAGAAAAAGGTATTCATATTCCAATGATTGATAAAGCAGGTGATAAATAA
>MRSA100_1_403 # 452794 # 454032 # 1 # ID=1_403;partial=00;start_type=ATG;rbs_motif=AGxAGG/AGGxGG;rbs_spacer=5-10bp;gc_cont=0.360
ATGAATGATTTAATAATTAATCACATAGCAGAATTAATTTTACCGAAATCAACAGATAAACCTTTGAAGG
GTAAGGAATTAGATGAATTAAATGTTGTGAAAAATGGTACAGTTGTCATTAAAGATGGCAAAATTGTATA
TGCTGGACAACATACAGATGACTATGATGCGACTGAGACGATAGATGCTAGTGGAAAAGTAGTTTCTCCG
GCATTAGTAGATGCTCATACCCATTTAACATTTGGTGGATCTCGAGAACATGAGATGTCATTAAAACGTC
AAGGTAAGTCTTACCTTGAAATATTAGAAATGGGTGGTGGCATATTATCTACCGTTAATGCTACTAGAGA
AACATCCGAAGATGACTTGTTTAAAAAAGCAGAGCATGATTTGCTTACTATGATTAAACACGGCGTGCTT
GCAGTTGAAAGTAAGAGTGGTTATGGATTAGATAGAGAAAATGAACTGAAGCAATTGAAAGTGTCTAATC
GTTTAGCTGAGAAATATGATTTAGACATGAAACATACTTTCCTAGGGCCTCATGCTGTACCTAAAGAGGC
AAGTTCAAATGAGGCATTTTTAGAAGAAATGATTGCGTTACTTCCGGAAGTAAAACAATATGCAGACTTT
GCGGATATTTTCTGTGAAACAGGTGTATTTACAATAGAACAATCGCAACATTATATGCAAAAAGCCAAAG
AAGCAGGTTTTAAAGTGAAAATACATGCGGATGAAATTGATCCGTTAGGCGGACTGGAATTAGCAATTGA
TGAACAAGCAATATCAGCAGACCACTTAGTAGCTTCTAGTGATAAAGGAAAAGAAAAGTTGCGAAATAGT
GATACTGTAGCTGTCCTCTTACCTGCAACGACGTTCTATTTAGGTAAAGAAGATTATGCAGATGCGAGAG
GTATGCTTGATAATAATGGTGCCATCGCGTTAGCTACTGATTATAATCCAGGCAGCAGTGTAACGAATAA
CTTGCAACTTGTTATGGCCATTGCAGCATTAAAATTAAAGCTTTCGCCTAGTGAAGTGTGGAATGCTGTT
ACGGTCAACGCTGCTAAAGCAATAGATATTAACGCGGGTACAATTAACACAAGTGATAAGGCTAATTTAG
TAATTTGGGATGCACCAAATCATGAATATATTCCATATCATTTTGGTATCAATCACGCAGAAAAAGTTAT
TAAAGACGGTAAGGTCATCGTAGATAACACATTATCTTTTAAAGCATAA
>MRSA100_1_404 # 454308 # 455429 # 1 # ID=1_404;partial=00;start_type=ATG;rbs_motif=GGA/GAG/AGG;rbs_spacer=5-10bp;gc_cont=0.374
ATGGGATTAAAAGATCAAGCTGTTACCTGGAGAAGGTATTTTCATCAATTTCCAGAACTATCCGATAAAG
AATTTAAGACTACACAAAAAATTAAAGATATTTTAACAGAACATCATATTAGAATATTAGACTTACCGCT
TATGACTGGGCTGGTTGCTGAAGTGGGACAAGGTCTGAGTTGTATAGCTGTTCGGGCTGACATTGATGCT
TTACCGATTCAAGAGCTTGTTGAACAGGATTTTAAATCTGAAAATGAAGGTGTTATGCATGCGTGCGGTC
ATGATATTCACATGGCTAGTATTTTGGCTACGGCTGTAAAATTAAAAGAAATTGAGGGCACTCTTACTGG
GCGTGTTAAATTCATTTTTCAACCAGCAGAAGAACTAGGACATGGCGCTTTTAAAATTATTGAAACAGAT
GCATTAAAAGATGTACAAGCAGTATTGGGTTTTCATAATGACCCATCGCGTTCGGTAGGTACATTTGCAA
TCAAAACAGGGGCAATTACATCAGCAGTAGATCGCTTTGAGTTTCATATTAAAGGCGTGGGTGGTCATGC
TGCAAAGCCAGAACAATGCAACGATCCAGTTATTGTGTTGGCGCAATTGATTAATAGTATTCAATCCATA
GTTAGTAGAAATCTATCTGCGTTTGATGAAGCGGTAGTAACAATTGGACAAATATCATGTGGTAATACTT
GGAATGTCATTGCTGATCATGCGTATGTACAAGGCACAGTGCGTAGTTTTGATCCTGTGGTACGAAAGCT
TGTAGAAACACGATTACAAGATATTGCGGACGGATTGGCTCAAGCATATAATATGAAAATTAATTTAAAT
TATACACATTTACCTGGCGCTGTGATGAATGATGAGGCATTGACGCATAAAGCAATTGCAGTAGCCCAAC
ATGTTGGATATAAGGTGGAAATGATGGAACAGCCGCTTACGATTGGAGAAGATTTTTCAGGTTATAGTCA
ACATTTTCCAAGTGTATTTGCGTTAATTGGTTCTCATAGTGAATATGATTTACATCACCCTCAATATAAA
CCGGATGAAAGGATTCTGGAAAAAGTACCTGAGTATTTTGTTGAATTTGTAAAGAGACTATTGCATGAGT
AA
>MRSA100_1_405 # 455540 # 456421 # 1 # ID=1_405;partial=00;start_type=ATG;rbs_motif=AGGAG;rbs_spacer=5-10bp;gc_cont=0.392
ATGGCAACTCAAGATCCTAGAACAAAATTTAAAACAACGGAATATGAAAAACAAGAACAAGAGGTACCGG
GTTTACAATCTGAAATGACGCCAGCACCTGATTGTGGCGAAACGTCTTACCAAGGTCATCAACGCTTACA
AGGCTATAAAATGTTAGTCACAGGTGGTGACTCAGCAATAGGGCGTGCAGCAGCAATTGCGTATGCTAAA
GAAGGTGCAGATGTAGCGATTAACTATCTTCCGAGTGAAGAACAAGATGCACAAGAAGTACGCCAAGTAA
TTGAAGAAAGTGGTCAAAAGGCAGTGTTAATTCCTGGTGATATAAGAGATGAGCAGTTCAACTATGACCT
TGTTGAACAAGCATATCAACAATTAGGTGGCTTAGATAATGTTACTTTAGTTGCTGGACATCAACAGTAT
CATGATGATATTCATGGATTTACAACTGAGGCATTTACAGAAACATTTGAAACGAATGTCTATCCGCTAT
TTTGGACAGTTCAAAAAGCATTGGAATATTTAAAACCGGGTGCGTCAATTACAACGACATCATCTGTACA
AGGTTATAATCCTAGTCCTATTCTTCATGATTATGCCGCTTCAAAAGCAGCAATTATTTCATTAACTAAA
AGTTTTTCAGAAGAATTAGGACCAAAAGGAATTAGAGTGAACTGTGTAGCACCTGGTCCATTCTGGTCAC
CATTACAAATTTCTGGTGGGCAACCTCAAAGTAAAATCCCAACATTTGGTCAAAAAACACCTTTAGGTCG
TGCAGGTCAACCTGTTGAGTTATGTGGAACTTATGTGCTATTAGCGTCAGAGGAATCAAGTTATACAACT
GGACAAGTGTTCGGTGTTAGCGGTGGAGTGCAAATAGATTAG
>MRSA100_1_406 # 456908 # 457477 # 1 # ID=1_406;partial=00;start_type=ATG;rbs_motif=GGA/GAG/AGG;rbs_spacer=5-10bp;gc_cont=0.279
ATGGCATTAATAGTATCTAGAGCTATATTATTTTTGATTTTAGCATTAGCTTTTGGAATAGCGACTGTTT
TTCCTGAACAAAAATTACCATTATATATAGTATTCACATTATTTGTAGCAGTTGCGATTATTATGAATGT
ATGGTTTACCCATCAAAACGTTAAAAAGCATATCATTAAGTTTAACAAATACGTCGCATACTTTTTATCC
TTTGTCTCAGGGTTACTTTACATTGGATTTGTAATTTATACATTAACTATAGGGAGCTATGATGTTTTAC
CAATTATTATATTTGCAATAAGTATCGTATTGGTTCAAATATTAGAAAATATACTGGGAATCAGTATAAA
AAATACGCGTCTATCAAACAAACAGTTGAAAGTCATCTCCAAGCAACGTGTTCAGCAATTTAAAGTCATA
TCATTAATATTAGTAAGTGTGTCTATCGTGTTCATTTTTATTGCATTAATGCTTAAATGGTGGCTTTTAC
TTGTTATTAGCATTATTGTTTTGATTATTATTACAGTAGCAATGATTGTTTATGAAAAATATTATACGAC
TCCTGATTAA
>MRSA100_1_407 # 457702 # 459015 # 1 # ID=1_407;partial=00;start_type=ATG;rbs_motif=AGxAGG/AGGxGG;rbs_spacer=5-10bp;gc_cont=0.352
ATGGAAGTACATAAAAAGAGCAATGCTTGGGCATTATTCCCCTTGTTATTATTTGTGGCGTTGTTTTTAG
GCGTAGGTATTATCACAGGTGATTTTACTTCAATGCCATTAAATGTTGCAATTACGATAACGGTAATTGT
GGCGTTATTAATGAATCGAAAAGAATCATTTGCTAAAAAAGTTGAGGTCTTCACGAAAGGTGCAGGCCAT
TCAAACATTATTTTAATGATGTTGATTTTTATTTTAGCAGGTGCATTTTCAAATACAGCTGAAAAAATGG
GTGGCGTAAAGTCGACAGTTAATTTAGGACTATCATTAATCCCAGAAAATTTAATTATTGTAGGATTGTT
TGTGATTTGTATGTTTGTTTCTATATCTATGGGGACGTCTGTAGGAACTGTTGCTGCAATAGCACCTGTT
GGTTACGGATTTGCACAAGCGACAGATGTACCAACTGCGCTAGCAATGGCTACAGTTGTTGGAGGTGCAA
TGTTCGGCGATAATCTATCAATGATTTCAGATACAACAATTGCTGCGGTTAGAACACAACATACGAAAAT
GAAAGATAAATTCAGAGTAAACTTTAAAATTGTATTGCCAGGTGCTATTTTAACGATTATTATTCTGTAT
TTCTTAACGAATGGCATTTCTTTAAATCATGCTAAAAACTATGATTATAATCTAATTAAAGTTGTACCGT
ATATTTTAGTATTGGTATTAGCATTATTAGGTGTAAATGTCATTATCGTATTGATTGGCGGAACATTATT
AGCTGGAATCATTGGTCTCATAGATGGTTCATTCGGTTGGATGGGACTACTAGATGCAGTGTCCAAAGGT
ATTATAAGCATGGAAGATATTGCTATGATTGCGTTGCTAATTGGTGGTTTAGTCGGTATTATTCAACACA
ATGGTGGTATTGAATGGTTGTTGCAATTTGTTCGCTCTAAAGTGAAATCAAAGCGTGGCGCAGAATTAGG
AATTGCGAGTTTGGTAAGTGTCGCAGATATTGCCACGGCAAACAACACCATCTCTATTATTATGTCAGGT
CCTTTAGCTAAAAATATTGCAGATGAATATGATGTAGATTCAAGGAAATCAGCAAGTATTCTTGATATAT
TTGGAGGCTGCTTCCAAGGTTTATTACCATATAGCCCGCAAGTCATTTCAGCGGCTGGTGTAGCTGGTAT
TTCACCATTAATGTTATTCCCATACAGCATTTATCCTATATTATTAGGTGTATGCGGACTTATTGCGATT
TTATTTAATTTTCCAAAGCTAAAAAAGAACACTAGTCAAGAAATGAAACATTAA
>MRSA100_1_408 # 459182 # 459688 # 1 # ID=1_408;partial=00;start_type=GTG;rbs_motif=GGxGG;rbs_spacer=5-10bp;gc_cont=0.335
GTGGCAAAATTTAATGTAGAGAATGAACATGTCGAAGTTGAAATTGAAAAGCTTTATAAATTTTCTCCAG
AGTTAGTATACGAAGCTTGGACAAAGAAAGATTTGTTGAAACAATGGTTTATGACATCAGCCAGAACGAA
TAAAGAGATTGAAGCGGACGTTAAAGAAGGCGGTAAATATCGTATTGTAGATCAACAACGTAATGGCAAA
GTAAATGTGATTGAAGGCATTTATGAATCTTTAGTTATGGATGAATACGTTAAGATGACTATCGGTATGC
CTGGACTAAGTGAAACACAAGATGTCATTGAGGTAGAATTTTTTGAACGTGAAACAGGTGGCACCCAAAT
GCTATTTTATTATCGTTCATTAGTTGAAAAAGAAAGACGATTTACTAATTTAGAATACAAGCAAAAGAAA
AAAGAATATCATGATGCCATGGTGCATGGTTTCGAATTGATGTTTGATAAGATGTACCACGTTATCGAAA
CATCAACACAACAATAA
>MRSA100_1_409 # 459746 # 460510 # -1 # ID=1_409;partial=00;start_type=ATG;rbs_motif=AGGAGG;rbs_spacer=5-10bp;gc_cont=0.299
ATGTTTTTAGATGAACACATTAATCGAAACTTTGATAAACTTAATGATAATGATTTACATATCGCTCACT
TTATCAATACACATATAGATGAATGTAAAAATATGAAAATACAAGATTTAGCGCAATTCACACATGCCTC
GAATGCAACCATTCACAGATTTACACGCAAATTAGGTTTTGACGGTTATAGTGATTTTAAATCGTACCTT
AAATTTGAAAGTAATAAGACACACCAATTACCTTCTAACTCTATCGATAGTTTCAAACAAGAAATCGATA
GTACATTCAGTTATTTAGAACGCGTTGATTACCAGCTTCTTACTGAAAAAATGCATACAGCTTCAACAAT
ATATTTGTATGGTACAGGGCGTGCACAGTTAAACGTTGCTTCAGAGGCACAGCGTATATTGTTAACGTTA
CATAATCATGTCATTGTACTTCATGATGAACATGAACTTAAAATGATTTTGAACAAGAGTGAACCTAATG
ATTTATTCTTTATTATTTCATTATCAGGTGAAACACATGAATTATTAGAAGTAACAAACTTGCTTCAACT
TAGACAAAAATACTTTATTTCTGTTACTACAATGAAAGATAATACCCTTGCTCAAAAAGCAAATTACAAC
GTCTATGTATCCAGTAACACATTCTACTTAACTGATGGTACAGACTATTCTAGCTTCATCAGTTATCATA
TATTCTTTGAAACACTTGTAAGAAAATATAATGAGTATTTACTACATAATGATATTTCAAATTAG
>MRSA100_1_411 # 462510 # 463040 # -1 # ID=1_411;partial=00;start_type=ATG;rbs_motif=GGAGG;rbs_spacer=5-10bp;gc_cont=0.298
ATGTTAATTGATAAATTCGAAACATACATCATCAACATCGCCGGTTTAAATGACCGTACTACTAGAAAAA
AATTAAGTAAGTTATGCAAAAGTGTACAATTTTGTGATGCGTTGCAATTCTCAATAAACAAACAGTTTAA
TCAGTATGTATTAGAAATTAGCTTACCAAAGCAACAACTTCCATACTTCATTTCATTTTTAAGTTTTCAT
CAGTATAGTATTTTCCAAGTACTTTCACCAAAGAAAATAAATGAATTACTTGATTCTGATAATTTATATC
AATCTGCAAAGCGTTTCGATATCAATATTGATGGCTTGCAAGATGCTTTCATTAAAGACAAAGTCATCGA
TATTATGAATATGTTCCAAAATCACACTGATATCACTTATACGTTGAATAAGTCTCATGCACATATTATA
TGTACGCCAGAAATATTTGCTAAATTGTTACATACGATTGCAACTAGAAATATCGACATTCTATCTGCCA
ATTATAGATCGTCATCTATGAGCAAAGCTCGTATATCATAA
>MRSA100_1_412 # 463308 # 464225 # 1 # ID=1_412;partial=00;start_type=ATG;rbs_motif=AGGA;rbs_spacer=5-10bp;gc_cont=0.343
ATGTTTCAAAAATTGAGTATATTTGCCACGAAGAGTTTTTTGGTATGGATGTTAGTAGCAGCTGTTATTG
GATTTATTTTCCCACAACATGTTGCGACATTAGGTAAGTGGGTACCTTATTTACTTGGTATTGTTATGTT
AGGTATGGGATTAACAATTACACCTAATGATTTCAAAATGGTCTTTAAAGCACCTAGAGCAGTAATTATT
GGTGTCTGTCTACAATTCAGTATTATGCCCACATTAGCATTTATAATTGCAAAGTCTTTTCATTTACCAC
CTGATATTGCTGTTGGCGTAATATTAGTTGGATGTTGTCCGGGTGGGACATCAAGTAATGTAATGAGTTA
TTTAGCCAAAGCTAACGTAGCACTTTCTGTTTCTATTACGACGGTCTCTACGTTGCTAGCGCCATTCGTT
ACACCTGCGTTAATATATCTATTTGCAAATGAATGGTTGGAAGTATCTTTCCTGAGTATGTTGTGGTCAG
TTGTTCAAGTTGTATTAATTCCAATTGCTTTAGGTATTGTTTTGCAAATTATTAATCGTAAAATTGCTGA
AAAAGCTTCTACAGCTTTGCCGATTATATCAGTTGTTGCTATTTCATTAATTTTAGCAATAGTTGTAGGT
GGCAGTAAGCACCAAATCTTAACTACAGGATTATTAATATTTTTAGTAGTTATTTTACATAACGTATTAG
GGTATACGATTGGATATTGGTTAGCTCGTCTTTTAAAATTAGATCGACAAGATCAAAAAGCAGTCAGTAT
TGAAGTTGGAATGCAGAACTCTGGTTTAGCTGTGTCATTAGCAGCATTGCATTTTAATCCAATTGCAGCA
GTACCAGGCGCAGTGTTTAGTTTCATTCATAATATAACAGGGCCTATTTTAGCAAAGTATTGGTCAAAAA
AGTTATAA
>MRSA100_1_413 # 464300 # 464935 # 1 # ID=1_413;partial=00;start_type=ATG;rbs_motif=AGGAG;rbs_spacer=5-10bp;gc_cont=0.335
ATGTATAGAGCAGTTATATTTGATTTCGATGGAACAATAATAGATACGGAACAACATTTATTTAATGTTA
TTAATAAACATTTAGAGATGCATAATGCCGATCCTATAAGCATTGATTTTTATCGTTCTTCTATTGGAGG
AGCAGCTACAGATTTGCATGACCATTTAATTAAAGCGATTGGTTCGGAAAATAAAGATAAACTTTATGAA
GAACATCATCTTACTAGTACAACATTACCGATGATTGATACGATTAAATCATTGATGGCATTTTTAAAGC
AACGTCACATTCCTATGGCAATTGCCACAAGTAGTGTGAAAGCGGAAATAATGCCCACCTTTAAAGCATT
AGGTCTAGACGATTATATAGAGGTAGTTGTTGGTAGAGAAGATGTTGAACAAGTTAAACCTGACCCTGAA
TTATATTTATCTGCAGTACAACAATTAAATTATATGCCGACACAATGTTTGGCTATTGAAGATTCTGTAA
ATGGTGCAACAGCCGCGATTGCAGCTGGATTAGATGTTATTGTTAATACGAATAAAATGACAAGCGCACA
GGACTTTTCTAATGTAGATTATGTAGCAAAAGATATTGATTACGATCAAATTGTAGCGCGTTTCTTTACG
AAATAG
>MRSA100_1_415 # 465233 # 465418 # -1 # ID=1_415;partial=00;start_type=ATG;rbs_motif=AGGAGG;rbs_spacer=5-10bp;gc_cont=0.290
ATGACAACAGCATTAATTGGTGTAATTGTATTAATCTTACTAATTATTAGCTTTGTGCCAAACTACCGTG
CTATGAAATCAGCAAAAGAACAAGGAAGTAATGCAACAAGAGCTACAATTATGGTAGGCATAGATATTAT
CTTAATTGTACTTATCATCGTGACATTATTATTAAAATATATGTAA
>MRSA100_1_416 # 465415 # 465771 # -1 # ID=1_416;partial=00;start_type=ATG;rbs_motif=AGGAG;rbs_spacer=5-10bp;gc_cont=0.336
ATGTTAAAACAAATACTGCCACGTGCTACAAAAATATCGATACTCTTTGCTGTAGCATTTTTCATCATAA
ATTATATCGGTATGGAAAAACCTGACATCCTATATTTAGTTGGAAGAACTATTATTGCAACACTTGCTTT
CATACTCATTTGTCTTACATTATTTACTATTATTAATTCTCCAGAGCGCAAGATTAAACTCGGTACGACT
TTACCGATTGCATTAATTATTGGTATCATTTTCGGCGCCATATTTTTAACGGTACAAATCGGTGTCATCA
CTGGGTTAATCATCGGTGTGATTGCTACGTTTATTTGGGAATTGATTGAAAAAAATAAAGGAGGTCGTTC
ATCATGA
>MRSA100_1_417 # 466051 # 467430 # 1 # ID=1_417;partial=00;start_type=ATG;rbs_motif=3Base/5BMM;rbs_spacer=13-15bp;gc_cont=0.342
ATGGAGAACAATGAACTACAAAGGGGATTGAGTGCCCGTCAAATTCAAATGATTGCACTTGGTGGTACGA
TTGGCGTGGGGCTTTTCATGGGTGCCACAAGTACAATTAAATGGACAGGCCCATCAGTTATCCTTGCATA
TTTAATTGCGGGTATCTTTTTATTTTTAATCATGAGAGCAATGGGGGAAATGATTTATTTAAACCCTACA
ACAGGATCATTTGCAACATTTGCAAGTGATTATATACATCCTGCAGCAGGTTATATGACAGCATGGAGTA
ATATATTCCAATGGATTGTAGTTGGTATGAGTGAGGTCATCGCAGTAGGAGAATATATGAAGTTTTGGTT
CCCGGAATTGCCAACTTGGATTCCTGGTGTTATTGCTATTTTATTATTAATGGCAGCGAATTTATTCTCG
GTAAAAGCGTTTGGAGAATTTGAATTTTGGTTTGCTTTAATTAAAGTTGTAACAATTATTTTAATGATTA
TTGCTGGTTTTGGTCTTATTTTCTTTGGTTTTGGAAATGGTGGCCATGCGGTAGGTATTTCTAATCTATG
GACAAATGGCGGATTTATGCCAAATGGTATTGTTGGTTTCTTCTTTGCATTATCAATTGTAATTGGTTCA
TACCAAGGTGTGGAACTGATAGGTATTACGGCAGGTGAAACTAAAGATCCTCAGAAAAATATCGTTAAAG
CAGTGAATGGTGTTATCTGGAGAATTTTAATTTTCTATTTAGGCGCTATTTTTGTTATTGTTTCAGTGTA
TCCTTGGAATCAATTAGGAGACATTGGAAGTCCGTTTGTTGCAACATTTGCTAAAATCGGTATTACATTT
GCAGCTGGATTAATTAACTTTGTTGTATTAACTGCAGCAATGTCAGGATGTAACTCAGGTATTTTCAGTG
CGAGTCGTATGATTTATACACTTGCTCATAAAGGTGAAATGCCAAAAATATTTACTAAAATCATGAGAAA
TGGTGTACCATTGTACACTGTTGTAGCAGTATCTCTTGGTATTTTAATTGGTGCTTTATTAAACGTAATT
TTACCTTTATATATCGATGGAGCGAAGAGTATTTTCGTATACGTTTATAGTGCGTCTATTTTACCAGGTA
TGATTCCTTGGTTTATGATTTTATTCAGTCACTTACGTTTTAGAAAATTACATCCTGAAGAATTGGAAGG
TCACCCATTCAAAATGCCTGGTGGCGCAGTAACTAACTATTTAACAATCTTATTCTTAATATTAGTATTG
GTTGGTATGGTATTTAATGTTGAAACTAGAATATCAGTGCTAATTGGTGTCATCTTCTTAACGATTGTAA
CGATTTATTACTTTATTAGATATAATAAAAATAATGTAAAAGCAAAATAG
>MRSA100_1_418 # 467817 # 468689 # -1 # ID=1_418;partial=00;start_type=ATG;rbs_motif=GGAG/GAGG;rbs_spacer=5-10bp;gc_cont=0.293
ATGTCAAACGTACTAACAGAAATAGATAGTCAATATCCATATATGACTAAAAATGAAAAAAAGATAGCTA
AATTTATACTAAATTCACCTCAAAAGGTGATTAAAATGAGGTCTCAAGACTTAGCAAGCTTATTAGATAT
TAGTACATCATCAGTCATTCGATTCAGCAAGAAAATTACTGATGGCGGTTTTCACGACTTGAAAATAAAT
ATATCTAAATATGTTCCTAAAGCATCATCAATTTACAATGTTGAATTAATGAATAACGAAAGCACAGAAT
CTTTAAGAACTAAACTCCATACACGTACTACACGCGCACTTAATCATGCAAATAACGAATTAAATGATAA
AACTATTGATCAAATATGTCATTGTTTAAAACGTTCTGAGACGATTTTTATATATGGTTTTGGCGCATCT
TTTGTAGTTGCTACCGACTTATACCAAAAGTTATCAAGAATAGGTCTTAATATTCAACTTGTTCAAGAAA
CACATATTTTTGCTACATTATTAGCAACTCACAATTCGAACGACAGTGTTATTCTTATTACTAACAATGG
TACGCAAAGTGAAATGCAATCAATGGTTAAAGTTATTGATGACTACCATATACCTATAATTACAATTACT
AGTACAAGGGATAATCCCGTAGCACAGGCATCAAATATTGTTTTAACTTATGGGAAAACTGATGAAAATG
AGATGCATATGGGAGCAACAACTTCATTATTTGCTCAAATGTTCACTATTGATATTTTATATTATCGTTA
TGTTGCATTAAATTATCACGCATCATTAGATTTCATAACACAATCTAAAATGGCTTTAGATAACTATCGT
AAACATTTATCAAATATTAACTTTAAACATTAA
>MRSA100_1_419 # 469134 # 469463 # -1 # ID=1_419;partial=00;start_type=ATG;rbs_motif=GGAGG;rbs_spacer=5-10bp;gc_cont=0.258
ATGATAAACGAAACTAAGTATATGAGACAACAAATTACTAATTTGATTCAAATCATTGATACGATTAAAT
ATAATACTTTAATGACAGATTGGAACATTCAAACGCATATTTATAAATTTAACCAAATAGTTACTAATGA
ATTGAATAAGTTCAAAGGCTTTGAAACATCATATATAATAAACGAAAATCAAGTTTCCTATTATGAAATT
ATAACACTACTTAATAAACGTCCCCTCCGACAAGTCGACTATGGTAACAAAATTCAATATCTTAATTTTT
ATCATACAGAACTATCTAACGCATTATTTGCAATTAAATTTGCCCATTAA
>MRSA100_1_421 # 470274 # 470966 # -1 # ID=1_421;partial=00;start_type=ATG;rbs_motif=AGGAGG;rbs_spacer=5-10bp;gc_cont=0.309
ATGAATAAAGCTGAAAGGCAAAATTTAATAATTACTGCAATTCAACAAAATAAAAAAATGACCGCTTTAG
AATTAGCTAAATATTGCAACGTATCCAAACGCACAATTTTAAGAGATATTGATGATTTAGAAAATCAAGG
TGTTAAAATTTATGCGCATTATGGGAAAAATGGTGGTTACCAAATACAACAAGCACAATCTAAAATTGCA
TTAAACTTATCTGAAACACAATTATCGGCCTTATTTTTAGTGCTTAATGAAAGTCAGTCGTACTCGACAT
TACCATATAAAAGCGAAATCAACGCAATTATAAAACAATGTTTAAGTCTTCCACAAACACGCTTAAGAAA
ATTGCTTAAACGCATGGACTTTTATATTAAATTTGATGACACACAACATATGACACTCCCAATGCTGTTT
TCCGACATTTTAATTTATTGTACAGAACGAAATGTGATGTTAGTAGATCATAGGGTTGATGATAATATTA
AAGCTGAAAACGTTATATTTATTGGCCTTTTGTGTAAACATGGACATTGGCATGCAGTCATTTATGACAT
TGCTCAAGACAAAACTGCCGAACTCGAAATTGAAAATATTATAGATATTTCGTATTCATTCGGTAAGACG
ATTCAAACCAGAGACATATCCATTGATAACTATCATCAATTTTTAAACCCCATCGATTCCTAA
>MRSA100_1_422 # 471351 # 472148 # 1 # ID=1_422;partial=00;start_type=ATG;rbs_motif=GGxGG;rbs_spacer=5-10bp;gc_cont=0.322
ATGACAGATAAAACATTACAGCAAATAGATAAGTTAATATGTTCGTGGTTGAAACAAATAGACAATGTTA
TTCCGCAATTAATTATGGAAATGACTACAGAAACTAAGCGTCATCGATTTGATTTAGTTACAAATGTAGA
TAAACAGATTCAACAACAATTCCAACAATTTTTAGCAACACATTTTCCGGAACACCAACTATTAGCGGAA
GAAAAAAGTAATGAAATGATTACGAATGAAATTAATCATTTATGGATTATGGATCCCATTGATGGAACTG
CCAATTTAGTAAAACAGCAAGAAGATTATTGTATTATATTGGCGTATTTTTATGAAGGTAAACCAATGTT
ATCGTACGTATATGATTATCCGCATAAAAAGCTTTATAAAGCAATACGAGGAGAAGGTGCTTTTTGTAAT
GGAATTAAGATGGAAGAACCACCATCGTTAAAATTGGAAGACGCTATTATATCGTTTAATGCACAAGTGA
TGAATCTAGATACGGTGCAAGATTTATTTGACGCCTCATTTAGTTATCGTTTAGTTGGTGCTTGCGGATT
AGATTCTATGCGAGTGGCAAAAGGTCAATTTGGGGCACATATTAATACAAATCCTAAACCTTGGGACATT
GCTGCACAGTTTTTATTTGCAGAACTATTGAATCTAAAAATGACGACTTTAGATGGTAAGGCAATTGATC
ATTTAAAGGGTGCACCTTTTATTATAAGTAATAAAGCATGTCATGAAACGGTACTTAAAATTTTAAATGC
AAATGGTGGTTATCAAAAATACAGATAG
>MRSA100_1_423 # 472281 # 473228 # 1 # ID=1_423;partial=00;start_type=TTG;rbs_motif=AGGAG;rbs_spacer=5-10bp;gc_cont=0.352
TTGAAACGTTCGTCTAAAAGTAAAATGAGCCTACCGAAAAAAATATTTTTATGGGTATTCGGTATTTTAG
TAATCTTAGCGATTGTAGCTGTTGTGTATGTAGCTGCTAAAATTTTTATTACTGGTAATAAGATACACAA
TCCGTTAGATCGCAATCATTCAGAATTAAGAGATAAAAAAGTGAGTTTAAACGATGGTGATCCATTCACA
ATCGCTTTATTTGGTGTCGATTCAGATGCTGATCGTAAGAAAAAGGGTGGCGGAGAGCGTAGTGATAGTA
TTATGATTTTATCTATCAACCCTAAAACGAAGAAAACTGAAATAGTAAGTATACCGCGTGATACAAGAGC
GGAAATTGTTGGCCGTGGTACTACTGAAAAAATTGCACATGCCTATGCATATGGTGGACCAAATATGGCT
GTTAAATCACTTGAAAAATTAATGAATGTGCCAATTGATCATTATGCGACAATCGATATGGATGGTTTGC
ATAATATGATAGATAGCATCGGCGGTGTTGATGTAGTAAGTAATGATACATTCACTGTTGATGGTGTTCG
TTTTACAAAAGGACAGCAGACACATGTAAATGGTGATCAAGCATTGAAGTTTATTAGAAGTCGTAAAGAA
GAAGGTGCTGGTGGTGACTTTGGTCGACAACAACGTCAGCAAATTGTGCTTGAAGCGATGGCCAATAAGA
TTGCAAGCCCATCATCGATTACACATTTTAATAGTCTAATGAATGAAATTCAAAATAATGTTAAAACAGA
TTTAACATTAGGTGATTTGAATACGATTAGAAGCAATTATAAAGATGCTAATGACACGATTAATAAACAT
CAATTGAGTGGTCAAGGCGGCATTCAAAGTGACGGATTGTACTACTTCATTCCTAGTGAGCAGTCAAAAG
CTGAAAGTACTAAGTTATTAAAAGATAATCTAGAGTAG
>MRSA100_1_424 # 473747 # 476785 # 1 # ID=1_424;partial=00;start_type=GTG;rbs_motif=None;rbs_spacer=None;gc_cont=0.354
GTGTGGGGCATCGTTATTTTAGGTGGATATGAGCAATTTATTAAAAGTCATTTACGGAAAATATATATAG
ACGGGGTGAGTAATATGCAAGAACATTTGGTGGTTACACTTGATGGAAAAGATTATCTTGTAGAACCAGG
TACGAATTTACTTGAATTTATTAAATCACAAGATACTTTTGTACCTTCAATTTGTTATAACGAGTCGATG
GGACCAATTCAAACATGTGATACATGTACTGTTGAGATTGACGGTAAAATTGAACGTTCATGTAGTACGG
TGATTGATCGTCCAATGACTGTAAATACTGTGAACAATGATGTGAAAGATGCTCAAAAAGAAGCGCTTGA
TCGAATTTTAGAAAAGCATATGCTGTATTGTACAGTATGTGATTATAATAATGGTGATTGTGAAATTCAT
AATACGATGGATGCATGGGGGCTTCAGCATCAAACGTATGAATATAAAGAGAAGCCATATGAAAAGGATT
ATGGCCCATTTTATCGTTATGATCCAAATCAATGTATCTTATGTGGGCGTTGTGTAGAAGCATGTCAAGA
TATCGAAGTGAATGAAACTATTAGAATTGATTGGGATCGTGAACATCCACGTGTTATTTGGGATAATGAT
GTACCAATTAATGAATCGTCATGTGTATCTTGTGGTCAATGCGCAACTGTATGTCCATGTAATGCCATGA
TGGAAGTGAATATGGAAGGTAATGCGGGTTATATGACTGATACGGAACCTGGTTCATTAGCAGCAATGAT
TGATTTAACTAAAAAAGCAGAACCTGGTTATGGTCCACTATTTGCAATCTCAGATTCAGAAGCAGAAATG
CGTAAAGAGCGTATTAAGAAAACTAAAACAGTGTGTACTTATTGTGGTGTGGGTTGTTCATTTGAAGTTT
GGACTAAAGATAGAGAAATTTTAAAAGTACAACCATCACATGATTCTCCAGCAAATAAAATTGCGACTTG
TGTTAAAGGTAAGTTTTCATGGGGACATATTAATTCAGATCAACGCTTAACTAAACCACTAGTAAGGAAA
AATGGTGAGTTCCATGAAGTAGAATGGGATGAAGCTTTAAATGTCATTGCAGATAATTTTACATCTATTA
AAGAAAAGTATGGCCCAGATGCACTATCATTCATTTCTTCTTCTAAAGCGACGAATGAAGAATCGTATTT
AATGCAAAAATTAGCAAGACAAGTTATTGGCACAAATAACGTTGATAACTGTTCAAGATATTGCCAAGCA
CCTGCAACAAAAGGCTTATTTAGAACGGTTGGACACGGCGGTGACTCAGGTAGTATTGAAGATTTAGAAA
AAGCGGCAATGTCTGTATTGATAGGTACCAATACAGCCGAAGCTCATCCAGTTATCGCATCACGCATGAA
ACGTGCTCAAAAATTATTTGGACAAAAAATACATGTATTTGATATTAGAAAACATGAAATGGCAGAACGT
GCGGATCGTTTTTATCAACCTAAACCAGGTACGGATTTAGCGTGGTTAAGTGCAGTGACTAAGTATATTA
TTGATCATGATTTACACGATAAAGCATTTATTGATGAGTGGGTAGATGATTTTGATGAATATTACAAATC
ATTAGAAACATTTACAATGGCTTTTGCTGAAGAAGCAACAGGTATTCCTGAATCAGAATTGATTAAATTT
GCTGAAGAATGTGCTAAAGCTGAATCTGTTGTAATTTGTTGGGCAATGGGTATTACACAACAAGACATTG
GTAGTGACTCAAGTACAGCGATTTCAAACTTATTATTAGTAACAGGTAATTATCGTCGTCCTGGTACTGG
TGCGTATCCATTACGTGGACATAATAATGTTCAAGGATGTAGTGATATGGGAAGTATGCCTGATAAGATT
ACTGGTTATCAAAGTATTGAAGCGGATGATATTCGCGCTAAATTTGAAAAAGAATATGGCGTTAAATTGA
ATCCAAAAGCTGGTAAAGATAATCATGAAATGGTAGAAGGTATACATGACGGAGAAGTACACTCATTGTA
CTTATATGGTGAAGATACGGGTATTGTGGATTCAAATATTAATTTTGTACAAGCTGCGTTTGAAAAATTA
GATTTCATGGTAGTCCAAGATGAATTTTTAACATTCACAGCAACATACGCAGATGTTGTATTGCCAGCAA
GTCCTTCACTTGAAAAAGACGGTACTTTTACAAATACCGAACGTCGTATTCAACGTTTATACCAAGCATT
AGAACCTCTTGGTGATTCAAAACCTGACTGGAAAATTTTCCAAGCAATTGCTAATAGATTAGGATTTGAT
TGGAATTACAAGCATCCTAGTGAAATTATGGATGAAGTAGCACGCTTAACACCTCTATATGCTGGGGTAA
GTTATGATCGTTTAGAAGGATTCAATAGTTTACAATGGCCAGTACAACCTGATGGTACTGATGAGCCTAT
TCTATACTTAGAAGGATTCAATTTTGATAATGGTAAAGCAAAATTATTCCCATTATCATTTGATAATTAC
TTTAAGCAAGATGAAATTTATGATATTCATGTAAACAATGGTCGATTGTTAGAGCACTTCCATGAAGGTA
ATATGACTTATCAAACACCAATGATTAAATACAAAGTGCCACGTGCATTTGTTGAAATTTCTCCAGAGCT
TGCTGAAGATAGAGGCATTCATGAAGGTGCAGAAGTTAAGCTGATTTCTGAAACAGGAGAAGCGGTATTA
CAAGTTCACGTGACAGATCGTGTTAAAGGTAAAGAAATCTATATTCCATTAAATAATGATGCGATGGAAA
ATGGAGATCTAGGTGCAATTAACTTATTAACTAATAGTGATGTTGATCAATACACGGATACACCATCTTA
TAAACGTACTAGCTGTCGTTTGGAGGTAATTACGAAACGTGGTAAGTCACCGTTGAACCCTAATAATTTC
CGTGTCAATAAAAAACGTCATCCGCAGTACAGTGTTCAAGTACAGAAAAAATGGGAACGTTCAGATTATG
TTTTCCCGGGAAATCAGGTGGATAAATAA
>MRSA100_1_425 # 476785 # 477258 # 1 # ID=1_425;partial=00;start_type=ATG;rbs_motif=AGxAGG/AGGxGG;rbs_spacer=5-10bp;gc_cont=0.312
ATGGCTGAGAGAATATCTTCTAAAATTAGACGCTTAGAAAAATCAGAAGAACAAATTAAGTTAGAAAGTT
TAAATGAAGTTACAGAGGCAATTGCAGCGAATAAAGATAGTATATTAAAAGCAATCAAGCTTATTAAAAC
ATTAGATGATGCAAAACTATTAGATGCTTTAAATGGTGCAATTCGAGGACGTCAAGTCATCATAAATAAA
TTTGCAGTTGAACTTAATAAAGATATTTATACAGGGCTATTATCTAATATGGCTTCAATGGTATTTTTAT
TAGGTGAACTCAATGTATCAGATTTAAGCGACTTCCTAAATAAAGTTAATAAAGGATTACACGTTGCCAA
TCAAGCGAGTCCAAATGCTAAGACAACTATAAGAAGTCTATTGGGCGTATTGAAAGATGACGACATGAAC
CGTAGTTTAACATACATGCTTAATATGCTAAAAGGTATGTCTCGAGAAGAATAA
>MRSA100_1_426 # 477486 # 477719 # 1 # ID=1_426;partial=00;start_type=ATG;rbs_motif=None;rbs_spacer=None;gc_cont=0.274
ATGTTAAAAACGTCAGCTGTAATTTCTAATACATTATTAGTCATAGGTTTAGTCTGTCTATTTATGATGA
AATTAGTGTTAGCTATTACTTTTTTTGCTGTTTCATTATCAATTAGTCTAGTTGTCTTTAATATGATGTT
CAGAGATAGAACAACGATGAAAGTAATCGTTAACGCTTCTTTTTTAATCGTAATATTAGCGATTGTAGTG
GCATATTTTTTATTGTCTAAGTAA
>MRSA100_1_427 # 477741 # 478517 # 1 # ID=1_427;partial=00;start_type=ATG;rbs_motif=GGAG/GAGG;rbs_spacer=5-10bp;gc_cont=0.326
ATGAAGAAGAATTTCAAGTTACGCATTTCAACGCTACTATTGATAGTTATTTTAGTTGTTTTTGCTGTAT
TACTCATCGTGAATGAAACTAAATTGTTTAAAAATGATGTGAATTACTCTTTTGATGAGGCTGTTTCAAT
GCAACAAGGGAAAGGTATTGTACAGACAAAAGAAGAGGATGGTAAATTTGTTGAAGCAAATAATAATGAA
ATTGCTAAAGCAATGACTATTTCACATAAAGACAATGATATGAAGTATATGGATATCACAGAAAAAGTGC
CAATGTCGGAATCTGAAGTTAACCAATTGCTAAAAGGTAAGGGGATTTTAGAAAATCGAGGGAAAGTTTT
TCTAGAAGCTCAAGAAAAATATGAGGTTAATGTCATTTATCTTGTTAGCCATGCATTAGTAGAAACAGGT
AACGGCAAATCAGAATTAGCAAAAGGCATTAAAGATGGGAAAAAACGCTATTACAACTTTTTTGGTATAG
GAGCATTCGATAGTAGTGCTGTTCGTAGTGGGAAAAGTTATGCTGAAAAGGAACAATGGACATCACCAGA
TAAGGCGATTATTGGTGGTGCAAAGTTCATTCGTAATGAATATTTTGAAAACAATCAACTGAATTTATAT
CAAATGCGATGGAATCCAGAAAATCCTGCGCAACATCAATATGCGAGTGACATTCGATGGGCAGATAAAA
TTGCCAAATTAATGGATAAATCCTATAAGCAGTTTGGTATAAAGAAAGATGATATTAGACAAACATATTA
TAAATAA
>MRSA100_1_428 # 478828 # 479952 # 1 # ID=1_428;partial=00;start_type=ATG;rbs_motif=GGAG/GAGG;rbs_spacer=5-10bp;gc_cont=0.329
ATGAAGATAGCAATTATAGGTGCAGGCATCGGTGGATTAACAGCTGCTGCATTATTACAAGAACAAGGTC
ATACTATTAAAGTCTTTGAAAAAAATGAGTCAGTTAAAGAAATTGGCGCTGGGATTGGTATCGGAGATAA
TGTGCTTAAAAAACTAGGTAATCATGACTTAGCTAAAGGTATTAAAAATGCTGGGCAAATCTTATCTACA
ATGACAGTGTTAGATGACAAAGATCGCCTGTTAACTACTGTTAAATTAAAAAGTAATACATTGAATGTGA
CGTTACCACGCCAAACATTAATTGACATTATTAAATCTTATGTAAAAGATGATGTAATATTTACAAATCA
TGAAGTTACGCATATAGATAATGAGACAGATAAAGTTACCATACATTTCGCGGAACAAGAGAGTGAAGCA
TTTGATTTATGTATTGGTGCTGATGGAATTCATTCTAAAGTGAGACAATCTGTAAATGCTGACAGTAAAG
TATTATATCAAGGGTATACATGCTTTAGAGGTTTAATTGATGATATTGATTTAAAGCATCCGGATTGTGC
AAAAGAATACTGGGGAAGAAAAGGAAGAGTAGGTATTGTTCCGTTATTAAATAATCAAGCATATTGGTTC
ATTACAATTAACTCGAAGGAAAACAATCATAAATATAGTTCGTTTGGTAAACCTCATTTGCAAGCATACT
TTAATCACTATCCAAATGAAGTTAGAGAGATCTTGGACAAACAAAGTGAAACAGGTATCTTATTGCATAA
TATTTATGATTTGAAACCACTCAAATCTTTTGTTTATGGTCGTACTATTTTACTAGGAGATGCAGCACAT
GCGACAACGCCTAATATGGGGCAAGGTGCTGGACAAGCAATGGAAGATGCTATCGTATTAGTAAATTGTT
TTAACGCATACGACTTTGAAAAAGCATTACAGCGTTATGATAAAATACGTGTCAAACATACTGCAAAAGT
AATTAAGCGTTCTAGAAAAATCGGTAAAATTGCCCAATATCGTAGTCGTTTATTTGTTGCAGTTAGAAAT
CGTATTATGAAAATGATGCCAAATGCATTAGCAGCTGGACAAACTAAATTCTTATATAAATCGAAAGAGA
AATAA
>MRSA100_1_429 # 480044 # 480997 # -1 # ID=1_429;partial=00;start_type=ATG;rbs_motif=AGGAG;rbs_spacer=5-10bp;gc_cont=0.355
ATGGAAAAAGTTTATGTTGCTGGTGCAATACCAGAAGTAGGGTTAAAACTTTTACAAGAACATTTTGAAG
TTGAAATGTATGAAGGTAAAGGATTAGTCGATAAAGACACTTTAATTAAAGGTGTTAAAAACGCGACTGC
CTTAATTAGTTTATTATCTACAAACGTTGATAAAGATGTTATCGATGCTGGTAAAGACTTAAAAATCATT
GCCAACTATGGCGCTGGTTTTAATAATATTGATATCGAGTATGCCCGAGAAAAAAGTATAGATGTTACAA
ACACACCTAAAGCATCAACAAACGCGACTGCTGATTTAACAATTGGATTAGTACTTGCAGTAGCTCGTCG
TATTGTTGAAGGGGACCAATTATCACGTACAACTGGATTTGACGGATGGGCACCTTTATTTTTCAGAGGT
AGAGAAGTATCTGGGAAAACAATCGGCATTATCGGTTTAGGTGAAATTGGTAGTGCAGTAGCTCGTCGTG
CAAGAGCATTTGACATGGATGTGCTATACACTGGACCTAATCGCAAAGAAGAAAAAGAACGAGAAATCGG
TGCAAAATATGTAGATTTAGATACACTATTAAAGAATGCAGATTTTATCACTATCAACGCTGCTTATAAT
CCTAAAATGCATCATTTAATTGATACAGAACAATTTAAAATGATGAAATCTACGGTGTATTTAATCAATG
CCTCTCGTGGTCCAATCGTGCACGAACAAGCACTAGTGCAAGCATTGAAAGATAATGAAATTGAAGGTGC
TGCACTTGATGTATATGAATTTGAACCAGATATTACCGATGACTTAAAATCACTTAATAATGTAGTATTA
ACACCGCATATTGGTAATGCTACATTTGAAGCACGTGACATGATGTCTAAAATTGTTGCTAATGCTGCAA
TTAGTGCCGTTCAAGGTGAGAAACCACAATTTGTCGTTAACTAA
>MRSA100_1_431 # 482095 # 482517 # -1 # ID=1_431;partial=00;start_type=ATG;rbs_motif=AGGAG;rbs_spacer=5-10bp;gc_cont=0.288
ATGACAACTGAAATGAACGACGTAACAAATCATCAACCGAATCGCAAATCCAATGATGAGAACATTATGG
CGATGCTTATCTATTTATTAAGTTTATTCACATCTATTATTGGTCCACTGATAATATGGTTATTGAAAAA
AGATGAATCGAAACTAGTTGATCGTGCTGGAAAAAATTATCTTAACTATACGATTTCTTATATTATTTGG
TCTATCGTTTTAGTCGTTATCACTTTAATAGGCGTTTTCCTAATTGCTACCGATATTAGTTTCATTATCA
TTATAGGTTTCATCATTACATTTATCGGTATTTTATCCATATTCGCTTTCTCAATATTATCTTTTGTATT
CACAATTATTGCGTGTGTCAAATATTATAATGGCCAAGAATATGTAATACCTTTAACAATTCGATTTATT
TAA
>MRSA100_1_432 # 482765 # 483847 # 1 # ID=1_432;partial=00;start_type=ATG;rbs_motif=GGAG/GAGG;rbs_spacer=5-10bp;gc_cont=0.332
ATGAAAATAGCAATTGTAGGATCAGGAAATGGCGCAGTTACGGCAGCAGTAGATATGGTGAGCAAAGGCC
ACGATGTTAAATTATATTGTCGTAATCAATCTATAAGTAAGTTTCAAAACGCAATCGAAAAGGGCGGATT
TGATTTTAATAATGAAGGTGATGAACGTTTCGTAAAATTCACTGATATTAGTGATGATATGGAATATGTT
TTAAAAGATGCTGAAATTGTTCAAGTGATTATTCCATCTTCATACATAGAGTATTATGCTGATGTAATGG
CAGAGCATGTAACTGATAATCAGTTGATATTCTTCAACATGGCTGCAGCAATGGGGTCAATTCGTTTTAT
GAATGTTTTAGAAGATAGACATATTGAAACAAAACCACAACTAGCGGAAGCTAATACGTTGACGTATGGT
ACGCGTGTCGATTTTGAAAATGCAGCAGTTGATTTATCTCTAAATGTACGTCGTATCTTCTTTTCAACAT
ATGATAGAAGCTGTCTAAATGATTGTTATGACAAAGTTTCAAGTATTTATGATCATTTAGTAAAAGAGGA
AAGCTTAATTAAAACAAATCTTGAAAATGGTAATCCTGAAGTGCATCCAGGACCAACATTATTGAATGTC
GGTCGCATTGATTATGCTGGCGAGTTCGCTTTATATAAAGAAGGAATTACTAAACATACAGTTAGATTAC
TTCATGCAATCGAATTAGAACGTTTAAATTTAGGCCGTAGATTAGGTTTTGAATTATCAACAGCTAAAGA
ATCACGTATTGAACGTGGTTATTTAGAACGTGATAAAGAAGATGAACCATTAAATCGTTTGTTTAATACA
AGCCCAGTATTTTCACAAATTCCAGGACCAAATCATGTAGAAAGCAGATATTTAACTGAAGATATTGCAT
ATGGTTTAGTACTATGGTCAAGCTTAGGTCGTGTTATTGATGTACCGACACCAAATATAGATGCAGTAAT
TGTAATTGCATCAACCATTTTAGAGAGAGACTTCTTTGAGGAAGGCTTAACAGTTGAAGAAATTGGTTTA
GATAAGCTTGATTTAGAAAAATATTTAAAATAA
>MRSA100_1_435 # 487189 # 489144 # 1 # ID=1_435;partial=00;start_type=ATG;rbs_motif=GGAG/GAGG;rbs_spacer=5-10bp;gc_cont=0.278
ATGACAGATAATTATTCACTACATATTTATAAAAGTATGAAAATGAGTAGTGTGAAGGAAGCGAACTTAA
AAATTATATATTGGCTACAAGGTACAGGTGTAGTTTCAATCAATCTACAACAATATGATGTAAAAAGAAA
TGATGTCACCGTTATTATGTTGAATGATTTGTATCAAATTGATGGTCATGATGATAGTGTATGTTGTGTT
GTTGAAGTAAGTGCAAAGACATTTTTGAAGTTTATGAATGCAAACTATATGATGCGTGGCAAGATATTAA
CAAATGAGGTTGCTAGCACTTTTAGAATCTTGATTAAGTATTTAATCTACAGCAAAATTAAACAACAGTC
TTATAATGCTAATGATAAGATTATTAATTACATGTGTGTTGAATTAATGTCATTAAATACATACGATGGT
AGTCGTCATTTAGTAGCCGAAGAAGTGCACGATTATTTAACAAACAACCACCATAAAAAGATAAATAGGA
AAGATGTCATTAATCAAGTTAGTATTACAAACAAAGCTTTAAGTGACATGTTTAAAGCGACACCTTATAG
TAATTTTATTCAATATTTAAATCATATTAGACTGGAGCATTGCTTAATTGATATTTTAACTTCTAAGAAG
CCTATTGAAGAAATCGCAAGTAGTCATGGTTTTAATCATTATTCTCGTTTTATACACCTCTTTAAAGAAA
CGTATGGTAACACTCCTAAATTAATTAGAAAAAGATATAGTCCAACATCTCATTCAATTAACCATTCCCA
ATTAGTTGAAATTGATAAAAATATAATTGAATTATTTGATAATACTAATCAAAGTTCTTCAAGTATGCGC
GAGATTGATATACCTTTTGAACCTACAAAAAGGAGTCAAATGTATCAACCTAAAAACATTTATATTAAAG
GAAGTAATTTTTATTGGATGGATTATTATACTATTAAACAAATCATTCAAAGATTAGGTGTTAATCTTGA
AAACTTGCATATAATTGTTACAATCGACACAAGCAATGAGCTATCGATTGAACAAATCACTTTATTACTT
CAAAAGATAGTGAATTACAATGTAAATGTAGTATTTCGTATTAAACATGAATATAAGGAATTGTTAACGA
GTACTGAAAGAGGCAAGATAGAAAAGCTAGTAGCCACAATTTTTAATATGACATTTGAGAGTAATAGATG
TAAGATTGCATTTTTAATTAACGACTTAAATACTACTGCAATTCAAAAACTGAAACGCTTAATAGATAAT
TATATAGGAGTATTTGAATTAATATATCATCTGGAACCAAAAGAGTTGAATACGCACTATGATAAAGAAA
TTGATCATCTAATAGACTATTTTATCTTACCGCTAAGACAAATAGAACAGGTGTCTATTGCATGTTCTAA
AATTATATGTGATGTAGATTTGATTAATGAGAATAATGACTTAAAAGAAAAAATCACAATGTCTGATTTT
AATAAGGTTACTGAACTTTTGACAAATTATACAAAATTTCGAGGACTTATTATGCACATGTCAATTATAA
GTGAAGCTAGCAAAGAAATAAATTTGACTAGATTATCAATATTCATTTTTATCATAAATATACTTAATCA
ATTACGAGGGATTGTTATTTATCAAAATGACACGATGATTGTAACGAAGTTCAAACATGAAGTACAATGT
GTCATTTGTTTGCCAGCCGCATTGTTAAATGAGAATTCAGACGCTATACGTTTATCGTGTAAGGGTCTTC
AACAATTTAGCCATGCTAAAACTAAACAAATTGTTTTAAGTATAGATAAAGATAATCATACTTCCGAAAA
TGGTGTACTTGTGAATGATATTATGCAACAACACAGTTATTGGAAAGCTAATTTTATAGAAAGAAATATT
TATGATCATTCATTAATGGTCTCAAGCAATAGTATTGTTCATTTGAAATATCATCTTGAGATATAG
>MRSA100_1_436 # 489170 # 489913 # 1 # ID=1_436;partial=00;start_type=ATG;rbs_motif=GGAG/GAGG;rbs_spacer=5-10bp;gc_cont=0.278
ATGTCTAAATTTAAAGTTAAGCGTTTAACTGCACACATACTAATGTTGAAAGTCATTAATGATATGTTGA
AATATTCATTTCATCTCACTTTGACTCAAGTGAAACTATTAAATCTATTAGTTAAATATGATAATTCTGA
TTCCAATAGCGCTTCAATAGATAGGTTATTAAAAATGAAAGAAATCCAATCTAAGATGGCACTTCTTCAA
ATGTTAAGTTATTTAAACAATCATCAATGGCTATTGAAAGGAAGAGATCAAAGGGATCAACGTAAATTGA
CTATTTCGATTAATAAAATGCATATAGATAAAATAGAATATATGAATAATGAGCTTAGTGACTATATTGA
ACGTTATTTTGGTCAATATACATTTGATTTTAGTTGTGACTATGTATCGTATTTATTGTCGTCACAAGAA
TTATTTCGAAATCTAAAGTGTTATTTAAATATGTGTCAATTAACATTAGAAGAGTTATACGTTTTAGGAA
TATTAAATCTGCATAAAGGTCAATTGACGGTTAAAGAATTACAGGGTGAATTCCATCACCCGATATTTGC
GGTTAGCCCGATTTTAAAGTGTTTAATTTTGAAGGGATTAGTTAAAAAAGAGAGATGTGAATTAGATGAA
AGACGTGTTATTGTAACAATCAAGCGAGAAAAGTTTTCTAAAGTCACTATGCTTATTCAAGCATGTTATA
ATTATCTTGAAAAGGGAATACAAGTTAAGCTTAATAATAAATAG
>MRSA100_1_437 # 489977 # 490303 # 1 # ID=1_437;partial=00;start_type=ATG;rbs_motif=GGAGG;rbs_spacer=5-10bp;gc_cont=0.275
ATGATTTTAGATAATGTGAATCCGAATGATTTATTTCCAACTGAAAAAAAGGGTCCGTCAGTGCTAGGAA
TAATTGAGTATCAAGTTCAAGGTGAGAATGAATTTGAAGGGGCATTTATAGCAACAAATGAAAGATTAAT
TATGAATGTAGATATGAATGGCCAATTTTATTATAGAAGTATTAGTTATAATGAAATAGAGAAGATAGAT
TATGATGGTCAAACTATAATGTTCAAATTTAATATTGGTAATGTCCCAATGCATGATATTAAAAGTGATA
ACGTTGAAATGTTTGTTGAATATGTAAAACAACATATGATAGTATAA
>MRSA100_1_438 # 490731 # 491078 # 1 # ID=1_438;partial=00;start_type=ATG;rbs_motif=AGGAG;rbs_spacer=5-10bp;gc_cont=0.247
ATGAGTAAAATTAATGACATTAATGATTTAGTCAACGCAACATTTCAAGTTAAGAAGTTTTTCAGAGATA
CAAAAAAGAAGTTCAATTTGAACTATGAAGAAATTTATATTTTAAATCATATTTTAAGAAGTGAGTCTAA
CGAAATCTCATCTAAAGAGATTGCTAAGTGCTCAGAGTTCAAACCTTACTATTTAACTAAAGCTTTACAA
AAGCTAAAAGATTTAAAATTGTTATCAAAGAAAAGAAGTTTACAAGACGAAAGAACAGTTATTGTTTATG
TTACAGATACACAAAAAGCAAATATTCAAAAACTGATTTCAGAATTAGAAGAATACATTAAAAATTAA
>MRSA100_1_439 # 491267 # 492103 # -1 # ID=1_439;partial=00;start_type=ATG;rbs_motif=AGGA;rbs_spacer=5-10bp;gc_cont=0.308
ATGGATGAACAACAATGGACTGGGCAACTTGATTTAACAGTGTTTTTCGATGGCAATCGATCAGTATCAA
GAGATATTTTCTTTGAAAAAGCACTTAAAGTGATACGTCCAGTTTATCTAAATCAATCTACCATTCCTAC
ATTTTATATAGTAAATGTAGGTGGTGGCTATTTAGATGGAGATCGTTACCGTATGAATGTGAATGTCGAA
GATAACGCTAAAGTGACATTGACATCTCAAGGTGCAACAAAAATATACAAGACACCTTCCAATCATGTTG
AGCAGTATCAAACTTTTAATTTAAAAGATAACGCATATTTAGAATATGTCGCTGATCCAATCATCGCATA
TGAAAATGCTAAATTTTATCAACACAATACGTTCAATCTCAATAATTCTAGTTCATTATTTTATACTGAT
ATTTTAACTCCTGGTTATTCAAAAACTGGCGAAGCCTTCAAGTATCAATATATGCATTTAATAAATGAAA
TTTATATTGAAGATGAGTTAGTCACATATGATAATTTATTATTGAATCCTAATAAACAATCGATCAATGA
AATAGGTTATATGGAACATTACTCTCATTATGGCTCTGCTTACTTCATACATGAAGATGTTAACCAAAAA
CTAATCGATTCAGTTTATGAAACCATTAGTTCTTATAGCAATACATTCGATTGTCGTGTTGCTATTTCTC
AATTGCCTACACATGGCTTTGCAGTTAGAATTTTTGCTTATCGCACACAAATTATAGAGAAAATACTTGG
AACCATCCAAAGCTATATCGCAGAAAATATTTATGATCGTAAACTTGATTTTCTAAGAAAATATTAA
>MRSA100_1_440 # 492103 # 492717 # -1 # ID=1_440;partial=00;start_type=GTG;rbs_motif=AGGAGG;rbs_spacer=5-10bp;gc_cont=0.348
GTGGCAAATCCGATTAAAATTGGTATTGGTGGTCCTGTAGGTGCAGGTAAAACACAATTAATTGAAAAAG
TTGTAAAACGTCTTTCAAAAGAAATGAGTATCGGCGTTATTACAAATGATATATATACAAAAGAAGACGA
AAAGATATTAGTAAATTCAGGAGTTCTACCTGAAAGTCGTATCATTGGTGTTGAAACTGGTGGATGTCCT
CATACTGCGATTCGTGAAGATGCATCTATGAACTTTGCAGCAATAGACGAATTATTAGAACGTCATGACG
ATATAGAACTAATTTTCATAGAATCTGGTGGCGATAACTTAGCAGCAACATTTAGCCCAGAACTTGTTGA
CTTTTCAATATATATTATCGATGTTGCTCAAGGTGAAAAGATTCCACGTAAAGGTGGTCAAGGTATGATT
AAGTCAGATTTCTTTGTAATTAACAAAACTGATTTAGCTCCCTATGTAGGTGCATCATTAGAACAAATGG
CTGAAGATACTAAAGTATTTCGTGGTAAACGTCCATTTACTTTTACTAACTTAAAAACCGACGAAGGTTT
GGATGAAGTTATCGATTGGATTGAACGCGACACTTTACTCAAAGGATTATCATAA
>MRSA100_1_441 # 492730 # 493419 # -1 # ID=1_441;partial=00;start_type=ATG;rbs_motif=GGA/GAG/AGG;rbs_spacer=5-10bp;gc_cont=0.329
ATGATTGATCATACACACTTAAGATTATTTCAGTTCTGTGATTCACAGTTTCCAACAGGTGCTTTCAGTC
ATTCATTTGGTCTTGAAACATATATTCAACGAAATATAATTCATGACGATCATACTTTTATTGCTTGGTT
AAAAATGTTTTTACAAGAGCAACTTACCTATTCTGATGGTTTAGCCATGCGTTTAGTTTATGATGCATTG
GAAAATGATGATACACAAAAAGTATTACACATAGATAAACTGATGTTTGTTCAAAACTTACCTAAAGAAA
CACGTGTTGGTGCAAAACAAATGGGGACTCGCATGGTTAAATTGGCTTTAGAACTTTATAATAGCCCATG
GATTGCTTGGTATCATCAACAAATGCAAGATAAGAAAGCAAAGTTAAATCCAGCTATTTGTTTTACTATG
CTAGGCCATCATTTAGGTGTAGATATTGAAACGATTATTGATTACTATTTATATCAAAATGTTTCAAGTT
TAACTCAAAATGCTGTTCGTGCTATTCCACTTGGACAAACTGCTGGTCAAAAGATAGTTACTCACATGAT
TCCTTATATAGAAGAAACAAGAAAGCAGATTTTCGAATTAAAAGAAGCAGATTTTGGCATGACAGCGCCT
GGTTTAGAACTAAATCAAATGGCGCATGAGAACGTCAATGTTAGAATTTTCATATCATAG
>MRSA100_1_442 # 493412 # 493864 # -1 # ID=1_442;partial=00;start_type=ATG;rbs_motif=AGGAGG;rbs_spacer=5-10bp;gc_cont=0.333
ATGATTGTTGAAGAAATCCAAGGCAATATTGCCAATTTGTCAAATTCAGAAAAACAAAAGCACGTCGAAA
AAGTATACCTTGAAAATTCAGATCTTGTTAAACGTATTCAAAGAGTCGTTACAGACCATGGCACTGAAAT
AGGCATTCGTTTAAAACAACCTATTGACTTACAATATGGAGATATTTTATACGCAGATGACCATAATATG
ATTATTGTGGATGTTAATTCAGAAGATCTTTTAGTGATTCAACCAAGAACATTGCAAGAAATGGGAGATA
TAGCCCATCAATTAGGAAATCGTCATTTGCCAGCACAATTTACAGAGACTGAAATGCTAGTACAATATGA
TTATTTAGTTGAAGATTTATTAAAAAGTTTAGGCATCCCATATGTTCGAGAAGACCGTAAAGTTAATAAG
GCTTTCAGACATATAGGGCATTCTCATGATTGA
>MRSA100_1_443 # 493877 # 495592 # -1 # ID=1_443;partial=00;start_type=ATG;rbs_motif=AGGAGG;rbs_spacer=5-10bp;gc_cont=0.378
ATGAGCTTTAAAATGACGCAAAATCAATATACGAGCTTATACGGTCCAACTGTTGGAGATTCTATTCGTT
TAGGTGATACGAATCTATTTGCTCAAATAGAAAAAGACTATGCGGTTTATGGTGAAGAAGCTACTTTTGG
TGGTGGTAAATCTATTAGAGACGGTATGGCGCAAAATCCTCGTGTAACACGTGATGACGTGAACGTTGCA
GACCTTGTCATTTCTAATGCCGTTATTATCGATTACGATAAAGTGGTTAAAGCTGATATAGGCATTAAAA
ATGGTTATATTTTCGCCATAGGTAATGCCGGCAACCCAGATATAATGGATAATGTCGACATTATTATAGG
TTCAACAACAGATATCATTGCCGCTGAAGGTAAAATCGTCACTGCTGGTGGTATTGATACTCATGTTCAT
TTTATTAATCCTGAACAAGCAGAGGTCGCATTAGAAAGTGGTATTACGACTCATATTGGTGGTGGTACTG
GTGCTTCAGAAGGTTCTAAAGCAACAACTGTAACTCCAGGTCCATGGCATATTCATAGAATGTTAGAAGC
TGCCGAAGGTTTACCGATTAATGTCGGTTTTACAGGTAAAGGACAAGCAACAAATCCAACTGCACTCATT
GAACAAATCAATGCCGGAGCAATTGGATTAAAAGTACATGAAGACTGGGGTGCAACACCATCTGCTTTGA
GTCATGCATTAGATGTTGCTGATGAATTTGATGTTCAAATTGCATTACATGCAGATACTTTAAATGAAGC
AGGATTTATGGAAGACACAATGGCTGCTGTTAAAGACCGTGTACTTCATATGTACCATACTGAAGGTGCT
GGTGGCGGTCATGCGCCTGATTTAATTAAATCCGCTGCATTTTCAAATATTTTACCTTCATCTACAAATC
CAACTTTGCCTTATACACATAATACTGTAGATGAACATTTAGATATGGTAATGATTACTCACCATTTAAA
TGCGGCTATTCCTGAAGATATCGCATTCGCAGATTCACGTATTCGTAAAGAAACGATTGCAGCAGAAGAT
GTTCTGCAAGATATGGGTGTATTCAGTATGATTAGTTCCGATTCACAAGCAATGGGCCGTGTAGGTGAAG
TAATTACACGAACATGGCAAGTAGCACATCGCATGAAAGAACAACGTGGTCCTTTAGATGGTGATTTTGA
ACATAATGATAATAATCGCATCAAACGTTATATCGCTAAATATACAATTAACCCAGCAATTACACATGGT
ATTTCTGAATATGTAGGATCTATCGAGCCGGGCAAACTAGCTGACATTGTCTTATGGGACCCAATTTTCT
TTGGGGTTAAACCTGAATTAGTTGTAAAGGGCGGATTAATTAACTCTGCCGTAAATGGCGATGCAAATGG
TTCTATACCTACATCTGAACCGATGAAGTACCGTAAAATGTATGGTCAATACGGCGGAAACCTTACAAGT
ACGTCAATGACATTCGTGTCTAAAACTGCTTATGAAAATGGTATCAATCGTGCATTAAATTTAAAACGCA
TGGTGCGTCCAGTTAAAAATATTAGACAATTATCTAAAGCAGATATGAAAAATAACAGTGCAACACCTAA
ATTAGACGTTGATCCACAAACATATGAAGTATATGTAGATGGAGAAAACATTACAAGTAATGCAGCAACT
GAGTTACCATTAACTCAAAGATACTTCTTATTCTAG
>MRSA100_1_444 # 495589 # 495999 # -1 # ID=1_444;partial=00;start_type=ATG;rbs_motif=AGGAGG;rbs_spacer=5-10bp;gc_cont=0.367
ATGATACCAGGAGAAATTATTACAAAAAGTACAGAGGTTGAAATTAATAACCATCATCCTGAAACAGTTA
TCGAAGTTGAAAATACAGGAGATCGACCAATTCAAGTGGGCTCACATTTTCATTTTTATGAAGCAAATGC
AGCATTAGATTTCGAACGTGAAATGGCATATGGAAAACATTTAGATATTCCAGCTGGAGCAGCTGTTCGA
TTTGAACCTGGGGATAAAAAAGAAGTTCAATTAGTTGAATATGCTGGCAAACGTAAAATTTTTGGTTTTC
GTGGTATGGTCAATGGTCCTATCGATGAGTCACGTGTCTATCGCCCAACTGATGAAAATGATGCATATGC
AGGTGTATTCGGAGATAACGGTGCTGAAAACGTGAATAAAAAAGGAGGAAAAAGATCATGA
>MRSA100_1_445 # 496013 # 496315 # -1 # ID=1_445;partial=00;start_type=TTG;rbs_motif=GGxGG;rbs_spacer=5-10bp;gc_cont=0.406
TTGCATTTTACACAACGAGAGCAAGACAAATTAATGATTGTAGTGGCGGCGGAAGTTGCACGTCGTCGTA
AAGCACGTGGTTTGAAACTAAATCATCCTGAGGCATTAGCTTTAATCAGCGATGAATTATTAGAAGGTGC
ACGCGATGGTAAGACCGTTGCAGAGTTAATGAGTTATGGTAGACAAATTCTAAACAAAGAAGATGTCATG
GATGGTGTCGAACACATGATTACAGATATCGAAATCGAGGCTACGTTCCCCGATGGTACTAAGTTAATCA
CAGTACATCACCCTATTGTTTAA
>MRSA100_1_448 # 499065 # 499973 # 1 # ID=1_448;partial=00;start_type=ATG;rbs_motif=AGGAGG;rbs_spacer=5-10bp;gc_cont=0.322
ATGAAAAAACTATTATTACCATTAATAATTATGTTATTAGTGTTAGCTGCGTGTGGGAACCAAGGTGAAA
AAAATAACAAAGCTGAAACTAAATCTTATAAAATGGACGATGGCAAAACGGTAGATATTCCGAAAGACCC
TAAACGCATTGCAGTAGTTGCGCCAACATATGCTGGTGGACTTAAAAAATTAGGTGCAAACATTGTAGCT
GTAAATCAACAAGTCGATCAAAGCAAAGTATTAAAAGATAAATTTAAAGGTGTTACAAAAATTGGTGATG
GCGATGTAGAAAAAGTTGCTAAAGAAAAGCCAGATTTAATTATTGTATACTCTACTGACAAAGATATTAA
AAAATATCAAAAAGTAGCACCAACAGTAGTTGTTGACTATAATAAGCATAAATATTTAGAACAACAAGAA
ATGTTAGGGAAAATTGTTGGTAAAGAAGATAAAGTAAAAGCCTGGAAGAAAGATTGGGAAGAAACAACTG
CTAAAGACGGTAAAGAAATTAAAAAAGCAATTGGACAAGATGCAACAGTGTCATTGTTTGATGAATTTGA
TAAAAAATTATACACTTACGGCGATAACTGGGGTCGTGGTGGAGAAGTATTATATCAAGCATTTGGTTTG
AAAATGCAACCAGAACAACAAAAGTTAACTGCAAAAGCAGGTTGGGCTGAAGTGAAACAAGAAGAAATTG
AAAAATATGCTGGTGATTACATTGTGAGTACAAGTGAAGGTAAACCTACACCAGGATATGAATCAACAAA
CATGTGGAAGAATTTGAAAGCTACTAAAGAAGGACATATTGTTAAAGTTGATGCTGGTACATACTGGTAC
AACGATCCTTATACATTAGATTTCATGCGTAAAGATTTAAAAGAAAAATTAATTAAAGCTGCAAAATAA
>MRSA100_1_451 # 502064 # 502834 # 1 # ID=1_451;partial=00;start_type=ATG;rbs_motif=AGGAG;rbs_spacer=5-10bp;gc_cont=0.339
ATGGCTAGTATAAGTATGTCAGATATATATTGTAACGGCACTATATTTGAAAATGACGACGAGCAGTTAA
TTTATTTAACGCCTTCTTTTCCACAACGATACACAAGCAACACATGGATATATAAAAAGACGCCTACCCA
AGAGCGATGGCTGAAAGACTTAGAACGTCAACATCAATTACATACAAATCAAGGTTCAAATCATTATGCG
TTTAGTTTCCCGGAAAATGAACAACTTGATAATCATTGGATGGCTATGTTTAAAGATATGAATTTTGAAC
TAGGTATTATGGAATTGTATGCCATAGAAAGTGATGCGCTTGCTAATTTGCCGCGTAACTCTGACGTTGA
AATTGCCGTCGTTGACGAGTCGCATATAGATGCCTATTTAAAAGTTGCATATCAGTTTAGTCTGCCATTT
GGAAAAGACTATGCAGATGCACATGAAGAAATGGTAAGGGAACATTATCAAAAAGATGTGATTAAACGCT
TAGTAGCTTATTTAAATAATGAACCTATTGGCGTTGTAGATGTCATTGAAAGTGAAAATTACATTGAATT
AGATGGATTTGGTGTATTAGAACAATTTCGACACCAAGGAATTGGATCTACAATTCAATCGTTGATAGGT
GAATACGCCATATCAAAAAATCACAAACCAATCATATTAGTTACAGATGGTGAAGATACAGCAAAAGATA
TGTATGCAAAGCAAGGTTATGTCTATCAATCGTTTTGTTATCAAATATTAAAAGAAGATATTGGAAATTA
A
>MRSA100_1_452 # 503006 # 503803 # -1 # ID=1_452;partial=00;start_type=ATG;rbs_motif=GGA/GAG/AGG;rbs_spacer=5-10bp;gc_cont=0.345
ATGAACAAAGATGTATCTTTAGGTCAACCAATTGTTAGATATGAAGATGGAAAATTATTCAATACAACAG
ATCAATATGTGACAGAATTTCCACTTACAATTATGGTGAATGGTGAAGAATTTGCGACTGTTATATGCAG
TCCAACAAACCTTGAGGAGTTAGTCATTGGATTTCTGGCTTCGGAAGGTGCCATTTTAAAGCGAGATGAA
TTAAAATCTGTGCTGATTGATGATAGTAAAGGTTTTGCCCATGTTGAACTTAATAAAGATTTAGGCGATC
GCTTTCAATATTCCACAAAACGAATGATTGCATCTTGTTGTGGAAAGAGTCGTGAGTTTTATTTTCAAAA
TGATGCTGCTATCGCTAAAACTTCTATGTCTAAAATCACTTTAACTCCAATACAAATTATTAACATGATG
ACTCGATTACAAAGTGCAAGTCATATTTACCAAGAAACAGGTGGCTTACATAATGCTGCTATAAGCGATG
GTTTGACATTTTTTGTACATCGACAAGACATTGGTAGACATAACGCTCTAGATAAATTATATGGATTTTG
TATCCAGCGACATATTACTGTCCGAGATAAAGTATTAATTTTTAGTGGACGTATTTCATCAGAAATTTTA
ATTAAAGCCGCGAAAATCGGTGTTGGCGTCATTTTATCTAAATCAGCTCCGACAACGCTTGCTGTAACCT
TAGCTAATGACCTAAATATTACGGCAGTAGGTTTTATTCGAAATGGTGGCTTTAATATATATAGTCATCC
AGAACGTATCATCGACTCTGAACAATAA
>MRSA100_1_453 # 504092 # 504874 # 1 # ID=1_453;partial=00;start_type=ATG;rbs_motif=GGxGG;rbs_spacer=5-10bp;gc_cont=0.294
ATGAAAATGAAACGTTTTATAGCTATTGTAATGGCATTATTTTTAGTATTAGCTGGTTGCTCTAATTCTA
ACGATAATAATGAAAGTAAAAAAGATGACGCAGACAATGGTAAGAAACAAGAGATTCAAGTTGCAGCGGC
AGCAAGTTTAACAGATGTAACCAAGAAATTAGCTTCAGAATTTAAAAAAGAGCATAAAAATGCTGATATT
AAATTTAACTATGGTGGATCAGGGGCATTAAGAAAACAAATTGAATCAGGCGCACCTGTTGACGTATTTA
TGTCTGCAAATACTAAAGATGTAGATGCATTAAAAGACAAGAATAAAGCGCATGATACATATAAATATGC
GAAAAATAGTCTAGTATTAATTGGTGATAAAGATTCAAATTACACTTCAGTAAAAGACTTAAAAGACAAT
GATAAATTAGCATTAGGTGAAGTGAAAACTGTACCAGCAGGAAAATATGCGAAACAGTATTTAGATAACA
ATAACTTATTTAAAGAAGTCGAAAGTAAAATCGTTTATGCTAAAGATGTAAAACAAGTATTAAATTATGT
TGAAAAGGGTAATGCGAAACAAGGTTTTGTGTATAAAACTGACTTATATAAACAAAACAAAAAAATTGAT
ACTGTAAAAGTAATTAAAGAAGTAGAACTTAAGAAACCAATCACATACGAAGCTGGTGCTACATCAGATA
GTAAATTAGCAAAAGAGTGGATGGAATTCTTAAAATCAGATAAAGCTAAAGAAATATTAAAAGAATACCA
CTTTGCAGCATAA
>MRSA100_1_454 # 504888 # 505559 # 1 # ID=1_454;partial=00;start_type=ATG;rbs_motif=AGGAG;rbs_spacer=5-10bp;gc_cont=0.351
ATGCCTGACTTAACACCTTTTTGGATATCAATACGAGTTGCTGTAATCAGTACGATTATTGTAACGGTTT
TAGGTATTTTTATATCTAAATGGTTGTATCGTCGTAAGGGTTCGTGGGTTAAAGTATTGGAAAGTTTATT
GATATTACCTATTGTTTTGCCGCCAACGGTATTAGGTTTTATTCTATTAATCATCTTCTCGCCAAGAGGA
CCAATCGGTCAATTCTTTGCGAATGTACTACATTTACCTGTAGTGTTCACTTTGACAGGTGCTGTGATAG
CATCTGTCATTGTTAGTTTTCCACTAATGTATCAACATACTGTGCAAGGCTTCAGAGGTATAGACACGAA
AATGATTAATACAGCTAGAACGATGGGAGCAAGTGAAACGAAAATTTTCCTCAAATTAATTTTACCATTA
GCTAAACGCTCTATTTTAGCAGGTATAATGATGAGTTTTGCTCGTGCATTAGGTGAGTTTGGTGCTACAT
TAATGGTTGCAGGATATATTCCAAATAAAACGAATACACTACCTTTAGAAATATACTTCTTAGTGGAACA
AGGTAGAGAAAATGAAGCGTGGTTATGGGTATTAGTGCTAGTCGCATTCTCTATTGTGGTTATATCTACA
ATTAATTTATTGAATAAAGATAAATATAAGGAGGTCGACTAG
>MRSA100_1_455 # 505560 # 506165 # 1 # ID=1_455;partial=00;start_type=ATG;rbs_motif=AGGAGG;rbs_spacer=5-10bp;gc_cont=0.322
ATGCTTAAAATCAATGTGAAATATCAATTAAAGAACACTTTAATTCGCATCAATATAGATGATACTGAAC
CAAAAATTTATGCAGTTCGTGGTCCATCTGGCATTGGTAAAACTACTGTTTTAAATATGATTGCCGGATT
ACGTAAAGCAGATGAAGCTATTATCGAAGTGAATGGGCAATTGCTTACTGATACGACAAAAAACGTGAAT
GTTAAAATTCAACAACGACGTATTGGATATCTGTTTCAAGACTACCAATTGTTTCCTAATATGACGGTTT
ATAAAAATATTACTTTTATGGCTGAACCATCTAAACACATCGATCAATTAATTCAAACTTTAAACATTAA
TCATTTGATGAAACAATATCCTATGACATTGTCAGGTGGAGAGGCACAACGTGTAGCACTTGCACGTGCA
CTTAGCACGAAACCAGATTTAATTTTATTAGATGAACCTTTTTCTAGTTTGGATGATACTACAAAAGATG
AGAGTATTACATTAGTTAAACGTATTTTCAACGAATGGCAAATACCAATCATATTTGTGACACATTCAAA
CTATGAAGCAGAACAAATGGCTCATGAAATTATTACAATTGGGTAA
>MRSA100_1_456 # 506335 # 507339 # 1 # ID=1_456;partial=00;start_type=GTG;rbs_motif=AGGA;rbs_spacer=5-10bp;gc_cont=0.348
GTGAGTCAAGAACGTTATTCAAGGCAAATTTTATTTAAACAAATAGGTGAAATAGGTCAAAGCAAAATAA
ATCAAAAATGTGCGTTGATTATTGGTATGGGCGCATTAGGTACACATGTGGCCGAAGGACTTGTTAGAGC
AGGCATTGCTAAACTAATCATTGTTGATAGAGATTATATTGAATTTAGTAATTTACAAAGACAAACATTG
TTTACTGAAGAAGATGCTTTGAAAATGATGCCTAAAGTGGTTGCAGCTAAAAAGCATTTGCTAGCGTTAC
GTAGTGATGTTGATATTGATGGTTGTATTGCCCATGTGGATTATTATTTTTTGGAAACACATGGACAGGA
CGTTGACGTTATTATTGATGCAACCGATAACTTTGAAACACGACAACTGATTAATGATTTTGCATATAAA
CATCGTATACCTTGGATTTATGGTGGTGTTGTACAGAGTACATATACAGAAGCTGCATTTATACCTGGTA
AAACACCTTGCTTTAACTGTTTGGTACCACAATTGCCAGCATTAAATTTAACATGTGATACAGTAGGGGT
CATTCAACCTGCCGTGACGATGGCAACAAGTTTACAATTAAGAGATGCGATGAAAGTATTAACGGAACAA
CCAATTGACACAAAAATAACTTATGGCGATATTTGGGAAGGTAGTCATTATTCATTTGGTTTCAGTAAAA
TGCAACGTTCAGACTGTACAACTTGTGGAGATGTACCAAGTTATCCGTATTTAAACAAGAATGAACAACG
TTATGCAACATTGTGTGGTAGAGACACTGTACAGTATGAAAATGCATCAATTACACACGACATTCTTGTT
CAATTTTTAAAACAACATCAACTAAATTATCGCAGTAATTCGTATATGGTTATGTTTGAATTTAAAGGAC
ACCGCATTGTTGCTTTTAAAGGTGGAAGGTTTTTAATACATGGCATGACACGCACATCAGATGCCACACA
TCTAATGAATTTATTGTTTGGATAA
>MRSA100_1_457 # 507370 # 507876 # 1 # ID=1_457;partial=00;start_type=ATG;rbs_motif=AGGAG;rbs_spacer=5-10bp;gc_cont=0.379
ATGGGCGAACATCAAAACGTTAAATTGAATCGTACAGTTAAAGCAGCCGTACTAACGGTATCAGATACTA
GAGACTTTGTTACAGATAAAGGTGGTCAATGCGTGCGCCAACTATTACAAGCAGATGACGTTGAAGTGAG
TGACGCACATTATACAATTGTGAAAGATGAAAAAGTAGCCATCACGACGCAGGTGAAGAAGTGGTTAGAA
GAAGATATTGATGTCATCATTACGACTGGTGGAACAGGTATTGCACAACGTGATGTGACGATTGAAGCAG
TAAAACCACTTTTAACTAAAGAGATAGAAGGCTTTGGGGAATTGTTTAGATATTTGAGTTATGTTGAAGA
TGTTGGCACGCGTGCATTATTGTCTCGTGCTGTAGCAGGTACAGTTAATAATAAATTGATATTTTCGATT
CCAGGATCAACAGGCGCAGTTAAATTAGCATTAGAAAAGCTCATTAAACCAGAATTAAATCATCTGATTC
ATGAGCTTACAAAATAA
>MRSA100_1_458 # 507878 # 508372 # -1 # ID=1_458;partial=00;start_type=ATG;rbs_motif=AGGAGG;rbs_spacer=5-10bp;gc_cont=0.388
ATGACTGAGTTTACTCATATTAATCAACAAGGCCACGCCAAAATGGTCGATGTATCAGACAAACAAATTA
CAAAAAGAACTGCTGTCGCTCATTCAAGCATTACTGTGAATGAAACTATTTTTAAGCAGATTTCTAATAA
CACCAATACCAAAGGCAATGTATTGAACACTGCTCAAATCGCTGGTATTATGGCTGCCAAAAATACATCA
ACAATTATTCCGATGTGCCATCCATTACCATTGACTGGCATAGATGTTCACTTCAGCTGGGATGAAACAA
ATGCACCCCTTTATACTTTAAACATTCAAACAACTGTCTCTACAACTGGCAAAACCGGTGTTGAAATGGA
AGCTTTAACCGCTGCATCAGCAACGGCTTTAACCATTTACGACATGACGAAAGCAGTTGATAAAGGTATG
ATTATTGGCGAAACCTACCTTGAAAGCAAGTCTGGCGGTAAATCTGGAGATTTTCAACGCCAATCAGGTC
AATAA
>MRSA100_1_459 # 508435 # 509694 # 1 # ID=1_459;partial=00;start_type=ATG;rbs_motif=GGAG/GAGG;rbs_spacer=5-10bp;gc_cont=0.379
ATGGTAGTAGAAAAAAGAAACCCAATCCCAGTTAAAGAAGCAATTCAACGTATCGTTAATCAGCAGAGTT
CAATGCCGGCAATTACGGTAGCACTTGAAAAAAGTCTAAATCATATCTTAGCAGAAGATATTGTAGCTAC
TTATGATATACCAAGGTTTGATAAATCACCTTATGATGGTTTTGCAATTCGCAGTGTTGATTCACAAGGG
GCAAGTGGTCAGAATCGCATTGAGTTTAAAGTGATTGATCATATTGGTGCAGGTTCAGTTTCTGATAAAT
TAGTTGGGGATCACGAAGCGGTGCGTATTATGACTGGAGCACAAATACCAAATGGCGCAGATGCTGTTGT
TATGTTTGAACAAACGATTGAACTAGAAGATACATTTACAATTCGTAAACCATTTTCAAAAAATGAAAAT
ATATCTTTAAAAGGTGAAGAAACAAAGACAGGCGATGTTGTTCTAAAAAAAGGACAAGTAATTAACCCAG
GGGCTATCGCGGTCCTTGCAACATATGGCTATGCAGAGGTTAAAGTTATTAAGCAACCGAGTGTCGCTGT
TATTGCAACAGGAAGCGAATTATTAGATGTTAATGATGTATTAGAAGATGGAAAAATTCGTAACTCTAAT
GGCCCAATGATTCGTGCCTTAGCAGAAAAATTAGGTCTTGAAGTTGGTATTTACAAAACACAAAAAGATG
ATTTAGATAGTGGCATCCAAGTCGTTAAAGAAGCTATGGAAAAACACGATATCGTTATTACAACGGGTGG
AGTTTCTGTTGGAGACTTTGACTATTTACCTGAGATTTATAAGGCTGTAAAGGCGGAAGTGTTATTTAAT
AAAGTAGCAATGCGTCCTGGTAGCGTAACAACGGTTGCATTTGCAGATGGAAAGTATTTGTTTGGATTAT
CTGGAAATCCATCAGCTTGTTTTACAGGATTTGAACTATTTGTGAAACCAGCTGTTAAACATATGTGTGG
CGCACTAGAAGTCTTCCCGCAAATAATTAAAGCAACATTAATGGAAGATTTTACCAAGGCAAACCCATTC
ACACGATTTATACGTGCTAAAGCAACGTTAACAAGTGCTGGAGCTACTGTAGTACCTTCAGGATTCAATA
AATCAGGTGCGGTTGTAGCGATTGCACATGCTAACTGTATGGTCATGTTACCAGGAGGGTCACGTGGTTT
TAAAGCGGGGCATACAGTAGATATTATATTGACTGAATCTGACGCTGCTGAAGAGGAACTTCTTTTATGA
[truncated: 8,111,821 more chars]
