# Supplementary material for: Comparative Genomics Identifies Features Associated with Methicillin-Resistant Staphylococcus aureus (MRSA) Transmission in Hospital Settings
Source: mSphere. 2022 May 17;7(3):e00116-22. doi: 10.1128/msphere.00116-22 (PMC9241550; doi:10.1128/msphere.00116-22)
Supplement: DATA SET S3 [file msphere.00116-22-s0009.txt]

MRSA273_5_17	phage regulatory , Rha family protein-;-TIGR02681-;-HMM::subfamily	-;--;-	-;--;-	-;--;-	152-;-TIGR02681-;-HMM::subfamily
MRSA251_11_36	transcriptional activator RinB family protein-;-PF06116.7-;-HMM::pfam	-;--;-	-;--;-	-;--;-	165-;-by_keyword-;-by_keyword
MRSA100_4_130	conserved hypothetical protein-;-UniRef100_T1Y9Y8-;-BER::uncharacterized::full::full	-;--;-	-;--;-	GO:0008150,,GO:0003674,,GO:0005575-;--;-	156-;-by_keyword-;-by_keyword
MRSA103_22_6	phage integrase family protein-;-PF00589.17-;-HMM::pfam	-;--;-	-;--;-	-;--;-	132,,152-;-PF00589.17-;-HMM::pfam
MRSA100_1_351	conserved hypothetical protein-;-PF11337.3-;-HMM::pfam	-;--;-	-;--;-	GO:0008150,,GO:0003674,,GO:0005575-;--;-	156-;-by_keyword-;-by_keyword
MRSA4_29_1	conserved hypothetical protein-;-UniRef100_S2YL89-;-BER::uncharacterized::full::partial	-;--;-	-;--;-	GO:0008150,,GO:0003674,,GO:0005575-;-UniRef100_S2YL89-;-BER::uncharacterized::full::partial	189,,703-;-UniRef100_S2YL89-;-BER::uncharacterized::full::partial
MRSA102_1_66	transcriptional activator RinB family protein-;-PF06116.7-;-HMM::pfam	-;--;-	-;--;-	-;--;-	165-;-by_keyword-;-by_keyword
MRSA100_12_16	conserved hypothetical protein-;-PF09964.4-;-HMM::pfam	-;--;-	-;--;-	GO:0008150,,GO:0003674,,GO:0005575-;--;-	156-;-by_keyword-;-by_keyword
MRSA153_3_65	conserved hypothetical protein-;-UniRef100_G5JFV8-;-BER::uncharacterized::full::partial	-;--;-	-;--;-	GO:0008150,,GO:0003674,,GO:0005575-;--;-	156-;-by_keyword-;-by_keyword
MRSA100_3_126	conserved hypothetical protein-;-UniRef100_T1Y5W4-;-BER::uncharacterized::full::full	-;--;-	-;--;-	GO:0008150,,GO:0003674,,GO:0005575-;--;-	156-;-by_keyword-;-by_keyword
MRSA709_4_116	integrase domain protein-;-UniRef100_R4WAK8-;-BER::uncharacterized::full::partial	int-;-UniRef100_R4WAK8-;-BER::uncharacterized::full::partial	-;--;-	GO:0003677-;-UniRef100_R4WAK8-;-BER::uncharacterized::full::partial	141-;-UniRef100_R4WAK8-;-BER::uncharacterized::full::partial
MRSA50_4_85	LPXTG cell wall anchor domain protein-;-TIGR01167-;-HMM::domain	-;--;-	-;--;-	GO:0009986-;-TIGR01167-;-HMM::domain	88-;-TIGR01167-;-HMM::domain
MRSA100_2_56	methionyl-tRNA formyltransferase-;-TIGR00460-;-HMM::equivalog	fmt-;-TIGR00460-;-HMM::equivalog	2.1.2.9-;-TIGR00460-;-HMM::equivalog	GO:0004479,,GO:0005737,,GO:0006431-;-TIGR00460-;-HMM::equivalog	137-;-TIGR00460-;-HMM::equivalog
MRSA100_1_211	acetyltransferase domain protein-;-PF13420.1-;-HMM::pfam	-;--;-	-;--;-	-;--;-	703-;-by_keyword-;-by_keyword
MRSA100_8_40	GTP-binding protein Era-;-TIGR00436-;-HMM::equivalog	era-;-TIGR00436-;-HMM::equivalog	-;--;-	GO:0003924,,GO:0005525,,GO:0019843,,GO:0042254,,GO:0043022-;-TIGR00436-;-HMM::equivalog	136-;-TIGR00436-;-HMM::equivalog
MRSA100_12_38	prolyl oligopeptidase family protein-;-PF00326.16-;-HMM::pfam	-;--;-	-;--;-	-;--;-	138-;-PF00326.16-;-HMM::pfam
MRSA67_4_77	acetyltransferase family protein-;-PF00583.19-;-HMM::pfam	-;--;-	-;--;-	-;--;-	703-;-PF00583.19-;-HMM::pfam
MRSA100_5_50	major Facilitator Superfamily protein-;-PF07690.11-;-HMM::pfam	-;--;-	-;--;-	-;--;-	141-;-PF07690.11-;-HMM::pfam
MRSA115_18_16	resolvase, N terminal domain protein-;-PF00239.16-;-HMM::pfam	-;--;-	-;--;-	-;--;-	132-;-PF00239.16-;-HMM::pfam
MRSA103_18_12	putative penicillin binding protein-;-UniRef100_K7ZLQ9-;-BER::uncharacterized::full::full	-;-UniRef100_K7ZLQ9-;-BER::uncharacterized::full::full	-;--;-	-;--;-	185-;-by_keyword-;-by_keyword
MRSA110_5_46	putative oRF133-;-UniRef100_Q4ZC31-;-BER::uncharacterized::full::full	-;--;-	-;--;-	-;--;-	185-;-by_keyword-;-by_keyword
MRSA114_16_1	putative dNA-binding protein-;-UniRef100_Q4ZA66-;-BER::uncharacterized::full::full	-;--;-	-;--;-	GO:0003677-;-UniRef100_Q4ZA66-;-BER::uncharacterized::full::full	141-;-UniRef100_Q4ZA66-;-BER::uncharacterized::full::full
MRSA103_14_18	conserved hypothetical protein-;-UniRef100_D2J6K7-;-BER::uncharacterized::partial::full	-;--;-	-;--;-	GO:0008150,,GO:0003674,,GO:0005575-;--;-	156-;-by_keyword-;-by_keyword
MRSA38_9_97	comK family protein-;-PF06338.6-;-HMM::pfam	-;--;-	-;--;-	-;--;-	98,,261-;-PF06338.6-;-HMM::pfam
MRSA90_9_1	diguanylate cyclase domain protein-;-TIGR00254-;-HMM::domain	-;--;-	-;--;-	GO:0009966,,GO:0009975-;-TIGR00254-;-HMM::domain	264,,710-;-TIGR00254-;-HMM::domain
MRSA113_7_6	phage integrase family protein-;-PF00589.17-;-HMM::pfam	-;--;-	-;--;-	-;--;-	132,,152-;-PF00589.17-;-HMM::pfam
MRSA74_24_2	major Facilitator Superfamily protein-;-PF07690.11-;-HMM::pfam	-;--;-	-;--;-	-;--;-	141-;-PF07690.11-;-HMM::pfam
MRSA113_15_29	leukocidin/Hemolysin toxin family protein-;-PF07968.7-;-HMM::pfam	-;--;-	-;--;-	-;--;-	185-;-by_keyword-;-by_keyword
MRSA15_14_18	terminase small subunit-;-PF03592.11-;-HMM::pfam	-;--;-	-;--;-	-;--;-	152-;-PF03592.11-;-HMM::pfam
MRSA265_15_1	lytTr DNA-binding domain protein-;-PF04397.10-;-HMM::pfam	-;--;-	-;--;-	-;--;-	261-;-PF04397.10-;-HMM::pfam
MRSA201_1_88	hypothetical protein-;-default-;-hypothetical	-;-default-;-hypothetical	-;-default-;-hypothetical	GO:0008150,,GO:0003674,,GO:0005575-;-default-;-hypothetical	856-;-default-;-hypothetical
MRSA100_7_6	nucleotide sugar dehydrogenase family protein-;-TIGR03026-;-HMM::subfamily	-;--;-	-;--;-	-;--;-	703-;-by_keyword-;-by_keyword
MRSA152_9_84	marR family protein-;-PF01047.17-;-HMM::pfam	-;--;-	-;--;-	-;--;-	261-;-PF01047.17-;-HMM::pfam
MRSA543_6_77	putative lipoprotein-;-lipoP-;-lipoP	-;-lipoP-;-lipoP	-;-lipoP-;-lipoP	GO:0008150,,GO:0003674,,GO:0016020-;-lipoP-;-lipoP	88-;-lipoP-;-lipoP
MRSA100_10_97	putative membrane protein-;-TMHMM-;-TMHMM	-;-TMHMM-;-TMHMM	-;-TMHMM-;-TMHMM	GO:0008150,,GO:0003674,,GO:0016020-;-TMHMM-;-TMHMM	88-;-TMHMM-;-TMHMM
MRSA100_7_103	conserved hypothetical protein-;-PF06106.6-;-HMM::pfam	-;--;-	-;--;-	GO:0008150,,GO:0003674,,GO:0005575-;--;-	156-;-by_keyword-;-by_keyword
MRSA305_2_1	LPXTG cell wall anchor domain protein-;-TIGR01167-;-HMM::domain	-;--;-	-;--;-	GO:0009986-;-TIGR01167-;-HMM::domain	88-;-TIGR01167-;-HMM::domain
MRSA100_3_27	NADH-Ubiquinone/plastoquinone (complex I), various chains family protein-;-PF00361.15-;-HMM::pfam	-;--;-	-;--;-	-;--;-	112-;-PF00361.15-;-HMM::pfam
MRSA229_4_21	putative membrane protein-;-TMHMM-;-TMHMM	-;-TMHMM-;-TMHMM	-;-TMHMM-;-TMHMM	GO:0008150,,GO:0003674,,GO:0016020-;-TMHMM-;-TMHMM	88-;-TMHMM-;-TMHMM
MRSA100_12_31	glyceraldehyde-3-phosphate dehydrogenase, type I-;-TIGR01534-;-HMM::equivalog	gap-;-TIGR01534-;-HMM::equivalog	1.2.1.--;-TIGR01534-;-HMM::equivalog	GO:0006094,,GO:0006096,,GO:0008943,,GO:0019682-;-TIGR01534-;-HMM::equivalog	116-;-TIGR01534-;-HMM::equivalog
MRSA511_9_25	aminotransferase class-V family protein-;-PF00266.14-;-HMM::pfam	-;--;-	-;--;-	-;--;-	703-;-PF00266.14-;-HMM::pfam
MRSA100_1_167	bacterial regulatory, tetR family protein-;-PF00440.18-;-HMM::pfam	-;--;-	-;--;-	-;--;-	261-;-PF00440.18-;-HMM::pfam
MRSA102_3_124	recF/RecN/SMC N terminal domain protein-;-PF02463.14-;-HMM::pfam	-;--;-	-;--;-	-;--;-	93-;-PF02463.14-;-HMM::pfam
MRSA100_5_75	rhodanese-like domain protein-;-PF00581.15-;-HMM::pfam	-;--;-	-;--;-	-;--;-	157-;-by_keyword-;-by_keyword
MRSA100_9_87	allophanate hydrolase subunit 2 family protein-;-PF02626.10-;-HMM::pfam	-;--;-	-;--;-	-;--;-	703-;-by_keyword-;-by_keyword
MRSA100_2_243	cold shock protein CspA-;-UniRef100_Q2FH36-;-BER::characterized::full::full	cspA-;-UniRef100_Q2FH36-;-BER::characterized::full::full	-;--;-	GO:0003677,,GO:0006355,,GO:0005737-;-UniRef100_Q2FH36-;-BER::characterized::full::full	206,,141-;-UniRef100_Q2FH36-;-BER::characterized::full::full
MRSA220_1_243	conserved hypothetical protein-;-UniRef100_K9ATD9-;-BER::uncharacterized::full::partial	-;--;-	-;--;-	GO:0008150,,GO:0003674,,GO:0005575-;--;-	156-;-by_keyword-;-by_keyword
MRSA251_7_27	NAD+-asparagine ADP-ribosyltransferase domain protein-;-UniRef100_K6DGU2-;-BER::uncharacterized::full::partial	-;--;-	-;--;-	GO:0008152,,GO:0016740-;-UniRef100_K6DGU2-;-BER::uncharacterized::full::partial	703-;-UniRef100_K6DGU2-;-BER::uncharacterized::full::partial
MRSA245_38_1	N-acetylmuramoyl-L-alanine amidase family protein-;-PF01520.13-;-HMM::pfam	-;--;-	-;--;-	-;--;-	89-;-PF01520.13-;-HMM::pfam
MRSA517_6_114	LPXTG cell wall anchor domain protein-;-TIGR01167-;-HMM::domain	-;--;-	-;--;-	GO:0009986-;-TIGR01167-;-HMM::domain	88-;-TIGR01167-;-HMM::domain
MRSA515_43_8	pemK-like family protein-;-PF02452.12-;-HMM::pfam	-;--;-	-;--;-	-;--;-	261-;-PF02452.12-;-HMM::pfam
MRSA244_4_271	conserved region in glutamate synthase family protein-;-PF01645.12-;-HMM::pfam	-;--;-	-;--;-	-;--;-	703-;-by_keyword-;-by_keyword
MRSA248_4_86	conserved hypothetical protein-;-PF13244.1-;-HMM::pfam	-;--;-	-;--;-	GO:0008150,,GO:0003674,,GO:0005575-;--;-	156-;-by_keyword-;-by_keyword
MRSA261_13_1	hypothetical protein-;-default-;-hypothetical	-;-default-;-hypothetical	-;-default-;-hypothetical	GO:0008150,,GO:0003674,,GO:0005575-;-default-;-hypothetical	856-;-default-;-hypothetical
MRSA173_16_76	LXG domain of WXG superfamily protein-;-PF04740.7-;-HMM::pfam	-;--;-	-;--;-	-;--;-	157-;-by_keyword-;-by_keyword
MRSA102_2_16	ATP-grasp domain protein-;-PF13535.1-;-HMM::pfam	-;--;-	-;--;-	-;--;-	157-;-by_keyword-;-by_keyword
MRSA276_21_1	replication initiator A family protein-;-PF06970.6-;-HMM::pfam	-;--;-	-;--;-	-;--;-	145-;-by_keyword-;-by_keyword
MRSA100_1_111	alkaline phosphatase family protein-;-PF00245.15-;-HMM::pfam	-;--;-	-;--;-	-;--;-	703-;-by_keyword-;-by_keyword
MRSA227_36_3	staphylococcus tandem lipo family protein-;-TIGR01742-;-HMM::subfamily	-;--;-	-;--;-	-;--;-	185-;-by_keyword-;-by_keyword
MRSA108_2_104	DNA binding , excisionase family domain protein-;-TIGR01764-;-HMM::domain	-;--;-	-;--;-	GO:0003677-;-TIGR01764-;-HMM::domain	157-;-TIGR01764-;-HMM::domain
MRSA98_2_312	bacterial sugar transferase family protein-;-PF02397.11-;-HMM::pfam	-;--;-	-;--;-	-;--;-	90-;-PF02397.11-;-HMM::pfam
MRSA250_3_259	putative membrane protein-;-TMHMM-;-TMHMM	-;-TMHMM-;-TMHMM	-;-TMHMM-;-TMHMM	GO:0008150,,GO:0003674,,GO:0016020-;-TMHMM-;-TMHMM	88-;-TMHMM-;-TMHMM
MRSA100_17_31	sulphur transport family protein-;-PF04143.9-;-HMM::pfam	-;--;-	-;--;-	-;--;-	157-;-PF04143.9-;-HMM::pfam
MRSA100_2_22	phospho-N-acetylmuramoyl-pentapeptide-transferase-;-TIGR00445-;-HMM::equivalog	mraY-;-TIGR00445-;-HMM::equivalog	2.7.8.13-;-TIGR00445-;-HMM::equivalog	GO:0008963,,GO:0009252-;-TIGR00445-;-HMM::equivalog	89-;-TIGR00445-;-HMM::equivalog
MRSA743_10_7	staphylococcus tandem lipo family protein-;-TIGR01742-;-HMM::subfamily	-;--;-	-;--;-	-;--;-	185-;-by_keyword-;-by_keyword
MRSA63_141_1	conserved hypothetical protein-;-PF07901.6-;-HMM::pfam	-;--;-	-;--;-	GO:0008150,,GO:0003674,,GO:0005575-;--;-	156-;-by_keyword-;-by_keyword
MRSA746_10_91	phage tail family protein-;-PF05709.6-;-HMM::pfam	-;--;-	-;--;-	-;--;-	185-;-by_keyword-;-by_keyword
MRSA124_19_6	ABC-2 transporter family protein-;-PF12730.2-;-HMM::pfam	-;--;-	-;--;-	-;--;-	141-;-by_keyword-;-by_keyword
MRSA300_24_7	small GTP-binding domain protein-;-TIGR00231-;-HMM::domain	-;--;-	-;--;-	GO:0005525-;-TIGR00231-;-HMM::domain	157-;-TIGR00231-;-HMM::domain
MRSA240_21_1	peptidase S24-like family protein-;-PF00717.18-;-HMM::pfam	-;--;-	-;--;-	-;--;-	138-;-by_keyword-;-by_keyword
MRSA100_1_319	2,3-bisphosphoglycerate-dependent phosphoglycerate mutase-;-UniRef100_A7X656-;-BER::characterized::full::full	gpmA-;-UniRef100_A7X656-;-BER::characterized::full::full	5.4.2.11-;-UniRef100_A7X656-;-BER::characterized::full::full	GO:0006096,,GO:0046538-;-UniRef100_A7X656-;-BER::characterized::full::full	92,,703-;-UniRef100_A7X656-;-BER::characterized::full::full
MRSA100_1_137	alpha-acetolactate decarboxylase-;-TIGR01252-;-HMM::equivalog	budA-;-TIGR01252-;-HMM::equivalog	4.1.1.5-;-TIGR01252-;-HMM::equivalog	GO:0006113,,GO:0045151,,GO:0047605-;-TIGR01252-;-HMM::equivalog	114-;-TIGR01252-;-HMM::equivalog
MRSA251_9_20	binding-protein-dependent transport system inner membrane component family protein-;-PF00528.17-;-HMM::pfam	-;--;-	-;--;-	-;--;-	141-;-by_keyword-;-by_keyword
MRSA100_1_264	abgT transporter family protein-;-PF03806.8-;-HMM::pfam	-;--;-	-;--;-	-;--;-	141-;-by_keyword-;-by_keyword
MRSA102_1_674	conserved hypothetical protein-;-UniRef100_T1YA36-;-BER::uncharacterized::full::full	-;--;-	-;--;-	GO:0008150,,GO:0003674,,GO:0005575-;--;-	156-;-by_keyword-;-by_keyword
MRSA513_3_102	oligoendopeptidase F-;-TIGR00181-;-HMM::equivalog	pepF-;-TIGR00181-;-HMM::equivalog	3.4.24.--;-TIGR00181-;-HMM::equivalog	GO:0004222,,GO:0006508-;-TIGR00181-;-HMM::equivalog	138-;-TIGR00181-;-HMM::equivalog
MRSA100_16_43	pyruvate dehydrogenase (acetyl-transferring) E1 component, alpha subunit-;-TIGR03181-;-HMM::equivalog	pdhA-;-TIGR03181-;-HMM::equivalog	1.2.4.1-;-TIGR03181-;-HMM::equivalog	GO:0004739,,GO:0006086,,GO:0045250-;-TIGR03181-;-HMM::equivalog	118-;-TIGR03181-;-HMM::equivalog
MRSA726_9_53	conserved hypothetical protein-;-UniRef100_G8I0Y0-;-BER::uncharacterized::full::full	-;--;-	-;--;-	GO:0008150,,GO:0003674,,GO:0005575-;--;-	156-;-by_keyword-;-by_keyword
MRSA285_6_100	transposase domain protein-;-UniRef100_Q6Y0Q6-;-BER::uncharacterized::full::partial	-;--;-	-;--;-	GO:0003677,,GO:0004803,,GO:0006313-;-UniRef100_Q6Y0Q6-;-BER::uncharacterized::full::partial	92,,141,,703-;-UniRef100_Q6Y0Q6-;-BER::uncharacterized::full::partial
MRSA126_26_1	SCCmec staphylococcal cassette region, isolate CMFT246 domain protein-;-UniRef100_M1XGP6-;-BER::uncharacterized::full::partial	-;--;-	-;--;-	-;--;-	157-;-by_keyword-;-by_keyword
MRSA74_9_89	conserved hypothetical family protein-;-TIGR01741-;-HMM::subfamily	-;--;-	-;--;-	-;--;-	185-;-by_keyword-;-by_keyword
MRSA100_1_257	conserved hypothetical protein-;-UniRef100_G5JHZ4-;-BER::uncharacterized::full::full	-;--;-	-;--;-	GO:0008150,,GO:0003674,,GO:0005575-;--;-	156-;-by_keyword-;-by_keyword
MRSA147_19_13	arsenate reductase-;-TIGR02691-;-HMM::equivalog	arsC-;-TIGR02691-;-HMM::equivalog	-;-TIGR02691-;-HMM::equivalog	GO:0030612,,GO:0046685-;-TIGR02691-;-HMM::equivalog	96-;-TIGR02691-;-HMM::equivalog
MRSA262_8_69	impB/mucB/samB C-terminal family protein-;-PF11799.3-;-HMM::pfam	-;--;-	-;--;-	-;--;-	185-;-by_keyword-;-by_keyword
MRSA100_5_134	CRS1 / YhbY domain protein-;-PF01985.16-;-HMM::pfam	-;--;-	-;--;-	-;--;-	157-;-by_keyword-;-by_keyword
MRSA183_4_22	alanine dehydrogenase/PNT, N-terminal domain protein-;-PF05222.10-;-HMM::pfam	-;--;-	-;--;-	-;--;-	703-;-by_keyword-;-by_keyword
MRSA145_2_219	hypothetical protein-;-default-;-hypothetical	-;-default-;-hypothetical	-;-default-;-hypothetical	GO:0008150,,GO:0003674,,GO:0005575-;-default-;-hypothetical	856-;-default-;-hypothetical
MRSA728_3_255	putative tyrosine-phosphatase CapC domain protein-;-UniRef100_P39852-;-BER::uncharacterized::full::partial	-;-UniRef100_P39852-;-BER::uncharacterized::full::partial	-;-UniRef100_P39852-;-BER::uncharacterized::full::partial	GO:0045227,,GO:0035335,,GO:0000271,,GO:0003824,,GO:0004725,,GO:0016787,,GO:0016311,,GO:0030145-;-UniRef100_P39852-;-BER::uncharacterized::full::partial	119,,92,,141,,703-;-UniRef100_P39852-;-BER::uncharacterized::full::partial
MRSA101_3_24	enoyl-(Acyl carrier ) reductase family protein-;-PF13561.1-;-HMM::pfam	-;--;-	-;--;-	-;--;-	141-;-by_keyword-;-by_keyword
MRSA137_2_10	glutamine amidotransferases class-II family protein-;-PF00310.16-;-HMM::pfam	-;--;-	-;--;-	-;--;-	703-;-by_keyword-;-by_keyword
MRSA100_1_423	cell envelope-related function transcriptional attenuator common domain protein-;-TIGR00350-;-HMM::domain	-;--;-	-;--;-	-;--;-	129-;-TIGR00350-;-HMM::domain
MRSA103_15_24	phage portal , SPP1 Gp6-like family protein-;-PF05133.9-;-HMM::pfam	-;--;-	-;--;-	-;--;-	152-;-PF05133.9-;-HMM::pfam
MRSA198_31_2	hypothetical protein-;-default-;-hypothetical	-;-default-;-hypothetical	-;-default-;-hypothetical	GO:0008150,,GO:0003674,,GO:0005575-;-default-;-hypothetical	856-;-default-;-hypothetical
MRSA146_2_116	acyl-CoA dehydrogenase, N-terminal domain protein-;-PF02771.11-;-HMM::pfam	-;--;-	-;--;-	-;--;-	177-;-PF02771.11-;-HMM::pfam
MRSA509_20_2	replication initiator A domain protein-;-UniRef100_D2JDL9-;-BER::uncharacterized::full::partial	repA-;-UniRef100_D2JDL9-;-BER::uncharacterized::full::partial	-;--;-	-;--;-	157-;-by_keyword-;-by_keyword
MRSA127_9_104	putative oRF029-;-UniRef100_Q4ZA64-;-BER::uncharacterized::full::full	-;--;-	-;--;-	-;--;-	185-;-by_keyword-;-by_keyword
MRSA131_21_13	bacteriocin, lactococcin 972 family protein-;-TIGR01653-;-HMM::subfamily	-;--;-	-;--;-	-;--;-	94-;-TIGR01653-;-HMM::subfamily
MRSA147_1_301	glyoxalase family domain protein-;-UniRef100_T1Y9U9-;-BER::uncharacterized::full::partial	-;--;-	-;--;-	-;--;-	157-;-by_keyword-;-by_keyword
MRSA720_6_46	helix-turn-helix family protein-;-PF01381.17-;-HMM::pfam	-;--;-	-;--;-	-;--;-	261-;-PF01381.17-;-HMM::pfam
MRSA100_3_1	recombination protein RecR-;-TIGR00615-;-HMM::equivalog	recR-;-TIGR00615-;-HMM::equivalog	-;--;-	GO:0006281,,GO:0006310-;-TIGR00615-;-HMM::equivalog	132-;-TIGR00615-;-HMM::equivalog
MRSA15_14_86	hypothetical protein-;-default-;-hypothetical	-;-default-;-hypothetical	-;-default-;-hypothetical	GO:0008150,,GO:0003674,,GO:0005575-;-default-;-hypothetical	856-;-default-;-hypothetical
MRSA303_1_126	hyperosmolarity resistance protein Ebh-;-TIGR04264-;-HMM::equivalog_domain	ebh-;-TIGR04264-;-HMM::equivalog_domain	-;--;-	GO:0006972-;-TIGR04264-;-HMM::equivalog_domain	94-;-by_keyword-;-by_keyword
MRSA508_6_16	conserved hypothetical protein-;-UniRef100_V5YQP5-;-BER::uncharacterized::full::full	-;--;-	-;--;-	GO:0008150,,GO:0003674,,GO:0005575-;--;-	156-;-by_keyword-;-by_keyword
MRSA100_10_2	phage transcriptional regulator, RinA family protein-;-TIGR01636-;-HMM::subfamily	-;--;-	-;--;-	GO:0003700,,GO:0045449-;-TIGR01636-;-HMM::subfamily	152,,261-;-TIGR01636-;-HMM::subfamily
MRSA744_5_103	conserved hypothetical protein-;-PF10926.3-;-HMM::pfam	-;--;-	-;--;-	GO:0008150,,GO:0003674,,GO:0005575-;--;-	156-;-by_keyword-;-by_keyword
MRSA501_2_285	5-methyltetrahydropteroyltriglutamate--homocysteine methyltransferase-;-UniRef100_A7WY46-;-BER::characterized::full::full	metE-;-UniRef100_A7WY46-;-BER::characterized::full::full	2.1.1.14-;-UniRef100_A7WY46-;-BER::characterized::full::full	GO:0008270,,GO:0009086,,GO:0003871-;-UniRef100_A7WY46-;-BER::characterized::full::full	92,,141,,703-;-UniRef100_A7WY46-;-BER::characterized::full::full
MRSA201_23_13	type I site-specific deoxyribonuclease, HsdR family protein-;-TIGR00348-;-HMM::subfamily	hsdR-;-TIGR00348-;-HMM::subfamily	3.1.21.3-;-TIGR00348-;-HMM::subfamily	GO:0009035,,GO:0009307,,GO:0019812-;-TIGR00348-;-HMM::subfamily	183-;-TIGR00348-;-HMM::subfamily
MRSA100_3_104	helix-turn-helix family protein-;-PF01381.17-;-HMM::pfam	-;--;-	-;--;-	-;--;-	261-;-PF01381.17-;-HMM::pfam
MRSA272_105_1	amino acid kinase family protein-;-PF00696.23-;-HMM::pfam	-;--;-	-;--;-	-;--;-	703-;-by_keyword-;-by_keyword
MRSA299_7_139	LPXTG cell wall anchor domain protein-;-TIGR01167-;-HMM::domain	-;--;-	-;--;-	GO:0009986-;-TIGR01167-;-HMM::domain	88-;-TIGR01167-;-HMM::domain
MRSA131_9_1	hypothetical protein-;-default-;-hypothetical	-;-default-;-hypothetical	-;-default-;-hypothetical	GO:0008150,,GO:0003674,,GO:0005575-;-default-;-hypothetical	856-;-default-;-hypothetical
MRSA37_11_47	conserved hypothetical protein-;-PF09318.5-;-HMM::pfam	-;--;-	-;--;-	GO:0008150,,GO:0003674,,GO:0005575-;--;-	156-;-by_keyword-;-by_keyword
MRSA536_2_107	linear amide C-N hydrolases, choloylglycine hydrolase family protein-;-PF02275.13-;-HMM::pfam	-;--;-	-;--;-	-;--;-	703-;-by_keyword-;-by_keyword
MRSA518_13_36	cyclase family protein-;-PF04199.8-;-HMM::pfam	-;--;-	-;--;-	-;--;-	185-;-by_keyword-;-by_keyword
MRSA733_3_43	recombinase family protein-;-PF07508.8-;-HMM::pfam	-;--;-	-;--;-	-;--;-	132-;-PF07508.8-;-HMM::pfam
MRSA18_2_329	oligopeptide/dipeptide ABC transporter, ATP-binding , C-terminal domain protein-;-TIGR01727-;-HMM::subfamily_domain	-;--;-	-;--;-	GO:0005524,,GO:0009898,,GO:0015440,,GO:0015833,,GO:0043190-;-TIGR01727-;-HMM::subfamily_domain	142-;-TIGR01727-;-HMM::subfamily_domain
MRSA261_14_5	yolD-like family protein-;-PF08863.5-;-HMM::pfam	-;--;-	-;--;-	-;--;-	185-;-by_keyword-;-by_keyword
MRSA101_4_144	metallo-beta-lactamase superfamily protein-;-PF00753.22-;-HMM::pfam	-;--;-	-;--;-	-;--;-	157-;-PF00753.22-;-HMM::pfam
MRSA100_18_36	thymidylate kinase-;-TIGR00041-;-HMM::equivalog	tmk-;-TIGR00041-;-HMM::equivalog	2.7.4.9-;-TIGR00041-;-HMM::equivalog	GO:0004798,,GO:0015949-;-TIGR00041-;-HMM::equivalog	124-;-TIGR00041-;-HMM::equivalog
MRSA100_15_39	transcription termination factor Rho-;-TIGR00767-;-HMM::equivalog	rho-;-TIGR00767-;-HMM::equivalog	3.6.4.--;-TIGR00767-;-HMM::equivalog	GO:0003715,,GO:0004386,,GO:0006353,,GO:0008186-;-TIGR00767-;-HMM::equivalog	165-;-TIGR00767-;-HMM::equivalog
MRSA241_21_5	acetyltransferase family protein-;-PF00583.19-;-HMM::pfam	-;--;-	-;--;-	-;--;-	703-;-PF00583.19-;-HMM::pfam
MRSA67_6_122	leucotoxin LukDv-;-UniRef100_Q2FXB1-;-BER::characterized::full::full	lukDv-;-UniRef100_Q2FXB1-;-BER::characterized::full::full	-;--;-	GO:0005576,,GO:0044179,,GO:0009405-;-UniRef100_Q2FXB1-;-BER::characterized::full::full	92,,187,,222-;-UniRef100_Q2FXB1-;-BER::characterized::full::full
MRSA101_4_55	integrase core domain protein-;-PF00665.21-;-HMM::pfam	-;--;-	-;--;-	-;--;-	157-;-PF00665.21-;-HMM::pfam
MRSA100_15_54	ATP synthase F1, delta subunit-;-TIGR01145-;-HMM::equivalog	atpH-;-TIGR01145-;-HMM::equivalog	7.1.2.2-;-TIGR01145-;-HMM::equivalog	GO:0000275,,GO:0015986,,GO:0045261,,GO:0045262,,GO:0046933-;-TIGR01145-;-HMM::equivalog	111-;-TIGR01145-;-HMM::equivalog
MRSA734_1_216	immunoglobulin-binding sbi domain protein-;-UniRef100_A7X659-;-BER::characterized::full::partial	sbi-;-UniRef100_A7X659-;-BER::characterized::full::partial	-;--;-	GO:0005576,,GO:0009405-;-UniRef100_A7X659-;-BER::characterized::full::partial	187,,222-;-UniRef100_A7X659-;-BER::characterized::full::partial
MRSA100_20_9	alanine racemase-;-TIGR00492-;-HMM::equivalog	alr-;-TIGR00492-;-HMM::equivalog	5.1.1.1-;-TIGR00492-;-HMM::equivalog	GO:0008784,,GO:0009252-;-TIGR00492-;-HMM::equivalog	89-;-TIGR00492-;-HMM::equivalog
MRSA100_6_130	cytochrome aa3 quinol oxidase, subunit II-;-TIGR01432-;-HMM::equivalog	qoxA-;-TIGR01432-;-HMM::equivalog	1.10.3.--;-TIGR01432-;-HMM::equivalog	GO:0009055,,GO:0015002,,GO:0015078,,GO:0015990,,GO:0016021,,GO:0016682,,GO:0055114-;-TIGR01432-;-HMM::equivalog	112-;-TIGR01432-;-HMM::equivalog
MRSA63_23_14	metal-sensitive transcriptional repressor family protein-;-PF02583.12-;-HMM::pfam	-;--;-	-;--;-	-;--;-	165-;-by_keyword-;-by_keyword
MRSA102_1_483	conserved hypothetical protein-;-UniRef100_C5QS47-;-BER::uncharacterized::full::full	-;--;-	-;--;-	GO:0008150,,GO:0003674,,GO:0005575-;--;-	156-;-by_keyword-;-by_keyword
MRSA255_10_73	hypothetical protein-;-default-;-hypothetical	-;-default-;-hypothetical	-;-default-;-hypothetical	GO:0008150,,GO:0003674,,GO:0005575-;-default-;-hypothetical	856-;-default-;-hypothetical
MRSA100_3_92	mechanosensitive ion channel family protein-;-PF00924.13-;-HMM::pfam	-;--;-	-;--;-	-;--;-	141-;-PF00924.13-;-HMM::pfam
MRSA100_1_96	PTS system, fructose subfamily, IIA component domain protein-;-TIGR00848-;-HMM::subfamily_domain	fruA-;-TIGR00848-;-HMM::subfamily_domain	-;-TIGR00848-;-HMM::subfamily_domain	-;--;-	144,,700-;-TIGR00848-;-HMM::subfamily_domain
MRSA100_1_198	lrgA family protein-;-PF03788.9-;-HMM::pfam	-;--;-	-;--;-	-;--;-	157-;-PF03788.9-;-HMM::pfam
MRSA743_3_87	conserved hypothetical protein-;-UniRef100_T1YA36-;-BER::uncharacterized::full::partial	-;--;-	-;--;-	GO:0008150,,GO:0003674,,GO:0005575-;--;-	156-;-by_keyword-;-by_keyword
MRSA100_1_248	NUDIX domain protein-;-PF00293.23-;-HMM::pfam	-;--;-	-;--;-	-;--;-	703-;-PF00293.23-;-HMM::pfam
MRSA81_36_1	hypothetical protein-;-default-;-hypothetical	-;-default-;-hypothetical	-;-default-;-hypothetical	GO:0008150,,GO:0003674,,GO:0005575-;-default-;-hypothetical	856-;-default-;-hypothetical
MRSA100_7_106	conserved hypothetical protein-;-PF07799.7-;-HMM::pfam	-;--;-	-;--;-	GO:0008150,,GO:0003674,,GO:0005575-;--;-	156-;-by_keyword-;-by_keyword
MRSA100_7_71	1-phosphatidylinositol phosphodiesterase-;-UniRef100_Q2G1Q2-;-BER::characterized::full::full	plc-;-UniRef100_Q2G1Q2-;-BER::characterized::full::full	4.6.1.13-;-UniRef100_Q2G1Q2-;-BER::characterized::full::full	GO:0016042,,GO:0008081,,GO:0005576,,GO:0004871,,GO:0004436,,GO:0009405-;-UniRef100_Q2G1Q2-;-BER::characterized::full::full	703,,187,,222-;-UniRef100_Q2G1Q2-;-BER::characterized::full::full
MRSA100_1_482	50S ribosomal protein L4-;-TIGR03953-;-HMM::equivalog	rplD-;-TIGR03953-;-HMM::equivalog	-;--;-	GO:0003735,,GO:0006412,,GO:0022625-;-TIGR03953-;-HMM::equivalog	158-;-TIGR03953-;-HMM::equivalog
MRSA738_3_10	conserved hypothetical protein-;-PF10655.4-;-HMM::pfam	-;--;-	-;--;-	GO:0008150,,GO:0003674,,GO:0005575-;--;-	156-;-by_keyword-;-by_keyword
MRSA264_4_158	IDEAL domain protein-;-PF08858.5-;-HMM::pfam	-;--;-	-;--;-	-;--;-	157-;-by_keyword-;-by_keyword
MRSA265_13_34	gp61 domain protein-;-UniRef100_B7T0L2-;-BER::uncharacterized::partial::full	-;--;-	-;--;-	-;--;-	157-;-by_keyword-;-by_keyword
MRSA102_2_7	hypothetical protein-;-default-;-hypothetical	-;-default-;-hypothetical	-;-default-;-hypothetical	GO:0008150,,GO:0003674,,GO:0005575-;-default-;-hypothetical	856-;-default-;-hypothetical
MRSA100_1_133	putative membrane protein-;-TMHMM-;-TMHMM	-;-TMHMM-;-TMHMM	-;-TMHMM-;-TMHMM	GO:0008150,,GO:0003674,,GO:0016020-;-TMHMM-;-TMHMM	88-;-TMHMM-;-TMHMM
MRSA173_1_144	hypothetical protein-;-default-;-hypothetical	-;-default-;-hypothetical	-;-default-;-hypothetical	GO:0008150,,GO:0003674,,GO:0005575-;-default-;-hypothetical	856-;-default-;-hypothetical
MRSA142_7_9	gram-positive signal peptide, YSIRK family domain protein-;-TIGR01168-;-HMM::domain	-;--;-	-;--;-	-;--;-	157-;-by_keyword-;-by_keyword
MRSA67_2_108	staphylocoagulase-;-UniRef100_P17855-;-BER::characterized::full::full	-;--;-	-;--;-	GO:0016504-;-UniRef100_P17855-;-BER::characterized::full::full	185-;-by_keyword-;-by_keyword
MRSA112_8_85	DNA-directed RNA polymerase, beta subunit-;-TIGR02013-;-HMM::equivalog	rpoB-;-TIGR02013-;-HMM::equivalog	2.7.7.6-;-TIGR02013-;-HMM::equivalog	GO:0000345,,GO:0003899,,GO:0006350-;-TIGR02013-;-HMM::equivalog	135-;-TIGR02013-;-HMM::equivalog
MRSA273_1_63	gram-positive signal peptide, YSIRK family domain protein-;-TIGR01168-;-HMM::domain	-;--;-	-;--;-	-;--;-	157-;-by_keyword-;-by_keyword
MRSA58_16_25	conserved hypothetical protein-;-UniRef100_A9CR94-;-BER::uncharacterized::full::full	-;-UniRef100_A9CR94-;-BER::uncharacterized::full::full	-;--;-	GO:0008150,,GO:0003674,,GO:0005575-;--;-	156-;-by_keyword-;-by_keyword
MRSA297_22_1	pyridine nucleotide-disulfide oxidoreductase family protein-;-PF07992.9-;-HMM::pfam	-;--;-	-;--;-	-;--;-	157-;-PF07992.9-;-HMM::pfam
MRSA64_1_697	glycosyl transferase 2 family protein-;-PF00535.21-;-HMM::pfam	-;--;-	-;--;-	-;--;-	90-;-PF00535.21-;-HMM::pfam
MRSA525_1_477	accessory Sec system glycosyltransferase GtfB-;-TIGR02919-;-HMM::equivalog	gtfB-;-TIGR02919-;-HMM::equivalog	2.4.1.--;-TIGR02919-;-HMM::equivalog	-;--;-	140-;-TIGR02919-;-HMM::equivalog
MRSA122_3_162	kxYKxGKxW signal peptide domain protein-;-TIGR03715-;-HMM::domain	-;--;-	-;--;-	-;--;-	157-;-by_keyword-;-by_keyword
MRSA100_15_40	ribosomal protein L31-;-TIGR00105-;-HMM::equivalog	rpmE-;-TIGR00105-;-HMM::equivalog	-;--;-	GO:0000315,,GO:0003735,,GO:0006412,,GO:0022625-;-TIGR00105-;-HMM::equivalog	158-;-TIGR00105-;-HMM::equivalog
MRSA107_15_1	single-stranded DNA-binding family protein-;-TIGR00621-;-HMM::subfamily	ssb-;-TIGR00621-;-HMM::subfamily	-;--;-	GO:0003697,,GO:0006260,,GO:0006281,,GO:0006310,,GO:0006350-;-TIGR00621-;-HMM::subfamily	132-;-TIGR00621-;-HMM::subfamily
MRSA153_5_36	tandem five-TM family protein-;-TIGR01218-;-HMM::subfamily	-;--;-	-;--;-	-;--;-	185-;-by_keyword-;-by_keyword
MRSA514_10_35	5-aminolevulinic acid synthase-;-TIGR01821-;-HMM::equivalog_domain	hemA-;-TIGR01821-;-HMM::equivalog_domain	2.3.1.37-;-TIGR01821-;-HMM::equivalog_domain	GO:0003870,,GO:0006783-;-TIGR01821-;-HMM::equivalog_domain	79-;-TIGR01821-;-HMM::equivalog_domain
MRSA303_30_21	replication initiator A family protein-;-PF06970.6-;-HMM::pfam	-;--;-	-;--;-	-;--;-	145-;-by_keyword-;-by_keyword
MRSA157_23_2	major Facilitator Superfamily protein-;-PF07690.11-;-HMM::pfam	-;--;-	-;--;-	-;--;-	141-;-PF07690.11-;-HMM::pfam
MRSA146_2_159	short chain dehydrogenase family protein-;-PF00106.20-;-HMM::pfam	-;--;-	-;--;-	-;--;-	703-;-PF00106.20-;-HMM::pfam
MRSA502_2_6	hypothetical protein-;-default-;-hypothetical	-;-default-;-hypothetical	-;-default-;-hypothetical	GO:0008150,,GO:0003674,,GO:0005575-;-default-;-hypothetical	856-;-default-;-hypothetical
MRSA149_4_210	conserved hypothetical protein-;-PF06531.6-;-HMM::pfam	-;--;-	-;--;-	GO:0008150,,GO:0003674,,GO:0005575-;--;-	156-;-by_keyword-;-by_keyword
MRSA302_4_154	conserved hypothetical protein-;-UniRef100_T1YBM5-;-BER::uncharacterized::full::partial	-;--;-	-;--;-	GO:0008150,,GO:0003674,,GO:0005575-;--;-	156-;-by_keyword-;-by_keyword
MRSA153_1_355	GDSL-like Lipase/Acylhydrolase family protein-;-PF13472.1-;-HMM::pfam	-;--;-	-;--;-	-;--;-	703-;-by_keyword-;-by_keyword
MRSA67_28_7	hypothetical protein-;-default-;-hypothetical	-;-default-;-hypothetical	-;-default-;-hypothetical	GO:0008150,,GO:0003674,,GO:0005575-;-default-;-hypothetical	856-;-default-;-hypothetical
MRSA754_52_1	phage portal protein, SPP1 family-;-TIGR01538-;-HMM::equivalog	-;--;-	-;--;-	GO:0005198,,GO:0046798,,GO:0051027-;-TIGR01538-;-HMM::equivalog	152-;-TIGR01538-;-HMM::equivalog
MRSA271_15_5	epoxyqueuosine reductase-;-TIGR00276-;-HMM::equivalog	queG-;-TIGR00276-;-HMM::equivalog	1.-.-.--;-TIGR00276-;-HMM::equivalog	GO:0008616,,GO:0051539,,GO:0052693-;-TIGR00276-;-HMM::equivalog	168-;-TIGR00276-;-HMM::equivalog
MRSA100_4_19	ribosomal protein L35-;-TIGR00001-;-HMM::equivalog	rpmI-;-TIGR00001-;-HMM::equivalog	-;--;-	GO:0000315,,GO:0003735,,GO:0006412,,GO:0022625-;-TIGR00001-;-HMM::equivalog	158-;-TIGR00001-;-HMM::equivalog
MRSA502_3_38	type I restriction modification DNA specificity domain protein-;-PF01420.14-;-HMM::pfam	-;--;-	-;--;-	-;--;-	183-;-PF01420.14-;-HMM::pfam
MRSA754_137_1	hypothetical protein-;-default-;-hypothetical	-;-default-;-hypothetical	-;-default-;-hypothetical	GO:0008150,,GO:0003674,,GO:0005575-;-default-;-hypothetical	856-;-default-;-hypothetical
MRSA279_4_160	thioesterase-like superfamily protein-;-PF13279.1-;-HMM::pfam	-;--;-	-;--;-	-;--;-	185-;-by_keyword-;-by_keyword
MRSA113_15_49	helix-turn-helix domain protein-;-PF12844.2-;-HMM::pfam	-;--;-	-;--;-	-;--;-	157-;-by_keyword-;-by_keyword
MRSA124_2_128	PVL ORF-50-like family protein-;-PF07768.6-;-HMM::pfam	-;--;-	-;--;-	-;--;-	185-;-by_keyword-;-by_keyword
MRSA153_2_275	hypothetical protein-;-default-;-hypothetical	-;-default-;-hypothetical	-;-default-;-hypothetical	GO:0008150,,GO:0003674,,GO:0005575-;-default-;-hypothetical	856-;-default-;-hypothetical
MRSA101_12_15	conserved hypothetical protein-;-UniRef100_Q7A7G5-;-BER::characterized::full::full	-;-UniRef100_Q7A7G5-;-BER::characterized::full::full	-;--;-	GO:0008150,,GO:0003674,,GO:0005575-;-UniRef100_Q7A7G5-;-BER::characterized::full::full	205-;-UniRef100_Q7A7G5-;-BER::characterized::full::full
MRSA226_3_3	hyperosmolarity resistance protein Ebh-;-TIGR04264-;-HMM::equivalog_domain	ebh-;-TIGR04264-;-HMM::equivalog_domain	-;--;-	GO:0006972-;-TIGR04264-;-HMM::equivalog_domain	94-;-by_keyword-;-by_keyword
MRSA501_18_1	nucleotidyl transferase family protein-;-PF00483.18-;-HMM::pfam	-;--;-	-;--;-	-;--;-	703-;-by_keyword-;-by_keyword
MRSA100_1_425	conserved hypothetical protein-;-PF07849.6-;-HMM::pfam	-;--;-	-;--;-	GO:0008150,,GO:0003674,,GO:0005575-;--;-	156-;-by_keyword-;-by_keyword
MRSA101_2_200	conserved hypothetical protein-;-PF06114.8-;-HMM::pfam	-;--;-	-;--;-	GO:0008150,,GO:0003674,,GO:0005575-;--;-	156-;-by_keyword-;-by_keyword
MRSA233_1_131	putative membrane protein-;-TMHMM-;-TMHMM	-;-TMHMM-;-TMHMM	-;-TMHMM-;-TMHMM	GO:0008150,,GO:0003674,,GO:0016020-;-TMHMM-;-TMHMM	88-;-TMHMM-;-TMHMM
MRSA530_17_1	ABC transporter transmembrane region family protein-;-PF00664.18-;-HMM::pfam	-;--;-	-;--;-	-;--;-	141-;-PF00664.18-;-HMM::pfam
MRSA261_1_519	hypothetical protein-;-default-;-hypothetical	-;-default-;-hypothetical	-;-default-;-hypothetical	GO:0008150,,GO:0003674,,GO:0005575-;-default-;-hypothetical	856-;-default-;-hypothetical
MRSA742_2_78	hypothetical protein-;-default-;-hypothetical	-;-default-;-hypothetical	-;-default-;-hypothetical	GO:0008150,,GO:0003674,,GO:0005575-;-default-;-hypothetical	856-;-default-;-hypothetical
MRSA231_5_230	major Facilitator Superfamily protein-;-PF07690.11-;-HMM::pfam	-;--;-	-;--;-	-;--;-	141-;-PF07690.11-;-HMM::pfam
MRSA101_11_31	putative oRF031-;-UniRef100_Q4ZCB9-;-BER::uncharacterized::full::full	-;--;-	-;--;-	-;--;-	185-;-by_keyword-;-by_keyword
MRSA141_4_18	GA module family protein-;-PF01468.12-;-HMM::pfam	-;--;-	-;--;-	-;--;-	185-;-by_keyword-;-by_keyword
MRSA261_2_432	conserved hypothetical protein-;-PF07252.6-;-HMM::pfam	-;--;-	-;--;-	GO:0008150,,GO:0003674,,GO:0005575-;--;-	156-;-by_keyword-;-by_keyword
MRSA100_9_40	conserved hypothetical protein-;-PF06172.6-;-HMM::pfam	-;--;-	-;--;-	GO:0008150,,GO:0003674,,GO:0005575-;--;-	156-;-by_keyword-;-by_keyword
MRSA100_1_266	metallo-beta-lactamase superfamily protein-;-PF00753.22-;-HMM::pfam	-;--;-	-;--;-	-;--;-	157-;-PF00753.22-;-HMM::pfam
MRSA173_4_118	asnC family protein-;-PF01037.16-;-HMM::pfam	-;--;-	-;--;-	-;--;-	261-;-PF01037.16-;-HMM::pfam
MRSA74_21_10	monovalent cation/proton antiporter, MnhG/PhaG subunit-;-TIGR01300-;-HMM::subfamily	-;--;-	-;--;-	GO:0005451,,GO:0015672,,GO:0015992-;-TIGR01300-;-HMM::subfamily	145-;-TIGR01300-;-HMM::subfamily
MRSA147_22_3	phage integrase family protein-;-PF00589.17-;-HMM::pfam	-;--;-	-;--;-	-;--;-	132,,152-;-PF00589.17-;-HMM::pfam
MRSA518_20_36	conserved hypothetical protein-;-PF08862.5-;-HMM::pfam	-;--;-	-;--;-	GO:0008150,,GO:0003674,,GO:0005575-;--;-	156-;-by_keyword-;-by_keyword
MRSA184_3_204	elastin-binding protein EbpS-;-UniRef100_Q2FGW1-;-BER::characterized::full::full	ebpS-;-UniRef100_Q2FGW1-;-BER::characterized::full::full	-;--;-	GO:0016998,,GO:0016021,,GO:0005886-;-UniRef100_Q2FGW1-;-BER::characterized::full::full	92,,205-;-UniRef100_Q2FGW1-;-BER::characterized::full::full
MRSA131_21_22	replication initiator A family protein-;-PF06970.6-;-HMM::pfam	-;--;-	-;--;-	-;--;-	145-;-by_keyword-;-by_keyword
MRSA63_1_186	homoserine dehydrogenase, NAD binding domain protein-;-PF03447.11-;-HMM::pfam	-;--;-	-;--;-	-;--;-	703-;-by_keyword-;-by_keyword
MRSA251_16_43	femAB family protein-;-PF02388.11-;-HMM::pfam	-;--;-	-;--;-	-;--;-	89-;-PF02388.11-;-HMM::pfam
MRSA38_1_171	hypothetical protein-;-default-;-hypothetical	-;-default-;-hypothetical	-;-default-;-hypothetical	GO:0008150,,GO:0003674,,GO:0005575-;-default-;-hypothetical	856-;-default-;-hypothetical
MRSA201_15_1	hypothetical protein-;-default-;-hypothetical	-;-default-;-hypothetical	-;-default-;-hypothetical	GO:0008150,,GO:0003674,,GO:0005575-;-default-;-hypothetical	856-;-default-;-hypothetical
MRSA100_5_62	arginine repressor-;-TIGR01529-;-HMM::equivalog	argR-;-TIGR01529-;-HMM::equivalog	-;--;-	GO:0006525,,GO:0016564-;-TIGR01529-;-HMM::equivalog	73,,261-;-TIGR01529-;-HMM::equivalog
MRSA153_15_5	streptococcal 67 kDa myosin-cross-reactive antigen like family protein-;-PF06100.6-;-HMM::pfam	-;--;-	-;--;-	-;--;-	185-;-by_keyword-;-by_keyword
MRSA157_4_68	dehydrosqualene synthase-;-UniRef100_Q2FDU5-;-BER::characterized::full::full	crtM-;-UniRef100_Q2FDU5-;-BER::characterized::full::full	2.5.1.96-;-UniRef100_Q2FDU5-;-BER::characterized::full::full	GO:0016765,,GO:0016117-;-UniRef100_Q2FDU5-;-BER::characterized::full::full	92,,703-;-UniRef100_Q2FDU5-;-BER::characterized::full::full
MRSA738_16_47	hypothetical protein-;-default-;-hypothetical	-;-default-;-hypothetical	-;-default-;-hypothetical	GO:0008150,,GO:0003674,,GO:0005575-;-default-;-hypothetical	856-;-default-;-hypothetical
MRSA43_30_7	phage antirepressor KilAC domain protein-;-PF03374.9-;-HMM::pfam	-;--;-	-;--;-	-;--;-	152-;-PF03374.9-;-HMM::pfam
MRSA100_12_66	glycine cleavage system H protein-;-TIGR00527-;-HMM::equivalog	gcvH-;-TIGR00527-;-HMM::equivalog	-;--;-	GO:0003824,,GO:0019464-;-TIGR00527-;-HMM::equivalog	109-;-TIGR00527-;-HMM::equivalog
MRSA530_4_130	putative membrane protein-;-TMHMM-;-TMHMM	-;-TMHMM-;-TMHMM	-;-TMHMM-;-TMHMM	GO:0008150,,GO:0003674,,GO:0016020-;-TMHMM-;-TMHMM	88-;-TMHMM-;-TMHMM
MRSA67_9_97	CAAX protease self-immunity family protein-;-PF02517.11-;-HMM::pfam	-;--;-	-;--;-	-;--;-	157-;-PF02517.11-;-HMM::pfam
MRSA276_5_37	conserved hypothetical protein-;-UniRef100_Q5HJR8-;-BER::uncharacterized::full::partial	-;--;-	-;--;-	GO:0008150,,GO:0003674,,GO:0005575-;-UniRef100_Q5HJR8-;-BER::uncharacterized::full::partial	92,,119,,165,,141-;-UniRef100_Q5HJR8-;-BER::uncharacterized::full::partial
MRSA299_2_85	glyceraldehyde 3-phosphate dehydrogenase, C-terminal domain protein-;-PF02800.15-;-HMM::pfam	-;--;-	-;--;-	-;--;-	116-;-PF02800.15-;-HMM::pfam
MRSA102_2_342	conserved hypothetical protein-;-PF09199.5-;-HMM::pfam	-;--;-	-;--;-	GO:0008150,,GO:0003674,,GO:0005575-;--;-	156-;-by_keyword-;-by_keyword
MRSA153_3_33	hypothetical protein-;-default-;-hypothetical	-;-default-;-hypothetical	-;-default-;-hypothetical	GO:0008150,,GO:0003674,,GO:0005575-;-default-;-hypothetical	856-;-default-;-hypothetical
MRSA100_14_49	phage family protein-;-PF12363.3-;-HMM::pfam	-;--;-	-;--;-	-;--;-	185-;-by_keyword-;-by_keyword
MRSA63_23_21	bacterial regulatory , arsR family protein-;-PF01022.15-;-HMM::pfam	-;--;-	-;--;-	-;--;-	261-;-PF01022.15-;-HMM::pfam
MRSA63_11_62	MAP domain protein-;-PF03642.8-;-HMM::pfam	-;--;-	-;--;-	-;--;-	157-;-by_keyword-;-by_keyword
MRSA100_18_11	septum formation initiator family protein-;-PF04977.10-;-HMM::pfam	-;--;-	-;--;-	-;--;-	185-;-by_keyword-;-by_keyword
MRSA21_24_44	staphylococcal/Streptococcal toxin, beta-grasp domain protein-;-PF02876.12-;-HMM::pfam	-;--;-	-;--;-	-;--;-	157-;-by_keyword-;-by_keyword
MRSA263_1_418	hypothetical protein-;-default-;-hypothetical	-;-default-;-hypothetical	-;-default-;-hypothetical	GO:0008150,,GO:0003674,,GO:0005575-;-default-;-hypothetical	856-;-default-;-hypothetical
MRSA102_3_357	hypothetical protein-;-default-;-hypothetical	-;-default-;-hypothetical	-;-default-;-hypothetical	GO:0008150,,GO:0003674,,GO:0005575-;-default-;-hypothetical	856-;-default-;-hypothetical
MRSA100_9_5	peptidase M50B-like family protein-;-PF13398.1-;-HMM::pfam	-;--;-	-;--;-	-;--;-	138-;-by_keyword-;-by_keyword
MRSA3_10_79	MAP domain protein-;-PF03642.8-;-HMM::pfam	-;--;-	-;--;-	-;--;-	157-;-by_keyword-;-by_keyword
MRSA100_5_164	conserved hypothetical protein-;-UniRef100_Q7A593-;-BER::characterized::full::full	-;--;-	-;--;-	GO:0008150,,GO:0003674,,GO:0005575-;--;-	156-;-by_keyword-;-by_keyword
MRSA100_1_251	conserved hypothetical protein-;-UniRef100_Q7A3L3-;-BER::characterized::full::full	-;--;-	-;--;-	GO:0008150,,GO:0003674,,GO:0005575-;-UniRef100_Q7A3L3-;-BER::characterized::full::full	205-;-UniRef100_Q7A3L3-;-BER::characterized::full::full
MRSA145_49_1	endodeoxyribonuclease RusA family protein-;-PF05866.6-;-HMM::pfam	-;--;-	-;--;-	-;--;-	132-;-PF05866.6-;-HMM::pfam
MRSA100_16_45	peptide deformylase-;-TIGR00079-;-HMM::equivalog	def-;-TIGR00079-;-HMM::equivalog	3.5.1.88-;-TIGR00079-;-HMM::equivalog	GO:0006464,,GO:0042586-;-TIGR00079-;-HMM::equivalog	140-;-TIGR00079-;-HMM::equivalog
MRSA705_2_50	aminotransferase class I and II family protein-;-PF00155.16-;-HMM::pfam	-;--;-	-;--;-	-;--;-	703-;-by_keyword-;-by_keyword
MRSA15_20_10	conserved hypothetical protein-;-UniRef100_J7RFI3-;-BER::uncharacterized::full::partial	-;--;-	-;--;-	GO:0008150,,GO:0003674,,GO:0005575-;--;-	156-;-by_keyword-;-by_keyword
MRSA102_1_602	dihydrolipoyllysine-residue succinyltransferase, E2 component of oxoglutarate dehydrogenase (succinyl-transferring) complex-;-TIGR01347-;-HMM::equivalog	sucB-;-TIGR01347-;-HMM::equivalog	2.3.1.61-;-TIGR01347-;-HMM::equivalog	GO:0004149,,GO:0006099,,GO:0006554,,GO:0045252-;-TIGR01347-;-HMM::equivalog	120-;-TIGR01347-;-HMM::equivalog
MRSA100_14_77	endodeoxyribonuclease RusA family protein-;-PF05866.6-;-HMM::pfam	-;--;-	-;--;-	-;--;-	132-;-PF05866.6-;-HMM::pfam
MRSA100_3_31	conserved hypothetical protein-;-UniRef100_Q5HKA0-;-BER::uncharacterized::full::full	-;--;-	-;--;-	GO:0008150,,GO:0003674,,GO:0005575-;--;-	156-;-by_keyword-;-by_keyword
MRSA100_7_31	major Facilitator Superfamily protein-;-PF07690.11-;-HMM::pfam	-;--;-	-;--;-	-;--;-	141-;-PF07690.11-;-HMM::pfam
MRSA110_5_1	conserved hypothetical protein-;-UniRef100_R4IFM4-;-BER::uncharacterized::full::full	-;--;-	-;--;-	GO:0008150,,GO:0003674,,GO:0005575-;--;-	156-;-by_keyword-;-by_keyword
MRSA135_10_7	gram-positive signal peptide, YSIRK family domain protein-;-TIGR01168-;-HMM::domain	-;--;-	-;--;-	-;--;-	157-;-by_keyword-;-by_keyword
MRSA144_12_41	CHAP domain protein-;-PF05257.11-;-HMM::pfam	-;--;-	-;--;-	-;--;-	157-;-by_keyword-;-by_keyword
MRSA100_4_178	conserved hypothetical protein-;-PF06133.6-;-HMM::pfam	-;--;-	-;--;-	GO:0008150,,GO:0003674,,GO:0005575-;--;-	156-;-by_keyword-;-by_keyword
MRSA225_5_62	AAA domain protein-;-PF13476.1-;-HMM::pfam	-;--;-	-;--;-	-;--;-	157-;-by_keyword-;-by_keyword
MRSA734_13_52	glyoxalase family domain protein-;-UniRef100_T1Y9U9-;-BER::uncharacterized::partial::full	-;--;-	-;--;-	-;--;-	157-;-by_keyword-;-by_keyword
MRSA116_2_339	conserved hypothetical protein-;-PF09199.5-;-HMM::pfam	-;--;-	-;--;-	GO:0008150,,GO:0003674,,GO:0005575-;--;-	156-;-by_keyword-;-by_keyword
MRSA15_19_36	type I restriction modification DNA specificity domain protein-;-PF01420.14-;-HMM::pfam	-;--;-	-;--;-	-;--;-	183-;-PF01420.14-;-HMM::pfam
MRSA300_24_2	beta-lactamase enzyme family protein-;-PF13354.1-;-HMM::pfam	-;--;-	-;--;-	-;--;-	185-;-by_keyword-;-by_keyword
MRSA100_1_320	conserved hypothetical protein-;-UniRef100_G5JKK3-;-BER::uncharacterized::full::full	-;--;-	-;--;-	GO:0008150,,GO:0003674,,GO:0005575-;--;-	156-;-by_keyword-;-by_keyword
MRSA100_1_470	lipid II:glycine glycyltransferase-;-UniRef100_Q7A2M4-;-BER::characterized::full::full	femX-;-UniRef100_Q7A2M4-;-BER::characterized::full::full	2.3.2.16-;-UniRef100_Q7A2M4-;-BER::characterized::full::full	GO:0046677,,GO:0009252,,GO:0008360,,GO:0005737,,GO:0016755-;-UniRef100_Q7A2M4-;-BER::characterized::full::full	92,,206,,703-;-UniRef100_Q7A2M4-;-BER::characterized::full::full
MRSA509_5_151	phage antirepressor KilAC domain protein-;-PF03374.9-;-HMM::pfam	-;--;-	-;--;-	-;--;-	152-;-PF03374.9-;-HMM::pfam
MRSA103_11_26	accessory gene regulator protein B-;-UniRef100_Q2FF88-;-BER::characterized::full::full	agrB-;-UniRef100_Q2FF88-;-BER::characterized::full::full	3.4.-.--;-UniRef100_Q2FF88-;-BER::characterized::full::full	GO:0006508,,GO:0008233,,GO:0009372,,GO:0016021,,GO:0009405,,GO:0005886-;-UniRef100_Q2FF88-;-BER::characterized::full::full	92,,205,,189,,703,,187-;-UniRef100_Q2FF88-;-BER::characterized::full::full
MRSA100_3_93	parB/RepB/Spo0J family partition domain protein-;-TIGR00180-;-HMM::domain	-;--;-	-;--;-	GO:0000910,,GO:0003677,,GO:0007059-;-TIGR00180-;-HMM::domain	157-;-by_keyword-;-by_keyword
MRSA754_68_10	putative acetyltransferase domain protein-;-UniRef100_G5JIS9-;-BER::uncharacterized::full::partial	-;--;-	-;--;-	GO:0008152,,GO:0008080,,GO:0016740-;-UniRef100_G5JIS9-;-BER::uncharacterized::full::partial	703-;-UniRef100_G5JIS9-;-BER::uncharacterized::full::partial
MRSA100_16_21	protoheme IX farnesyltransferase-;-TIGR01473-;-HMM::equivalog	cyoE-;-TIGR01473-;-HMM::equivalog	2.5.1.--;-TIGR01473-;-HMM::equivalog	GO:0006783,,GO:0008495-;-TIGR01473-;-HMM::equivalog	79-;-TIGR01473-;-HMM::equivalog
MRSA100_2_46	conserved hypothetical protein-;-UniRef100_G5JGB3-;-BER::uncharacterized::full::full	-;--;-	-;--;-	GO:0008150,,GO:0003674,,GO:0005575-;--;-	156-;-by_keyword-;-by_keyword
MRSA165_2_340	hypothetical protein-;-default-;-hypothetical	-;-default-;-hypothetical	-;-default-;-hypothetical	GO:0008150,,GO:0003674,,GO:0005575-;-default-;-hypothetical	856-;-default-;-hypothetical
MRSA104_6_19	phage prohead protease, HK97 family-;-TIGR01543-;-HMM::equivalog	-;--;-	3.4.-.--;-TIGR01543-;-HMM::equivalog	GO:0005198,,GO:0008233,,GO:0019012,,GO:0019068-;-TIGR01543-;-HMM::equivalog	152,,189-;-TIGR01543-;-HMM::equivalog
MRSA100_1_184	putative acetyltransferase SA2342-;-UniRef100_Q9KWJ8-;-BER::characterized::full::full	-;--;-	-;-UniRef100_Q9KWJ8-;-BER::characterized::full::full	GO:0008152,,GO:0016407-;-UniRef100_Q9KWJ8-;-BER::characterized::full::full	703-;-UniRef100_Q9KWJ8-;-BER::characterized::full::full
MRSA172_1_395	phage tail family protein-;-PF05709.6-;-HMM::pfam	-;--;-	-;--;-	-;--;-	185-;-by_keyword-;-by_keyword
MRSA518_5_6	LXG domain of WXG superfamily protein-;-PF04740.7-;-HMM::pfam	-;--;-	-;--;-	-;--;-	157-;-by_keyword-;-by_keyword
MRSA101_4_187	acetyltransferase family protein-;-PF00583.19-;-HMM::pfam	-;--;-	-;--;-	-;--;-	703-;-PF00583.19-;-HMM::pfam
MRSA110_8_54	femAB family protein-;-PF02388.11-;-HMM::pfam	-;--;-	-;--;-	-;--;-	89-;-PF02388.11-;-HMM::pfam
MRSA132_6_162	conserved hypothetical protein-;-PF07129.6-;-HMM::pfam	-;--;-	-;--;-	GO:0008150,,GO:0003674,,GO:0005575-;--;-	156-;-by_keyword-;-by_keyword
MRSA303_8_78	sphingomyelin phosphodiesterase-;-TIGR03395-;-HMM::equivalog	sph-;-TIGR03395-;-HMM::equivalog	3.1.4.12-;-TIGR03395-;-HMM::equivalog	GO:0004767-;-TIGR03395-;-HMM::equivalog	187-;-TIGR03395-;-HMM::equivalog
MRSA514_5_4	LPXTG cell wall anchor domain protein-;-TIGR01167-;-HMM::domain	-;--;-	-;--;-	GO:0009986-;-TIGR01167-;-HMM::domain	88-;-TIGR01167-;-HMM::domain
MRSA520_3_133	conserved hypothetical protein-;-PF06133.6-;-HMM::pfam	-;--;-	-;--;-	GO:0008150,,GO:0003674,,GO:0005575-;--;-	156-;-by_keyword-;-by_keyword
MRSA297_3_161	conserved hypothetical protein-;-UniRef100_G5JK38-;-BER::uncharacterized::full::full	-;--;-	-;--;-	GO:0008150,,GO:0003674,,GO:0005575-;--;-	156-;-by_keyword-;-by_keyword
MRSA202_32_25	conserved hypothetical protein-;-PF13438.1-;-HMM::pfam	-;--;-	-;--;-	GO:0008150,,GO:0003674,,GO:0005575-;--;-	156-;-by_keyword-;-by_keyword
MRSA110_11_47	hypothetical protein-;-default-;-hypothetical	-;-default-;-hypothetical	-;-default-;-hypothetical	GO:0008150,,GO:0003674,,GO:0005575-;-default-;-hypothetical	856-;-default-;-hypothetical
MRSA275_1_349	staphylococcus tandem lipo family protein-;-TIGR01742-;-HMM::subfamily	-;--;-	-;--;-	-;--;-	185-;-by_keyword-;-by_keyword
MRSA105_17_20	N-acetylmuramoyl-L-alanine amidase family protein-;-PF01510.20-;-HMM::pfam	-;--;-	-;--;-	-;--;-	90-;-PF01510.20-;-HMM::pfam
MRSA261_1_510	conserved hypothetical protein-;-PF09199.5-;-HMM::pfam	-;--;-	-;--;-	GO:0008150,,GO:0003674,,GO:0005575-;--;-	156-;-by_keyword-;-by_keyword
MRSA100_11_25	DNA-directed RNA polymerase, beta subunit-;-TIGR02013-;-HMM::equivalog	rpoB-;-TIGR02013-;-HMM::equivalog	2.7.7.6-;-TIGR02013-;-HMM::equivalog	GO:0000345,,GO:0003899,,GO:0006350-;-TIGR02013-;-HMM::equivalog	135-;-TIGR02013-;-HMM::equivalog
MRSA100_11_55	HAD hydrolase, IA, variant 1 family protein-;-TIGR01549-;-HMM::subfamily	-;--;-	-;--;-	GO:0008152,,GO:0016787-;-TIGR01549-;-HMM::subfamily	703-;-TIGR01549-;-HMM::subfamily
MRSA142_7_8	LPXTG cell wall anchor domain protein-;-TIGR01167-;-HMM::domain	-;--;-	-;--;-	GO:0009986-;-TIGR01167-;-HMM::domain	88-;-TIGR01167-;-HMM::domain
MRSA130_5_47	terminase small subunit-;-PF03592.11-;-HMM::pfam	-;--;-	-;--;-	-;--;-	152-;-PF03592.11-;-HMM::pfam
MRSA251_9_19	binding-protein-dependent transport system inner membrane component family protein-;-PF00528.17-;-HMM::pfam	-;--;-	-;--;-	-;--;-	141-;-by_keyword-;-by_keyword
MRSA67_22_18	phosphatidylethanolamine-binding family protein-;-PF01161.15-;-HMM::pfam	-;--;-	-;--;-	-;--;-	185-;-by_keyword-;-by_keyword
MRSA131_1_359	serine protease SplB-;-UniRef100_Q2FFT0-;-BER::characterized::full::full	splB-;-UniRef100_Q2FFT0-;-BER::characterized::full::full	3.4.21.--;-UniRef100_Q2FFT0-;-BER::characterized::full::full	GO:0004252,,GO:0006508,,GO:0005576-;-UniRef100_Q2FFT0-;-BER::characterized::full::full	189,,703,,222-;-UniRef100_Q2FFT0-;-BER::characterized::full::full
MRSA100_1_468	glyoxalase-like domain protein-;-PF13468.1-;-HMM::pfam	-;--;-	-;--;-	-;--;-	157-;-by_keyword-;-by_keyword
MRSA100_6_14	iron-sulfur cluster assembly accessory family protein-;-TIGR00049-;-HMM::subfamily	-;--;-	-;--;-	GO:0005198,,GO:0016226-;-TIGR00049-;-HMM::subfamily	76-;-TIGR00049-;-HMM::subfamily
MRSA102_14_4	PTS system mannitol-specific EIICB component-;-UniRef100_Q99SA3-;-BER::characterized::full::full	mtlA-;-UniRef100_Q99SA3-;-BER::characterized::full::full	-;-UniRef100_Q99SA3-;-BER::characterized::full::full	GO:0034219,,GO:0034220,,GO:0016301,,GO:0005351,,GO:0008982,,GO:0016021,,GO:0015992,,GO:0005886,,GO:0009401-;-UniRef100_Q99SA3-;-BER::characterized::full::full	92,,205,,141,,700,,703-;-UniRef100_Q99SA3-;-BER::characterized::full::full
MRSA738_16_55	staphylococcal/Streptococcal toxin, beta-grasp domain protein-;-PF02876.12-;-HMM::pfam	-;--;-	-;--;-	-;--;-	157-;-by_keyword-;-by_keyword
MRSA102_5_11	ftsX-like permease family protein-;-PF02687.16-;-HMM::pfam	-;--;-	-;--;-	-;--;-	141-;-PF02687.16-;-HMM::pfam
MRSA502_3_43	reverse transcriptase family protein-;-PF00078.22-;-HMM::pfam	-;--;-	-;--;-	-;--;-	130,,708-;-PF00078.22-;-HMM::pfam
MRSA100_17_24	histidine kinase-, DNA gyrase B-, and HSP90-like ATPase family protein-;-PF02518.21-;-HMM::pfam	-;--;-	-;--;-	-;--;-	703-;-PF02518.21-;-HMM::pfam
MRSA143_4_7	acetate CoA-transferase YdiF domain protein-;-UniRef100_T1Y504-;-BER::uncharacterized::full::partial	-;--;-	2.8.3.8-;-UniRef100_T1Y504-;-BER::uncharacterized::full::partial	GO:0008152,,GO:0008775,,GO:0016740,,GO:0046952-;-UniRef100_T1Y504-;-BER::uncharacterized::full::partial	92,,703-;-UniRef100_T1Y504-;-BER::uncharacterized::full::partial
MRSA100_10_69	diacylglycerol kinase-;-UniRef100_Q6GFF9-;-BER::characterized::full::full	dagK-;-UniRef100_Q6GFF9-;-BER::characterized::full::full	2.7.1.107-;-UniRef100_Q6GFF9-;-BER::characterized::full::full	GO:0008654,,GO:0004143,,GO:0007205,,GO:0003951,,GO:0046872,,GO:0005524-;-UniRef100_Q6GFF9-;-BER::characterized::full::full	92,,141,,703-;-UniRef100_Q6GFF9-;-BER::characterized::full::full
MRSA515_31_9	flavo, HI0933 family protein-;-TIGR00275-;-HMM::subfamily	-;--;-	-;--;-	GO:0050662-;-TIGR00275-;-HMM::subfamily	703-;-TIGR00275-;-HMM::subfamily
MRSA196_10_66	HD domain protein-;-PF01966.17-;-HMM::pfam	-;--;-	-;--;-	-;--;-	703-;-PF01966.17-;-HMM::pfam
MRSA276_9_71	CHAP domain protein-;-PF05257.11-;-HMM::pfam	-;--;-	-;--;-	-;--;-	157-;-by_keyword-;-by_keyword
MRSA103_14_14	hypothetical protein-;-default-;-hypothetical	-;-default-;-hypothetical	-;-default-;-hypothetical	GO:0008150,,GO:0003674,,GO:0005575-;-default-;-hypothetical	856-;-default-;-hypothetical
MRSA731_7_27	NADH(P)-binding family protein-;-PF13460.1-;-HMM::pfam	-;--;-	-;--;-	-;--;-	185-;-by_keyword-;-by_keyword
MRSA205_3_260	leukocidin/Hemolysin toxin family protein-;-PF07968.7-;-HMM::pfam	-;--;-	-;--;-	-;--;-	185-;-by_keyword-;-by_keyword
MRSA714_6_52	tandem five-TM family protein-;-TIGR01218-;-HMM::subfamily	-;--;-	-;--;-	-;--;-	185-;-by_keyword-;-by_keyword
MRSA86_6_16	nucleoside recognition family protein-;-PF07670.9-;-HMM::pfam	-;--;-	-;--;-	-;--;-	141-;-PF07670.9-;-HMM::pfam
MRSA100_1_208	L-serine dehydratase, iron-sulfur-dependent, beta subunit-;-TIGR00719-;-HMM::equivalog	sdaAB-;-TIGR00719-;-HMM::equivalog	4.3.1.17-;-TIGR00719-;-HMM::equivalog	GO:0003941,,GO:0006094,,GO:0006565-;-TIGR00719-;-HMM::equivalog	109,,116-;-TIGR00719-;-HMM::equivalog
MRSA201_1_14	pyridoxal-phosphate dependent enzyme family protein-;-PF00291.20-;-HMM::pfam	-;--;-	-;--;-	-;--;-	185-;-by_keyword-;-by_keyword
MRSA261_3_255	transposase domain protein-;-UniRef100_B9EC90-;-BER::uncharacterized::full::partial	tnp-;-UniRef100_B9EC90-;-BER::uncharacterized::full::partial	-;--;-	GO:0003677,,GO:0004803,,GO:0006313-;-UniRef100_B9EC90-;-BER::uncharacterized::full::partial	92,,141,,703-;-UniRef100_B9EC90-;-BER::uncharacterized::full::partial
MRSA89_5_88	phosphoribosylformylglycinamidine cyclo-ligase-;-TIGR00878-;-HMM::equivalog_domain	purM-;-TIGR00878-;-HMM::equivalog_domain	6.3.3.1-;-TIGR00878-;-HMM::equivalog_domain	GO:0004641,,GO:0006189,,GO:0009152-;-TIGR00878-;-HMM::equivalog_domain	125-;-TIGR00878-;-HMM::equivalog_domain
MRSA153_1_353	toxin secretion/phage lysis holin family protein-;-TIGR01593-;-HMM::subfamily	-;--;-	-;--;-	GO:0008565,,GO:0019835-;-TIGR01593-;-HMM::subfamily	97,,152-;-TIGR01593-;-HMM::subfamily
MRSA261_5_105	DNA (cytosine-5-)-methyltransferase family protein-;-TIGR00675-;-HMM::superfamily	dcm-;-TIGR00675-;-HMM::superfamily	2.1.1.37-;-TIGR00675-;-HMM::superfamily	GO:0003886,,GO:0006304-;-TIGR00675-;-HMM::superfamily	132-;-TIGR00675-;-HMM::superfamily
MRSA107_15_46	conserved hypothetical protein-;-UniRef100_D2J7A4-;-BER::uncharacterized::full::full	-;--;-	-;--;-	GO:0008150,,GO:0003674,,GO:0005575-;--;-	156-;-by_keyword-;-by_keyword
MRSA102_2_332	hypothetical protein-;-default-;-hypothetical	-;-default-;-hypothetical	-;-default-;-hypothetical	GO:0008150,,GO:0003674,,GO:0005575-;-default-;-hypothetical	856-;-default-;-hypothetical
MRSA110_5_15	conserved hypothetical protein-;-UniRef100_I6SMK4-;-BER::uncharacterized::full::full	-;--;-	-;--;-	GO:0008150,,GO:0003674,,GO:0005575-;--;-	156-;-by_keyword-;-by_keyword
MRSA260_14_65	putative tail protein-;-UniRef100_B2ZYZ1-;-BER::characterized::full::full	-;-UniRef100_B2ZYZ1-;-BER::characterized::full::full	-;--;-	-;--;-	185-;-by_keyword-;-by_keyword
MRSA738_7_160	putative staphylococcus hemolyticus JCSC1435 DNA, complete genome-;-UniRef100_Q4L3T0-;-BER::uncharacterized::full::full	-;--;-	-;--;-	-;--;-	185-;-by_keyword-;-by_keyword
MRSA64_2_131	SIS domain protein-;-PF01380.17-;-HMM::pfam	-;--;-	-;--;-	-;--;-	157-;-by_keyword-;-by_keyword
MRSA529_2_124	radC-like JAB domain protein-;-PF04002.10-;-HMM::pfam	-;--;-	-;--;-	-;--;-	132-;-PF04002.10-;-HMM::pfam
MRSA190_20_8	helix-turn-helix family protein-;-PF01381.17-;-HMM::pfam	-;--;-	-;--;-	-;--;-	261-;-PF01381.17-;-HMM::pfam
MRSA518_3_151	staphylococcal/Streptococcal toxin, beta-grasp domain protein-;-PF02876.12-;-HMM::pfam	-;--;-	-;--;-	-;--;-	157-;-by_keyword-;-by_keyword
MRSA103_3_37	staphylococcus tandem lipo family protein-;-TIGR01742-;-HMM::subfamily	-;--;-	-;--;-	-;--;-	185-;-by_keyword-;-by_keyword
MRSA515_29_28	ATPase associated with various cellular activities family protein-;-PF00004.24-;-HMM::pfam	-;--;-	-;--;-	-;--;-	157-;-PF00004.24-;-HMM::pfam
MRSA141_1_278	oligopeptide/dipeptide ABC transporter, ATP-binding , C-terminal domain protein-;-TIGR01727-;-HMM::subfamily_domain	-;--;-	-;--;-	GO:0005524,,GO:0009898,,GO:0015440,,GO:0015833,,GO:0043190-;-TIGR01727-;-HMM::subfamily_domain	142-;-TIGR01727-;-HMM::subfamily_domain
MRSA239_2_148	isoprenylcysteine carboxyl methyltransferase family protein-;-PF04140.9-;-HMM::pfam	-;--;-	-;--;-	-;--;-	703-;-by_keyword-;-by_keyword
MRSA100_4_58	glycerophosphoryl diester phosphodiesterase family protein-;-PF03009.12-;-HMM::pfam	-;--;-	-;--;-	-;--;-	177-;-PF03009.12-;-HMM::pfam
MRSA193_29_2	hxlR-like helix-turn-helix family protein-;-PF01638.12-;-HMM::pfam	-;--;-	-;--;-	-;--;-	261-;-PF01638.12-;-HMM::pfam
MRSA100_2_149	glutamine synthetase, type I-;-TIGR00653-;-HMM::equivalog	glnA-;-TIGR00653-;-HMM::equivalog	6.3.1.2-;-TIGR00653-;-HMM::equivalog	GO:0004356,,GO:0006542-;-TIGR00653-;-HMM::equivalog	73-;-TIGR00653-;-HMM::equivalog
MRSA718_5_96	phage tail family protein-;-PF05709.6-;-HMM::pfam	-;--;-	-;--;-	-;--;-	185-;-by_keyword-;-by_keyword
MRSA201_20_31	conserved hypothetical protein-;-UniRef100_C5QP33-;-BER::uncharacterized::full::full	-;--;-	-;--;-	GO:0008150,,GO:0003674,,GO:0005575-;--;-	156-;-by_keyword-;-by_keyword
MRSA80_9_60	aldehyde dehydrogenase family protein-;-PF00171.17-;-HMM::pfam	-;--;-	-;--;-	-;--;-	703-;-PF00171.17-;-HMM::pfam
MRSA100_6_73	oligoendopeptidase F-;-TIGR00181-;-HMM::equivalog	pepF-;-TIGR00181-;-HMM::equivalog	3.4.24.--;-TIGR00181-;-HMM::equivalog	GO:0004222,,GO:0006508-;-TIGR00181-;-HMM::equivalog	138-;-TIGR00181-;-HMM::equivalog
MRSA100_10_93	monofunctional glycosyltransferase-;-UniRef100_A7X3Z2-;-BER::characterized::full::full	mgt-;-UniRef100_A7X3Z2-;-BER::characterized::full::full	2.4.-.--;-UniRef100_A7X3Z2-;-BER::characterized::full::full	GO:0009252,,GO:0016757,,GO:0016021,,GO:0008360,,GO:0005886-;-UniRef100_A7X3Z2-;-BER::characterized::full::full	92,,205,,703-;-UniRef100_A7X3Z2-;-BER::characterized::full::full
MRSA708_6_158	extracellular matrix protein-binding protein emp domain protein-;-UniRef100_Q2FIK4-;-BER::characterized::full::partial	ssp-;-UniRef100_Q2FIK4-;-BER::characterized::full::partial	-;--;-	GO:0009986-;-UniRef100_Q2FIK4-;-BER::characterized::full::partial	157-;-by_keyword-;-by_keyword
MRSA518_1_260	transposase for IS1272 domain protein-;-UniRef100_Q4L987-;-BER::uncharacterized::full::partial	tnp-;-UniRef100_Q4L987-;-BER::uncharacterized::full::partial	-;--;-	GO:0003677,,GO:0004803,,GO:0006313-;-UniRef100_Q4L987-;-BER::uncharacterized::full::partial	92,,141,,703-;-UniRef100_Q4L987-;-BER::uncharacterized::full::partial
MRSA100_26_4	putative tn554 spc sp adenyltransferase AAD-;-UniRef100_P0A047-;-BER::uncharacterized::full::full	-;-UniRef100_P0A047-;-BER::uncharacterized::full::full	-;--;-	GO:0003677,,GO:0008152,,GO:0016740,,GO:0006310,,GO:0032196-;-UniRef100_P0A047-;-BER::uncharacterized::full::full	92,,141,,703-;-UniRef100_P0A047-;-BER::uncharacterized::full::full
MRSA102_1_76	putative oRF055-;-UniRef100_Q4ZC68-;-BER::uncharacterized::full::full	-;--;-	-;--;-	GO:0006353-;-UniRef100_Q4ZC68-;-BER::uncharacterized::full::full	92-;-UniRef100_Q4ZC68-;-BER::uncharacterized::full::full
MRSA102_9_15	protein map-;-UniRef100_Q53599-;-BER::characterized::full::full	map-;-UniRef100_Q53599-;-BER::characterized::full::full	-;--;-	-;--;-	185-;-by_keyword-;-by_keyword
MRSA246_2_172	PTS system, Lactose/Cellobiose specific IIB subunit-;-PF02302.12-;-HMM::pfam	-;--;-	-;--;-	-;--;-	144-;-PF02302.12-;-HMM::pfam
MRSA201_2_184	hypothetical protein-;-default-;-hypothetical	-;-default-;-hypothetical	-;-default-;-hypothetical	GO:0008150,,GO:0003674,,GO:0005575-;-default-;-hypothetical	856-;-default-;-hypothetical
MRSA100_4_36	pyruvate kinase-;-TIGR01064-;-HMM::equivalog	pyk-;-TIGR01064-;-HMM::equivalog	2.7.1.40-;-TIGR01064-;-HMM::equivalog	GO:0004743,,GO:0005737,,GO:0006096-;-TIGR01064-;-HMM::equivalog	116-;-TIGR01064-;-HMM::equivalog
MRSA115_18_12	resolvase, N terminal domain protein-;-PF00239.16-;-HMM::pfam	-;--;-	-;--;-	-;--;-	132-;-PF00239.16-;-HMM::pfam
MRSA27_1_423	DAK2 domain fusion YloV family protein-;-TIGR03599-;-HMM::subfamily	-;--;-	-;--;-	-;--;-	157-;-by_keyword-;-by_keyword
MRSA510_4_110	imelysin family protein-;-PF09375.5-;-HMM::pfam	-;--;-	-;--;-	-;--;-	185-;-by_keyword-;-by_keyword
MRSA272_86_2	polysaccharide lyase family 8, super-sandwich domain protein-;-PF02278.13-;-HMM::pfam	-;--;-	-;--;-	-;--;-	187-;-PF02278.13-;-HMM::pfam
MRSA743_7_91	conserved hypothetical protein-;-PF07564.6-;-HMM::pfam	-;--;-	-;--;-	GO:0008150,,GO:0003674,,GO:0005575-;--;-	156-;-by_keyword-;-by_keyword
MRSA100_9_79	putative membrane protein-;-TMHMM-;-TMHMM	-;-TMHMM-;-TMHMM	-;-TMHMM-;-TMHMM	GO:0008150,,GO:0003674,,GO:0016020-;-TMHMM-;-TMHMM	88-;-TMHMM-;-TMHMM
MRSA754_104_2	H+ antiporter-2 family protein-;-TIGR00711-;-HMM::subfamily	-;--;-	-;--;-	GO:0005887,,GO:0006855,,GO:0015307,,GO:0042493-;-TIGR00711-;-HMM::subfamily	94,,147-;-TIGR00711-;-HMM::subfamily
MRSA101_11_40	lantibiotic protection ABC transporter permease subunit, MutE/EpiE family protein-;-TIGR03732-;-HMM::subfamily	-;--;-	-;--;-	-;--;-	141-;-by_keyword-;-by_keyword
MRSA100_3_78	putative membrane protein-;-TMHMM-;-TMHMM	-;-TMHMM-;-TMHMM	-;-TMHMM-;-TMHMM	GO:0008150,,GO:0003674,,GO:0016020-;-TMHMM-;-TMHMM	88-;-TMHMM-;-TMHMM
MRSA104_6_22	phage gp6-like head-tail connector family protein-;-PF05135.8-;-HMM::pfam	-;--;-	-;--;-	-;--;-	152-;-PF05135.8-;-HMM::pfam
MRSA67_30_20	histidine kinase family protein-;-PF07730.8-;-HMM::pfam	-;--;-	-;--;-	-;--;-	703-;-by_keyword-;-by_keyword
MRSA225_2_428	citrate transporter family protein-;-PF03600.11-;-HMM::pfam	-;--;-	-;--;-	-;--;-	144-;-PF03600.11-;-HMM::pfam
MRSA26_2_290	polysaccharide lyase family 8, super-sandwich domain protein-;-PF02278.13-;-HMM::pfam	-;--;-	-;--;-	-;--;-	187-;-PF02278.13-;-HMM::pfam
MRSA127_2_285	ABC-2 transporter family protein-;-PF13346.1-;-HMM::pfam	-;--;-	-;--;-	-;--;-	141-;-by_keyword-;-by_keyword
MRSA105_17_28	conserved hypothetical protein-;-PF10651.4-;-HMM::pfam	-;--;-	-;--;-	GO:0008150,,GO:0003674,,GO:0005575-;--;-	156-;-by_keyword-;-by_keyword
MRSA100_3_155	conserved hypothetical family protein-;-TIGR01741-;-HMM::subfamily	-;--;-	-;--;-	-;--;-	185-;-by_keyword-;-by_keyword
MRSA74_27_3	conserved hypothetical protein-;-PF06114.8-;-HMM::pfam	-;--;-	-;--;-	GO:0008150,,GO:0003674,,GO:0005575-;--;-	156-;-by_keyword-;-by_keyword
MRSA508_4_45	recombinase family protein-;-PF07508.8-;-HMM::pfam	-;--;-	-;--;-	-;--;-	132-;-PF07508.8-;-HMM::pfam
MRSA100_1_396	MOSC domain protein-;-PF03473.12-;-HMM::pfam	-;--;-	-;--;-	-;--;-	106-;-PF03473.12-;-HMM::pfam
MRSA100_11_31	translation elongation factor Tu-;-TIGR00485-;-HMM::equivalog	tuf-;-TIGR00485-;-HMM::equivalog	-;--;-	GO:0003746,,GO:0006414-;-TIGR00485-;-HMM::equivalog	169-;-TIGR00485-;-HMM::equivalog
MRSA518_24_14	bacterial regulatory, tetR family protein-;-PF00440.18-;-HMM::pfam	-;--;-	-;--;-	-;--;-	261-;-PF00440.18-;-HMM::pfam
MRSA300_24_3	penicillin binding transpeptidase domain protein-;-PF00905.17-;-HMM::pfam	-;--;-	-;--;-	-;--;-	89-;-PF00905.17-;-HMM::pfam
MRSA15_26_17	NAD dependent epimerase/dehydratase family protein-;-PF01370.16-;-HMM::pfam	-;--;-	-;--;-	-;--;-	119-;-PF01370.16-;-HMM::pfam
MRSA101_1_550	staphylococcus aureus coagulase family protein-;-PF08764.5-;-HMM::pfam	-;--;-	-;--;-	-;--;-	185-;-by_keyword-;-by_keyword
MRSA118_1_17_36	conserved hypothetical protein-;-PF07438.6-;-HMM::pfam	-;--;-	-;--;-	GO:0008150,,GO:0003674,,GO:0005575-;--;-	156-;-by_keyword-;-by_keyword
MRSA45_3_15	putative lipoprotein-;-lipoP-;-lipoP	-;-lipoP-;-lipoP	-;-lipoP-;-lipoP	GO:0008150,,GO:0003674,,GO:0016020-;-lipoP-;-lipoP	88-;-lipoP-;-lipoP
MRSA207_5_120	urease alpha-subunit, N-terminal domain protein-;-PF00449.15-;-HMM::pfam	-;--;-	-;--;-	-;--;-	160-;-PF00449.15-;-HMM::pfam
MRSA700_1_219	bacterial regulatory, luxR family protein-;-PF00196.14-;-HMM::pfam	-;--;-	-;--;-	-;--;-	261-;-PF00196.14-;-HMM::pfam
MRSA754_40_18	peptidase M23 family protein-;-PF01551.17-;-HMM::pfam	-;--;-	-;--;-	-;--;-	138-;-by_keyword-;-by_keyword
MRSA100_3_12	yibE/F-like family protein-;-PF07907.6-;-HMM::pfam	-;--;-	-;--;-	-;--;-	185-;-by_keyword-;-by_keyword
MRSA112_3_9	streptococcal 67 kDa myosin-cross-reactive antigen like family protein-;-PF06100.6-;-HMM::pfam	-;--;-	-;--;-	-;--;-	185-;-by_keyword-;-by_keyword
MRSA100_13_57	binding-protein-dependent transport system inner membrane component family protein-;-PF00528.17-;-HMM::pfam	-;--;-	-;--;-	-;--;-	141-;-by_keyword-;-by_keyword
MRSA511_7_22	bacterial regulatory helix-turn-helix, AraC family protein-;-PF00165.18-;-HMM::pfam	-;--;-	-;--;-	-;--;-	261-;-PF00165.18-;-HMM::pfam
MRSA508_4_46	conserved hypothetical protein-;-PF06106.6-;-HMM::pfam	-;--;-	-;--;-	GO:0008150,,GO:0003674,,GO:0005575-;--;-	156-;-by_keyword-;-by_keyword
MRSA701_1_121	urease accessory UreF domain protein-;-UniRef100_A7X5M5-;-BER::uncharacterized::full::partial	ureF-;-UniRef100_A7X5M5-;-BER::uncharacterized::full::partial	-;--;-	GO:0006807,,GO:0016151,,GO:0005737-;-UniRef100_A7X5M5-;-BER::uncharacterized::full::partial	206,,141,,160-;-UniRef100_A7X5M5-;-BER::uncharacterized::full::partial
MRSA206_8_85	LPXTG cell wall anchor domain protein-;-TIGR01167-;-HMM::domain	-;--;-	-;--;-	GO:0009986-;-TIGR01167-;-HMM::domain	88-;-TIGR01167-;-HMM::domain
MRSA100_5_124	GTP-binding protein LepA-;-TIGR01393-;-HMM::equivalog	lepA-;-TIGR01393-;-HMM::equivalog	3.6.5.--;-TIGR01393-;-HMM::equivalog	GO:0005525-;-TIGR01393-;-HMM::equivalog	157-;-TIGR01393-;-HMM::equivalog
MRSA147_15_61	conserved hypothetical protein-;-PF06900.6-;-HMM::pfam	-;--;-	-;--;-	GO:0008150,,GO:0003674,,GO:0005575-;--;-	156-;-by_keyword-;-by_keyword
MRSA512_12_40	RNA pseudouridylate synthase family protein-;-PF00849.17-;-HMM::pfam	-;--;-	-;--;-	-;--;-	168-;-PF00849.17-;-HMM::pfam
MRSA100_10_6	phage portal protein, HK97 family-;-TIGR01537-;-HMM::equivalog	-;--;-	-;--;-	GO:0005198,,GO:0019012,,GO:0019068-;-TIGR01537-;-HMM::equivalog	152-;-TIGR01537-;-HMM::equivalog
MRSA272_55_1	conserved hypothetical protein-;-PF07274.7-;-HMM::pfam	-;--;-	-;--;-	GO:0008150,,GO:0003674,,GO:0005575-;--;-	156-;-by_keyword-;-by_keyword
MRSA100_15_16	NADH(P)-binding family protein-;-PF13460.1-;-HMM::pfam	-;--;-	-;--;-	-;--;-	185-;-by_keyword-;-by_keyword
MRSA181_1_552	conserved hypothetical protein-;-PF07342.6-;-HMM::pfam	-;--;-	-;--;-	GO:0008150,,GO:0003674,,GO:0005575-;--;-	156-;-by_keyword-;-by_keyword
MRSA100_5_68	acetyl-CoA carboxylase, biotin carboxylase subunit-;-TIGR00514-;-HMM::equivalog	accC-;-TIGR00514-;-HMM::equivalog	6.3.4.14-;-TIGR00514-;-HMM::equivalog	GO:0003989,,GO:0004075,,GO:0006633,,GO:0009317-;-TIGR00514-;-HMM::equivalog	176-;-TIGR00514-;-HMM::equivalog
MRSA524_7_59	endodeoxyribonuclease RusA family protein-;-PF05866.6-;-HMM::pfam	-;--;-	-;--;-	-;--;-	132-;-PF05866.6-;-HMM::pfam
MRSA178_10_18	NADPH-dependent FMN reductase family protein-;-PF03358.10-;-HMM::pfam	-;--;-	-;--;-	-;--;-	112-;-PF03358.10-;-HMM::pfam
MRSA746_4_7	5'-3' exonuclease, N-terminal resolvase-like domain protein-;-PF02739.11-;-HMM::pfam	-;--;-	-;--;-	-;--;-	157-;-by_keyword-;-by_keyword
MRSA515_7_35	carbohydrate kinase, FGGY family-;-PF02782.11-;-HMM::pfam	-;--;-	-;--;-	-;--;-	703-;-by_keyword-;-by_keyword
MRSA100_12_7	conserved hypothetical protein-;-PF01205.14-;-HMM::pfam	-;--;-	-;--;-	GO:0008150,,GO:0003674,,GO:0005575-;--;-	156-;-by_keyword-;-by_keyword
MRSA173_25_38	conserved hypothetical protein-;-UniRef100_C5QPD8-;-BER::uncharacterized::full::full	-;--;-	-;--;-	GO:0008150,,GO:0003674,,GO:0005575-;--;-	156-;-by_keyword-;-by_keyword
MRSA100_13_47	N-acetyl-gamma-glutamyl-phosphate reductase-;-TIGR01850-;-HMM::equivalog	argC-;-TIGR01850-;-HMM::equivalog	1.2.1.38-;-TIGR01850-;-HMM::equivalog	GO:0003942,,GO:0006592-;-TIGR01850-;-HMM::equivalog	73-;-TIGR01850-;-HMM::equivalog
MRSA100_13_19	conserved hypothetical protein-;-UniRef100_Q932K6-;-BER::characterized::full::full	-;--;-	-;--;-	GO:0008150,,GO:0003674,,GO:0005575-;-UniRef100_Q932K6-;-BER::characterized::full::full	205-;-UniRef100_Q932K6-;-BER::characterized::full::full
MRSA105_19_2	putative transposase-;-UniRef100_I7JSC5-;-BER::uncharacterized::full::full	-;-UniRef100_I7JSC5-;-BER::uncharacterized::full::full	-;--;-	-;--;-	154-;-by_keyword-;-by_keyword
MRSA101_15_9	conserved hypothetical protein-;-PF13108.1-;-HMM::pfam	-;--;-	-;--;-	GO:0008150,,GO:0003674,,GO:0005575-;--;-	156-;-by_keyword-;-by_keyword
MRSA100_29_3	conserved hypothetical protein-;-PF06260.7-;-HMM::pfam	-;--;-	-;--;-	GO:0008150,,GO:0003674,,GO:0005575-;--;-	156-;-by_keyword-;-by_keyword
MRSA212_2_30	amidohydrolase family protein-;-TIGR01891-;-HMM::subfamily	-;--;-	-;--;-	GO:0004180-;-TIGR01891-;-HMM::subfamily	138-;-TIGR01891-;-HMM::subfamily
MRSA100_3_85	abi-like family protein-;-PF07751.6-;-HMM::pfam	-;--;-	-;--;-	-;--;-	185-;-by_keyword-;-by_keyword
MRSA103_1_524	high-affinity nickel-transport family protein-;-PF03824.11-;-HMM::pfam	-;--;-	-;--;-	-;--;-	145-;-PF03824.11-;-HMM::pfam
MRSA100_1_228	major Facilitator Superfamily protein-;-PF07690.11-;-HMM::pfam	-;--;-	-;--;-	-;--;-	141-;-PF07690.11-;-HMM::pfam
MRSA100_2_45	orotate phosphoribosyltransferase-;-UniRef100_P65916-;-BER::characterized::full::full	pyrE-;-UniRef100_P65916-;-BER::characterized::full::full	2.4.2.10-;-UniRef100_P65916-;-BER::characterized::full::full	GO:0000287,,GO:0044205,,GO:0004588-;-UniRef100_P65916-;-BER::characterized::full::full	92,,141,,703-;-UniRef100_P65916-;-BER::characterized::full::full
MRSA108_9_89	hypothetical protein-;-default-;-hypothetical	-;-default-;-hypothetical	-;-default-;-hypothetical	GO:0008150,,GO:0003674,,GO:0005575-;-default-;-hypothetical	856-;-default-;-hypothetical
MRSA102_1_41	hypothetical protein-;-default-;-hypothetical	-;-default-;-hypothetical	-;-default-;-hypothetical	GO:0008150,,GO:0003674,,GO:0005575-;-default-;-hypothetical	856-;-default-;-hypothetical
MRSA188_4_156	conserved hypothetical protein-;-PF08861.5-;-HMM::pfam	-;--;-	-;--;-	GO:0008150,,GO:0003674,,GO:0005575-;--;-	156-;-by_keyword-;-by_keyword
MRSA29_5_153	secA Wing and Scaffold domain protein-;-PF07516.8-;-HMM::pfam	-;--;-	-;--;-	-;--;-	157-;-by_keyword-;-by_keyword
MRSA744_20_8	resolvase, N terminal domain protein-;-PF00239.16-;-HMM::pfam	-;--;-	-;--;-	-;--;-	132-;-PF00239.16-;-HMM::pfam
MRSA128_3_68	peptidase M23 family protein-;-PF01551.17-;-HMM::pfam	-;--;-	-;--;-	-;--;-	138-;-by_keyword-;-by_keyword
MRSA703_2_94	LPXTG cell wall anchor domain protein-;-TIGR01167-;-HMM::domain	-;--;-	-;--;-	GO:0009986-;-TIGR01167-;-HMM::domain	88-;-TIGR01167-;-HMM::domain
MRSA740_3_246	phage tail tape measure protein, TP901 family, core region-;-TIGR01760-;-HMM::equivalog_domain	-;--;-	-;--;-	GO:0005198,,GO:0016032-;-TIGR01760-;-HMM::equivalog_domain	152-;-TIGR01760-;-HMM::equivalog_domain
MRSA67_6_46	conserved hypothetical protein-;-PF07252.6-;-HMM::pfam	-;--;-	-;--;-	GO:0008150,,GO:0003674,,GO:0005575-;--;-	156-;-by_keyword-;-by_keyword
MRSA145_12_61	UDP-N-acetylglucosamine 1-carboxyvinyltransferase-;-TIGR01072-;-HMM::equivalog	murA-;-TIGR01072-;-HMM::equivalog	2.5.1.7-;-TIGR01072-;-HMM::equivalog	GO:0008760,,GO:0009252-;-TIGR01072-;-HMM::equivalog	89-;-TIGR01072-;-HMM::equivalog
MRSA100_1_214	ABC transporter family protein-;-PF00005.22-;-HMM::pfam	-;--;-	-;--;-	-;--;-	141-;-PF00005.22-;-HMM::pfam
MRSA266_16_20	hypothetical protein-;-default-;-hypothetical	-;-default-;-hypothetical	-;-default-;-hypothetical	GO:0008150,,GO:0003674,,GO:0005575-;-default-;-hypothetical	856-;-default-;-hypothetical
MRSA107_15_7	putative membrane protein-;-TMHMM-;-TMHMM	-;-TMHMM-;-TMHMM	-;-TMHMM-;-TMHMM	GO:0008150,,GO:0003674,,GO:0016020-;-TMHMM-;-TMHMM	88-;-TMHMM-;-TMHMM
MRSA100_10_84	yihY family inner membrane domain protein-;-TIGR00765-;-HMM::subfamily_domain	yihY-;-TIGR00765-;-HMM::subfamily_domain	-;--;-	GO:0003674,,GO:0005886,,GO:0008150-;-TIGR00765-;-HMM::subfamily_domain	157-;-TIGR00765-;-HMM::subfamily_domain
MRSA100_11_63	uracil-DNA glycosylase-;-TIGR00628-;-HMM::equivalog	ung-;-TIGR00628-;-HMM::equivalog	3.2.2.27-;-TIGR00628-;-HMM::equivalog	GO:0004844,,GO:0005737,,GO:0006284-;-TIGR00628-;-HMM::equivalog	132-;-TIGR00628-;-HMM::equivalog
MRSA63_53_11	conserved hypothetical protein-;-UniRef100_Q4ZCI4-;-BER::uncharacterized::full::partial	-;--;-	-;--;-	GO:0008150,,GO:0003674,,GO:0005575-;--;-	156-;-by_keyword-;-by_keyword
MRSA104_12_46	conserved hypothetical protein-;-PF09199.5-;-HMM::pfam	-;--;-	-;--;-	GO:0008150,,GO:0003674,,GO:0005575-;--;-	156-;-by_keyword-;-by_keyword
MRSA102_1_43	phage antirepressor KilAC domain protein-;-PF03374.9-;-HMM::pfam	-;--;-	-;--;-	-;--;-	152-;-PF03374.9-;-HMM::pfam
MRSA74_26_35	hypothetical protein-;-default-;-hypothetical	-;-default-;-hypothetical	-;-default-;-hypothetical	GO:0008150,,GO:0003674,,GO:0005575-;-default-;-hypothetical	856-;-default-;-hypothetical
MRSA100_3_113	NADPH-dependent FMN reductase family protein-;-PF03358.10-;-HMM::pfam	-;--;-	-;--;-	-;--;-	112-;-PF03358.10-;-HMM::pfam
MRSA102_2_162	glutamine amidotransferase class-I family protein-;-PF00117.23-;-HMM::pfam	-;--;-	-;--;-	-;--;-	703-;-by_keyword-;-by_keyword
MRSA45_9_34	haptoglobin-binding heme uptake protein HarA-;-TIGR03658-;-HMM::equivalog	-;--;-	-;--;-	GO:0020037-;-TIGR03658-;-HMM::equivalog	141-;-by_keyword-;-by_keyword
MRSA100_6_119	aminotransferase class-V family protein-;-PF00266.14-;-HMM::pfam	-;--;-	-;--;-	-;--;-	703-;-PF00266.14-;-HMM::pfam
MRSA100_8_15	recombination protein U-;-TIGR00648-;-HMM::equivalog	recU-;-TIGR00648-;-HMM::equivalog	3.1.-.--;-TIGR00648-;-HMM::equivalog	GO:0006281,,GO:0006310-;-TIGR00648-;-HMM::equivalog	132-;-TIGR00648-;-HMM::equivalog
MRSA100_1_417	amino acid permease family protein-;-PF00324.16-;-HMM::pfam	-;--;-	-;--;-	-;--;-	142-;-PF00324.16-;-HMM::pfam
MRSA10_6_205	ABC transporter family protein-;-PF00005.22-;-HMM::pfam	-;--;-	-;--;-	-;--;-	141-;-PF00005.22-;-HMM::pfam
MRSA74_57_5	bacterial extracellular solute-binding, 5 Middle family protein-;-PF00496.17-;-HMM::pfam	-;--;-	-;--;-	-;--;-	141-;-PF00496.17-;-HMM::pfam
MRSA267_6_208	thiolase, N-terminal domain protein-;-PF00108.18-;-HMM::pfam	-;--;-	-;--;-	-;--;-	157-;-by_keyword-;-by_keyword
MRSA508_6_26	FMN-dependent oxidoreductase, nitrilotriacetate monooxygenase family domain protein-;-UniRef100_C0WTR5-;-BER::uncharacterized::full::partial	-;--;-	1.-.-.--;-UniRef100_C0WTR5-;-BER::uncharacterized::full::partial	GO:0016705,,GO:0004497,,GO:0055114-;-UniRef100_C0WTR5-;-BER::uncharacterized::full::partial	703-;-UniRef100_C0WTR5-;-BER::uncharacterized::full::partial
MRSA100_10_55	conserved hypothetical protein-;-UniRef100_P61544-;-BER::characterized::full::full	-;--;-	-;--;-	GO:0008150,,GO:0003674,,GO:0005575-;-UniRef100_P61544-;-BER::characterized::full::full	205-;-UniRef100_P61544-;-BER::characterized::full::full
MRSA250_16_18	conserved hypothetical protein-;-UniRef100_R8Q9S2-;-BER::uncharacterized::full::partial	-;--;-	-;--;-	GO:0008150,,GO:0003674,,GO:0005575-;--;-	156-;-by_keyword-;-by_keyword
MRSA222_2_172	tRNA (guanine(37)-N(1))-methyltransferase-;-TIGR00088-;-HMM::equivalog	trmD-;-TIGR00088-;-HMM::equivalog	2.1.1.228-;-TIGR00088-;-HMM::equivalog	GO:0006400,,GO:0009019-;-TIGR00088-;-HMM::equivalog	168-;-TIGR00088-;-HMM::equivalog
MRSA100_5_96	archaeal ATPase family protein-;-PF01637.13-;-HMM::pfam	-;--;-	-;--;-	-;--;-	157-;-PF01637.13-;-HMM::pfam
MRSA191_2_161	LPXTG cell wall anchor domain protein-;-TIGR01167-;-HMM::domain	-;--;-	-;--;-	GO:0009986-;-TIGR01167-;-HMM::domain	88-;-TIGR01167-;-HMM::domain
MRSA525_2_120	bacterial regulatory, luxR family protein-;-PF00196.14-;-HMM::pfam	-;--;-	-;--;-	-;--;-	261-;-PF00196.14-;-HMM::pfam
MRSA184_4_232	fusaric acid resistance protein-like family protein-;-PF13515.1-;-HMM::pfam	-;--;-	-;--;-	-;--;-	94-;-by_keyword-;-by_keyword
MRSA302_9_58	LPXTG cell wall anchor domain protein-;-TIGR01167-;-HMM::domain	-;--;-	-;--;-	GO:0009986-;-TIGR01167-;-HMM::domain	88-;-TIGR01167-;-HMM::domain
MRSA144_2_273	hyperosmolarity resistance protein Ebh-;-TIGR04264-;-HMM::equivalog_domain	ebh-;-TIGR04264-;-HMM::equivalog_domain	-;--;-	GO:0006972-;-TIGR04264-;-HMM::equivalog_domain	94-;-by_keyword-;-by_keyword
MRSA95_1_269	conserved hypothetical protein-;-UniRef100_C5QP00-;-BER::uncharacterized::full::partial	-;--;-	-;--;-	GO:0008150,,GO:0003674,,GO:0005575-;-UniRef100_C5QP00-;-BER::uncharacterized::full::partial	92,,703-;-UniRef100_C5QP00-;-BER::uncharacterized::full::partial
MRSA280_2_317	glycosyl transferases group 1 family protein-;-PF00534.15-;-HMM::pfam	-;--;-	-;--;-	-;--;-	90-;-PF00534.15-;-HMM::pfam
MRSA536_2_106	linear amide C-N hydrolases, choloylglycine hydrolase family protein-;-PF02275.13-;-HMM::pfam	-;--;-	-;--;-	-;--;-	703-;-by_keyword-;-by_keyword
MRSA100_3_201	conserved hypothetical protein-;-PF01128.14-;-HMM::pfam	-;--;-	-;--;-	GO:0008150,,GO:0003674,,GO:0005575-;--;-	156-;-by_keyword-;-by_keyword
MRSA743_21_1	hypothetical protein-;-default-;-hypothetical	-;-default-;-hypothetical	-;-default-;-hypothetical	GO:0008150,,GO:0003674,,GO:0005575-;-default-;-hypothetical	856-;-default-;-hypothetical
MRSA738_5_52	X-Pro dipeptidyl-peptidase C-terminal non-catalytic domain protein-;-PF08530.5-;-HMM::pfam	-;--;-	-;--;-	-;--;-	138-;-by_keyword-;-by_keyword
MRSA11_8_76	pyridine nucleotide-disulfide oxidoreductase, dimerization domain protein-;-PF02852.17-;-HMM::pfam	-;--;-	-;--;-	-;--;-	703-;-by_keyword-;-by_keyword
MRSA510_4_111	imelysin family protein-;-PF09375.5-;-HMM::pfam	-;--;-	-;--;-	-;--;-	185-;-by_keyword-;-by_keyword
MRSA60_28_1	transposase family protein-;-PF01610.12-;-HMM::pfam	-;--;-	-;--;-	-;--;-	154-;-PF01610.12-;-HMM::pfam
MRSA104_6_23	phage head-tail joining family protein-;-PF05521.6-;-HMM::pfam	-;--;-	-;--;-	-;--;-	185-;-by_keyword-;-by_keyword
MRSA261_6_95	ABC-2 transporter family protein-;-PF12698.2-;-HMM::pfam	-;--;-	-;--;-	-;--;-	141-;-by_keyword-;-by_keyword
MRSA63_25_33	phage domain protein-;-UniRef100_T1Y6Q7-;-BER::uncharacterized::full::partial	-;--;-	-;--;-	-;--;-	157-;-by_keyword-;-by_keyword
MRSA26_5_110	acetyltransferase family protein-;-PF00583.19-;-HMM::pfam	-;--;-	-;--;-	-;--;-	703-;-PF00583.19-;-HMM::pfam
MRSA118_1_17_4	hypothetical protein-;-default-;-hypothetical	-;-default-;-hypothetical	-;-default-;-hypothetical	GO:0008150,,GO:0003674,,GO:0005575-;-default-;-hypothetical	856-;-default-;-hypothetical
MRSA300_32_1	bacitracin resistance BacA family protein-;-PF02673.13-;-HMM::pfam	-;--;-	-;--;-	-;--;-	94-;-by_keyword-;-by_keyword
MRSA508_8_43	hypothetical protein-;-default-;-hypothetical	-;-default-;-hypothetical	-;-default-;-hypothetical	GO:0008150,,GO:0003674,,GO:0005575-;-default-;-hypothetical	856-;-default-;-hypothetical
MRSA67_1_299	cro/C1-type HTH DNA-binding domain protein-;-PF13443.1-;-HMM::pfam	-;--;-	-;--;-	-;--;-	157-;-by_keyword-;-by_keyword
MRSA66_2_4_69	topoisomerase DNA binding C4 zinc finger family protein-;-PF01396.14-;-HMM::pfam	-;--;-	-;--;-	-;--;-	157-;-PF01396.14-;-HMM::pfam
MRSA100_7_30	deoxyribose-phosphate aldolase-;-TIGR00126-;-HMM::equivalog	deoC-;-TIGR00126-;-HMM::equivalog	4.1.2.4-;-TIGR00126-;-HMM::equivalog	GO:0004139,,GO:0009264-;-TIGR00126-;-HMM::equivalog	122,,184-;-TIGR00126-;-HMM::equivalog
MRSA173_22_16	hhH-GPD superbase excision DNA repair family protein-;-PF00730.20-;-HMM::pfam	-;--;-	-;--;-	-;--;-	132-;-PF00730.20-;-HMM::pfam
MRSA261_2_435	polysaccharide lyase family 8, super-sandwich domain protein-;-PF02278.13-;-HMM::pfam	-;--;-	-;--;-	-;--;-	187-;-PF02278.13-;-HMM::pfam
MRSA100_2_59	phosphatase 2C family protein-;-PF00481.16-;-HMM::pfam	-;--;-	-;--;-	-;--;-	703-;-PF00481.16-;-HMM::pfam
MRSA145_12_60	EPSP synthase family protein-;-PF00275.15-;-HMM::pfam	-;--;-	-;--;-	-;--;-	703-;-by_keyword-;-by_keyword
MRSA132_7_129	feoA domain protein-;-PF04023.9-;-HMM::pfam	-;--;-	-;--;-	-;--;-	157-;-by_keyword-;-by_keyword
MRSA100_6_112	isochorismate synthase family protein-;-TIGR00543-;-HMM::subfamily	-;--;-	5.4.4.2-;-TIGR00543-;-HMM::subfamily	GO:0005737,,GO:0008909,,GO:0009234-;-TIGR00543-;-HMM::subfamily	81-;-TIGR00543-;-HMM::subfamily
MRSA100_3_123	PTS system sugar-specific permease component family protein-;-PF03611.9-;-HMM::pfam	-;--;-	-;--;-	-;--;-	141-;-by_keyword-;-by_keyword
MRSA181_1_557	conserved hypothetical protein-;-UniRef100_J9DGE5-;-BER::uncharacterized::full::full	-;--;-	-;--;-	GO:0008150,,GO:0003674,,GO:0005575-;-UniRef100_J9DGE5-;-BER::uncharacterized::full::full	141-;-UniRef100_J9DGE5-;-BER::uncharacterized::full::full
MRSA734_1_118	carboxylesterase domain protein-;-UniRef100_T1YC57-;-BER::uncharacterized::full::partial	-;--;-	3.1.1.1-;-UniRef100_T1YC57-;-BER::uncharacterized::full::partial	GO:0016787,,GO:0008152,,GO:0052689-;-UniRef100_T1YC57-;-BER::uncharacterized::full::partial	703-;-UniRef100_T1YC57-;-BER::uncharacterized::full::partial
MRSA125_6_99	allophanate hydrolase subunit 2 family protein-;-PF02626.10-;-HMM::pfam	-;--;-	-;--;-	-;--;-	703-;-by_keyword-;-by_keyword
MRSA100_2_261	conserved hypothetical protein-;-UniRef100_Q7A5M8-;-BER::characterized::full::full	-;--;-	-;--;-	GO:0008150,,GO:0003674,,GO:0005575-;--;-	156-;-by_keyword-;-by_keyword
MRSA113_8_168	helix-turn-helix family protein-;-PF01381.17-;-HMM::pfam	-;--;-	-;--;-	-;--;-	261-;-PF01381.17-;-HMM::pfam
MRSA100_3_46	type I restriction modification DNA specificity domain protein-;-PF01420.14-;-HMM::pfam	-;--;-	-;--;-	-;--;-	183-;-PF01420.14-;-HMM::pfam
MRSA738_16_54	enterotoxin type C-1-;-UniRef100_P01553-;-BER::characterized::full::full	entC1-;-UniRef100_P01553-;-BER::characterized::full::full	-;--;-	GO:0005576,,GO:0009405-;-UniRef100_P01553-;-BER::characterized::full::full	187,,222-;-UniRef100_P01553-;-BER::characterized::full::full
MRSA518_8_111	hypothetical protein-;-default-;-hypothetical	-;-default-;-hypothetical	-;-default-;-hypothetical	GO:0008150,,GO:0003674,,GO:0005575-;-default-;-hypothetical	856-;-default-;-hypothetical
MRSA74_53_8	putative membrane domain protein-;-UniRef100_T1YC46-;-BER::uncharacterized::full::partial	-;--;-	-;--;-	-;--;-	88-;-by_keyword-;-by_keyword
MRSA514_3_7	phage integrase family protein-;-PF00589.17-;-HMM::pfam	-;--;-	-;--;-	-;--;-	132,,152-;-PF00589.17-;-HMM::pfam
MRSA201_13_7	conserved hypothetical protein-;-PF11673.3-;-HMM::pfam	-;--;-	-;--;-	GO:0008150,,GO:0003674,,GO:0005575-;--;-	156-;-by_keyword-;-by_keyword
MRSA100_2_222	ABC transporter family protein-;-PF00005.22-;-HMM::pfam	-;--;-	-;--;-	-;--;-	141-;-PF00005.22-;-HMM::pfam
MRSA105_4_71	hypothetical protein-;-default-;-hypothetical	-;-default-;-hypothetical	-;-default-;-hypothetical	GO:0008150,,GO:0003674,,GO:0005575-;-default-;-hypothetical	856-;-default-;-hypothetical
MRSA100_10_100	conserved hypothetical protein-;-PF04167.8-;-HMM::pfam	-;--;-	-;--;-	GO:0008150,,GO:0003674,,GO:0005575-;--;-	156-;-by_keyword-;-by_keyword
MRSA15_2_234	H+ antiporter-2 family protein-;-TIGR00711-;-HMM::subfamily	-;--;-	-;--;-	GO:0005887,,GO:0006855,,GO:0015307,,GO:0042493-;-TIGR00711-;-HMM::subfamily	94,,147-;-TIGR00711-;-HMM::subfamily
MRSA102_4_165	phosphotransferase system, EIIC family protein-;-PF13303.1-;-HMM::pfam	-;--;-	-;--;-	-;--;-	703-;-by_keyword-;-by_keyword
MRSA108_5_40	malic enzyme, NAD binding domain protein-;-PF03949.10-;-HMM::pfam	-;--;-	-;--;-	-;--;-	120-;-PF03949.10-;-HMM::pfam
MRSA100_9_26	acetyltransferase domain protein-;-PF13420.1-;-HMM::pfam	-;--;-	-;--;-	-;--;-	703-;-by_keyword-;-by_keyword
MRSA100_26_5	phage integrase family protein-;-PF00589.17-;-HMM::pfam	-;--;-	-;--;-	-;--;-	132,,152-;-PF00589.17-;-HMM::pfam
MRSA51_33_1	conserved hypothetical protein-;-UniRef100_E4PXW5-;-BER::uncharacterized::full::full	-;--;-	-;--;-	GO:0008150,,GO:0003674,,GO:0005575-;--;-	156-;-by_keyword-;-by_keyword
MRSA103_20_4	putative membrane protein-;-TMHMM-;-TMHMM	-;-TMHMM-;-TMHMM	-;-TMHMM-;-TMHMM	GO:0008150,,GO:0003674,,GO:0016020-;-TMHMM-;-TMHMM	88-;-TMHMM-;-TMHMM
MRSA100_1_149	conserved hypothetical protein-;-UniRef100_G5JIA9-;-BER::uncharacterized::full::full	-;--;-	-;--;-	GO:0008150,,GO:0003674,,GO:0005575-;--;-	156-;-by_keyword-;-by_keyword
MRSA120_3_87	gram-positive signal peptide, YSIRK family domain protein-;-TIGR01168-;-HMM::domain	-;--;-	-;--;-	-;--;-	157-;-by_keyword-;-by_keyword
MRSA100_2_2	putative membrane protein-;-TMHMM-;-TMHMM	-;-TMHMM-;-TMHMM	-;-TMHMM-;-TMHMM	GO:0008150,,GO:0003674,,GO:0016020-;-TMHMM-;-TMHMM	88-;-TMHMM-;-TMHMM
MRSA80_9_59	aldehyde dehydrogenase family protein-;-PF00171.17-;-HMM::pfam	-;--;-	-;--;-	-;--;-	703-;-PF00171.17-;-HMM::pfam
MRSA15_19_32	conserved hypothetical protein-;-PF07252.6-;-HMM::pfam	-;--;-	-;--;-	GO:0008150,,GO:0003674,,GO:0005575-;--;-	156-;-by_keyword-;-by_keyword
MRSA100_7_99	conserved hypothetical protein-;-PF07205.6-;-HMM::pfam	-;--;-	-;--;-	GO:0008150,,GO:0003674,,GO:0005575-;--;-	156-;-by_keyword-;-by_keyword
MRSA509_26_12	helix-turn-helix domain of resolvase family protein-;-PF02796.10-;-HMM::pfam	-;--;-	-;--;-	-;--;-	157-;-by_keyword-;-by_keyword
MRSA100_11_44	LPXTG cell wall anchor domain protein-;-TIGR01167-;-HMM::domain	-;--;-	-;--;-	GO:0009986-;-TIGR01167-;-HMM::domain	88-;-TIGR01167-;-HMM::domain
MRSA100_15_24	pyrimidine-nucleoside phosphorylase-;-UniRef100_Q2FEZ3-;-BER::characterized::full::full	pdp-;-UniRef100_Q2FEZ3-;-BER::characterized::full::full	2.4.2.2-;-UniRef100_Q2FEZ3-;-BER::characterized::full::full	GO:0016154,,GO:0006213,,GO:0006206,,GO:0004645-;-UniRef100_Q2FEZ3-;-BER::characterized::full::full	92,,703-;-UniRef100_Q2FEZ3-;-BER::characterized::full::full
MRSA128_3_44	asparaginase family protein-;-PF00710.15-;-HMM::pfam	-;--;-	-;--;-	-;--;-	185-;-by_keyword-;-by_keyword
MRSA15_53_3	conserved hypothetical protein-;-UniRef100_F0IU07-;-BER::uncharacterized::full::partial	-;--;-	-;--;-	GO:0008150,,GO:0003674,,GO:0005575-;--;-	156-;-by_keyword-;-by_keyword
MRSA212_4_178	dehydrosqualene desaturase domain protein-;-UniRef100_Q2FDU6-;-BER::uncharacterized::full::partial	crtN-;-UniRef100_Q2FDU6-;-BER::uncharacterized::full::partial	2.5.1.21-;-UniRef100_Q2FDU6-;-BER::uncharacterized::full::partial	GO:0016117,,GO:0055114,,GO:0016491-;-UniRef100_Q2FDU6-;-BER::uncharacterized::full::partial	92,,703-;-UniRef100_Q2FDU6-;-BER::uncharacterized::full::partial
MRSA100_14_46	phage tail family protein-;-PF05709.6-;-HMM::pfam	-;--;-	-;--;-	-;--;-	185-;-by_keyword-;-by_keyword
MRSA200_5_71	glucose inhibited division A family protein-;-PF01134.17-;-HMM::pfam	-;--;-	-;--;-	-;--;-	168-;-PF01134.17-;-HMM::pfam
MRSA502_1_834	M42 glutamyl aminopeptidase family protein-;-PF05343.9-;-HMM::pfam	-;--;-	-;--;-	-;--;-	138-;-PF05343.9-;-HMM::pfam
MRSA100_9_17	fecCD transport family protein-;-PF01032.13-;-HMM::pfam	-;--;-	-;--;-	-;--;-	145-;-PF01032.13-;-HMM::pfam
MRSA15_2_64	conserved hypothetical protein-;-PF05598.6-;-HMM::pfam	-;--;-	-;--;-	GO:0008150,,GO:0003674,,GO:0005575-;--;-	156-;-by_keyword-;-by_keyword
MRSA15_5_12	bacterial PH domain protein-;-PF03703.9-;-HMM::pfam	-;--;-	-;--;-	-;--;-	157-;-by_keyword-;-by_keyword
MRSA102_1_494	mazG nucleotide pyrophosphohydrolase domain protein-;-PF03819.12-;-HMM::pfam	-;--;-	-;--;-	-;--;-	703-;-by_keyword-;-by_keyword
MRSA124_2_135	conserved hypothetical protein-;-PF06147.6-;-HMM::pfam	-;--;-	-;--;-	GO:0008150,,GO:0003674,,GO:0005575-;--;-	156-;-by_keyword-;-by_keyword
MRSA13_12_84	conserved hypothetical protein-;-PF01904.13-;-HMM::pfam	-;--;-	-;--;-	GO:0008150,,GO:0003674,,GO:0005575-;--;-	156-;-by_keyword-;-by_keyword
MRSA514_11_41	restriction endonuclease family protein-;-PF04471.7-;-HMM::pfam	-;--;-	-;--;-	-;--;-	183-;-PF04471.7-;-HMM::pfam
MRSA273_4_93	conserved hypothetical protein-;-PF09318.5-;-HMM::pfam	-;--;-	-;--;-	GO:0008150,,GO:0003674,,GO:0005575-;--;-	156-;-by_keyword-;-by_keyword
MRSA105_13_1	methyltransferase domain protein-;-PF13489.1-;-HMM::pfam	-;--;-	-;--;-	-;--;-	703-;-by_keyword-;-by_keyword
MRSA741_1_444	conserved hypothetical protein-;-UniRef100_E2FYX1-;-BER::uncharacterized::full::partial	-;--;-	-;--;-	GO:0008150,,GO:0003674,,GO:0005575-;--;-	156-;-by_keyword-;-by_keyword
MRSA738_18_20	conserved hypothetical protein-;-PF07901.6-;-HMM::pfam	-;--;-	-;--;-	GO:0008150,,GO:0003674,,GO:0005575-;--;-	156-;-by_keyword-;-by_keyword
MRSA100_18_32	initiation-control protein YabA-;-UniRef100_A6TYW0-;-BER::characterized::full::full	-;--;-	-;--;-	GO:0006260-;-UniRef100_A6TYW0-;-BER::characterized::full::full	92-;-UniRef100_A6TYW0-;-BER::characterized::full::full
MRSA16_4_121	hypothetical protein-;-default-;-hypothetical	-;-default-;-hypothetical	-;-default-;-hypothetical	GO:0008150,,GO:0003674,,GO:0005575-;-default-;-hypothetical	856-;-default-;-hypothetical
MRSA114_20_25	conserved hypothetical protein-;-PF14022.1-;-HMM::pfam	-;--;-	-;--;-	GO:0008150,,GO:0003674,,GO:0005575-;--;-	156-;-by_keyword-;-by_keyword
MRSA100_3_88	ribosomal protein S6-;-TIGR00166-;-HMM::equivalog	rpsF-;-TIGR00166-;-HMM::equivalog	-;--;-	GO:0000314,,GO:0003735,,GO:0006412,,GO:0022627-;-TIGR00166-;-HMM::equivalog	158-;-TIGR00166-;-HMM::equivalog
MRSA100_2_5	staphylococcal/Streptococcal toxin, beta-grasp domain protein-;-PF02876.12-;-HMM::pfam	-;--;-	-;--;-	-;--;-	157-;-by_keyword-;-by_keyword
MRSA100_6_77	putative uPF0738 protein SaurJH9_1003-;-UniRef100_A5IRI1-;-BER::uncharacterized::full::full	-;--;-	-;--;-	-;--;-	185-;-by_keyword-;-by_keyword
MRSA100_1_236	hypothetical protein-;-default-;-hypothetical	-;-default-;-hypothetical	-;-default-;-hypothetical	GO:0008150,,GO:0003674,,GO:0005575-;-default-;-hypothetical	856-;-default-;-hypothetical
MRSA514_11_48	abi-like family protein-;-PF07751.6-;-HMM::pfam	-;--;-	-;--;-	-;--;-	185-;-by_keyword-;-by_keyword
MRSA514_2_35	staphylococcus tandem lipo family protein-;-TIGR01742-;-HMM::subfamily	-;--;-	-;--;-	-;--;-	185-;-by_keyword-;-by_keyword
MRSA102_1_564	cof-like hydrolase family protein-;-TIGR00099-;-HMM::subfamily	-;--;-	-;--;-	GO:0008152,,GO:0016787-;-TIGR00099-;-HMM::subfamily	703-;-TIGR00099-;-HMM::subfamily
MRSA273_1_62	PGAP1-like family protein-;-PF07819.8-;-HMM::pfam	-;--;-	-;--;-	-;--;-	185-;-by_keyword-;-by_keyword
MRSA171_3_102	DNA polymerase domain protein-;-UniRef100_B5WZM5-;-BER::uncharacterized::full::partial	pol-;-UniRef100_B5WZM5-;-BER::uncharacterized::full::partial	2.7.7.7-;-UniRef100_B5WZM5-;-BER::uncharacterized::full::partial	GO:0003887,,GO:0003677,,GO:0016779,,GO:0006261,,GO:0016740-;-UniRef100_B5WZM5-;-BER::uncharacterized::full::partial	92,,141,,703-;-UniRef100_B5WZM5-;-BER::uncharacterized::full::partial
MRSA728_2_306	capsular polysaccharide biosynthesis CapA domain protein-;-UniRef100_P63858-;-BER::uncharacterized::full::partial	capA-;-UniRef100_P63858-;-BER::uncharacterized::full::partial	-;--;-	GO:0009103,,GO:0045227,,GO:0016021,,GO:0000271,,GO:0005886-;-UniRef100_P63858-;-BER::uncharacterized::full::partial	119,,92,,205-;-UniRef100_P63858-;-BER::uncharacterized::full::partial
MRSA201_12_38	hxlR-like helix-turn-helix family protein-;-PF01638.12-;-HMM::pfam	-;--;-	-;--;-	-;--;-	261-;-PF01638.12-;-HMM::pfam
MRSA142_7_7	gram-positive signal peptide, YSIRK family domain protein-;-TIGR01168-;-HMM::domain	-;--;-	-;--;-	-;--;-	157-;-by_keyword-;-by_keyword
MRSA4_8_1	LPXTG cell wall anchor domain protein-;-TIGR01167-;-HMM::domain	-;--;-	-;--;-	GO:0009986-;-TIGR01167-;-HMM::domain	88-;-TIGR01167-;-HMM::domain
MRSA57_16_66	hypothetical protein-;-default-;-hypothetical	-;-default-;-hypothetical	-;-default-;-hypothetical	GO:0008150,,GO:0003674,,GO:0005575-;-default-;-hypothetical	856-;-default-;-hypothetical
MRSA100_10_68	aspartyl/glutamyl-tRNA(Asn/Gln) amidotransferase, B subunit-;-TIGR00133-;-HMM::equivalog	gatB-;-TIGR00133-;-HMM::equivalog	6.3.5.--;-TIGR00133-;-HMM::equivalog	GO:0006424,,GO:0030956,,GO:0050567-;-TIGR00133-;-HMM::equivalog	137-;-TIGR00133-;-HMM::equivalog
MRSA100_12_33	triose-phosphate isomerase-;-TIGR00419-;-HMM::equivalog	tpiA-;-TIGR00419-;-HMM::equivalog	5.3.1.1-;-TIGR00419-;-HMM::equivalog	GO:0004807,,GO:0006096-;-TIGR00419-;-HMM::equivalog	116-;-TIGR00419-;-HMM::equivalog
MRSA272_46_1	hypothetical protein-;-default-;-hypothetical	-;-default-;-hypothetical	-;-default-;-hypothetical	GO:0008150,,GO:0003674,,GO:0005575-;-default-;-hypothetical	856-;-default-;-hypothetical
MRSA74_28_40	phage F-like domain protein-;-UniRef100_Q5HPN0-;-BER::uncharacterized::full::partial	-;--;-	-;--;-	-;--;-	157-;-by_keyword-;-by_keyword
MRSA100_14_85	putative single stranded DNA-binding protein,phage-associated-;-UniRef100_Q8SDW4-;-BER::uncharacterized::full::full	-;-UniRef100_Q8SDW4-;-BER::uncharacterized::full::full	-;--;-	GO:0003677-;-UniRef100_Q8SDW4-;-BER::uncharacterized::full::full	141-;-UniRef100_Q8SDW4-;-BER::uncharacterized::full::full
MRSA251_1_1	conserved hypothetical protein-;-UniRef100_Q936G8-;-BER::uncharacterized::full::full	-;--;-	-;--;-	GO:0008150,,GO:0003674,,GO:0005575-;--;-	156-;-by_keyword-;-by_keyword
MRSA100_2_213	tryptophan synthase, beta subunit-;-TIGR00263-;-HMM::equivalog	trpB-;-TIGR00263-;-HMM::equivalog	4.2.1.20-;-TIGR00263-;-HMM::equivalog	GO:0000162,,GO:0004834-;-TIGR00263-;-HMM::equivalog	70-;-TIGR00263-;-HMM::equivalog
MRSA104_2_75	sporadically distributed , TIGR04141 family protein-;-TIGR04141-;-HMM::subfamily	-;--;-	-;--;-	-;--;-	185-;-by_keyword-;-by_keyword
MRSA100_10_60	trp repressor family protein-;-PF01371.14-;-HMM::pfam	-;--;-	-;--;-	-;--;-	261-;-PF01371.14-;-HMM::pfam
MRSA172_6_35	putative membrane protein-;-TMHMM-;-TMHMM	-;-TMHMM-;-TMHMM	-;-TMHMM-;-TMHMM	GO:0008150,,GO:0003674,,GO:0016020-;-TMHMM-;-TMHMM	88-;-TMHMM-;-TMHMM
MRSA100_1_218	glyoxalase/Bleomycin resistance /Dioxygenase superfamily protein-;-PF00903.20-;-HMM::pfam	-;--;-	-;--;-	-;--;-	703-;-PF00903.20-;-HMM::pfam
MRSA74_7_91	hypothetical protein-;-default-;-hypothetical	-;-default-;-hypothetical	-;-default-;-hypothetical	GO:0008150,,GO:0003674,,GO:0005575-;-default-;-hypothetical	856-;-default-;-hypothetical
MRSA102_3_112	protein flp-;-UniRef100_Q99RJ0-;-BER::characterized::full::full	flp-;-UniRef100_Q99RJ0-;-BER::characterized::full::full	-;--;-	GO:0016021,,GO:0005886-;-UniRef100_Q99RJ0-;-BER::characterized::full::full	205-;-UniRef100_Q99RJ0-;-BER::characterized::full::full
MRSA100_2_85	succinyl-CoA ligase [ADP-forming] subunit beta-;-UniRef100_A7X1L8-;-BER::characterized::full::full	sucC-;-UniRef100_A7X1L8-;-BER::characterized::full::full	6.2.1.5-;-UniRef100_A7X1L8-;-BER::characterized::full::full	GO:0006099,,GO:0004775,,GO:0000287,,GO:0005524,,GO:0030145-;-UniRef100_A7X1L8-;-BER::characterized::full::full	120,,141,,703-;-UniRef100_A7X1L8-;-BER::characterized::full::full
MRSA126_21_27	conserved hypothetical protein-;-UniRef100_D2KP09-;-BER::uncharacterized::full::full	-;--;-	-;--;-	GO:0008150,,GO:0003674,,GO:0005575-;--;-	156-;-by_keyword-;-by_keyword
MRSA21_22_27	conserved hypothetical protein-;-UniRef100_B5IH99-;-BER::uncharacterized::full::full	-;--;-	-;--;-	GO:0008150,,GO:0003674,,GO:0005575-;--;-	156-;-by_keyword-;-by_keyword
MRSA66_1_8_55	H+ antiporter-2 family protein-;-TIGR00711-;-HMM::subfamily	-;--;-	-;--;-	GO:0005887,,GO:0006855,,GO:0015307,,GO:0042493-;-TIGR00711-;-HMM::subfamily	94,,147-;-TIGR00711-;-HMM::subfamily
MRSA508_26_4	hypothetical protein-;-default-;-hypothetical	-;-default-;-hypothetical	-;-default-;-hypothetical	GO:0008150,,GO:0003674,,GO:0005575-;-default-;-hypothetical	856-;-default-;-hypothetical
MRSA754_71_1	hypothetical protein-;-default-;-hypothetical	-;-default-;-hypothetical	-;-default-;-hypothetical	GO:0008150,,GO:0003674,,GO:0005575-;-default-;-hypothetical	856-;-default-;-hypothetical
MRSA61_2_363	carbohydrate kinase family protein-;-PF01256.12-;-HMM::pfam	-;--;-	-;--;-	-;--;-	703-;-by_keyword-;-by_keyword
MRSA100_6_95	cation transport family protein-;-PF02386.11-;-HMM::pfam	-;--;-	-;--;-	-;--;-	141-;-by_keyword-;-by_keyword
MRSA100_24_10	metal-sensitive transcriptional repressor family protein-;-PF02583.12-;-HMM::pfam	-;--;-	-;--;-	-;--;-	165-;-by_keyword-;-by_keyword
MRSA104_2_79	hypothetical protein-;-default-;-hypothetical	-;-default-;-hypothetical	-;-default-;-hypothetical	GO:0008150,,GO:0003674,,GO:0005575-;-default-;-hypothetical	856-;-default-;-hypothetical
MRSA134_8_17	replication initiation factor family protein-;-PF02486.14-;-HMM::pfam	-;--;-	-;--;-	-;--;-	132-;-PF02486.14-;-HMM::pfam
MRSA38_2_133	malate:quinone oxidoreductase family protein-;-PF06039.10-;-HMM::pfam	-;--;-	-;--;-	-;--;-	703-;-by_keyword-;-by_keyword
MRSA101_8_38	polysaccharide biosynthesis family protein-;-PF02719.10-;-HMM::pfam	-;--;-	-;--;-	-;--;-	90-;-PF02719.10-;-HMM::pfam
MRSA139_2_160	conserved hypothetical protein-;-PF07901.6-;-HMM::pfam	-;--;-	-;--;-	GO:0008150,,GO:0003674,,GO:0005575-;--;-	156-;-by_keyword-;-by_keyword
MRSA152_5_164	arginosuccinate synthase family protein-;-PF00764.14-;-HMM::pfam	-;--;-	-;--;-	-;--;-	703-;-by_keyword-;-by_keyword
MRSA502_7_22	putative succinyl-diaminopimelate desuccinylase-;-UniRef100_Q99SN6-;-BER::characterized::full::full	-;-UniRef100_Q99SN6-;-BER::characterized::full::full	-;-UniRef100_Q99SN6-;-BER::characterized::full::full	GO:0046872,,GO:0006508,,GO:0009089,,GO:0008237,,GO:0019877,,GO:0009014-;-UniRef100_Q99SN6-;-BER::characterized::full::full	92,,189,,141,,703-;-UniRef100_Q99SN6-;-BER::characterized::full::full
MRSA251_7_86	hypothetical protein-;-default-;-hypothetical	-;-default-;-hypothetical	-;-default-;-hypothetical	GO:0008150,,GO:0003674,,GO:0005575-;-default-;-hypothetical	856-;-default-;-hypothetical
MRSA100_4_111	RNA polymerase sigma factor SigS-;-UniRef100_Q2FXF2-;-BER::characterized::full::full	sigS-;-UniRef100_Q2FXF2-;-BER::characterized::full::full	-;--;-	GO:0003677,,GO:0016987,,GO:0003700,,GO:0006352-;-UniRef100_Q2FXF2-;-BER::characterized::full::full	92,,165,,141-;-UniRef100_Q2FXF2-;-BER::characterized::full::full
MRSA261_1_200	conserved hypothetical protein-;-PF11667.3-;-HMM::pfam	-;--;-	-;--;-	GO:0008150,,GO:0003674,,GO:0005575-;--;-	156-;-by_keyword-;-by_keyword
MRSA225_3_22	hypothetical protein-;-default-;-hypothetical	-;-default-;-hypothetical	-;-default-;-hypothetical	GO:0008150,,GO:0003674,,GO:0005575-;-default-;-hypothetical	856-;-default-;-hypothetical
MRSA100_4_129	O-succinylbenzoate-CoA ligase-;-TIGR01923-;-HMM::equivalog	menE-;-TIGR01923-;-HMM::equivalog	6.2.1.26-;-TIGR01923-;-HMM::equivalog	GO:0008756,,GO:0009234-;-TIGR01923-;-HMM::equivalog	81-;-TIGR01923-;-HMM::equivalog
MRSA100_25_8	recombinase, phage RecT family protein-;-TIGR00616-;-HMM::subfamily	-;--;-	-;--;-	-;--;-	132,,152-;-TIGR00616-;-HMM::subfamily
MRSA100_14_74	phage Conserved Open Reading Frame 51 family protein-;-PF06194.6-;-HMM::pfam	-;--;-	-;--;-	-;--;-	185-;-by_keyword-;-by_keyword
MRSA125_12_5	epoxyqueuosine reductase-;-TIGR00276-;-HMM::equivalog	queG-;-TIGR00276-;-HMM::equivalog	1.-.-.--;-TIGR00276-;-HMM::equivalog	GO:0008616,,GO:0051539,,GO:0052693-;-TIGR00276-;-HMM::equivalog	168-;-TIGR00276-;-HMM::equivalog
MRSA100_1_483	50S ribosomal protein L23-;-UniRef100_A7X5G1-;-BER::characterized::full::full	rplW-;-UniRef100_A7X5G1-;-BER::characterized::full::full	-;--;-	GO:0005840,,GO:0000166,,GO:0006412,,GO:0003735,,GO:0019843-;-UniRef100_A7X5G1-;-BER::characterized::full::full	92,,141-;-UniRef100_A7X5G1-;-BER::characterized::full::full
MRSA100_4_35	amino acid permease family protein-;-PF00324.16-;-HMM::pfam	-;--;-	-;--;-	-;--;-	142-;-PF00324.16-;-HMM::pfam
MRSA57_56_6	conserved hypothetical protein-;-UniRef100_G5JFV8-;-BER::uncharacterized::full::full	-;--;-	-;--;-	GO:0008150,,GO:0003674,,GO:0005575-;--;-	156-;-by_keyword-;-by_keyword
MRSA751_5_66	radical SAM superfamily protein-;-PF04055.16-;-HMM::pfam	-;--;-	-;--;-	-;--;-	703-;-PF04055.16-;-HMM::pfam
MRSA515_27_13	kinase domain protein-;-PF00069.20-;-HMM::pfam	-;--;-	-;--;-	-;--;-	703-;-by_keyword-;-by_keyword
MRSA103_1_170	ABC-2 transporter family protein-;-PF12698.2-;-HMM::pfam	-;--;-	-;--;-	-;--;-	141-;-by_keyword-;-by_keyword
MRSA732_1_377	MMPL family protein-;-PF03176.10-;-HMM::pfam	-;--;-	-;--;-	-;--;-	185-;-by_keyword-;-by_keyword
MRSA202_13_56	conserved hypothetical protein-;-PF05598.6-;-HMM::pfam	-;--;-	-;--;-	GO:0008150,,GO:0003674,,GO:0005575-;--;-	156-;-by_keyword-;-by_keyword
MRSA131_10_57	immunoglobulin G-binding protein A-;-UniRef100_P02976-;-BER::characterized::full::full	spa-;-UniRef100_P02976-;-BER::characterized::full::full	-;--;-	GO:0016020,,GO:0005618,,GO:0016998,,GO:0005576,,GO:0009405-;-UniRef100_P02976-;-BER::characterized::full::full	92,,204,,187,,222-;-UniRef100_P02976-;-BER::characterized::full::full
MRSA714_6_55	tandem five-TM family protein-;-TIGR01218-;-HMM::subfamily	-;--;-	-;--;-	-;--;-	185-;-by_keyword-;-by_keyword
MRSA100_1_87	accessory Sec system protein Asp3-;-TIGR03711-;-HMM::equivalog	asp3-;-TIGR03711-;-HMM::equivalog	-;--;-	GO:0006886,,GO:0008565-;-TIGR03711-;-HMM::equivalog	97,,187-;-TIGR03711-;-HMM::equivalog
MRSA275_1_383	ogr/Delta-like zinc finger family protein-;-PF04606.7-;-HMM::pfam	-;--;-	-;--;-	-;--;-	152-;-PF04606.7-;-HMM::pfam
MRSA57_56_5	conserved hypothetical protein-;-PF03904.8-;-HMM::pfam	-;--;-	-;--;-	GO:0008150,,GO:0003674,,GO:0005575-;--;-	156-;-by_keyword-;-by_keyword
MRSA100_12_67	hypothetical protein-;-default-;-hypothetical	-;-default-;-hypothetical	-;-default-;-hypothetical	GO:0008150,,GO:0003674,,GO:0005575-;-default-;-hypothetical	856-;-default-;-hypothetical
MRSA514_11_58	conserved hypothetical protein-;-PF01944.12-;-HMM::pfam	-;--;-	-;--;-	GO:0008150,,GO:0003674,,GO:0005575-;--;-	156-;-by_keyword-;-by_keyword
MRSA100_2_97	ribosomal protein S2-;-TIGR01011-;-HMM::equivalog	rpsB-;-TIGR01011-;-HMM::equivalog	-;--;-	GO:0000314,,GO:0003735,,GO:0006412,,GO:0022627-;-TIGR01011-;-HMM::equivalog	158-;-TIGR01011-;-HMM::equivalog
MRSA260_3_169	hypothetical protein-;-default-;-hypothetical	-;-default-;-hypothetical	-;-default-;-hypothetical	GO:0008150,,GO:0003674,,GO:0005575-;-default-;-hypothetical	856-;-default-;-hypothetical
MRSA67_6_40	cytotoxic family protein-;-PF09000.5-;-HMM::pfam	-;--;-	-;--;-	-;--;-	185-;-by_keyword-;-by_keyword
MRSA733_3_106	conserved hypothetical protein-;-UniRef100_A9CRD5-;-BER::uncharacterized::full::full	-;-UniRef100_A9CRD5-;-BER::uncharacterized::full::full	-;--;-	GO:0008150,,GO:0003674,,GO:0005575-;--;-	156-;-by_keyword-;-by_keyword
MRSA67_1_48	glutamyl endopeptidase-;-UniRef100_Q2FZL2-;-BER::characterized::full::full	sspA-;-UniRef100_Q2FZL2-;-BER::characterized::full::full	3.4.21.19-;-UniRef100_Q2FZL2-;-BER::characterized::full::full	GO:0004252,,GO:0006508,,GO:0005576,,GO:0009405-;-UniRef100_Q2FZL2-;-BER::characterized::full::full	189,,703,,187,,222-;-UniRef100_Q2FZL2-;-BER::characterized::full::full
MRSA104_2_83	putative sCCmec staphylococcal cassette region, isolate CMFT303-;-UniRef100_M1XI45-;-BER::uncharacterized::full::full	-;--;-	-;--;-	-;--;-	185-;-by_keyword-;-by_keyword
MRSA518_5_7	hypothetical protein-;-default-;-hypothetical	-;-default-;-hypothetical	-;-default-;-hypothetical	GO:0008150,,GO:0003674,,GO:0005575-;-default-;-hypothetical	856-;-default-;-hypothetical
MRSA100_3_203	conserved hypothetical protein-;-UniRef100_G5JF82-;-BER::uncharacterized::full::full	-;--;-	-;--;-	GO:0008150,,GO:0003674,,GO:0005575-;--;-	156-;-by_keyword-;-by_keyword
MRSA109_1_52	GTP-binding protein HflX-;-TIGR03156-;-HMM::equivalog	hflX-;-TIGR03156-;-HMM::equivalog	-;--;-	GO:0005525,,GO:0008150-;-TIGR03156-;-HMM::equivalog	157-;-TIGR03156-;-HMM::equivalog
MRSA106_14_43	conserved hypothetical protein-;-PF10651.4-;-HMM::pfam	-;--;-	-;--;-	GO:0008150,,GO:0003674,,GO:0005575-;--;-	156-;-by_keyword-;-by_keyword
MRSA750_15_17	conserved hypothetical protein-;-PF11310.3-;-HMM::pfam	-;--;-	-;--;-	GO:0008150,,GO:0003674,,GO:0005575-;--;-	156-;-by_keyword-;-by_keyword
MRSA201_11_66	putative membrane protein-;-TMHMM-;-TMHMM	-;-TMHMM-;-TMHMM	-;-TMHMM-;-TMHMM	GO:0008150,,GO:0003674,,GO:0016020-;-TMHMM-;-TMHMM	88-;-TMHMM-;-TMHMM
MRSA100_2_130	acceptor oxidoreductase, alpha subunit-;-TIGR03710-;-HMM::subfamily	-;--;-	-;--;-	-;--;-	703-;-by_keyword-;-by_keyword
MRSA726_11_52	LPXTG cell wall anchor domain protein-;-TIGR01167-;-HMM::domain	-;--;-	-;--;-	GO:0009986-;-TIGR01167-;-HMM::domain	88-;-TIGR01167-;-HMM::domain
MRSA74_11_85	staphylococcus aureus coagulase family protein-;-PF08764.5-;-HMM::pfam	-;--;-	-;--;-	-;--;-	185-;-by_keyword-;-by_keyword
NZ_CP007176.1_83	metallo-beta-lactamase superfamily protein-;-PF00753.22-;-HMM::pfam	-;--;-	-;--;-	-;--;-	157-;-PF00753.22-;-HMM::pfam
MRSA100_2_7	ornithine carbamoyltransferase-;-TIGR00658-;-HMM::equivalog	argF-;-TIGR00658-;-HMM::equivalog	2.1.3.3-;-TIGR00658-;-HMM::equivalog	GO:0004585,,GO:0042450-;-TIGR00658-;-HMM::equivalog	73-;-TIGR00658-;-HMM::equivalog
MRSA266_3_248	hypothetical protein-;-default-;-hypothetical	-;-default-;-hypothetical	-;-default-;-hypothetical	GO:0008150,,GO:0003674,,GO:0005575-;-default-;-hypothetical	856-;-default-;-hypothetical
MRSA100_4_172	conserved hypothetical protein-;-UniRef100_G5JJ60-;-BER::uncharacterized::full::full	-;--;-	-;--;-	GO:0008150,,GO:0003674,,GO:0005575-;--;-	156-;-by_keyword-;-by_keyword
MRSA15_25_38	mepB family protein-;-PF08877.5-;-HMM::pfam	-;--;-	-;--;-	-;--;-	185-;-by_keyword-;-by_keyword
MRSA100_4_43	bacterial regulatory, gntR family protein-;-PF00392.16-;-HMM::pfam	-;--;-	-;--;-	-;--;-	261-;-PF00392.16-;-HMM::pfam
MRSA100_7_54	fecCD transport family protein-;-PF01032.13-;-HMM::pfam	-;--;-	-;--;-	-;--;-	145-;-PF01032.13-;-HMM::pfam
MRSA502_8_66	transposase DDE domain protein-;-PF01609.16-;-HMM::pfam	-;--;-	-;--;-	-;--;-	154-;-PF01609.16-;-HMM::pfam
MRSA233_3_16	PAP2 superfamily protein-;-PF01569.16-;-HMM::pfam	-;--;-	-;--;-	-;--;-	185-;-by_keyword-;-by_keyword
MRSA722_4_209	acyl-CoA dehydrogenase, C-terminal domain protein-;-PF08028.6-;-HMM::pfam	-;--;-	-;--;-	-;--;-	703-;-by_keyword-;-by_keyword
MRSA533_3_127	bacteriocin-associated integral membrane family protein-;-TIGR01654-;-HMM::subfamily	-;--;-	-;--;-	-;--;-	94-;-TIGR01654-;-HMM::subfamily
MRSA301_10_16	N-acetylmuramoyl-L-alanine amidase sle1-;-UniRef100_Q2FJH7-;-BER::characterized::full::full	sle1-;-UniRef100_Q2FJH7-;-BER::characterized::full::full	3.5.1.28-;-UniRef100_Q2FJH7-;-BER::characterized::full::full	GO:0019835,,GO:0016998,,GO:0042742,,GO:0009986,,GO:0008745,,GO:0005576,,GO:0000917,,GO:0009405-;-UniRef100_Q2FJH7-;-BER::characterized::full::full	92,,260,,703,,187,,222-;-UniRef100_Q2FJH7-;-BER::characterized::full::full
MRSA239_7_120	sigma-70 region 2 family protein-;-PF04542.9-;-HMM::pfam	-;--;-	-;--;-	-;--;-	165-;-PF04542.9-;-HMM::pfam
MRSA100_4_91	polysaccharide biosynthesis family protein-;-PF01943.12-;-HMM::pfam	-;--;-	-;--;-	-;--;-	105-;-by_keyword-;-by_keyword
MRSA738_4_94	putative membrane protein-;-TMHMM-;-TMHMM	-;-TMHMM-;-TMHMM	-;-TMHMM-;-TMHMM	GO:0008150,,GO:0003674,,GO:0016020-;-TMHMM-;-TMHMM	88-;-TMHMM-;-TMHMM
MRSA513_17_9	NUMOD4 motif family protein-;-PF07463.6-;-HMM::pfam	-;--;-	-;--;-	-;--;-	185-;-by_keyword-;-by_keyword
MRSA251_12_17	conserved hypothetical protein-;-PF07252.6-;-HMM::pfam	-;--;-	-;--;-	GO:0008150,,GO:0003674,,GO:0005575-;--;-	156-;-by_keyword-;-by_keyword
MRSA100_6_33	glycerophosphoryl diester phosphodiesterase family protein-;-PF03009.12-;-HMM::pfam	-;--;-	-;--;-	-;--;-	177-;-PF03009.12-;-HMM::pfam
MRSA100_4_104	riboflavin synthase, alpha subunit-;-TIGR00187-;-HMM::equivalog	ribE-;-TIGR00187-;-HMM::equivalog	2.5.1.9-;-TIGR00187-;-HMM::equivalog	GO:0004746,,GO:0009231-;-TIGR00187-;-HMM::equivalog	85-;-TIGR00187-;-HMM::equivalog
MRSA518_5_5	conserved hypothetical protein-;-UniRef100_T1Y6W1-;-BER::uncharacterized::partial::full	-;--;-	-;--;-	GO:0008150,,GO:0003674,,GO:0005575-;--;-	156-;-by_keyword-;-by_keyword
MRSA102_1_508	hypothetical protein-;-default-;-hypothetical	-;-default-;-hypothetical	-;-default-;-hypothetical	GO:0008150,,GO:0003674,,GO:0005575-;-default-;-hypothetical	856-;-default-;-hypothetical
MRSA261_1_203	AAA domain protein-;-PF13304.1-;-HMM::pfam	-;--;-	-;--;-	-;--;-	157-;-by_keyword-;-by_keyword
MRSA57_22_15	type I restriction-modification system, M subunit-;-TIGR00497-;-HMM::equivalog	hsdM-;-TIGR00497-;-HMM::equivalog	2.1.1.72-;-TIGR00497-;-HMM::equivalog	GO:0006306,,GO:0009007,,GO:0009307,,GO:0015666-;-TIGR00497-;-HMM::equivalog	183-;-TIGR00497-;-HMM::equivalog
MRSA25_22_5	phage integrase family protein-;-PF00589.17-;-HMM::pfam	-;--;-	-;--;-	-;--;-	132,,152-;-PF00589.17-;-HMM::pfam
MRSA103_14_9	putative transposon Tn552 DNA-invertase bin3-;-UniRef100_P20384-;-BER::characterized::full::full	-;-UniRef100_P20384-;-BER::characterized::full::full	-;--;-	GO:0015074,,GO:0000150,,GO:0003677,,GO:0032196-;-UniRef100_P20384-;-BER::characterized::full::full	92,,141,,703-;-UniRef100_P20384-;-BER::characterized::full::full
MRSA172_5_2	HTH-type transcriptional regulator SarT domain protein-;-UniRef100_Q2G2B1-;-BER::characterized::full::partial	sarT-;-UniRef100_Q2G2B1-;-BER::characterized::full::partial	-;--;-	GO:0003677,,GO:0006355,,GO:0006351,,GO:0009405,,GO:0005737-;-UniRef100_Q2G2B1-;-BER::characterized::full::partial	92,,206,,141,,187-;-UniRef100_Q2G2B1-;-BER::characterized::full::partial
MRSA102_1_357	alanine racemase, N-terminal domain protein-;-PF01168.15-;-HMM::pfam	-;--;-	-;--;-	-;--;-	157-;-by_keyword-;-by_keyword
MRSA110_5_2	prophage endopeptidase tail family protein-;-PF06605.6-;-HMM::pfam	-;--;-	-;--;-	-;--;-	138-;-by_keyword-;-by_keyword
MRSA542_2_374	C4-dicarboxylate anaerobic carrier family protein-;-PF03606.10-;-HMM::pfam	-;--;-	-;--;-	-;--;-	141-;-by_keyword-;-by_keyword
MRSA161_1_135	hyperosmolarity resistance protein Ebh-;-TIGR04264-;-HMM::equivalog_domain	ebh-;-TIGR04264-;-HMM::equivalog_domain	-;--;-	GO:0006972-;-TIGR04264-;-HMM::equivalog_domain	94-;-by_keyword-;-by_keyword
MRSA514_2_141	ftsX-like permease family protein-;-PF02687.16-;-HMM::pfam	-;--;-	-;--;-	-;--;-	141-;-PF02687.16-;-HMM::pfam
MRSA508_26_6	hypothetical protein-;-default-;-hypothetical	-;-default-;-hypothetical	-;-default-;-hypothetical	GO:0008150,,GO:0003674,,GO:0005575-;-default-;-hypothetical	856-;-default-;-hypothetical
MRSA213_13_51	putative membrane protein-;-TMHMM-;-TMHMM	-;-TMHMM-;-TMHMM	-;-TMHMM-;-TMHMM	GO:0008150,,GO:0003674,,GO:0016020-;-TMHMM-;-TMHMM	88-;-TMHMM-;-TMHMM
MRSA89_10_46	glycine betaine/L-proline transport ATP binding subunit-;-TIGR01186-;-HMM::subfamily	proV-;-TIGR01186-;-HMM::subfamily	-;--;-	GO:0005524,,GO:0009898,,GO:0015837,,GO:0031263,,GO:0043190-;-TIGR01186-;-HMM::subfamily	142-;-TIGR01186-;-HMM::subfamily
MRSA97_6_3	multicopper oxidase mco-;-UniRef100_Q69HT9-;-BER::characterized::full::full	mco-;-UniRef100_Q69HT9-;-BER::characterized::full::full	1.-.-.--;-UniRef100_Q69HT9-;-BER::characterized::full::full	GO:0005507,,GO:0005737,,GO:0016491-;-UniRef100_Q69HT9-;-BER::characterized::full::full	206,,141,,703-;-UniRef100_Q69HT9-;-BER::characterized::full::full
MRSA15_35_8	LPXTG cell wall anchor domain protein-;-TIGR01167-;-HMM::domain	-;--;-	-;--;-	GO:0009986-;-TIGR01167-;-HMM::domain	88-;-TIGR01167-;-HMM::domain
MRSA100_3_28	cobW/HypB/UreG, nucleotide-binding domain protein-;-PF02492.14-;-HMM::pfam	-;--;-	-;--;-	-;--;-	157-;-PF02492.14-;-HMM::pfam
MRSA100_1_296	amino acid permease family protein-;-PF13520.1-;-HMM::pfam	-;--;-	-;--;-	-;--;-	141-;-by_keyword-;-by_keyword
MRSA724_8_110	conserved hypothetical protein-;-UniRef100_I2FHX8-;-BER::uncharacterized::full::full	-;-UniRef100_I2FHX8-;-BER::uncharacterized::full::full	-;--;-	GO:0008150,,GO:0003674,,GO:0005575-;--;-	156-;-by_keyword-;-by_keyword
MRSA50_58_7	glycosyl transferase family, a/b domain protein-;-PF00591.16-;-HMM::pfam	-;--;-	-;--;-	-;--;-	703-;-by_keyword-;-by_keyword
MRSA100_17_4	peptidase S24-like family protein-;-PF00717.18-;-HMM::pfam	-;--;-	-;--;-	-;--;-	138-;-by_keyword-;-by_keyword
MRSA63_2_253	LPXTG cell wall anchor domain protein-;-TIGR01167-;-HMM::domain	-;--;-	-;--;-	GO:0009986-;-TIGR01167-;-HMM::domain	88-;-TIGR01167-;-HMM::domain
MRSA738_1_199	type I restriction modification DNA specificity domain protein-;-PF01420.14-;-HMM::pfam	-;--;-	-;--;-	-;--;-	183-;-PF01420.14-;-HMM::pfam
MRSA100_4_185	putative membrane protein-;-TMHMM-;-TMHMM	-;-TMHMM-;-TMHMM	-;-TMHMM-;-TMHMM	GO:0008150,,GO:0003674,,GO:0016020-;-TMHMM-;-TMHMM	88-;-TMHMM-;-TMHMM
MRSA117_10_10	staphylococcus tandem lipo family protein-;-TIGR01742-;-HMM::subfamily	-;--;-	-;--;-	-;--;-	185-;-by_keyword-;-by_keyword
MRSA302_6_40	ftsX-like permease family protein-;-PF02687.16-;-HMM::pfam	-;--;-	-;--;-	-;--;-	141-;-PF02687.16-;-HMM::pfam
MRSA721_1_318	conserved hypothetical protein-;-PF09318.5-;-HMM::pfam	-;--;-	-;--;-	GO:0008150,,GO:0003674,,GO:0005575-;--;-	156-;-by_keyword-;-by_keyword
MRSA33_1_120	conjugative transposon TcpC family protein-;-PF12642.2-;-HMM::pfam	-;--;-	-;--;-	-;--;-	185-;-by_keyword-;-by_keyword
MRSA100_3_91	conserved hypothetical protein-;-PF06107.6-;-HMM::pfam	-;--;-	-;--;-	GO:0008150,,GO:0003674,,GO:0005575-;--;-	156-;-by_keyword-;-by_keyword
MRSA15_14_48	putative oRF042-;-UniRef100_Q4ZBN3-;-BER::uncharacterized::full::full	-;--;-	-;--;-	-;--;-	185-;-by_keyword-;-by_keyword
MRSA100_1_505	30S ribosomal protein S13-;-TIGR03631-;-HMM::equivalog	rpsM-;-TIGR03631-;-HMM::equivalog	-;--;-	GO:0003735,,GO:0006412,,GO:0022627-;-TIGR03631-;-HMM::equivalog	158-;-TIGR03631-;-HMM::equivalog
MRSA272_110_1	fructose-bisphosphate aldolase class-I family protein-;-PF00274.14-;-HMM::pfam	-;--;-	-;--;-	-;--;-	116-;-PF00274.14-;-HMM::pfam
MRSA102_5_6	bacterial regulatory helix-turn-helix, AraC family protein-;-PF00165.18-;-HMM::pfam	-;--;-	-;--;-	-;--;-	261-;-PF00165.18-;-HMM::pfam
MRSA100_3_210	PTS system, glucose-specific IIBC component-;-TIGR02002-;-HMM::equivalog_domain	ptsG-;-TIGR02002-;-HMM::equivalog_domain	-;-TIGR02002-;-HMM::equivalog_domain	GO:0005355-;-TIGR02002-;-HMM::equivalog_domain	144-;-TIGR02002-;-HMM::equivalog_domain
MRSA67_6_163	conserved hypothetical protein-;-UniRef100_A1KX14-;-BER::uncharacterized::full::full	-;--;-	-;--;-	GO:0008150,,GO:0003674,,GO:0005575-;--;-	156-;-by_keyword-;-by_keyword
MRSA100_23_17	type I restriction modification DNA specificity domain protein-;-PF01420.14-;-HMM::pfam	-;--;-	-;--;-	-;--;-	183-;-PF01420.14-;-HMM::pfam
MRSA100_1_475	sugar transport family protein-;-PF06800.7-;-HMM::pfam	-;--;-	-;--;-	-;--;-	141-;-by_keyword-;-by_keyword
MRSA100_12_26	sporulation Regulator WhiA C terminal domain protein-;-PF02650.9-;-HMM::pfam	-;--;-	-;--;-	-;--;-	156-;-PF02650.9-;-HMM::pfam
MRSA105_13_8	conserved hypothetical protein-;-PF07563.6-;-HMM::pfam	-;--;-	-;--;-	GO:0008150,,GO:0003674,,GO:0005575-;--;-	156-;-by_keyword-;-by_keyword
MRSA100_4_46	metallopeptidase M24 family protein-;-PF00557.19-;-HMM::pfam	-;--;-	-;--;-	-;--;-	138-;-PF00557.19-;-HMM::pfam
MRSA170_3_61	conserved hypothetical protein-;-UniRef100_Q7A593-;-BER::characterized::full::partial	-;--;-	-;--;-	GO:0008150,,GO:0003674,,GO:0005575-;--;-	156-;-by_keyword-;-by_keyword
MRSA101_15_7	conserved hypothetical protein-;-PF06114.8-;-HMM::pfam	-;--;-	-;--;-	GO:0008150,,GO:0003674,,GO:0005575-;--;-	156-;-by_keyword-;-by_keyword
MRSA100_1_255	conserved hypothetical protein-;-UniRef100_Q7A3L7-;-BER::characterized::full::full	-;--;-	-;--;-	GO:0008150,,GO:0003674,,GO:0005575-;-UniRef100_Q7A3L7-;-BER::characterized::full::full	205-;-UniRef100_Q7A3L7-;-BER::characterized::full::full
MRSA104_12_48	N-6 DNA Methylase family protein-;-PF02384.11-;-HMM::pfam	-;--;-	-;--;-	-;--;-	703-;-by_keyword-;-by_keyword
MRSA100_6_65	oligopeptide/dipeptide ABC transporter, ATP-binding , C-terminal domain protein-;-TIGR01727-;-HMM::subfamily_domain	-;--;-	-;--;-	GO:0005524,,GO:0009898,,GO:0015440,,GO:0015833,,GO:0043190-;-TIGR01727-;-HMM::subfamily_domain	142-;-TIGR01727-;-HMM::subfamily_domain
MRSA100_14_36	holin, phage phi LC3 family-;-TIGR01598-;-HMM::equivalog	-;--;-	-;--;-	-;--;-	152-;-TIGR01598-;-HMM::equivalog
MRSA100_21_13	hydroxymethylpyrimidine/phosphomethylpyrimidine kinase-;-UniRef100_P66915-;-BER::characterized::full::full	thiD-;-UniRef100_P66915-;-BER::characterized::full::full	2.7.4.7-;-UniRef100_P66915-;-BER::characterized::full::full	GO:0009228,,GO:0008902,,GO:0005524,,GO:0009229,,GO:0008972-;-UniRef100_P66915-;-BER::characterized::full::full	92,,141,,703-;-UniRef100_P66915-;-BER::characterized::full::full
MRSA74_22_27	eamA-like transporter family protein-;-PF00892.15-;-HMM::pfam	-;--;-	-;--;-	-;--;-	141-;-by_keyword-;-by_keyword
MRSA87_2_86	conserved hypothetical protein-;-UniRef100_T1YC99-;-BER::uncharacterized::full::partial	-;--;-	-;-UniRef100_T1YC99-;-BER::uncharacterized::full::partial	GO:0008150,,GO:0003674,,GO:0005575-;-UniRef100_T1YC99-;-BER::uncharacterized::full::partial	141,,703-;-UniRef100_T1YC99-;-BER::uncharacterized::full::partial
MRSA153_12_12	staphylococcal/Streptococcal toxin, beta-grasp domain protein-;-PF02876.12-;-HMM::pfam	-;--;-	-;--;-	-;--;-	157-;-by_keyword-;-by_keyword
MRSA108_5_151	putative lipoprotein-;-lipoP-;-lipoP	-;-lipoP-;-lipoP	-;-lipoP-;-lipoP	GO:0008150,,GO:0003674,,GO:0016020-;-lipoP-;-lipoP	88-;-lipoP-;-lipoP
MRSA261_1_495	terminase small subunit-;-PF03592.11-;-HMM::pfam	-;--;-	-;--;-	-;--;-	152-;-PF03592.11-;-HMM::pfam
MRSA531_2_100	comEC/Rec2-related domain protein-;-TIGR00360-;-HMM::subfamily_domain	-;--;-	-;--;-	-;--;-	157-;-TIGR00360-;-HMM::subfamily_domain
MRSA3_17_4	PTS system, Lactose/Cellobiose specific IIB subunit-;-PF02302.12-;-HMM::pfam	-;--;-	-;--;-	-;--;-	144-;-PF02302.12-;-HMM::pfam
MRSA116_15_14	iucA / IucC family protein-;-PF04183.7-;-HMM::pfam	-;--;-	-;--;-	-;--;-	145-;-PF04183.7-;-HMM::pfam
MRSA100_1_102	arginine deiminase-;-TIGR01078-;-HMM::equivalog	arcA-;-TIGR01078-;-HMM::equivalog	3.5.3.6-;-TIGR01078-;-HMM::equivalog	GO:0016990,,GO:0019546-;-TIGR01078-;-HMM::equivalog	109-;-TIGR01078-;-HMM::equivalog
MRSA182_2_52	bacterial low temperature requirement A family protein-;-PF06772.6-;-HMM::pfam	-;--;-	-;--;-	-;--;-	149-;-PF06772.6-;-HMM::pfam
MRSA275_9_101	conserved hypothetical protein-;-PF06172.6-;-HMM::pfam	-;--;-	-;--;-	GO:0008150,,GO:0003674,,GO:0005575-;--;-	156-;-by_keyword-;-by_keyword
MRSA139_13_79	binding-protein-dependent transport system inner membrane component family protein-;-PF00528.17-;-HMM::pfam	-;--;-	-;--;-	-;--;-	141-;-by_keyword-;-by_keyword
MRSA100_20_3	RNA polymerase sigma-B factor-;-TIGR02941-;-HMM::equivalog	sigB-;-TIGR02941-;-HMM::equivalog	-;--;-	-;--;-	135-;-by_keyword-;-by_keyword
MRSA523_7_67	staphylococcus tandem lipo family protein-;-TIGR01742-;-HMM::subfamily	-;--;-	-;--;-	-;--;-	185-;-by_keyword-;-by_keyword
MRSA134_5_172	methyladenine glycosylase family protein-;-PF03352.8-;-HMM::pfam	-;--;-	-;--;-	-;--;-	703-;-by_keyword-;-by_keyword
MRSA251_1_282	staphylococcal/Streptococcal toxin, beta-grasp domain protein-;-PF02876.12-;-HMM::pfam	-;--;-	-;--;-	-;--;-	157-;-by_keyword-;-by_keyword
MRSA100_3_10	bacterial regulatory helix-turn-helix , lysR family protein-;-PF00126.22-;-HMM::pfam	-;--;-	-;--;-	-;--;-	261-;-PF00126.22-;-HMM::pfam
MRSA100_4_137	transposase domain protein-;-UniRef100_B9EC90-;-BER::uncharacterized::full::partial	tnp-;-UniRef100_B9EC90-;-BER::uncharacterized::full::partial	-;--;-	GO:0003677,,GO:0004803,,GO:0006313-;-UniRef100_B9EC90-;-BER::uncharacterized::full::partial	92,,141,,703-;-UniRef100_B9EC90-;-BER::uncharacterized::full::partial
MRSA261_1_447	iron permease FTR1 family protein-;-PF03239.9-;-HMM::pfam	-;--;-	-;--;-	-;--;-	141-;-by_keyword-;-by_keyword
MRSA100_12_19	HPr(Ser) kinase/phosphatase-;-TIGR00679-;-HMM::equivalog	hprK-;-TIGR00679-;-HMM::equivalog	2.7.1.--;-TIGR00679-;-HMM::equivalog	GO:0004674,,GO:0009401,,GO:0016791-;-TIGR00679-;-HMM::equivalog	263,,700-;-TIGR00679-;-HMM::equivalog
MRSA100_1_444	urease, beta subunit-;-TIGR00192-;-HMM::equivalog_domain	ureB-;-TIGR00192-;-HMM::equivalog_domain	3.5.1.5-;-TIGR00192-;-HMM::equivalog_domain	GO:0009039,,GO:0019627-;-TIGR00192-;-HMM::equivalog_domain	160-;-TIGR00192-;-HMM::equivalog_domain
MRSA19_10_1	bacterial SH3 domain protein-;-PF08460.5-;-HMM::pfam	-;--;-	-;--;-	-;--;-	157-;-by_keyword-;-by_keyword
MRSA100_6_17	na+/H+ antiporter family protein-;-PF03553.9-;-HMM::pfam	-;--;-	-;--;-	-;--;-	145-;-PF03553.9-;-HMM::pfam
MRSA34_15_31	iron-regulated surface determinant protein A-;-UniRef100_A7X148-;-BER::characterized::full::full	isdA-;-UniRef100_A7X148-;-BER::characterized::full::full	-;--;-	GO:0046872,,GO:0005618,,GO:0005576-;-UniRef100_A7X148-;-BER::characterized::full::full	204,,141,,222-;-UniRef100_A7X148-;-BER::characterized::full::full
MRSA515_12_55	conserved hypothetical protein-;-PF04883.7-;-HMM::pfam	-;--;-	-;--;-	GO:0008150,,GO:0003674,,GO:0005575-;--;-	152-;-PF04883.7-;-HMM::pfam
MRSA74_56_7	endodeoxyribonuclease RusA family protein-;-PF05866.6-;-HMM::pfam	-;--;-	-;--;-	-;--;-	132-;-PF05866.6-;-HMM::pfam
MRSA100_3_207	phosphoenolpyruvate-dependent sugar phosphotransferase system, EIIA 2 family protein-;-PF00359.17-;-HMM::pfam	-;--;-	-;--;-	-;--;-	703-;-by_keyword-;-by_keyword
MRSA153_2_358	DNA protecting protein DprA-;-TIGR00732-;-HMM::equivalog	dprA-;-TIGR00732-;-HMM::equivalog	-;--;-	GO:0009294-;-TIGR00732-;-HMM::equivalog	98-;-TIGR00732-;-HMM::equivalog
MRSA245_10_1	coA-binding domain protein-;-PF13727.1-;-HMM::pfam	-;--;-	-;--;-	-;--;-	157-;-by_keyword-;-by_keyword
MRSA100_1_419	hypothetical protein-;-default-;-hypothetical	-;-default-;-hypothetical	-;-default-;-hypothetical	GO:0008150,,GO:0003674,,GO:0005575-;-default-;-hypothetical	856-;-default-;-hypothetical
MRSA74_3_106	peptidase M20/M25/M40 family protein-;-PF01546.23-;-HMM::pfam	-;--;-	-;--;-	-;--;-	138-;-PF01546.23-;-HMM::pfam
MRSA100_6_120	acyltransferase family protein-;-PF01757.17-;-HMM::pfam	-;--;-	-;--;-	-;--;-	703-;-PF01757.17-;-HMM::pfam
MRSA713_67_1	conserved hypothetical protein-;-PF07509.6-;-HMM::pfam	-;--;-	-;--;-	GO:0008150,,GO:0003674,,GO:0005575-;--;-	156-;-by_keyword-;-by_keyword
MRSA57_14_3	DDE domain protein-;-PF13610.1-;-HMM::pfam	-;--;-	-;--;-	-;--;-	157-;-by_keyword-;-by_keyword
MRSA10_6_191	hypothetical protein-;-default-;-hypothetical	-;-default-;-hypothetical	-;-default-;-hypothetical	GO:0008150,,GO:0003674,,GO:0005575-;-default-;-hypothetical	856-;-default-;-hypothetical
MRSA251_6_131	o-succinylbenzoate synthase-;-TIGR01928-;-HMM::equivalog	menC-;-TIGR01928-;-HMM::equivalog	4.2.1.113-;-TIGR01928-;-HMM::equivalog	GO:0009234,,GO:0016836-;-TIGR01928-;-HMM::equivalog	81-;-TIGR01928-;-HMM::equivalog
MRSA181_1_549	putative pathogenicity island protein-;-UniRef100_K9AK49-;-BER::uncharacterized::full::full	-;--;-	-;--;-	-;--;-	185-;-by_keyword-;-by_keyword
MRSA131_26_3	putative transposon Tn552 DNA-invertase bin3-;-UniRef100_P20384-;-BER::characterized::full::full	-;-UniRef100_P20384-;-BER::characterized::full::full	-;--;-	GO:0015074,,GO:0000150,,GO:0003677,,GO:0032196-;-UniRef100_P20384-;-BER::characterized::full::full	92,,141,,703-;-UniRef100_P20384-;-BER::characterized::full::full
MRSA100_2_203	regulatory protein MsrR-;-UniRef100_Q7BHL7-;-BER::characterized::full::full	msrR-;-UniRef100_Q7BHL7-;-BER::characterized::full::full	-;--;-	GO:0006355,,GO:0016021,,GO:0006351,,GO:0005886-;-UniRef100_Q7BHL7-;-BER::characterized::full::full	92,,205-;-UniRef100_Q7BHL7-;-BER::characterized::full::full
MRSA116_1_201	penicillin binding domain protein-;-UniRef100_K7ZLQ9-;-BER::uncharacterized::full::partial	ear-;-UniRef100_K7ZLQ9-;-BER::uncharacterized::full::partial	-;--;-	-;--;-	157-;-by_keyword-;-by_keyword
MRSA286_5_74	putative membrane protein-;-TMHMM-;-TMHMM	-;-TMHMM-;-TMHMM	-;-TMHMM-;-TMHMM	GO:0008150,,GO:0003674,,GO:0016020-;-TMHMM-;-TMHMM	88-;-TMHMM-;-TMHMM
MRSA131_10_70	staphylococcus tandem lipo family protein-;-TIGR01742-;-HMM::subfamily	-;--;-	-;--;-	-;--;-	185-;-by_keyword-;-by_keyword
MRSA100_2_89	DNA recombination-mediator A family protein-;-PF02481.10-;-HMM::pfam	-;--;-	-;--;-	-;--;-	185-;-by_keyword-;-by_keyword
MRSA100_1_126	betaine aldehyde dehydrogenase-;-TIGR01804-;-HMM::equivalog	betB-;-TIGR01804-;-HMM::equivalog	1.2.1.8-;-TIGR01804-;-HMM::equivalog	GO:0006578,,GO:0008802-;-TIGR01804-;-HMM::equivalog	149-;-TIGR01804-;-HMM::equivalog
MRSA105_19_7	HTH-type transcriptional regulator ArcR-;-UniRef100_A7X715-;-BER::characterized::full::full	arcR-;-UniRef100_A7X715-;-BER::characterized::full::full	-;--;-	GO:0030552,,GO:0003677,,GO:0006355,,GO:0006351,,GO:0005737-;-UniRef100_A7X715-;-BER::characterized::full::full	92,,206,,141-;-UniRef100_A7X715-;-BER::characterized::full::full
MRSA100_4_77	UDP-N-acetylmuramate--alanine ligase-;-TIGR01082-;-HMM::equivalog	murC-;-TIGR01082-;-HMM::equivalog	6.3.2.8-;-TIGR01082-;-HMM::equivalog	GO:0008763,,GO:0009252-;-TIGR01082-;-HMM::equivalog	89-;-TIGR01082-;-HMM::equivalog
MRSA514_5_5	LPXTG cell wall anchor domain protein-;-TIGR01167-;-HMM::domain	-;--;-	-;--;-	GO:0009986-;-TIGR01167-;-HMM::domain	88-;-TIGR01167-;-HMM::domain
MRSA158_1_600	phage head morphogenesis , SPP1 gp7 family domain protein-;-TIGR01641-;-HMM::domain	-;--;-	-;--;-	GO:0016032,,GO:0019012,,GO:0019068-;-TIGR01641-;-HMM::domain	152-;-TIGR01641-;-HMM::domain
MRSA120_8_62	bacillithiol biosynthesis deacetylase BshB2 domain protein-;-UniRef100_Q5HRI0-;-BER::uncharacterized::full::partial	bshB2-;-UniRef100_Q5HRI0-;-BER::uncharacterized::full::partial	3.-.-.--;-UniRef100_Q5HRI0-;-BER::uncharacterized::full::partial	GO:0016787,,GO:0008152-;-UniRef100_Q5HRI0-;-BER::uncharacterized::full::partial	703-;-UniRef100_Q5HRI0-;-BER::uncharacterized::full::partial
MRSA100_5_149	transcription elongation factor GreA domain protein-;-TIGR01462-;-HMM::subfamily_domain	greA-;-TIGR01462-;-HMM::subfamily_domain	-;--;-	GO:0003711,,GO:0006354-;-TIGR01462-;-HMM::subfamily_domain	165-;-TIGR01462-;-HMM::subfamily_domain
MRSA100_1_1	rRNA large subunit m3Psi methyltransferase RlmH-;-TIGR00246-;-HMM::equivalog	rlmH-;-TIGR00246-;-HMM::equivalog	2.1.-.--;-TIGR00246-;-HMM::equivalog	GO:0005737,,GO:0070037,,GO:0070475-;-TIGR00246-;-HMM::equivalog	168-;-TIGR00246-;-HMM::equivalog
MRSA74_9_101	ftsK/SpoIIIE family protein-;-PF01580.13-;-HMM::pfam	-;--;-	-;--;-	-;--;-	93-;-PF01580.13-;-HMM::pfam
MRSA100_5_109	prokaryotic diacylglycerol kinase family protein-;-PF01219.14-;-HMM::pfam	-;--;-	-;--;-	-;--;-	703-;-by_keyword-;-by_keyword
MRSA196_2_78	fusaric acid resistance protein-like family protein-;-PF13515.1-;-HMM::pfam	-;--;-	-;--;-	-;--;-	94-;-by_keyword-;-by_keyword
MRSA754_82_1	putative membrane protein-;-TMHMM-;-TMHMM	-;-TMHMM-;-TMHMM	-;-TMHMM-;-TMHMM	GO:0008150,,GO:0003674,,GO:0016020-;-TMHMM-;-TMHMM	88-;-TMHMM-;-TMHMM
MRSA100_11_50	bacillithiol biosynthesis deacetylase BshB2-;-TIGR04000-;-HMM::equivalog	bshB2-;-TIGR04000-;-HMM::equivalog	3.-.-.--;-TIGR04000-;-HMM::equivalog	GO:0019213,,GO:0051188-;-TIGR04000-;-HMM::equivalog	86-;-TIGR04000-;-HMM::equivalog
MRSA100_10_31	aminotransferase class I and II family protein-;-PF00155.16-;-HMM::pfam	-;--;-	-;--;-	-;--;-	703-;-by_keyword-;-by_keyword
MRSA272_58_1	conserved hypothetical protein-;-UniRef100_F0IU07-;-BER::uncharacterized::full::partial	-;--;-	-;--;-	GO:0008150,,GO:0003674,,GO:0005575-;--;-	156-;-by_keyword-;-by_keyword
MRSA260_3_112	staphopain B domain protein-;-UniRef100_Q2FZL3-;-BER::characterized::full::partial	sspB-;-UniRef100_Q2FZL3-;-BER::characterized::full::partial	3.4.22.--;-UniRef100_Q2FZL3-;-BER::characterized::full::partial	GO:0006508,,GO:0008234,,GO:0005576,,GO:0009405-;-UniRef100_Q2FZL3-;-BER::characterized::full::partial	189,,703,,187,,222-;-UniRef100_Q2FZL3-;-BER::characterized::full::partial
MRSA45_9_33	iron-regulated surface determinant protein H-;-UniRef100_Q2FG07-;-BER::characterized::full::full	isdH-;-UniRef100_Q2FG07-;-BER::characterized::full::full	-;--;-	GO:0016020,,GO:0005618,,GO:0005576-;-UniRef100_Q2FG07-;-BER::characterized::full::full	204,,222-;-UniRef100_Q2FG07-;-BER::characterized::full::full
MRSA100_9_66	conserved hypothetical protein-;-UniRef100_G5JL64-;-BER::uncharacterized::full::full	-;--;-	-;--;-	GO:0008150,,GO:0003674,,GO:0005575-;--;-	156-;-by_keyword-;-by_keyword
MRSA129_21_13	helix-turn-helix family protein-;-PF01381.17-;-HMM::pfam	-;--;-	-;--;-	-;--;-	261-;-PF01381.17-;-HMM::pfam
MRSA101_3_136	putative sCCmec staphylococcal cassette region, isolate CMFT181-;-UniRef100_M1X9B6-;-BER::uncharacterized::full::full	-;--;-	-;--;-	-;--;-	185-;-by_keyword-;-by_keyword
MRSA140_5_110	ABC-2 transporter family protein-;-PF12698.2-;-HMM::pfam	-;--;-	-;--;-	-;--;-	141-;-by_keyword-;-by_keyword
MRSA140_1_47	conserved hypothetical protein-;-PF09199.5-;-HMM::pfam	-;--;-	-;--;-	GO:0008150,,GO:0003674,,GO:0005575-;--;-	156-;-by_keyword-;-by_keyword
MRSA101_7_159	accessory gene regulator protein B-;-UniRef100_Q2FF88-;-BER::characterized::full::full	agrB-;-UniRef100_Q2FF88-;-BER::characterized::full::full	3.4.-.--;-UniRef100_Q2FF88-;-BER::characterized::full::full	GO:0006508,,GO:0008233,,GO:0009372,,GO:0016021,,GO:0009405,,GO:0005886-;-UniRef100_Q2FF88-;-BER::characterized::full::full	92,,205,,189,,703,,187-;-UniRef100_Q2FF88-;-BER::characterized::full::full
MRSA100_1_343	GAF domain protein-;-PF13185.1-;-HMM::pfam	-;--;-	-;--;-	-;--;-	157-;-by_keyword-;-by_keyword
MRSA100_6_67	binding-protein-dependent transport system inner membrane component family protein-;-PF00528.17-;-HMM::pfam	-;--;-	-;--;-	-;--;-	141-;-by_keyword-;-by_keyword
MRSA213_6_7	conserved hypothetical protein-;-PF06124.6-;-HMM::pfam	-;--;-	-;--;-	GO:0008150,,GO:0003674,,GO:0005575-;--;-	156-;-by_keyword-;-by_keyword
MRSA71_4_45	carboxylesterase family protein-;-PF00135.23-;-HMM::pfam	-;--;-	-;--;-	-;--;-	185-;-by_keyword-;-by_keyword
MRSA100_2_157	phage F-like domain protein-;-UniRef100_Q5HPN0-;-BER::uncharacterized::full::partial	-;--;-	-;--;-	-;--;-	157-;-by_keyword-;-by_keyword
MRSA100_1_71	poly-beta-1,6 N-acetyl-D-glucosamine synthase-;-TIGR03937-;-HMM::equivalog	pgaC-;-TIGR03937-;-HMM::equivalog	2.4.1.--;-TIGR03937-;-HMM::equivalog	GO:0008375,,GO:0042710-;-TIGR03937-;-HMM::equivalog	703-;-by_keyword-;-by_keyword
MRSA103_18_14	holin, SPP1 family-;-TIGR01592-;-HMM::equivalog	xhlB-;-TIGR01592-;-HMM::equivalog	-;--;-	-;--;-	152-;-TIGR01592-;-HMM::equivalog
MRSA34_3_170	hypothetical protein-;-default-;-hypothetical	-;-default-;-hypothetical	-;-default-;-hypothetical	GO:0008150,,GO:0003674,,GO:0005575-;-default-;-hypothetical	856-;-default-;-hypothetical
MRSA518_11_91	conserved hypothetical protein-;-UniRef100_C5QLT7-;-BER::uncharacterized::full::full	-;--;-	-;--;-	GO:0008150,,GO:0003674,,GO:0005575-;--;-	156-;-by_keyword-;-by_keyword
MRSA131_9_34	endodeoxyribonuclease RusA family protein-;-PF05866.6-;-HMM::pfam	-;--;-	-;--;-	-;--;-	132-;-PF05866.6-;-HMM::pfam
MRSA117_1_800	N-(5'phosphoribosyl)anthranilate (PRA) isomerase family protein-;-PF00697.17-;-HMM::pfam	-;--;-	-;--;-	-;--;-	70-;-PF00697.17-;-HMM::pfam
MRSA190_20_2	hypothetical protein-;-default-;-hypothetical	-;-default-;-hypothetical	-;-default-;-hypothetical	GO:0008150,,GO:0003674,,GO:0005575-;-default-;-hypothetical	856-;-default-;-hypothetical
MRSA115_18_8	putative ltrC-like protein-;-UniRef100_D2KNY6-;-BER::uncharacterized::full::full	-;-UniRef100_D2KNY6-;-BER::uncharacterized::full::full	-;--;-	-;--;-	185-;-by_keyword-;-by_keyword
MRSA100_1_494	ribosomal S14p/S29e family protein-;-PF00253.16-;-HMM::pfam	-;--;-	-;--;-	-;--;-	158-;-PF00253.16-;-HMM::pfam
MRSA100_3_43	conserved hypothetical protein-;-UniRef100_S2YBS3-;-BER::uncharacterized::full::full	-;--;-	-;--;-	GO:0008150,,GO:0003674,,GO:0005575-;--;-	156-;-by_keyword-;-by_keyword
MRSA15_45_1	3-demethylubiquinone-9 3-methyltransferase family protein-;-PF06983.8-;-HMM::pfam	-;--;-	-;--;-	-;--;-	157-;-PF06983.8-;-HMM::pfam
MRSA201_1_87	abi-like family protein-;-PF07751.6-;-HMM::pfam	-;--;-	-;--;-	-;--;-	185-;-by_keyword-;-by_keyword
MRSA100_2_235	aspartate-semialdehyde dehydrogenase-;-TIGR01296-;-HMM::equivalog	asd-;-TIGR01296-;-HMM::equivalog	1.2.1.11-;-TIGR01296-;-HMM::equivalog	GO:0004073,,GO:0009086,,GO:0009088,,GO:0009089,,GO:0009097-;-TIGR01296-;-HMM::equivalog	71-;-TIGR01296-;-HMM::equivalog
MRSA511_14_12	bacteriophage CI repressor domain protein-;-UniRef100_H0DEH5-;-BER::uncharacterized::full::partial	-;--;-	-;--;-	GO:0043565-;-UniRef100_H0DEH5-;-BER::uncharacterized::full::partial	141-;-UniRef100_H0DEH5-;-BER::uncharacterized::full::partial
MRSA255_11_9	HAD ATPase, P-type, IC family protein-;-TIGR01494-;-HMM::subfamily	-;--;-	3.6.3.--;-TIGR01494-;-HMM::subfamily	-;--;-	185-;-by_keyword-;-by_keyword
MRSA100_2_123	helix-turn-helix domain protein-;-PF13413.1-;-HMM::pfam	-;--;-	-;--;-	-;--;-	157-;-by_keyword-;-by_keyword
MRSA100_7_21	helix-turn-helix family protein-;-PF01381.17-;-HMM::pfam	-;--;-	-;--;-	-;--;-	261-;-PF01381.17-;-HMM::pfam
MRSA240_49_1	integrase catalytic subunit domain protein-;-UniRef100_U1KQN4-;-BER::uncharacterized::full::partial	-;--;-	-;--;-	GO:0015074,,GO:0003676-;-UniRef100_U1KQN4-;-BER::uncharacterized::full::partial	92,,141-;-UniRef100_U1KQN4-;-BER::uncharacterized::full::partial
MRSA261_8_12	tandem five-TM family protein-;-TIGR01218-;-HMM::subfamily	-;--;-	-;--;-	-;--;-	185-;-by_keyword-;-by_keyword
MRSA104_4_208	conserved hypothetical protein-;-UniRef100_I1W611-;-BER::uncharacterized::full::partial	-;--;-	-;--;-	GO:0008150,,GO:0003674,,GO:0005575-;--;-	156-;-by_keyword-;-by_keyword
MRSA115_20_3	putative membrane protein-;-TMHMM-;-TMHMM	-;-TMHMM-;-TMHMM	-;-TMHMM-;-TMHMM	GO:0008150,,GO:0003674,,GO:0016020-;-TMHMM-;-TMHMM	88-;-TMHMM-;-TMHMM
MRSA65_1_71	ftsK/SpoIIIE family protein-;-PF01580.13-;-HMM::pfam	-;--;-	-;--;-	-;--;-	93-;-PF01580.13-;-HMM::pfam
MRSA104_5_84	conserved hypothetical protein-;-UniRef100_Q4ZCN1-;-BER::uncharacterized::partial::full	-;--;-	-;--;-	GO:0008150,,GO:0003674,,GO:0005575-;--;-	156-;-by_keyword-;-by_keyword
MRSA11_2_266	semialdehyde dehydrogenase, NAD binding domain protein-;-PF01118.19-;-HMM::pfam	-;--;-	-;--;-	-;--;-	703-;-by_keyword-;-by_keyword
MRSA100_3_94	cys/Met metabolism PLP-dependent enzyme family protein-;-PF01053.15-;-HMM::pfam	-;--;-	-;--;-	-;--;-	185-;-by_keyword-;-by_keyword
MRSA100_5_86	metallo-beta-lactamase superfamily protein-;-PF00753.22-;-HMM::pfam	-;--;-	-;--;-	-;--;-	157-;-PF00753.22-;-HMM::pfam
MRSA100_8_51	conserved hypothetical protein-;-UniRef100_T1YA36-;-BER::uncharacterized::full::partial	-;--;-	-;--;-	GO:0008150,,GO:0003674,,GO:0005575-;--;-	156-;-by_keyword-;-by_keyword
MRSA102_1_587	putative FMN-binding domain protein-;-PF04299.7-;-HMM::pfam	-;--;-	-;--;-	-;--;-	157-;-by_keyword-;-by_keyword
MRSA100_5_49	glyoxalase/Bleomycin resistance /Dioxygenase superfamily protein-;-PF00903.20-;-HMM::pfam	-;--;-	-;--;-	-;--;-	703-;-PF00903.20-;-HMM::pfam
MRSA101_5_151	CHAP domain protein-;-PF05257.11-;-HMM::pfam	-;--;-	-;--;-	-;--;-	157-;-by_keyword-;-by_keyword
MRSA258_1_52	SWIM zinc finger family protein-;-PF04434.12-;-HMM::pfam	-;--;-	-;--;-	-;--;-	185-;-by_keyword-;-by_keyword
MRSA103_1_567	replication family protein-;-PF01446.12-;-HMM::pfam	-;--;-	-;--;-	-;--;-	186-;-PF01446.12-;-HMM::pfam
MRSA100_16_34	bacterial extracellular solute-binding family protein-;-PF13416.1-;-HMM::pfam	-;--;-	-;--;-	-;--;-	185-;-by_keyword-;-by_keyword
MRSA251_1_319	hypothetical protein-;-default-;-hypothetical	-;-default-;-hypothetical	-;-default-;-hypothetical	GO:0008150,,GO:0003674,,GO:0005575-;-default-;-hypothetical	856-;-default-;-hypothetical
MRSA100_1_392	ABC transporter family protein-;-PF00005.22-;-HMM::pfam	-;--;-	-;--;-	-;--;-	141-;-PF00005.22-;-HMM::pfam
MRSA299_1_19	conserved hypothetical protein-;-UniRef100_Q931T2-;-BER::characterized::full::partial	-;--;-	-;-UniRef100_Q931T2-;-BER::characterized::full::partial	GO:0008150,,GO:0003674,,GO:0005575-;-UniRef100_Q931T2-;-BER::characterized::full::partial	703-;-UniRef100_Q931T2-;-BER::characterized::full::partial
MRSA126_2_309	conserved hypothetical protein-;-PF04507.7-;-HMM::pfam	-;--;-	-;--;-	GO:0008150,,GO:0003674,,GO:0005575-;--;-	156-;-by_keyword-;-by_keyword
MRSA74_16_23	sucrose-6-phosphate hydrolase family protein-;-TIGR01322-;-HMM::subfamily	-;--;-	3.2.1.--;-TIGR01322-;-HMM::subfamily	-;--;-	105-;-TIGR01322-;-HMM::subfamily
MRSA188_3_142	lysophospholipase family protein-;-PF12146.3-;-HMM::pfam	-;--;-	-;--;-	-;--;-	185-;-by_keyword-;-by_keyword
MRSA193_20_36	putative oRF072-;-UniRef100_Q4ZB07-;-BER::uncharacterized::full::full	-;--;-	-;--;-	-;--;-	185-;-by_keyword-;-by_keyword
MRSA16_1_538	ERF superfamily protein-;-PF04404.7-;-HMM::pfam	-;--;-	-;--;-	-;--;-	152-;-PF04404.7-;-HMM::pfam
MRSA221_2_287	conserved hypothetical protein-;-UniRef100_G8I0Y0-;-BER::uncharacterized::full::partial	-;--;-	-;--;-	GO:0008150,,GO:0003674,,GO:0005575-;--;-	156-;-by_keyword-;-by_keyword
MRSA100_9_52	conserved hypothetical protein-;-UniRef100_G5JIS3-;-BER::uncharacterized::full::full	-;--;-	-;--;-	GO:0008150,,GO:0003674,,GO:0005575-;--;-	156-;-by_keyword-;-by_keyword
MRSA261_2_17	M42 glutamyl aminopeptidase family protein-;-PF05343.9-;-HMM::pfam	-;--;-	-;--;-	-;--;-	138-;-PF05343.9-;-HMM::pfam
MRSA101_8_18	NMT1-like family protein-;-PF13379.1-;-HMM::pfam	-;--;-	-;--;-	-;--;-	185-;-by_keyword-;-by_keyword
MRSA100_1_443	urease, alpha subunit-;-TIGR01792-;-HMM::equivalog	ureC-;-TIGR01792-;-HMM::equivalog	3.5.1.5-;-TIGR01792-;-HMM::equivalog	GO:0009039,,GO:0016151,,GO:0019627-;-TIGR01792-;-HMM::equivalog	160-;-TIGR01792-;-HMM::equivalog
MRSA100_10_95	conserved hypothetical protein-;-PF08838.5-;-HMM::pfam	-;--;-	-;--;-	GO:0008150,,GO:0003674,,GO:0005575-;--;-	156-;-by_keyword-;-by_keyword
MRSA63_6_1	hypothetical protein-;-default-;-hypothetical	-;-default-;-hypothetical	-;-default-;-hypothetical	GO:0008150,,GO:0003674,,GO:0005575-;-default-;-hypothetical	856-;-default-;-hypothetical
MRSA502_1_673	hypothetical protein-;-default-;-hypothetical	-;-default-;-hypothetical	-;-default-;-hypothetical	GO:0008150,,GO:0003674,,GO:0005575-;-default-;-hypothetical	856-;-default-;-hypothetical
MRSA100_2_69	fatty acid/phospholipid synthesis protein PlsX-;-TIGR00182-;-HMM::equivalog	plsX-;-TIGR00182-;-HMM::equivalog	-;--;-	GO:0003824,,GO:0008610-;-TIGR00182-;-HMM::equivalog	176-;-TIGR00182-;-HMM::equivalog
MRSA103_14_15	enterotoxin type D-;-UniRef100_P20723-;-BER::characterized::full::full	entD-;-UniRef100_P20723-;-BER::characterized::full::full	-;--;-	GO:0046872,,GO:0005576,,GO:0009405-;-UniRef100_P20723-;-BER::characterized::full::full	141,,187,,222-;-UniRef100_P20723-;-BER::characterized::full::full
MRSA198_14_5	N-acetylmuramoyl-L-alanine amidase family protein-;-PF01510.20-;-HMM::pfam	-;--;-	-;--;-	-;--;-	90-;-PF01510.20-;-HMM::pfam
MRSA100_26_6	phage integrase family protein-;-PF00589.17-;-HMM::pfam	-;--;-	-;--;-	-;--;-	132,,152-;-PF00589.17-;-HMM::pfam
MRSA514_14_29	trypsin family protein-;-PF00089.21-;-HMM::pfam	-;--;-	-;--;-	-;--;-	138-;-by_keyword-;-by_keyword
MRSA118_2_2_136	FAD-NAD(P)-binding family protein-;-PF13454.1-;-HMM::pfam	-;--;-	-;--;-	-;--;-	185-;-by_keyword-;-by_keyword
MRSA63_97_2	staphylococcus tandem lipo family protein-;-TIGR01742-;-HMM::subfamily	-;--;-	-;--;-	-;--;-	185-;-by_keyword-;-by_keyword
MRSA100_5_57	2-oxoacid dehydrogenases acyltransferase family protein-;-PF00198.18-;-HMM::pfam	-;--;-	-;--;-	-;--;-	703-;-by_keyword-;-by_keyword
MRSA173_8_32	conserved hypothetical protein-;-UniRef100_C5QNL8-;-BER::uncharacterized::full::full	-;--;-	-;--;-	GO:0008150,,GO:0003674,,GO:0005575-;--;-	156-;-by_keyword-;-by_keyword
MRSA518_8_21	zinc-binding dehydrogenase family protein-;-PF13602.1-;-HMM::pfam	-;--;-	-;--;-	-;--;-	703-;-by_keyword-;-by_keyword
MRSA100_2_72	acyl carrier protein-;-TIGR00517-;-HMM::equivalog	acpP-;-TIGR00517-;-HMM::equivalog	-;--;-	GO:0000036,,GO:0006633-;-TIGR00517-;-HMM::equivalog	176-;-TIGR00517-;-HMM::equivalog
MRSA118_2_15_3	amino ABC transporter, permease , 3-TM region, His/Glu/Gln/Arg/opine family domain protein-;-TIGR01726-;-HMM::subfamily_domain	-;--;-	-;--;-	GO:0005887,,GO:0015837,,GO:0031263,,GO:0055052-;-TIGR01726-;-HMM::subfamily_domain	142-;-TIGR01726-;-HMM::subfamily_domain
MRSA100_2_49	guanylate kinase-;-TIGR03263-;-HMM::equivalog	gmk-;-TIGR03263-;-HMM::equivalog	2.7.4.8-;-TIGR03263-;-HMM::equivalog	GO:0004385,,GO:0015949-;-TIGR03263-;-HMM::equivalog	124-;-TIGR03263-;-HMM::equivalog
MRSA15_2_65	glycosyl transferase 2 family protein-;-PF00535.21-;-HMM::pfam	-;--;-	-;--;-	-;--;-	90-;-PF00535.21-;-HMM::pfam
MRSA45_1_292	gram-positive signal peptide, YSIRK family domain protein-;-TIGR01168-;-HMM::domain	-;--;-	-;--;-	-;--;-	157-;-by_keyword-;-by_keyword
MRSA754_34_34	enolase C-terminal domain-like family protein-;-PF13378.1-;-HMM::pfam	-;--;-	-;--;-	-;--;-	157-;-by_keyword-;-by_keyword
MRSA303_21_24	transmembrane secretion effector family protein-;-PF05977.8-;-HMM::pfam	-;--;-	-;--;-	-;--;-	88-;-by_keyword-;-by_keyword
MRSA4_26_34	conserved hypothetical protein-;-PF06260.7-;-HMM::pfam	-;--;-	-;--;-	GO:0008150,,GO:0003674,,GO:0005575-;--;-	156-;-by_keyword-;-by_keyword
MRSA134_6_43	phage portal , SPP1 Gp6-like family protein-;-PF05133.9-;-HMM::pfam	-;--;-	-;--;-	-;--;-	152-;-PF05133.9-;-HMM::pfam
MRSA251_5_118	staphylococcus phage PVL proviral DNA, complete sequence domain protein-;-UniRef100_O80087-;-BER::uncharacterized::full::partial	-;--;-	-;--;-	GO:0000287,,GO:0006281,,GO:0006310-;-UniRef100_O80087-;-BER::uncharacterized::full::partial	92,,141-;-UniRef100_O80087-;-BER::uncharacterized::full::partial
MRSA102_3_327	energy-coupling factor transporter ATP-binding protein EcfA2-;-UniRef100_Q2FER8-;-BER::characterized::full::full	ecfA2-;-UniRef100_Q2FER8-;-BER::characterized::full::full	3.6.3.--;-UniRef100_Q2FER8-;-BER::characterized::full::full	GO:0006810,,GO:0005524,,GO:0006200,,GO:0005886,,GO:0016887-;-UniRef100_Q2FER8-;-BER::characterized::full::full	92,,205,,141,,703-;-UniRef100_Q2FER8-;-BER::characterized::full::full
MRSA74_10_6	squalene/phytoene synthase family protein-;-PF00494.14-;-HMM::pfam	-;--;-	-;--;-	-;--;-	703-;-by_keyword-;-by_keyword
MRSA100_2_161	cardiolipin synthase-;-TIGR04265-;-HMM::equivalog	cls-;-TIGR04265-;-HMM::equivalog	2.7.8.--;-TIGR04265-;-HMM::equivalog	GO:0008808,,GO:0032049-;-TIGR04265-;-HMM::equivalog	703-;-by_keyword-;-by_keyword
MRSA101_2_224	conserved hypothetical protein-;-PF07509.6-;-HMM::pfam	-;--;-	-;--;-	GO:0008150,,GO:0003674,,GO:0005575-;--;-	156-;-by_keyword-;-by_keyword
MRSA100_8_80	phage transcriptional regulator, RinA family protein-;-TIGR01636-;-HMM::subfamily	-;--;-	-;--;-	GO:0003700,,GO:0045449-;-TIGR01636-;-HMM::subfamily	152,,261-;-TIGR01636-;-HMM::subfamily
MRSA256_6_111	diaminopimelate epimerase family domain protein-;-UniRef100_C5QP01-;-BER::uncharacterized::full::partial	-;--;-	-;--;-	-;--;-	703-;-by_keyword-;-by_keyword
MRSA222_10_55	pemK-like family protein-;-PF02452.12-;-HMM::pfam	-;--;-	-;--;-	-;--;-	261-;-PF02452.12-;-HMM::pfam
MRSA145_11_11	staphylococcus hemolyticus JCSC1435 DNA, complete genome domain protein-;-UniRef100_Q4L3S7-;-BER::uncharacterized::full::partial	-;--;-	-;--;-	-;--;-	157-;-by_keyword-;-by_keyword
MRSA201_1_54	hypothetical protein-;-default-;-hypothetical	-;-default-;-hypothetical	-;-default-;-hypothetical	GO:0008150,,GO:0003674,,GO:0005575-;-default-;-hypothetical	856-;-default-;-hypothetical
MRSA101_3_278	conserved hypothetical protein-;-UniRef100_Q2FW43-;-BER::uncharacterized::full::full	-;--;-	-;--;-	GO:0008150,,GO:0003674,,GO:0005575-;--;-	156-;-by_keyword-;-by_keyword
MRSA129_8_113	toxic shock syndrome toxin-1-;-UniRef100_P06886-;-BER::characterized::full::full	tst-;-UniRef100_P06886-;-BER::characterized::full::full	-;--;-	GO:0005576,,GO:0009405-;-UniRef100_P06886-;-BER::characterized::full::full	187,,222-;-UniRef100_P06886-;-BER::characterized::full::full
MRSA100_2_240	alanine racemase 2-;-UniRef100_P63482-;-BER::characterized::full::full	alr2-;-UniRef100_P63482-;-BER::characterized::full::full	5.1.1.1-;-UniRef100_P63482-;-BER::characterized::full::full	GO:0008784,,GO:0030170,,GO:0030632-;-UniRef100_P63482-;-BER::characterized::full::full	92,,141,,703-;-UniRef100_P63482-;-BER::characterized::full::full
MRSA515_35_16	putative transposase for IS-like element-;-UniRef100_D2J8F7-;-BER::uncharacterized::full::full	-;--;-	-;--;-	-;--;-	154-;-by_keyword-;-by_keyword
MRSA100_3_182	sugar transport family protein-;-PF06800.7-;-HMM::pfam	-;--;-	-;--;-	-;--;-	141-;-by_keyword-;-by_keyword
MRSA503_8_24	histidine kinase-, DNA gyrase B-, and HSP90-like ATPase family protein-;-PF02518.21-;-HMM::pfam	-;--;-	-;--;-	-;--;-	703-;-PF02518.21-;-HMM::pfam
MRSA106_1_275	hypothetical protein-;-default-;-hypothetical	-;-default-;-hypothetical	-;-default-;-hypothetical	GO:0008150,,GO:0003674,,GO:0005575-;-default-;-hypothetical	856-;-default-;-hypothetical
MRSA100_14_11	glutamate racemase-;-TIGR00067-;-HMM::equivalog	murI-;-TIGR00067-;-HMM::equivalog	5.1.1.3-;-TIGR00067-;-HMM::equivalog	GO:0008881,,GO:0009252-;-TIGR00067-;-HMM::equivalog	89-;-TIGR00067-;-HMM::equivalog
MRSA81_15_21	BCCT transporter family protein-;-PF02028.12-;-HMM::pfam	-;--;-	-;--;-	-;--;-	141-;-by_keyword-;-by_keyword
MRSA100_5_161	aminotransferase class-V family protein-;-PF00266.14-;-HMM::pfam	-;--;-	-;--;-	-;--;-	703-;-PF00266.14-;-HMM::pfam
MRSA102_2_195	PTS system, glucose subfamily, IIA component domain protein-;-TIGR00830-;-HMM::subfamily_domain	ptbA-;-TIGR00830-;-HMM::subfamily_domain	-;--;-	-;--;-	144,,700-;-TIGR00830-;-HMM::subfamily_domain
MRSA100_2_52	primosomal protein N'-;-TIGR00595-;-HMM::equivalog	priA-;-TIGR00595-;-HMM::equivalog	3.6.1.--;-TIGR00595-;-HMM::equivalog	GO:0003688,,GO:0004003,,GO:0005658,,GO:0006260,,GO:0016818-;-TIGR00595-;-HMM::equivalog	132-;-TIGR00595-;-HMM::equivalog
MRSA102_15_16	restriction endonuclease family protein-;-PF04471.7-;-HMM::pfam	-;--;-	-;--;-	-;--;-	183-;-PF04471.7-;-HMM::pfam
MRSA100_25_4	hypothetical protein-;-default-;-hypothetical	-;-default-;-hypothetical	-;-default-;-hypothetical	GO:0008150,,GO:0003674,,GO:0005575-;-default-;-hypothetical	856-;-default-;-hypothetical
MRSA95_1_270	hypothetical protein-;-default-;-hypothetical	-;-default-;-hypothetical	-;-default-;-hypothetical	GO:0008150,,GO:0003674,,GO:0005575-;-default-;-hypothetical	856-;-default-;-hypothetical
MRSA277_3_63	hypothetical protein-;-default-;-hypothetical	-;-default-;-hypothetical	-;-default-;-hypothetical	GO:0008150,,GO:0003674,,GO:0005575-;-default-;-hypothetical	856-;-default-;-hypothetical
MRSA100_1_377	HTH-type transcriptional regulator TcaR-;-UniRef100_Q9F4G3-;-BER::characterized::full::full	tcaR-;-UniRef100_Q9F4G3-;-BER::characterized::full::full	-;--;-	GO:0003677,,GO:0005622,,GO:0006351,,GO:0003700-;-UniRef100_Q9F4G3-;-BER::characterized::full::full	92,,165,,141-;-UniRef100_Q9F4G3-;-BER::characterized::full::full
MRSA228_6_157	peptidase M23 family protein-;-PF01551.17-;-HMM::pfam	-;--;-	-;--;-	-;--;-	138-;-by_keyword-;-by_keyword
MRSA523_39_1	replication initiator domain protein-;-UniRef100_K7ZQ76-;-BER::uncharacterized::full::partial	rep-;-UniRef100_K7ZQ76-;-BER::uncharacterized::full::partial	-;--;-	-;--;-	157-;-by_keyword-;-by_keyword
MRSA527_19_9	hypothetical protein-;-default-;-hypothetical	-;-default-;-hypothetical	-;-default-;-hypothetical	GO:0008150,,GO:0003674,,GO:0005575-;-default-;-hypothetical	856-;-default-;-hypothetical
MRSA509_20_3	replication initiator A family protein-;-PF06970.6-;-HMM::pfam	-;--;-	-;--;-	-;--;-	145-;-by_keyword-;-by_keyword
MRSA193_23_2	sulfate transporter family protein-;-PF00916.15-;-HMM::pfam	-;--;-	-;--;-	-;--;-	143-;-PF00916.15-;-HMM::pfam
MRSA74_17_9	type I restriction modification DNA specificity domain protein-;-PF01420.14-;-HMM::pfam	-;--;-	-;--;-	-;--;-	183-;-PF01420.14-;-HMM::pfam
MRSA153_4_2	LPXTG cell wall anchor domain protein-;-TIGR01167-;-HMM::domain	-;--;-	-;--;-	GO:0009986-;-TIGR01167-;-HMM::domain	88-;-TIGR01167-;-HMM::domain
MRSA98_11_37	nitroreductase family protein-;-PF00881.19-;-HMM::pfam	-;--;-	-;--;-	-;--;-	703-;-PF00881.19-;-HMM::pfam
MRSA518_1_287	DNA recombination-mediator A family protein-;-PF02481.10-;-HMM::pfam	-;--;-	-;--;-	-;--;-	185-;-by_keyword-;-by_keyword
MRSA273_1_224	polysaccharide biosynthesis family protein-;-PF02719.10-;-HMM::pfam	-;--;-	-;--;-	-;--;-	90-;-PF02719.10-;-HMM::pfam
MRSA101_6_105	conserved hypothetical family protein-;-TIGR01741-;-HMM::subfamily	-;--;-	-;--;-	-;--;-	185-;-by_keyword-;-by_keyword
MRSA132_1_336	protein A-;-UniRef100_Q53759-;-BER::characterized::full::full	spa-;-UniRef100_Q53759-;-BER::characterized::full::full	-;--;-	GO:0016020,,GO:0005618,,GO:0016998,,GO:0005576,,GO:0009405-;-UniRef100_Q53759-;-BER::characterized::full::full	92,,204,,187,,222-;-UniRef100_Q53759-;-BER::characterized::full::full
MRSA100_5_117	RNA methyltransferase, RsmE family protein-;-TIGR00046-;-HMM::subfamily	-;--;-	2.1.1.--;-TIGR00046-;-HMM::subfamily	GO:0016436,,GO:0031167-;-TIGR00046-;-HMM::subfamily	168-;-TIGR00046-;-HMM::subfamily
MRSA106_24_1	conserved hypothetical protein-;-PF04657.8-;-HMM::pfam	-;--;-	-;--;-	GO:0008150,,GO:0003674,,GO:0005575-;--;-	156-;-by_keyword-;-by_keyword
MRSA97_2_107	rhodanese-like domain protein-;-PF00581.15-;-HMM::pfam	-;--;-	-;--;-	-;--;-	157-;-by_keyword-;-by_keyword
MRSA529_3_141	NADPH-dependent FMN reductase family protein-;-PF03358.10-;-HMM::pfam	-;--;-	-;--;-	-;--;-	112-;-PF03358.10-;-HMM::pfam
MRSA100_2_51	phosphopantothenoylcysteine decarboxylase / phosphopantothenate--cysteine ligase-;-TIGR00521-;-HMM::equivalog	coaBC-;-TIGR00521-;-HMM::equivalog	4.1.1.36-;-TIGR00521-;-HMM::equivalog	GO:0004632,,GO:0004633,,GO:0015937,,GO:0015939-;-TIGR00521-;-HMM::equivalog	83-;-TIGR00521-;-HMM::equivalog
MRSA518_24_8	type I restriction modification DNA specificity domain protein-;-PF01420.14-;-HMM::pfam	-;--;-	-;--;-	-;--;-	183-;-PF01420.14-;-HMM::pfam
MRSA100_3_202	zinc-binding dehydrogenase family protein-;-PF00107.21-;-HMM::pfam	-;--;-	-;--;-	-;--;-	703-;-PF00107.21-;-HMM::pfam
MRSA288_11_9	ferrous iron transport protein B-;-TIGR00437-;-HMM::equivalog	feoB-;-TIGR00437-;-HMM::equivalog	-;--;-	GO:0015639,,GO:0015684-;-TIGR00437-;-HMM::equivalog	145-;-TIGR00437-;-HMM::equivalog
MRSA102_1_67	hypothetical protein-;-default-;-hypothetical	-;-default-;-hypothetical	-;-default-;-hypothetical	GO:0008150,,GO:0003674,,GO:0005575-;-default-;-hypothetical	856-;-default-;-hypothetical
MRSA100_9_98	eamA-like transporter family protein-;-PF00892.15-;-HMM::pfam	-;--;-	-;--;-	-;--;-	141-;-by_keyword-;-by_keyword
MRSA278_4_121	condensation domain protein-;-PF00668.15-;-HMM::pfam	-;--;-	-;--;-	-;--;-	157-;-by_keyword-;-by_keyword
MRSA67_13_29	conserved hypothetical protein-;-PF09199.5-;-HMM::pfam	-;--;-	-;--;-	GO:0008150,,GO:0003674,,GO:0005575-;--;-	156-;-by_keyword-;-by_keyword
MRSA730_33_1	conserved hypothetical protein-;-PF04507.7-;-HMM::pfam	-;--;-	-;--;-	GO:0008150,,GO:0003674,,GO:0005575-;--;-	156-;-by_keyword-;-by_keyword
MRSA163_1_123	molybdopterin oxidoreductase family protein-;-PF00384.17-;-HMM::pfam	-;--;-	-;--;-	-;--;-	703-;-by_keyword-;-by_keyword
MRSA173_3_2	sugar (and other) transporter family protein-;-PF00083.19-;-HMM::pfam	-;--;-	-;--;-	-;--;-	141-;-PF00083.19-;-HMM::pfam
MRSA518_31_1	bacterial dnaA family protein-;-PF00308.13-;-HMM::pfam	-;--;-	-;--;-	-;--;-	132-;-PF00308.13-;-HMM::pfam
MRSA128_5_176	4,4'-diaponeurosporenoate glycosyltransferase domain protein-;-UniRef100_Q99R74-;-BER::characterized::full::partial	crtQ-;-UniRef100_Q99R74-;-BER::characterized::full::partial	2.4.1.--;-UniRef100_Q99R74-;-BER::characterized::full::partial	GO:0016757,,GO:0016021,,GO:0016117,,GO:0005886-;-UniRef100_Q99R74-;-BER::characterized::full::partial	92,,205,,703-;-UniRef100_Q99R74-;-BER::characterized::full::partial
MRSA251_5_90	phage tail tape measure protein, TP901 family, core region-;-TIGR01760-;-HMM::equivalog_domain	-;--;-	-;--;-	GO:0005198,,GO:0016032-;-TIGR01760-;-HMM::equivalog_domain	152-;-TIGR01760-;-HMM::equivalog_domain
MRSA100_4_7	glutamate-1-semialdehyde-2,1-aminomutase-;-TIGR00713-;-HMM::equivalog	hemL-;-TIGR00713-;-HMM::equivalog	5.4.3.8-;-TIGR00713-;-HMM::equivalog	GO:0005737,,GO:0006779,,GO:0042286-;-TIGR00713-;-HMM::equivalog	79-;-TIGR00713-;-HMM::equivalog
MRSA100_1_309	adenosylmethionine-8-amino-7-oxononanoate transaminase-;-TIGR00508-;-HMM::equivalog	bioA-;-TIGR00508-;-HMM::equivalog	2.6.1.62-;-TIGR00508-;-HMM::equivalog	GO:0004015,,GO:0009102-;-TIGR00508-;-HMM::equivalog	77-;-TIGR00508-;-HMM::equivalog
MRSA129_18_13	mu transposase, C-terminal family protein-;-PF09299.6-;-HMM::pfam	-;--;-	-;--;-	-;--;-	154-;-by_keyword-;-by_keyword
MRSA103_2_269	conserved virulence factor C-;-UniRef100_Q931R7-;-BER::characterized::full::full	cvfC-;-UniRef100_Q931R7-;-BER::characterized::full::full	-;--;-	GO:0005506,,GO:0009405-;-UniRef100_Q931R7-;-BER::characterized::full::full	141,,187-;-UniRef100_Q931R7-;-BER::characterized::full::full
MRSA276_22_3	acetyltransferase family protein-;-PF00583.19-;-HMM::pfam	-;--;-	-;--;-	-;--;-	703-;-PF00583.19-;-HMM::pfam
MRSA204_2_340	LPXTG cell wall anchor domain protein-;-TIGR01167-;-HMM::domain	-;--;-	-;--;-	GO:0009986-;-TIGR01167-;-HMM::domain	88-;-TIGR01167-;-HMM::domain
MRSA100_6_16	cytosol aminopeptidase family, catalytic domain protein-;-PF00883.16-;-HMM::pfam	-;--;-	-;--;-	-;--;-	138-;-PF00883.16-;-HMM::pfam
MRSA529_3_255	nucleoside recognition family protein-;-PF07670.9-;-HMM::pfam	-;--;-	-;--;-	-;--;-	141-;-PF07670.9-;-HMM::pfam
MRSA100_15_34	conserved hypothetical protein-;-PF10740.4-;-HMM::pfam	-;--;-	-;--;-	GO:0008150,,GO:0003674,,GO:0005575-;--;-	156-;-by_keyword-;-by_keyword
MRSA137_7_106	na+ dependent nucleoside transporter family protein-;-PF07662.8-;-HMM::pfam	-;--;-	-;--;-	-;--;-	146-;-PF07662.8-;-HMM::pfam
MRSA100_1_170	conserved hypothetical protein-;-UniRef100_R2XVK8-;-BER::uncharacterized::full::partial	-;--;-	-;--;-	GO:0008150,,GO:0003674,,GO:0005575-;-UniRef100_R2XVK8-;-BER::uncharacterized::full::partial	703-;-UniRef100_R2XVK8-;-BER::uncharacterized::full::partial
MRSA2_7_58	hypothetical protein-;-default-;-hypothetical	-;-default-;-hypothetical	-;-default-;-hypothetical	GO:0008150,,GO:0003674,,GO:0005575-;-default-;-hypothetical	856-;-default-;-hypothetical
MRSA108_2_92	putative orf8-;-UniRef100_Q9F0L0-;-BER::uncharacterized::full::full	-;--;-	-;--;-	-;--;-	185-;-by_keyword-;-by_keyword
MRSA105_13_6	ABC transporter family protein-;-PF00005.22-;-HMM::pfam	-;--;-	-;--;-	-;--;-	141-;-PF00005.22-;-HMM::pfam
MRSA126_2_259	putative membrane protein-;-TMHMM-;-TMHMM	-;-TMHMM-;-TMHMM	-;-TMHMM-;-TMHMM	GO:0008150,,GO:0003674,,GO:0016020-;-TMHMM-;-TMHMM	88-;-TMHMM-;-TMHMM
MRSA100_4_114	CAAX protease self-immunity family protein-;-PF02517.11-;-HMM::pfam	-;--;-	-;--;-	-;--;-	157-;-PF02517.11-;-HMM::pfam
MRSA100_9_34	CHAP domain protein-;-PF05257.11-;-HMM::pfam	-;--;-	-;--;-	-;--;-	157-;-by_keyword-;-by_keyword
MRSA15_2_248	CRISPR-associated , TM1811 family domain protein-;-UniRef100_Q5HK89-;-BER::uncharacterized::full::partial	cas10-;-UniRef100_Q5HK89-;-BER::uncharacterized::full::partial	-;--;-	GO:0046872,,GO:0008081,,GO:0008152-;-UniRef100_Q5HK89-;-BER::uncharacterized::full::partial	141,,703-;-UniRef100_Q5HK89-;-BER::uncharacterized::full::partial
MRSA100_22_6	penicillin binding transpeptidase domain protein-;-PF00905.17-;-HMM::pfam	-;--;-	-;--;-	-;--;-	89-;-PF00905.17-;-HMM::pfam
MRSA100_1_312	6-carboxyhexanoate--CoA ligase family protein-;-PF03744.8-;-HMM::pfam	-;--;-	-;--;-	-;--;-	77-;-PF03744.8-;-HMM::pfam
MRSA754_100_2	hypothetical protein-;-default-;-hypothetical	-;-default-;-hypothetical	-;-default-;-hypothetical	GO:0008150,,GO:0003674,,GO:0005575-;-default-;-hypothetical	856-;-default-;-hypothetical
MRSA273_5_24	phi PVL-like domain protein-;-UniRef100_M9QRQ8-;-BER::uncharacterized::full::partial	-;--;-	-;--;-	-;--;-	157-;-by_keyword-;-by_keyword
MRSA103_2_440	fic/DOC family protein-;-PF02661.13-;-HMM::pfam	-;--;-	-;--;-	-;--;-	185-;-by_keyword-;-by_keyword
MRSA153_1_387	conserved hypothetical protein-;-PF06900.6-;-HMM::pfam	-;--;-	-;--;-	GO:0008150,,GO:0003674,,GO:0005575-;--;-	156-;-by_keyword-;-by_keyword
MRSA100_5_135	shikimate 5-dehydrogenase-;-TIGR00507-;-HMM::equivalog_domain	aroE-;-TIGR00507-;-HMM::equivalog_domain	1.1.1.25-;-TIGR00507-;-HMM::equivalog_domain	GO:0004764,,GO:0009423-;-TIGR00507-;-HMM::equivalog_domain	70-;-TIGR00507-;-HMM::equivalog_domain
MRSA530_17_44	abgT transporter family protein-;-PF03806.8-;-HMM::pfam	-;--;-	-;--;-	-;--;-	141-;-by_keyword-;-by_keyword
MRSA78_10_1	LPXTG cell wall anchor domain protein-;-TIGR01167-;-HMM::domain	-;--;-	-;--;-	GO:0009986-;-TIGR01167-;-HMM::domain	88-;-TIGR01167-;-HMM::domain
MRSA258_6_55	hypothetical protein-;-default-;-hypothetical	-;-default-;-hypothetical	-;-default-;-hypothetical	GO:0008150,,GO:0003674,,GO:0005575-;-default-;-hypothetical	856-;-default-;-hypothetical
MRSA110_5_9	conserved hypothetical protein-;-PF04883.7-;-HMM::pfam	-;--;-	-;--;-	GO:0008150,,GO:0003674,,GO:0005575-;--;-	152-;-PF04883.7-;-HMM::pfam
MRSA145_1_336	hypothetical protein-;-default-;-hypothetical	-;-default-;-hypothetical	-;-default-;-hypothetical	GO:0008150,,GO:0003674,,GO:0005575-;-default-;-hypothetical	856-;-default-;-hypothetical
MRSA100_11_40	thymidylate kinase family protein-;-PF02223.12-;-HMM::pfam	-;--;-	-;--;-	-;--;-	124-;-PF02223.12-;-HMM::pfam
MRSA100_4_73	catabolite control protein A-;-TIGR01481-;-HMM::equivalog	ccpA-;-TIGR01481-;-HMM::equivalog	-;--;-	GO:0003677,,GO:0005975,,GO:0006355,,GO:0016563,,GO:0016564-;-TIGR01481-;-HMM::equivalog	261-;-TIGR01481-;-HMM::equivalog
MRSA165_2_116	NADH(P)-binding family protein-;-PF13460.1-;-HMM::pfam	-;--;-	-;--;-	-;--;-	185-;-by_keyword-;-by_keyword
MRSA103_10_71	conserved phage family protein-;-PF09524.5-;-HMM::pfam	-;--;-	-;--;-	-;--;-	185-;-by_keyword-;-by_keyword
MRSA132_6_57	sasC/Mrp/FmtB intercellular aggregation domain protein-;-TIGR04263-;-HMM::subfamily_domain	-;--;-	-;--;-	GO:0016337-;-TIGR04263-;-HMM::subfamily_domain	157-;-by_keyword-;-by_keyword
MRSA4_25_26	accessory gene regulator protein B-;-UniRef100_Q2FF88-;-BER::characterized::full::full	agrB-;-UniRef100_Q2FF88-;-BER::characterized::full::full	3.4.-.--;-UniRef100_Q2FF88-;-BER::characterized::full::full	GO:0006508,,GO:0008233,,GO:0009372,,GO:0016021,,GO:0009405,,GO:0005886-;-UniRef100_Q2FF88-;-BER::characterized::full::full	92,,205,,189,,703,,187-;-UniRef100_Q2FF88-;-BER::characterized::full::full
MRSA753_5_72	acyl-CoA dehydrogenase, middle domain protein-;-PF02770.14-;-HMM::pfam	-;--;-	-;--;-	-;--;-	177-;-PF02770.14-;-HMM::pfam
MRSA727_8_18	sulfite exporter TauE/SafE family protein-;-PF01925.14-;-HMM::pfam	-;--;-	-;--;-	-;--;-	141-;-by_keyword-;-by_keyword
MRSA273_1_237	conserved hypothetical protein-;-PF09822.4-;-HMM::pfam	-;--;-	-;--;-	GO:0008150,,GO:0003674,,GO:0005575-;--;-	156-;-by_keyword-;-by_keyword
MRSA104_6_14	HNH endonuclease family protein-;-PF01844.18-;-HMM::pfam	-;--;-	-;--;-	-;--;-	157-;-PF01844.18-;-HMM::pfam
MRSA102_5_47	NADH-ubiquinone/plastoquinone oxidoreductase chain 4L family protein-;-PF00420.19-;-HMM::pfam	-;--;-	-;--;-	-;--;-	703-;-by_keyword-;-by_keyword
MRSA3_17_5	HTH domain protein-;-PF08279.7-;-HMM::pfam	-;--;-	-;--;-	-;--;-	157-;-by_keyword-;-by_keyword
MRSA100_29_4	putative oRF030-;-UniRef100_Q4ZBT4-;-BER::uncharacterized::full::full	-;--;-	-;--;-	-;--;-	185-;-by_keyword-;-by_keyword
MRSA100_15_44	tRNA threonylcarbamoyl adenosine modification protein, Sua5/YciO/YrdC/YwlC family-;-TIGR00057-;-HMM::equivalog	-;--;-	-;--;-	GO:0006400-;-TIGR00057-;-HMM::equivalog	168-;-TIGR00057-;-HMM::equivalog
MRSA261_5_92	conserved hypothetical protein-;-PF07252.6-;-HMM::pfam	-;--;-	-;--;-	GO:0008150,,GO:0003674,,GO:0005575-;--;-	156-;-by_keyword-;-by_keyword
MRSA105_12_115	bacterial dnaA family protein-;-PF00308.13-;-HMM::pfam	-;--;-	-;--;-	-;--;-	132-;-PF00308.13-;-HMM::pfam
MRSA109_20_4	replication initiation factor family protein-;-PF02486.14-;-HMM::pfam	-;--;-	-;--;-	-;--;-	132-;-PF02486.14-;-HMM::pfam
MRSA720_1_45	hypothetical protein-;-default-;-hypothetical	-;-default-;-hypothetical	-;-default-;-hypothetical	GO:0008150,,GO:0003674,,GO:0005575-;-default-;-hypothetical	856-;-default-;-hypothetical
MRSA100_8_74	phage major capsid protein, HK97 family-;-TIGR01554-;-HMM::equivalog	-;--;-	-;--;-	GO:0005198,,GO:0019012,,GO:0019068-;-TIGR01554-;-HMM::equivalog	152-;-TIGR01554-;-HMM::equivalog
MRSA100_22_11	recF/RecN/SMC N terminal domain protein-;-PF02463.14-;-HMM::pfam	-;--;-	-;--;-	-;--;-	93-;-PF02463.14-;-HMM::pfam
MRSA508_4_56	type I restriction modification DNA specificity domain protein-;-PF01420.14-;-HMM::pfam	-;--;-	-;--;-	-;--;-	183-;-PF01420.14-;-HMM::pfam
MRSA104_2_62	hypothetical protein-;-default-;-hypothetical	-;-default-;-hypothetical	-;-default-;-hypothetical	GO:0008150,,GO:0003674,,GO:0005575-;-default-;-hypothetical	856-;-default-;-hypothetical
MRSA145_24_11	prophage endopeptidase tail family protein-;-PF06605.6-;-HMM::pfam	-;--;-	-;--;-	-;--;-	138-;-by_keyword-;-by_keyword
MRSA100_11_70	phosphate acetyltransferase-;-TIGR00651-;-HMM::equivalog	pta-;-TIGR00651-;-HMM::equivalog	2.3.1.8-;-TIGR00651-;-HMM::equivalog	GO:0006086,,GO:0008959-;-TIGR00651-;-HMM::equivalog	102,,114-;-TIGR00651-;-HMM::equivalog
MRSA74_41_20	cysteine desulfurase domain protein-;-UniRef100_T1Y9R3-;-BER::uncharacterized::full::partial	-;--;-	2.8.1.7-;-UniRef100_T1Y9R3-;-BER::uncharacterized::full::partial	GO:0009000,,GO:0016829,,GO:0008152,,GO:0008483,,GO:0016740,,GO:0030170,,GO:0031071-;-UniRef100_T1Y9R3-;-BER::uncharacterized::full::partial	141,,703-;-UniRef100_T1Y9R3-;-BER::uncharacterized::full::partial
MRSA165_4_141	binding-protein-dependent transport system inner membrane component family protein-;-PF00528.17-;-HMM::pfam	-;--;-	-;--;-	-;--;-	141-;-by_keyword-;-by_keyword
MRSA189_8_45	carbamoyl-phosphate synthase L chain, N-terminal domain protein-;-PF00289.17-;-HMM::pfam	-;--;-	-;--;-	-;--;-	703-;-by_keyword-;-by_keyword
MRSA74_15_56	conserved hypothetical protein-;-PF07252.6-;-HMM::pfam	-;--;-	-;--;-	GO:0008150,,GO:0003674,,GO:0005575-;--;-	156-;-by_keyword-;-by_keyword
MRSA101_5_147	tcpE family protein-;-PF12648.2-;-HMM::pfam	-;--;-	-;--;-	-;--;-	185-;-by_keyword-;-by_keyword
MRSA132_34_1	conserved hypothetical protein-;-UniRef100_C5I627-;-BER::uncharacterized::full::partial	-;--;-	-;--;-	GO:0008150,,GO:0003674,,GO:0005575-;--;-	156-;-by_keyword-;-by_keyword
MRSA251_5_142	pemK-like family protein-;-PF02452.12-;-HMM::pfam	-;--;-	-;--;-	-;--;-	261-;-PF02452.12-;-HMM::pfam
MRSA132_6_180	AP2 domain protein-;-PF00847.15-;-HMM::pfam	-;--;-	-;--;-	-;--;-	157-;-by_keyword-;-by_keyword
MRSA701_1_122	ureF family protein-;-PF01730.11-;-HMM::pfam	-;--;-	-;--;-	-;--;-	160-;-PF01730.11-;-HMM::pfam
MRSA115_45_1	hypothetical protein-;-default-;-hypothetical	-;-default-;-hypothetical	-;-default-;-hypothetical	GO:0008150,,GO:0003674,,GO:0005575-;-default-;-hypothetical	856-;-default-;-hypothetical
MRSA100_18_6	hsp33 family protein-;-PF01430.14-;-HMM::pfam	-;--;-	-;--;-	-;--;-	95-;-PF01430.14-;-HMM::pfam
MRSA100_1_278	conserved hypothetical protein-;-PF06998.6-;-HMM::pfam	-;--;-	-;--;-	GO:0008150,,GO:0003674,,GO:0005575-;--;-	156-;-by_keyword-;-by_keyword
MRSA100_10_101	putative multidrug export ATP-binding/permease protein SA1683-;-UniRef100_Q7A4T3-;-BER::characterized::full::full	-;--;-	-;-UniRef100_Q7A4T3-;-BER::characterized::full::full	GO:0005524,,GO:0006200,,GO:0042626,,GO:0016021,,GO:0005886-;-UniRef100_Q7A4T3-;-BER::characterized::full::full	92,,205,,141,,703-;-UniRef100_Q7A4T3-;-BER::characterized::full::full
MRSA191_1_187	membrane AbrB duplication domain protein-;-TIGR03082-;-HMM::domain	-;--;-	-;--;-	-;--;-	88-;-by_keyword-;-by_keyword
MRSA30_10_7	staphylococcus phage PVL proviral DNA, complete sequence domain protein-;-UniRef100_O80085-;-BER::uncharacterized::full::partial	-;--;-	-;--;-	-;--;-	157-;-by_keyword-;-by_keyword
MRSA100_7_69	staphylococcus tandem lipo family protein-;-TIGR01742-;-HMM::subfamily	-;--;-	-;--;-	-;--;-	185-;-by_keyword-;-by_keyword
MRSA515_43_1	conserved hypothetical protein-;-PF09199.5-;-HMM::pfam	-;--;-	-;--;-	GO:0008150,,GO:0003674,,GO:0005575-;--;-	156-;-by_keyword-;-by_keyword
MRSA100_3_199	CDP-Glycerol:Poly(glycerophosphate) glycerophosphotransferase family protein-;-PF04464.9-;-HMM::pfam	-;--;-	-;--;-	-;--;-	703-;-by_keyword-;-by_keyword
MRSA140_2_76	LPXTG cell wall anchor domain protein-;-TIGR01167-;-HMM::domain	-;--;-	-;--;-	GO:0009986-;-TIGR01167-;-HMM::domain	88-;-TIGR01167-;-HMM::domain
MRSA713_3_93	guanosine monophosphate reductase-;-TIGR01306-;-HMM::equivalog	guaC-;-TIGR01306-;-HMM::equivalog	1.7.1.7-;-TIGR01306-;-HMM::equivalog	GO:0003920,,GO:0015950-;-TIGR01306-;-HMM::equivalog	124-;-TIGR01306-;-HMM::equivalog
MRSA150_5_18	AAA domain protein-;-PF13304.1-;-HMM::pfam	-;--;-	-;--;-	-;--;-	157-;-by_keyword-;-by_keyword
MRSA15_2_91	nitrogen regulation NIFR3 domain protein-;-UniRef100_T1Y760-;-BER::uncharacterized::full::partial	-;--;-	-;--;-	-;--;-	129-;-by_keyword-;-by_keyword
MRSA738_18_12	elastin-binding protein EbpS-;-UniRef100_Q99U09-;-BER::characterized::full::full	ebpS-;-UniRef100_Q99U09-;-BER::characterized::full::full	-;--;-	GO:0016998,,GO:0016021,,GO:0005886-;-UniRef100_Q99U09-;-BER::characterized::full::full	92,,205-;-UniRef100_Q99U09-;-BER::characterized::full::full
MRSA290_1_511	conserved hypothetical protein-;-PF10651.4-;-HMM::pfam	-;--;-	-;--;-	GO:0008150,,GO:0003674,,GO:0005575-;--;-	156-;-by_keyword-;-by_keyword
MRSA26_14_64	conserved hypothetical protein-;-PF06147.6-;-HMM::pfam	-;--;-	-;--;-	GO:0008150,,GO:0003674,,GO:0005575-;--;-	156-;-by_keyword-;-by_keyword
MRSA100_24_11	sulfite exporter TauE/SafE family protein-;-PF01925.14-;-HMM::pfam	-;--;-	-;--;-	-;--;-	141-;-by_keyword-;-by_keyword
MRSA100_5_13	homeo-like domain protein-;-PF13384.1-;-HMM::pfam	-;--;-	-;--;-	-;--;-	157-;-by_keyword-;-by_keyword
MRSA102_1_480	hypothetical protein-;-default-;-hypothetical	-;-default-;-hypothetical	-;-default-;-hypothetical	GO:0008150,,GO:0003674,,GO:0005575-;-default-;-hypothetical	856-;-default-;-hypothetical
MRSA104_2_267	nmrA-like family protein-;-PF05368.8-;-HMM::pfam	-;--;-	-;--;-	-;--;-	185-;-by_keyword-;-by_keyword
MRSA510_1_297	conserved hypothetical protein-;-PF07901.6-;-HMM::pfam	-;--;-	-;--;-	GO:0008150,,GO:0003674,,GO:0005575-;--;-	156-;-by_keyword-;-by_keyword
MRSA508_2_214	ABC transporter family protein-;-PF00005.22-;-HMM::pfam	-;--;-	-;--;-	-;--;-	141-;-PF00005.22-;-HMM::pfam
MRSA100_6_18	conserved hypothetical protein-;-TIGR00369-;-HMM::domain	-;--;-	-;--;-	GO:0008150,,GO:0003674,,GO:0005575-;--;-	156-;-by_keyword-;-by_keyword
MRSA100_15_7	mannitol-specific phosphotransferase enzyme IIA component-;-UniRef100_P17876-;-BER::characterized::full::full	mtlF-;-UniRef100_P17876-;-BER::characterized::full::full	2.7.1.--;-UniRef100_P17876-;-BER::characterized::full::full	GO:0016301,,GO:0009401,,GO:0005737,,GO:0005215-;-UniRef100_P17876-;-BER::characterized::full::full	206,,141,,700,,703-;-UniRef100_P17876-;-BER::characterized::full::full
MRSA241_2_256	kxYKxGKxW signal peptide domain protein-;-TIGR03715-;-HMM::domain	-;--;-	-;--;-	-;--;-	157-;-by_keyword-;-by_keyword
MRSA502_2_143	staphylocoagulase-;-UniRef100_P07767-;-BER::characterized::full::full	-;--;-	-;--;-	GO:0016504-;-UniRef100_P07767-;-BER::characterized::full::full	185-;-by_keyword-;-by_keyword
MRSA103_15_15	putative phi Mu50B-like protein-;-UniRef100_Q8SDU1-;-BER::uncharacterized::full::full	-;--;-	-;--;-	-;--;-	185-;-by_keyword-;-by_keyword
MRSA114_20_23	staphylococcal/Streptococcal toxin, OB-fold domain protein-;-PF01123.15-;-HMM::pfam	-;--;-	-;--;-	-;--;-	157-;-by_keyword-;-by_keyword
MRSA100_14_63	conserved hypothetical protein-;-UniRef100_H9A0U2-;-BER::uncharacterized::full::full	-;--;-	-;--;-	GO:0008150,,GO:0003674,,GO:0005575-;--;-	156-;-by_keyword-;-by_keyword
MRSA518_1_278	conserved hypothetical protein-;-PF06114.8-;-HMM::pfam	-;--;-	-;--;-	GO:0008150,,GO:0003674,,GO:0005575-;--;-	156-;-by_keyword-;-by_keyword
MRSA213_1_79	CAAX protease self-immunity family protein-;-PF02517.11-;-HMM::pfam	-;--;-	-;--;-	-;--;-	157-;-PF02517.11-;-HMM::pfam
MRSA173_3_49	cbiX family protein-;-PF01903.12-;-HMM::pfam	-;--;-	-;--;-	-;--;-	79-;-PF01903.12-;-HMM::pfam
MRSA89_6_103	conserved hypothetical protein-;-UniRef100_G5JFQ8-;-BER::uncharacterized::full::partial	-;--;-	-;--;-	GO:0008150,,GO:0003674,,GO:0005575-;-UniRef100_G5JFQ8-;-BER::uncharacterized::full::partial	92,,206,,141-;-UniRef100_G5JFQ8-;-BER::uncharacterized::full::partial
MRSA131_10_65	sugar (and other) transporter family protein-;-PF00083.19-;-HMM::pfam	-;--;-	-;--;-	-;--;-	141-;-PF00083.19-;-HMM::pfam
MRSA123_19_7	carbon-nitrogen hydrolase family protein-;-PF00795.17-;-HMM::pfam	-;--;-	-;--;-	-;--;-	703-;-PF00795.17-;-HMM::pfam
MRSA74_40_13	accessory Sec system protein Asp1-;-TIGR03713-;-HMM::equivalog	asp1-;-TIGR03713-;-HMM::equivalog	-;--;-	GO:0006886,,GO:0008565-;-TIGR03713-;-HMM::equivalog	97,,187-;-TIGR03713-;-HMM::equivalog
MRSA100_1_301	gyrI-like small molecule binding domain protein-;-PF06445.10-;-HMM::pfam	-;--;-	-;--;-	-;--;-	157-;-by_keyword-;-by_keyword
MRSA261_1_501	conserved hypothetical protein-;-UniRef100_T1Y5J1-;-BER::uncharacterized::partial::full	-;--;-	-;--;-	GO:0008150,,GO:0003674,,GO:0005575-;--;-	156-;-by_keyword-;-by_keyword
MRSA102_2_329	hypothetical protein-;-default-;-hypothetical	-;-default-;-hypothetical	-;-default-;-hypothetical	GO:0008150,,GO:0003674,,GO:0005575-;-default-;-hypothetical	856-;-default-;-hypothetical
MRSA100_20_17	histidine kinase-, DNA gyrase B-, and HSP90-like ATPase family protein-;-PF02518.21-;-HMM::pfam	-;--;-	-;--;-	-;--;-	703-;-PF02518.21-;-HMM::pfam
MRSA100_4_127	putative membrane protein insertion efficiency factor-;-TIGR00278-;-HMM::equivalog	-;-TIGR00278-;-HMM::equivalog	-;--;-	-;--;-	156-;-TIGR00278-;-HMM::equivalog
MRSA502_3_41	trypsin family protein-;-PF00089.21-;-HMM::pfam	-;--;-	-;--;-	-;--;-	138-;-by_keyword-;-by_keyword
MRSA198_3_57	CHAP domain protein-;-PF05257.11-;-HMM::pfam	-;--;-	-;--;-	-;--;-	157-;-by_keyword-;-by_keyword
MRSA724_8_120	transposase DDE domain protein-;-PF01609.16-;-HMM::pfam	-;--;-	-;--;-	-;--;-	154-;-PF01609.16-;-HMM::pfam
MRSA101_4_72	S-adenosyl-l-methionine hydroxide adenosyltransferase family protein-;-PF01887.11-;-HMM::pfam	-;--;-	-;--;-	-;--;-	703-;-by_keyword-;-by_keyword
MRSA240_39_1	integrase core domain protein-;-PF00665.21-;-HMM::pfam	-;--;-	-;--;-	-;--;-	157-;-PF00665.21-;-HMM::pfam
MRSA100_14_66	conserved hypothetical protein-;-UniRef100_A9CR94-;-BER::uncharacterized::full::full	-;-UniRef100_A9CR94-;-BER::uncharacterized::full::full	-;--;-	GO:0008150,,GO:0003674,,GO:0005575-;--;-	156-;-by_keyword-;-by_keyword
MRSA538_1_269	phosphodiesterase, MJ0936 family protein-;-TIGR00040-;-HMM::subfamily	-;--;-	3.1.-.--;-TIGR00040-;-HMM::subfamily	GO:0016788-;-TIGR00040-;-HMM::subfamily	703-;-TIGR00040-;-HMM::subfamily
MRSA15_1_186	clp protease family protein-;-PF00574.18-;-HMM::pfam	-;--;-	-;--;-	-;--;-	138-;-PF00574.18-;-HMM::pfam
MRSA100_10_71	conserved hypothetical protein-;-PF11667.3-;-HMM::pfam	-;--;-	-;--;-	GO:0008150,,GO:0003674,,GO:0005575-;--;-	156-;-by_keyword-;-by_keyword
MRSA209_19_9	carbamate kinase domain protein-;-UniRef100_Q2FKJ8-;-BER::uncharacterized::full::partial	arcC3-;-UniRef100_Q2FKJ8-;-BER::uncharacterized::full::partial	2.7.2.2-;-UniRef100_Q2FKJ8-;-BER::uncharacterized::full::partial	GO:0006525,,GO:0016310,,GO:0005524,,GO:0008804,,GO:0000166,,GO:0016740,,GO:0005737,,GO:0035975-;-UniRef100_Q2FKJ8-;-BER::uncharacterized::full::partial	92,,206,,141,,703-;-UniRef100_Q2FKJ8-;-BER::uncharacterized::full::partial
MRSA100_3_215	bacterial extracellular solute-binding, 5 Middle family protein-;-PF00496.17-;-HMM::pfam	-;--;-	-;--;-	-;--;-	141-;-PF00496.17-;-HMM::pfam
MRSA100_14_45	prophage endopeptidase tail family protein-;-PF06605.6-;-HMM::pfam	-;--;-	-;--;-	-;--;-	138-;-by_keyword-;-by_keyword
MRSA102_1_481	helix-turn-helix family protein-;-PF01381.17-;-HMM::pfam	-;--;-	-;--;-	-;--;-	261-;-PF01381.17-;-HMM::pfam
MRSA100_2_48	fibronectin-binding A family protein-;-PF05833.6-;-HMM::pfam	-;--;-	-;--;-	-;--;-	185-;-by_keyword-;-by_keyword
MRSA530_15_5	gram-positive signal peptide, YSIRK family domain protein-;-TIGR01168-;-HMM::domain	-;--;-	-;--;-	-;--;-	157-;-by_keyword-;-by_keyword
MRSA138_9_14	FAD-NAD(P)-binding family protein-;-PF13454.1-;-HMM::pfam	-;--;-	-;--;-	-;--;-	185-;-by_keyword-;-by_keyword
MRSA518_11_130	conserved hypothetical protein-;-PF05598.6-;-HMM::pfam	-;--;-	-;--;-	GO:0008150,,GO:0003674,,GO:0005575-;--;-	156-;-by_keyword-;-by_keyword
MRSA276_4_50	putative membrane protein-;-TMHMM-;-TMHMM	-;-TMHMM-;-TMHMM	-;-TMHMM-;-TMHMM	GO:0008150,,GO:0003674,,GO:0016020-;-TMHMM-;-TMHMM	88-;-TMHMM-;-TMHMM
MRSA202_1_16	BCCT transporter family protein-;-PF02028.12-;-HMM::pfam	-;--;-	-;--;-	-;--;-	141-;-by_keyword-;-by_keyword
MRSA102_3_376	multidrug resistance efflux pump SepA-;-UniRef100_A7X534-;-BER::characterized::full::full	sepA-;-UniRef100_A7X534-;-BER::characterized::full::full	-;--;-	GO:0006810,,GO:0016021,,GO:0005886-;-UniRef100_A7X534-;-BER::characterized::full::full	205-;-UniRef100_A7X534-;-BER::characterized::full::full
MRSA122_17_26	accessory gene regulator protein B-;-UniRef100_Q2FF88-;-BER::characterized::full::full	agrB-;-UniRef100_Q2FF88-;-BER::characterized::full::full	3.4.-.--;-UniRef100_Q2FF88-;-BER::characterized::full::full	GO:0006508,,GO:0008233,,GO:0009372,,GO:0016021,,GO:0009405,,GO:0005886-;-UniRef100_Q2FF88-;-BER::characterized::full::full	92,,205,,189,,703,,187-;-UniRef100_Q2FF88-;-BER::characterized::full::full
MRSA130_5_51	conserved hypothetical protein-;-PF07129.6-;-HMM::pfam	-;--;-	-;--;-	GO:0008150,,GO:0003674,,GO:0005575-;--;-	156-;-by_keyword-;-by_keyword
MRSA184_28_6	putative oRF015-;-UniRef100_Q4ZD54-;-BER::uncharacterized::full::full	-;--;-	-;--;-	-;--;-	185-;-by_keyword-;-by_keyword
MRSA726_1_528	conserved hypothetical protein-;-PF10078.4-;-HMM::pfam	-;--;-	-;--;-	GO:0008150,,GO:0003674,,GO:0005575-;--;-	156-;-by_keyword-;-by_keyword
MRSA100_2_20	cell division protein FtsL-;-TIGR02209-;-HMM::equivalog	ftsL-;-TIGR02209-;-HMM::equivalog	-;--;-	GO:0000910,,GO:0016021-;-TIGR02209-;-HMM::equivalog	93-;-TIGR02209-;-HMM::equivalog
MRSA518_2_23	HMGL-like family protein-;-PF00682.14-;-HMM::pfam	-;--;-	-;--;-	-;--;-	185-;-by_keyword-;-by_keyword
MRSA160_3_119	putative membrane protein-;-TMHMM-;-TMHMM	-;-TMHMM-;-TMHMM	-;-TMHMM-;-TMHMM	GO:0008150,,GO:0003674,,GO:0016020-;-TMHMM-;-TMHMM	88-;-TMHMM-;-TMHMM
MRSA100_7_72	putative membrane protein-;-TMHMM-;-TMHMM	-;-TMHMM-;-TMHMM	-;-TMHMM-;-TMHMM	GO:0008150,,GO:0003674,,GO:0016020-;-TMHMM-;-TMHMM	88-;-TMHMM-;-TMHMM
MRSA102_15_3	primase C terminal 1 family protein-;-PF08708.6-;-HMM::pfam	-;--;-	-;--;-	-;--;-	185-;-by_keyword-;-by_keyword
MRSA15_78_2	conjugative transposon TcpC family protein-;-PF12642.2-;-HMM::pfam	-;--;-	-;--;-	-;--;-	185-;-by_keyword-;-by_keyword
MRSA506_3_330	conserved hypothetical protein-;-PF11166.3-;-HMM::pfam	-;--;-	-;--;-	GO:0008150,,GO:0003674,,GO:0005575-;--;-	156-;-by_keyword-;-by_keyword
MRSA153_11_35	cro/C1-type HTH DNA-binding domain protein-;-PF13443.1-;-HMM::pfam	-;--;-	-;--;-	-;--;-	157-;-by_keyword-;-by_keyword
MRSA518_8_122	conserved hypothetical protein-;-UniRef100_Q2FE19-;-BER::characterized::full::full	-;--;-	-;--;-	GO:0008150,,GO:0003674,,GO:0005575-;-UniRef100_Q2FE19-;-BER::characterized::full::full	205-;-UniRef100_Q2FE19-;-BER::characterized::full::full
MRSA100_5_151	peptidase U32 family protein-;-PF01136.14-;-HMM::pfam	-;--;-	-;--;-	-;--;-	138-;-PF01136.14-;-HMM::pfam
MRSA67_21_21	helix-turn-helix family protein-;-PF01381.17-;-HMM::pfam	-;--;-	-;--;-	-;--;-	261-;-PF01381.17-;-HMM::pfam
MRSA153_4_50	amino acid permease family protein-;-PF00324.16-;-HMM::pfam	-;--;-	-;--;-	-;--;-	142-;-PF00324.16-;-HMM::pfam
MRSA100_11_19	transcription termination/antitermination factor NusG-;-TIGR00922-;-HMM::equivalog	nusG-;-TIGR00922-;-HMM::equivalog	-;--;-	GO:0003715,,GO:0006353-;-TIGR00922-;-HMM::equivalog	165-;-TIGR00922-;-HMM::equivalog
MRSA100_8_68	bacterial Ig-like domain family protein-;-PF02368.13-;-HMM::pfam	-;--;-	-;--;-	-;--;-	157-;-by_keyword-;-by_keyword
MRSA525_1_567	plasmin sensitive surface domain protein-;-UniRef100_I1W5A2-;-BER::uncharacterized::full::partial	pls-;-UniRef100_I1W5A2-;-BER::uncharacterized::full::partial	-;--;-	GO:0016020,,GO:0005618,,GO:0005576-;-UniRef100_I1W5A2-;-BER::uncharacterized::full::partial	204,,222-;-UniRef100_I1W5A2-;-BER::uncharacterized::full::partial
MRSA201_13_19	conserved hypothetical protein-;-UniRef100_G5JH45-;-BER::uncharacterized::full::partial	-;--;-	-;--;-	GO:0008150,,GO:0003674,,GO:0005575-;--;-	156-;-by_keyword-;-by_keyword
MRSA514_2_362	acetyltransferase domain protein-;-PF13508.1-;-HMM::pfam	-;--;-	-;--;-	-;--;-	703-;-by_keyword-;-by_keyword
MRSA514_2_157	hypothetical protein-;-default-;-hypothetical	-;-default-;-hypothetical	-;-default-;-hypothetical	GO:0008150,,GO:0003674,,GO:0005575-;-default-;-hypothetical	856-;-default-;-hypothetical
MRSA100_6_66	oligopeptide/dipeptide ABC transporter, ATP-binding , C-terminal domain protein-;-TIGR01727-;-HMM::subfamily_domain	-;--;-	-;--;-	GO:0005524,,GO:0009898,,GO:0015440,,GO:0015833,,GO:0043190-;-TIGR01727-;-HMM::subfamily_domain	142-;-TIGR01727-;-HMM::subfamily_domain
MRSA153_19_9	dnaD domain protein-;-TIGR01446-;-HMM::domain	-;--;-	-;--;-	GO:0006269-;-TIGR01446-;-HMM::domain	132,,152-;-TIGR01446-;-HMM::domain
MRSA15_1_183	conserved hypothetical protein-;-UniRef100_C2XXG5-;-BER::uncharacterized::full::full	-;--;-	-;--;-	GO:0008150,,GO:0003674,,GO:0005575-;--;-	156-;-by_keyword-;-by_keyword
MRSA100_11_16	yacP-like NYN domain protein-;-PF05991.6-;-HMM::pfam	-;--;-	-;--;-	-;--;-	157-;-by_keyword-;-by_keyword
MRSA100_6_37	conserved hypothetical protein-;-PF09335.6-;-HMM::pfam	-;--;-	-;--;-	GO:0008150,,GO:0003674,,GO:0005575-;--;-	156-;-by_keyword-;-by_keyword
MRSA100_6_131	bacterial Ig-like domain family protein-;-PF07523.7-;-HMM::pfam	-;--;-	-;--;-	-;--;-	157-;-by_keyword-;-by_keyword
MRSA60_1_161	m(5)U-54 methyltransferase-;-TIGR00137-;-HMM::equivalog	trmFO-;-TIGR00137-;-HMM::equivalog	2.1.1.74-;-TIGR00137-;-HMM::equivalog	GO:0006400,,GO:0016740-;-TIGR00137-;-HMM::equivalog	168-;-TIGR00137-;-HMM::equivalog
MRSA100_14_17	endonuclease MutS2-;-UniRef100_A7X169-;-BER::characterized::full::full	mutS2-;-UniRef100_A7X169-;-BER::characterized::full::full	3.1.-.--;-UniRef100_A7X169-;-BER::characterized::full::full	GO:0005524,,GO:0006298,,GO:0030983,,GO:0045910,,GO:0006200,,GO:0090305,,GO:0004519,,GO:0016887-;-UniRef100_A7X169-;-BER::characterized::full::full	92,,141,,703-;-UniRef100_A7X169-;-BER::characterized::full::full
MRSA184_43_1	77ORF017 domain protein-;-UniRef100_Q6R859-;-BER::uncharacterized::full::partial	-;--;-	-;--;-	GO:0003677-;-UniRef100_Q6R859-;-BER::uncharacterized::full::partial	141-;-UniRef100_Q6R859-;-BER::uncharacterized::full::partial
MRSA100_14_1	conserved hypothetical protein-;-UniRef100_T1Y956-;-BER::uncharacterized::full::full	-;--;-	-;--;-	GO:0008150,,GO:0003674,,GO:0005575-;--;-	156-;-by_keyword-;-by_keyword
MRSA104_6_8	conserved hypothetical protein-;-UniRef100_A9CR94-;-BER::uncharacterized::full::full	-;-UniRef100_A9CR94-;-BER::uncharacterized::full::full	-;--;-	GO:0008150,,GO:0003674,,GO:0005575-;--;-	156-;-by_keyword-;-by_keyword
MRSA43_53_1	phage tail family protein-;-PF05709.6-;-HMM::pfam	-;--;-	-;--;-	-;--;-	185-;-by_keyword-;-by_keyword
MRSA100_14_27	fecCD transport family protein-;-PF01032.13-;-HMM::pfam	-;--;-	-;--;-	-;--;-	145-;-PF01032.13-;-HMM::pfam
MRSA109_3_114	hypothetical protein-;-default-;-hypothetical	-;-default-;-hypothetical	-;-default-;-hypothetical	GO:0008150,,GO:0003674,,GO:0005575-;-default-;-hypothetical	856-;-default-;-hypothetical
MRSA100_22_5	beta-lactamase-;-UniRef100_P00807-;-BER::characterized::full::full	blaZ-;-UniRef100_P00807-;-BER::characterized::full::full	3.5.2.6-;-UniRef100_P00807-;-BER::characterized::full::full	GO:0046677,,GO:0030655,,GO:0008800-;-UniRef100_P00807-;-BER::characterized::full::full	92,,703-;-UniRef100_P00807-;-BER::characterized::full::full
MRSA118_2_9_140	sasC/Mrp/FmtB intercellular aggregation domain protein-;-TIGR04263-;-HMM::subfamily_domain	-;--;-	-;--;-	GO:0016337-;-TIGR04263-;-HMM::subfamily_domain	157-;-by_keyword-;-by_keyword
MRSA100_1_530	putative membrane protein-;-TMHMM-;-TMHMM	-;-TMHMM-;-TMHMM	-;-TMHMM-;-TMHMM	GO:0008150,,GO:0003674,,GO:0016020-;-TMHMM-;-TMHMM	88-;-TMHMM-;-TMHMM
MRSA101_7_118	endodeoxyribonuclease RusA family protein-;-PF05866.6-;-HMM::pfam	-;--;-	-;--;-	-;--;-	132-;-PF05866.6-;-HMM::pfam
MRSA100_12_81	putative membrane protein-;-TMHMM-;-TMHMM	-;-TMHMM-;-TMHMM	-;-TMHMM-;-TMHMM	GO:0008150,,GO:0003674,,GO:0016020-;-TMHMM-;-TMHMM	88-;-TMHMM-;-TMHMM
MRSA15_1_203	hypothetical protein-;-default-;-hypothetical	-;-default-;-hypothetical	-;-default-;-hypothetical	GO:0008150,,GO:0003674,,GO:0005575-;-default-;-hypothetical	856-;-default-;-hypothetical
MRSA127_14_49	transcriptional activator RinB family protein-;-PF06116.7-;-HMM::pfam	-;--;-	-;--;-	-;--;-	165-;-by_keyword-;-by_keyword
MRSA523_3_89	sodium:solute symporter family protein-;-PF00474.12-;-HMM::pfam	-;--;-	-;--;-	-;--;-	145-;-PF00474.12-;-HMM::pfam
MRSA67_1_305	phage F-like domain protein-;-UniRef100_Q5HPN0-;-BER::uncharacterized::full::partial	-;--;-	-;--;-	-;--;-	157-;-by_keyword-;-by_keyword
MRSA508_6_15	conserved hypothetical protein-;-PF07205.6-;-HMM::pfam	-;--;-	-;--;-	GO:0008150,,GO:0003674,,GO:0005575-;--;-	156-;-by_keyword-;-by_keyword
MRSA53_29_5	conserved hypothetical protein-;-UniRef100_A1KXA9-;-BER::uncharacterized::full::partial	-;--;-	-;--;-	GO:0008150,,GO:0003674,,GO:0005575-;--;-	156-;-by_keyword-;-by_keyword
MRSA102_1_675	conserved hypothetical protein-;-PF07901.6-;-HMM::pfam	-;--;-	-;--;-	GO:0008150,,GO:0003674,,GO:0005575-;--;-	156-;-by_keyword-;-by_keyword
MRSA509_27_5	6-phospho 3-hexuloisomerase-;-TIGR03127-;-HMM::equivalog_domain	hxlB-;-TIGR03127-;-HMM::equivalog_domain	5.3.-.--;-TIGR03127-;-HMM::equivalog_domain	-;--;-	703-;-by_keyword-;-by_keyword
MRSA749_23_15	PRD domain protein-;-PF00874.15-;-HMM::pfam	-;--;-	-;--;-	-;--;-	262-;-PF00874.15-;-HMM::pfam
MRSA732_20_9	hypothetical protein-;-default-;-hypothetical	-;-default-;-hypothetical	-;-default-;-hypothetical	GO:0008150,,GO:0003674,,GO:0005575-;-default-;-hypothetical	856-;-default-;-hypothetical
MRSA57_14_11	resolvase, N terminal domain protein-;-PF00239.16-;-HMM::pfam	-;--;-	-;--;-	-;--;-	132-;-PF00239.16-;-HMM::pfam
MRSA102_2_233	conserved hypothetical family protein-;-TIGR01741-;-HMM::subfamily	-;--;-	-;--;-	-;--;-	185-;-by_keyword-;-by_keyword
MRSA100_2_17	bacillithiol biosynthesis cysteine-adding enzyme BshC-;-TIGR03998-;-HMM::equivalog	bshC-;-TIGR03998-;-HMM::equivalog	-;--;-	GO:0003824,,GO:0071793-;-TIGR03998-;-HMM::equivalog	86-;-TIGR03998-;-HMM::equivalog
MRSA514_2_45	conserved hypothetical protein-;-PF09199.5-;-HMM::pfam	-;--;-	-;--;-	GO:0008150,,GO:0003674,,GO:0005575-;--;-	156-;-by_keyword-;-by_keyword
MRSA733_7_149	conserved hypothetical protein-;-PF11667.3-;-HMM::pfam	-;--;-	-;--;-	GO:0008150,,GO:0003674,,GO:0005575-;--;-	156-;-by_keyword-;-by_keyword
MRSA528_16_20	conserved hypothetical protein-;-PF04394.9-;-HMM::pfam	-;--;-	-;--;-	GO:0008150,,GO:0003674,,GO:0005575-;--;-	156-;-by_keyword-;-by_keyword
MRSA724_8_109	conserved hypothetical protein-;-UniRef100_Q936I4-;-BER::uncharacterized::partial::full	-;--;-	-;--;-	GO:0008150,,GO:0003674,,GO:0005575-;--;-	156-;-by_keyword-;-by_keyword
MRSA306_9_10	staphylococcus phage PVL proviral DNA, complete sequence domain protein-;-UniRef100_O80085-;-BER::uncharacterized::full::partial	-;--;-	-;--;-	-;--;-	157-;-by_keyword-;-by_keyword
MRSA502_1_703	conserved hypothetical protein-;-UniRef100_A9CRE0-;-BER::uncharacterized::full::full	-;-UniRef100_A9CRE0-;-BER::uncharacterized::full::full	-;--;-	GO:0008150,,GO:0003674,,GO:0005575-;--;-	156-;-by_keyword-;-by_keyword
MRSA200_4_158	conserved hypothetical protein-;-PF07901.6-;-HMM::pfam	-;--;-	-;--;-	GO:0008150,,GO:0003674,,GO:0005575-;--;-	156-;-by_keyword-;-by_keyword
MRSA100_10_99	A/G-specific adenine glycosylase-;-TIGR01084-;-HMM::equivalog	mutY-;-TIGR01084-;-HMM::equivalog	3.2.2.--;-TIGR01084-;-HMM::equivalog	GO:0004844,,GO:0006260,,GO:0006281,,GO:0006310-;-TIGR01084-;-HMM::equivalog	132-;-TIGR01084-;-HMM::equivalog
MRSA526_15_44	LPXTG cell wall anchor domain protein-;-TIGR01167-;-HMM::domain	-;--;-	-;--;-	GO:0009986-;-TIGR01167-;-HMM::domain	88-;-TIGR01167-;-HMM::domain
MRSA240_41_1	conserved hypothetical protein-;-UniRef100_D2JAR2-;-BER::uncharacterized::full::partial	-;--;-	-;--;-	GO:0008150,,GO:0003674,,GO:0005575-;--;-	156-;-by_keyword-;-by_keyword
MRSA502_2_280	abi-like family protein-;-PF07751.6-;-HMM::pfam	-;--;-	-;--;-	-;--;-	185-;-by_keyword-;-by_keyword
MRSA86_7_164	periplasmic binding domain protein-;-PF13407.1-;-HMM::pfam	-;--;-	-;--;-	-;--;-	157-;-by_keyword-;-by_keyword
MRSA67_10_71	LPXTG cell wall anchor domain protein-;-TIGR01167-;-HMM::domain	-;--;-	-;--;-	GO:0009986-;-TIGR01167-;-HMM::domain	88-;-TIGR01167-;-HMM::domain
MRSA74_28_44	phage F-like domain protein-;-UniRef100_Q5HPN0-;-BER::uncharacterized::full::partial	-;--;-	-;--;-	-;--;-	157-;-by_keyword-;-by_keyword
MRSA193_9_14	conserved hypothetical protein-;-PF08807.5-;-HMM::pfam	-;--;-	-;--;-	GO:0008150,,GO:0003674,,GO:0005575-;--;-	156-;-by_keyword-;-by_keyword
MRSA282_1_548	hypothetical protein-;-default-;-hypothetical	-;-default-;-hypothetical	-;-default-;-hypothetical	GO:0008150,,GO:0003674,,GO:0005575-;-default-;-hypothetical	856-;-default-;-hypothetical
MRSA100_14_6	putative membrane protein-;-TMHMM-;-TMHMM	-;-TMHMM-;-TMHMM	-;-TMHMM-;-TMHMM	GO:0008150,,GO:0003674,,GO:0016020-;-TMHMM-;-TMHMM	88-;-TMHMM-;-TMHMM
MRSA213_6_1	conserved hypothetical protein-;-UniRef100_H0DJN8-;-BER::uncharacterized::full::full	-;--;-	-;--;-	GO:0008150,,GO:0003674,,GO:0005575-;--;-	156-;-by_keyword-;-by_keyword
MRSA161_6_124	HAD hydrolase, IA, variant 1 family protein-;-TIGR01549-;-HMM::subfamily	-;--;-	-;--;-	GO:0008152,,GO:0016787-;-TIGR01549-;-HMM::subfamily	703-;-TIGR01549-;-HMM::subfamily
MRSA100_1_30	parB/RepB/Spo0J family partition domain protein-;-TIGR00180-;-HMM::domain	-;--;-	-;--;-	GO:0000910,,GO:0003677,,GO:0007059-;-TIGR00180-;-HMM::domain	157-;-by_keyword-;-by_keyword
MRSA102_1_86	prophage endopeptidase tail family protein-;-PF06605.6-;-HMM::pfam	-;--;-	-;--;-	-;--;-	138-;-by_keyword-;-by_keyword
MRSA185_5_85	phage major tail , phi13 family protein-;-TIGR01603-;-HMM::subfamily	-;--;-	-;--;-	GO:0005198,,GO:0019038,,GO:0019068-;-TIGR01603-;-HMM::subfamily	152-;-TIGR01603-;-HMM::subfamily
MRSA273_1_461	oxidoreductase, short chain dehydrogenase/reductase family domain protein-;-UniRef100_C5QN62-;-BER::uncharacterized::full::partial	-;--;-	-;--;-	GO:0008152,,GO:0055114,,GO:0016491-;-UniRef100_C5QN62-;-BER::uncharacterized::full::partial	703-;-UniRef100_C5QN62-;-BER::uncharacterized::full::partial
MRSA189_25_1	LPXTG cell wall anchor domain protein-;-TIGR01167-;-HMM::domain	-;--;-	-;--;-	GO:0009986-;-TIGR01167-;-HMM::domain	88-;-TIGR01167-;-HMM::domain
MRSA100_22_4	marR family protein-;-PF01047.17-;-HMM::pfam	-;--;-	-;--;-	-;--;-	261-;-PF01047.17-;-HMM::pfam
MRSA100_8_26	neutral zinc metallopeptidase family protein-;-PF04298.7-;-HMM::pfam	-;--;-	-;--;-	-;--;-	138-;-by_keyword-;-by_keyword
MRSA102_2_14	putative membrane protein-;-TMHMM-;-TMHMM	-;-TMHMM-;-TMHMM	-;-TMHMM-;-TMHMM	GO:0008150,,GO:0003674,,GO:0016020-;-TMHMM-;-TMHMM	88-;-TMHMM-;-TMHMM
MRSA102_1_382	hypothetical protein-;-default-;-hypothetical	-;-default-;-hypothetical	-;-default-;-hypothetical	GO:0008150,,GO:0003674,,GO:0005575-;-default-;-hypothetical	856-;-default-;-hypothetical
MRSA230_20_1	phage tail family protein-;-PF05709.6-;-HMM::pfam	-;--;-	-;--;-	-;--;-	185-;-by_keyword-;-by_keyword
MRSA63_3_26	inosine-uridine preferring nucleoside hydrolase family protein-;-PF01156.14-;-HMM::pfam	-;--;-	-;--;-	-;--;-	127-;-PF01156.14-;-HMM::pfam
MRSA726_18_1	reverse transcriptase family protein-;-PF00078.22-;-HMM::pfam	-;--;-	-;--;-	-;--;-	130,,708-;-PF00078.22-;-HMM::pfam
MRSA100_11_33	pyridoxal phosphate-dependent acyltransferase family protein-;-TIGR01825-;-HMM::subfamily	-;--;-	2.3.1.--;-TIGR01825-;-HMM::subfamily	-;--;-	703-;-by_keyword-;-by_keyword
MRSA2_7_1	extracellular matrix-binding protein ebh-;-UniRef100_Q8NWQ6-;-BER::characterized::full::full	ebh-;-UniRef100_Q8NWQ6-;-BER::characterized::full::full	-;--;-	GO:0016021,,GO:0009405,,GO:0005886-;-UniRef100_Q8NWQ6-;-BER::characterized::full::full	205,,187-;-UniRef100_Q8NWQ6-;-BER::characterized::full::full
MRSA508_35_1	putative transposon Tn552 DNA-invertase bin3-;-UniRef100_P20384-;-BER::characterized::full::full	-;-UniRef100_P20384-;-BER::characterized::full::full	-;--;-	GO:0015074,,GO:0000150,,GO:0003677,,GO:0032196-;-UniRef100_P20384-;-BER::characterized::full::full	92,,141,,703-;-UniRef100_P20384-;-BER::characterized::full::full
MRSA173_9_114	hypothetical protein-;-default-;-hypothetical	-;-default-;-hypothetical	-;-default-;-hypothetical	GO:0008150,,GO:0003674,,GO:0005575-;-default-;-hypothetical	856-;-default-;-hypothetical
MRSA201_1_155	conserved hypothetical family protein-;-TIGR01741-;-HMM::subfamily	-;--;-	-;--;-	-;--;-	185-;-by_keyword-;-by_keyword
MRSA100_3_106	twin arginine-targeting translocase, TatA/E family protein-;-TIGR01411-;-HMM::subfamily	tatA-;-TIGR01411-;-HMM::subfamily	-;--;-	GO:0008565,,GO:0015628-;-TIGR01411-;-HMM::subfamily	97-;-TIGR01411-;-HMM::subfamily
MRSA100_4_48	universal stress family protein-;-PF00582.21-;-HMM::pfam	-;--;-	-;--;-	-;--;-	149-;-PF00582.21-;-HMM::pfam
MRSA74_9_50	NADPH-dependent FMN reductase family protein-;-PF03358.10-;-HMM::pfam	-;--;-	-;--;-	-;--;-	112-;-PF03358.10-;-HMM::pfam
MRSA74_19_50	anthranilate phosphoribosyltransferase domain protein-;-UniRef100_T1Y858-;-BER::uncharacterized::full::partial	trpD-;-UniRef100_T1Y858-;-BER::uncharacterized::full::partial	2.4.2.18-;-UniRef100_T1Y858-;-BER::uncharacterized::full::partial	GO:0008652,,GO:0016757,,GO:0008152,,GO:0016740,,GO:0000162,,GO:0004048-;-UniRef100_T1Y858-;-BER::uncharacterized::full::partial	92,,703-;-UniRef100_T1Y858-;-BER::uncharacterized::full::partial
MRSA100_2_209	glutamine amidotransferase of anthranilate synthase/aminodeoxychorismate synthase family protein-;-TIGR00566-;-HMM::subfamily	-;--;-	-;--;-	GO:0016884-;-TIGR00566-;-HMM::subfamily	703-;-by_keyword-;-by_keyword
MRSA100_10_23	enterotoxin type E-;-UniRef100_P12993-;-BER::characterized::full::full	entE-;-UniRef100_P12993-;-BER::characterized::full::full	-;--;-	GO:0046872,,GO:0005576,,GO:0009405-;-UniRef100_P12993-;-BER::characterized::full::full	141,,187,,222-;-UniRef100_P12993-;-BER::characterized::full::full
MRSA50_35_19	HMGL-like family protein-;-PF00682.14-;-HMM::pfam	-;--;-	-;--;-	-;--;-	185-;-by_keyword-;-by_keyword
MRSA100_9_57	cobalamin synthesis cobW C-terminal domain protein-;-PF07683.9-;-HMM::pfam	-;--;-	-;--;-	-;--;-	157-;-PF07683.9-;-HMM::pfam
MRSA251_11_54	AP2 domain protein-;-PF00847.15-;-HMM::pfam	-;--;-	-;--;-	-;--;-	157-;-by_keyword-;-by_keyword
MRSA158_12_3	DNA polymerase III, subunit gamma and tau-;-TIGR02397-;-HMM::equivalog	dnaX-;-TIGR02397-;-HMM::equivalog	2.7.7.7-;-TIGR02397-;-HMM::equivalog	GO:0003887,,GO:0006260,,GO:0009360-;-TIGR02397-;-HMM::equivalog	132-;-TIGR02397-;-HMM::equivalog
MRSA150_16_11	staphylococcus hemolyticus JCSC1435 DNA, complete genome domain protein-;-UniRef100_Q4L405-;-BER::uncharacterized::full::partial	-;--;-	-;--;-	-;--;-	157-;-by_keyword-;-by_keyword
MRSA173_5_111	aluminium resistance family protein-;-PF06838.6-;-HMM::pfam	-;--;-	-;--;-	-;--;-	96,,145-;-PF06838.6-;-HMM::pfam
MRSA102_4_37	PAP2 superfamily protein-;-PF01569.16-;-HMM::pfam	-;--;-	-;--;-	-;--;-	185-;-by_keyword-;-by_keyword
MRSA171_3_69	conserved hypothetical protein-;-UniRef100_M1RZ98-;-BER::uncharacterized::full::partial	-;--;-	-;--;-	GO:0008150,,GO:0003674,,GO:0005575-;--;-	156-;-by_keyword-;-by_keyword
MRSA754_24_1	3-dehydroquinate synthase-;-TIGR01357-;-HMM::equivalog	aroB-;-TIGR01357-;-HMM::equivalog	4.2.3.4-;-TIGR01357-;-HMM::equivalog	GO:0003856,,GO:0009423-;-TIGR01357-;-HMM::equivalog	70-;-TIGR01357-;-HMM::equivalog
MRSA107_15_36	conserved hypothetical protein-;-UniRef100_D2J7B4-;-BER::uncharacterized::full::full	-;--;-	-;--;-	GO:0008150,,GO:0003674,,GO:0005575-;--;-	156-;-by_keyword-;-by_keyword
MRSA15_24_14	cyclic lactone autoinducer peptide family protein-;-TIGR04223-;-HMM::subfamily	-;--;-	-;--;-	-;--;-	185-;-by_keyword-;-by_keyword
MRSA102_1_79	conserved hypothetical protein-;-PF04883.7-;-HMM::pfam	-;--;-	-;--;-	GO:0008150,,GO:0003674,,GO:0005575-;--;-	152-;-PF04883.7-;-HMM::pfam
MRSA293_15_22	conserved hypothetical protein-;-UniRef100_F4YAK7-;-BER::uncharacterized::full::full	-;--;-	-;--;-	GO:0008150,,GO:0003674,,GO:0005575-;--;-	156-;-by_keyword-;-by_keyword
MRSA67_15_15	staphylococcus tandem lipo family protein-;-TIGR01742-;-HMM::subfamily	-;--;-	-;--;-	-;--;-	185-;-by_keyword-;-by_keyword
MRSA103_20_1	phage terminase, large subunit, PBSX family-;-TIGR01547-;-HMM::equivalog	-;--;-	-;--;-	-;--;-	152-;-TIGR01547-;-HMM::equivalog
MRSA515_16_14	bacterial extracellular solute-binding, 5 Middle family protein-;-PF00496.17-;-HMM::pfam	-;--;-	-;--;-	-;--;-	141-;-PF00496.17-;-HMM::pfam
MRSA201_3_203	hypothetical protein-;-default-;-hypothetical	-;-default-;-hypothetical	-;-default-;-hypothetical	GO:0008150,,GO:0003674,,GO:0005575-;-default-;-hypothetical	856-;-default-;-hypothetical
MRSA64_2_130	helix-turn-helix domain, rpiR family protein-;-PF01418.12-;-HMM::pfam	-;--;-	-;--;-	-;--;-	261-;-PF01418.12-;-HMM::pfam
MRSA57_14_6	PAP2 superfamily protein-;-PF01569.16-;-HMM::pfam	-;--;-	-;--;-	-;--;-	185-;-by_keyword-;-by_keyword
MRSA733_3_109	hypothetical protein-;-default-;-hypothetical	-;-default-;-hypothetical	-;-default-;-hypothetical	GO:0008150,,GO:0003674,,GO:0005575-;-default-;-hypothetical	856-;-default-;-hypothetical
MRSA165_8_118	MATE efflux family protein-;-TIGR00797-;-HMM::subfamily	-;--;-	-;--;-	GO:0006855,,GO:0015238,,GO:0016020,,GO:0042493-;-TIGR00797-;-HMM::subfamily	147-;-TIGR00797-;-HMM::subfamily
MRSA100_1_461	molybdopterin synthase catalytic subunit-;-UniRef100_P65400-;-BER::characterized::full::full	moaE-;-UniRef100_P65400-;-BER::characterized::full::full	2.8.1.12-;-UniRef100_P65400-;-BER::characterized::full::full	GO:0006777,,GO:0016740-;-UniRef100_P65400-;-BER::characterized::full::full	92,,703-;-UniRef100_P65400-;-BER::characterized::full::full
MRSA100_3_74	alkyl hydroperoxide reductase subunit F-;-TIGR03140-;-HMM::equivalog	ahpF-;-TIGR03140-;-HMM::equivalog	1.8.1.--;-TIGR03140-;-HMM::equivalog	GO:0006805,,GO:0009398,,GO:0016668-;-TIGR03140-;-HMM::equivalog	96,,149-;-TIGR03140-;-HMM::equivalog
MRSA262_1_286	sugar (and other) transporter family protein-;-PF00083.19-;-HMM::pfam	-;--;-	-;--;-	-;--;-	141-;-PF00083.19-;-HMM::pfam
MRSA100_10_103	glutamate-1-semialdehyde-2,1-aminomutase-;-TIGR00713-;-HMM::equivalog	hemL-;-TIGR00713-;-HMM::equivalog	5.4.3.8-;-TIGR00713-;-HMM::equivalog	GO:0005737,,GO:0006779,,GO:0042286-;-TIGR00713-;-HMM::equivalog	79-;-TIGR00713-;-HMM::equivalog
MRSA149_9_9	conserved hypothetical protein-;-UniRef100_R4WWQ9-;-BER::uncharacterized::full::full	-;--;-	-;--;-	GO:0008150,,GO:0003674,,GO:0005575-;--;-	156-;-by_keyword-;-by_keyword
MRSA140_26_2	conserved hypothetical protein-;-PF10651.4-;-HMM::pfam	-;--;-	-;--;-	GO:0008150,,GO:0003674,,GO:0005575-;--;-	156-;-by_keyword-;-by_keyword
MRSA701_3_128	hypothetical protein-;-default-;-hypothetical	-;-default-;-hypothetical	-;-default-;-hypothetical	GO:0008150,,GO:0003674,,GO:0005575-;-default-;-hypothetical	856-;-default-;-hypothetical
MRSA514_14_25	type I restriction modification DNA specificity domain protein-;-PF01420.14-;-HMM::pfam	-;--;-	-;--;-	-;--;-	183-;-PF01420.14-;-HMM::pfam
MRSA100_2_106	ribosome maturation factor RimP-;-UniRef100_A7X1P6-;-BER::characterized::full::full	rimP-;-UniRef100_A7X1P6-;-BER::characterized::full::full	-;--;-	GO:0042254,,GO:0005737-;-UniRef100_A7X1P6-;-BER::characterized::full::full	206-;-UniRef100_A7X1P6-;-BER::characterized::full::full
MRSA100_4_181	bacterial regulatory, luxR family protein-;-PF00196.14-;-HMM::pfam	-;--;-	-;--;-	-;--;-	261-;-PF00196.14-;-HMM::pfam
MRSA100_5_60	dihydrolipoyl dehydrogenase-;-TIGR01350-;-HMM::equivalog	lpdA-;-TIGR01350-;-HMM::equivalog	1.8.1.4-;-TIGR01350-;-HMM::equivalog	GO:0004148,,GO:0005624,,GO:0006096,,GO:0045454,,GO:0051068-;-TIGR01350-;-HMM::equivalog	703-;-by_keyword-;-by_keyword
MRSA35_1_47	type I restriction modification DNA specificity domain protein-;-PF01420.14-;-HMM::pfam	-;--;-	-;--;-	-;--;-	183-;-PF01420.14-;-HMM::pfam
MRSA105_19_3	universal stress family protein-;-PF00582.21-;-HMM::pfam	-;--;-	-;--;-	-;--;-	149-;-PF00582.21-;-HMM::pfam
MRSA100_2_247	telA-like protein SAV1406-;-UniRef100_P60107-;-BER::characterized::full::full	-;--;-	-;--;-	-;--;-	185-;-by_keyword-;-by_keyword
MRSA131_16_32	hypothetical protein-;-default-;-hypothetical	-;-default-;-hypothetical	-;-default-;-hypothetical	GO:0008150,,GO:0003674,,GO:0005575-;-default-;-hypothetical	856-;-default-;-hypothetical
MRSA201_8_1	acetyltransferase family protein-;-PF00583.19-;-HMM::pfam	-;--;-	-;--;-	-;--;-	703-;-PF00583.19-;-HMM::pfam
MRSA115_38_8	conserved hypothetical protein-;-PF06260.7-;-HMM::pfam	-;--;-	-;--;-	GO:0008150,,GO:0003674,,GO:0005575-;--;-	156-;-by_keyword-;-by_keyword
MRSA74_69_1	LPXTG cell wall anchor domain protein-;-TIGR01167-;-HMM::domain	-;--;-	-;--;-	GO:0009986-;-TIGR01167-;-HMM::domain	88-;-TIGR01167-;-HMM::domain
MRSA258_2_140	formate dehydrogenase, alpha subunit-;-TIGR01591-;-HMM::equivalog	-;--;-	1.17.1.9-;-TIGR01591-;-HMM::equivalog	GO:0008863,,GO:0009326,,GO:0015942-;-TIGR01591-;-HMM::equivalog	703-;-by_keyword-;-by_keyword
MRSA100_4_138	putative transposase for insertion sequence element IS232-;-UniRef100_J8AKH5-;-BER::uncharacterized::full::full	-;--;-	-;--;-	GO:0043565-;-UniRef100_J8AKH5-;-BER::uncharacterized::full::full	141-;-UniRef100_J8AKH5-;-BER::uncharacterized::full::full
MRSA100_1_323	amino ABC transporter, permease , 3-TM region, His/Glu/Gln/Arg/opine family domain protein-;-TIGR01726-;-HMM::subfamily_domain	-;--;-	-;--;-	GO:0005887,,GO:0015837,,GO:0031263,,GO:0055052-;-TIGR01726-;-HMM::subfamily_domain	142-;-TIGR01726-;-HMM::subfamily_domain
MRSA100_4_168	signal transduction protein TRAP-;-UniRef100_Q2FFR1-;-BER::characterized::full::full	traP-;-UniRef100_Q2FFR1-;-BER::characterized::full::full	-;--;-	GO:0016020,,GO:0009405-;-UniRef100_Q2FFR1-;-BER::characterized::full::full	187-;-UniRef100_Q2FFR1-;-BER::characterized::full::full
MRSA213_13_52	hypothetical protein-;-default-;-hypothetical	-;-default-;-hypothetical	-;-default-;-hypothetical	GO:0008150,,GO:0003674,,GO:0005575-;-default-;-hypothetical	856-;-default-;-hypothetical
MRSA746_4_6	5'-3' exonuclease, C-terminal SAM fold family protein-;-PF01367.15-;-HMM::pfam	-;--;-	-;--;-	-;--;-	131-;-PF01367.15-;-HMM::pfam
MRSA101_12_26	hypothetical protein-;-default-;-hypothetical	-;-default-;-hypothetical	-;-default-;-hypothetical	GO:0008150,,GO:0003674,,GO:0005575-;-default-;-hypothetical	856-;-default-;-hypothetical
MRSA100_6_89	processive diacylglycerol beta-glucosyltransferase-;-UniRef100_Q2FI60-;-BER::characterized::full::full	ugtP-;-UniRef100_Q2FI60-;-BER::characterized::full::full	2.4.1.--;-UniRef100_Q2FI60-;-BER::characterized::full::full	GO:0009247,,GO:0030246,,GO:0030259,,GO:0047228,,GO:0009246-;-UniRef100_Q2FI60-;-BER::characterized::full::full	92,,141,,703-;-UniRef100_Q2FI60-;-BER::characterized::full::full
MRSA238_7_77	B domain protein-;-PF02216.11-;-HMM::pfam	-;--;-	-;--;-	-;--;-	157-;-by_keyword-;-by_keyword
MRSA100_14_68	hypothetical protein-;-default-;-hypothetical	-;-default-;-hypothetical	-;-default-;-hypothetical	GO:0008150,,GO:0003674,,GO:0005575-;-default-;-hypothetical	856-;-default-;-hypothetical
MRSA150_2_258	transposase IS200 like family protein-;-PF01797.11-;-HMM::pfam	-;--;-	-;--;-	-;--;-	154-;-PF01797.11-;-HMM::pfam
MRSA703_1_113	staphylocoagulase-;-UniRef100_P07767-;-BER::characterized::full::full	-;--;-	-;--;-	GO:0016504-;-UniRef100_P07767-;-BER::characterized::full::full	185-;-by_keyword-;-by_keyword
MRSA15_90_1	conserved hypothetical protein-;-UniRef100_A9CRD3-;-BER::uncharacterized::full::partial	-;-UniRef100_A9CRD3-;-BER::uncharacterized::full::partial	-;--;-	GO:0008150,,GO:0003674,,GO:0005575-;--;-	156-;-by_keyword-;-by_keyword
MRSA704_3_258	pemK-like family protein-;-PF02452.12-;-HMM::pfam	-;--;-	-;--;-	-;--;-	261-;-PF02452.12-;-HMM::pfam
MRSA102_24_2	integrase core domain protein-;-PF00665.21-;-HMM::pfam	-;--;-	-;--;-	-;--;-	157-;-PF00665.21-;-HMM::pfam
MRSA746_9_6	conserved hypothetical protein-;-PF07564.6-;-HMM::pfam	-;--;-	-;--;-	GO:0008150,,GO:0003674,,GO:0005575-;--;-	156-;-by_keyword-;-by_keyword
MRSA185_5_50	conserved hypothetical protein-;-UniRef100_R8LJ55-;-BER::uncharacterized::full::full	-;--;-	-;--;-	GO:0008150,,GO:0003674,,GO:0005575-;--;-	156-;-by_keyword-;-by_keyword
MRSA705_6_98	conserved hypothetical protein-;-UniRef100_G5JJD8-;-BER::uncharacterized::full::partial	-;--;-	-;--;-	GO:0008150,,GO:0003674,,GO:0005575-;-UniRef100_G5JJD8-;-BER::uncharacterized::full::partial	141,,703-;-UniRef100_G5JJD8-;-BER::uncharacterized::full::partial
MRSA100_14_24	spoU rRNA Methylase family protein-;-PF00588.14-;-HMM::pfam	-;--;-	-;--;-	-;--;-	168-;-PF00588.14-;-HMM::pfam
MRSA133_9_6	LPXTG cell wall anchor domain protein-;-TIGR01167-;-HMM::domain	-;--;-	-;--;-	GO:0009986-;-TIGR01167-;-HMM::domain	88-;-TIGR01167-;-HMM::domain
MRSA96_11_1	leukocidin/Hemolysin toxin family protein-;-PF07968.7-;-HMM::pfam	-;--;-	-;--;-	-;--;-	185-;-by_keyword-;-by_keyword
MRSA100_2_114	ribosomal protein S15-;-TIGR00952-;-HMM::equivalog	rpsO-;-TIGR00952-;-HMM::equivalog	-;--;-	GO:0000314,,GO:0003735,,GO:0006412,,GO:0022627-;-TIGR00952-;-HMM::equivalog	158-;-TIGR00952-;-HMM::equivalog
MRSA100_17_26	pfkB carbohydrate kinase family protein-;-PF00294.19-;-HMM::pfam	-;--;-	-;--;-	-;--;-	703-;-PF00294.19-;-HMM::pfam
MRSA34_17_21	conserved hypothetical protein-;-UniRef100_D2J5W3-;-BER::uncharacterized::full::partial	-;--;-	-;--;-	GO:0008150,,GO:0003674,,GO:0005575-;--;-	156-;-by_keyword-;-by_keyword
MRSA153_11_46	hypothetical protein-;-default-;-hypothetical	-;-default-;-hypothetical	-;-default-;-hypothetical	GO:0008150,,GO:0003674,,GO:0005575-;-default-;-hypothetical	856-;-default-;-hypothetical
MRSA514_2_34	staphylococcus tandem lipo family protein-;-TIGR01742-;-HMM::subfamily	-;--;-	-;--;-	-;--;-	185-;-by_keyword-;-by_keyword
MRSA102_1_902	formate--tetrahydrofolate ligase-;-UniRef100_A7X3G5-;-BER::characterized::full::full	fhs-;-UniRef100_A7X3G5-;-BER::characterized::full::full	6.3.4.3-;-UniRef100_A7X3G5-;-BER::characterized::full::full	GO:0005524,,GO:0035999,,GO:0004329,,GO:0009396-;-UniRef100_A7X3G5-;-BER::characterized::full::full	92,,141,,703-;-UniRef100_A7X3G5-;-BER::characterized::full::full
MRSA102_1_678	pseudouridine synthase family protein-;-TIGR00093-;-HMM::subfamily	-;--;-	5.4.99.--;-TIGR00093-;-HMM::subfamily	GO:0001522,,GO:0009982-;-TIGR00093-;-HMM::subfamily	168-;-TIGR00093-;-HMM::subfamily
MRSA100_23_7	putative cassette chromosome recombinase B1-;-UniRef100_M1XJW0-;-BER::uncharacterized::full::full	-;-UniRef100_M1XJW0-;-BER::uncharacterized::full::full	-;--;-	GO:0000150,,GO:0003677,,GO:0006310-;-UniRef100_M1XJW0-;-BER::uncharacterized::full::full	92,,141,,703-;-UniRef100_M1XJW0-;-BER::uncharacterized::full::full
MRSA100_5_80	hypothetical protein-;-default-;-hypothetical	-;-default-;-hypothetical	-;-default-;-hypothetical	GO:0008150,,GO:0003674,,GO:0005575-;-default-;-hypothetical	856-;-default-;-hypothetical
MRSA126_6_1	ferredoxin-fold anticodon binding domain protein-;-PF03147.9-;-HMM::pfam	-;--;-	-;--;-	-;--;-	112-;-by_keyword-;-by_keyword
MRSA738_9_58	hxlR-like helix-turn-helix family protein-;-PF01638.12-;-HMM::pfam	-;--;-	-;--;-	-;--;-	261-;-PF01638.12-;-HMM::pfam
MRSA100_5_79	shikimate kinase family protein-;-PF01202.17-;-HMM::pfam	-;--;-	-;--;-	-;--;-	70-;-PF01202.17-;-HMM::pfam
MRSA543_1_251	conserved hypothetical protein-;-PF11907.3-;-HMM::pfam	-;--;-	-;--;-	GO:0008150,,GO:0003674,,GO:0005575-;--;-	156-;-by_keyword-;-by_keyword
MRSA98_2_238	AMP-binding enzyme family protein-;-PF00501.23-;-HMM::pfam	-;--;-	-;--;-	-;--;-	185-;-by_keyword-;-by_keyword
MRSA65_4_213	ABC-2 transporter family protein-;-PF12730.2-;-HMM::pfam	-;--;-	-;--;-	-;--;-	141-;-by_keyword-;-by_keyword
MRSA514_14_21	conserved hypothetical protein-;-PF07252.6-;-HMM::pfam	-;--;-	-;--;-	GO:0008150,,GO:0003674,,GO:0005575-;--;-	156-;-by_keyword-;-by_keyword
MRSA518_1_281	transposase family protein-;-PF01527.15-;-HMM::pfam	-;--;-	-;--;-	-;--;-	154-;-PF01527.15-;-HMM::pfam
MRSA100_1_26	ribonuclease P protein component-;-TIGR00188-;-HMM::equivalog	rnpA-;-TIGR00188-;-HMM::equivalog	3.1.26.5-;-TIGR00188-;-HMM::equivalog	GO:0004526,,GO:0006396-;-TIGR00188-;-HMM::equivalog	166-;-TIGR00188-;-HMM::equivalog
MRSA74_48_6	conserved hypothetical protein-;-UniRef100_D2J8F5-;-BER::uncharacterized::full::full	-;--;-	-;--;-	GO:0008150,,GO:0003674,,GO:0005575-;--;-	156-;-by_keyword-;-by_keyword
MRSA118_1_17_44	phage prohead protease, HK97 family-;-TIGR01543-;-HMM::equivalog	-;--;-	3.4.-.--;-TIGR01543-;-HMM::equivalog	GO:0005198,,GO:0008233,,GO:0019012,,GO:0019068-;-TIGR01543-;-HMM::equivalog	152,,189-;-TIGR01543-;-HMM::equivalog
MRSA291_17_19	streptothricine-acetyl-transferase domain protein-;-UniRef100_Q45970-;-BER::uncharacterized::full::partial	sat4-;-UniRef100_Q45970-;-BER::uncharacterized::full::partial	2.3.1.--;-UniRef100_Q45970-;-BER::uncharacterized::full::partial	GO:0016746,,GO:0008152,,GO:0008080,,GO:0016740-;-UniRef100_Q45970-;-BER::uncharacterized::full::partial	703-;-UniRef100_Q45970-;-BER::uncharacterized::full::partial
MRSA201_13_20	conserved hypothetical protein-;-PF10552.4-;-HMM::pfam	-;--;-	-;--;-	GO:0008150,,GO:0003674,,GO:0005575-;--;-	156-;-by_keyword-;-by_keyword
MRSA281_3_81	nmrA-like family protein-;-PF05368.8-;-HMM::pfam	-;--;-	-;--;-	-;--;-	185-;-by_keyword-;-by_keyword
MRSA105_17_32	putative membrane protein-;-TMHMM-;-TMHMM	-;-TMHMM-;-TMHMM	-;-TMHMM-;-TMHMM	GO:0008150,,GO:0003674,,GO:0016020-;-TMHMM-;-TMHMM	88-;-TMHMM-;-TMHMM
MRSA117_5_92	conserved hypothetical protein-;-PF09318.5-;-HMM::pfam	-;--;-	-;--;-	GO:0008150,,GO:0003674,,GO:0005575-;--;-	156-;-by_keyword-;-by_keyword
MRSA15_26_18	malic enzyme, NAD binding domain protein-;-PF03949.10-;-HMM::pfam	-;--;-	-;--;-	-;--;-	120-;-PF03949.10-;-HMM::pfam
MRSA100_9_97	7-cyano-7-deazaguanine reductase-;-TIGR03139-;-HMM::equivalog	queF-;-TIGR03139-;-HMM::equivalog	1.7.1.13-;-TIGR03139-;-HMM::equivalog	GO:0033739-;-TIGR03139-;-HMM::equivalog	703-;-by_keyword-;-by_keyword
MRSA738_9_129	phage terminase, small subunit, P27 family-;-TIGR01558-;-HMM::equivalog	-;--;-	-;--;-	-;--;-	152-;-TIGR01558-;-HMM::equivalog
MRSA297_22_4	cytochrome C biogenesis transmembrane region family protein-;-PF02683.10-;-HMM::pfam	-;--;-	-;--;-	-;--;-	88-;-by_keyword-;-by_keyword
MRSA171_3_70	conserved hypothetical protein-;-UniRef100_M1RZ98-;-BER::uncharacterized::full::partial	-;--;-	-;--;-	GO:0008150,,GO:0003674,,GO:0005575-;--;-	156-;-by_keyword-;-by_keyword
MRSA740_5_23	glyoxalase/Bleomycin resistance /Dioxygenase superfamily protein-;-PF00903.20-;-HMM::pfam	-;--;-	-;--;-	-;--;-	703-;-PF00903.20-;-HMM::pfam
MRSA275_2_247	transmembrane secretion effector family protein-;-PF05977.8-;-HMM::pfam	-;--;-	-;--;-	-;--;-	88-;-by_keyword-;-by_keyword
MRSA100_1_297	sodium/hydrogen exchanger family protein-;-PF00999.16-;-HMM::pfam	-;--;-	-;--;-	-;--;-	145-;-PF00999.16-;-HMM::pfam
MRSA153_5_266	putative oRF026-;-UniRef100_Q4ZCY5-;-BER::uncharacterized::full::full	-;--;-	-;--;-	-;--;-	185-;-by_keyword-;-by_keyword
MRSA298_44_1	hypothetical protein-;-default-;-hypothetical	-;-default-;-hypothetical	-;-default-;-hypothetical	GO:0008150,,GO:0003674,,GO:0005575-;-default-;-hypothetical	856-;-default-;-hypothetical
MRSA257_4_194	sodium:sulfate symporter transmembrane region family protein-;-PF00939.14-;-HMM::pfam	-;--;-	-;--;-	-;--;-	88-;-by_keyword-;-by_keyword
MRSA531_3_112	ybaK / prolyl-tRNA synthetases associated domain protein-;-PF04073.10-;-HMM::pfam	-;--;-	-;--;-	-;--;-	703-;-by_keyword-;-by_keyword
MRSA102_3_148	formate/nitrite transporter family protein-;-PF01226.12-;-HMM::pfam	-;--;-	-;--;-	-;--;-	143-;-PF01226.12-;-HMM::pfam
MRSA101_2_234	phage Terminase family protein-;-PF03354.10-;-HMM::pfam	-;--;-	-;--;-	-;--;-	152-;-PF03354.10-;-HMM::pfam
MRSA207_14_1	hypothetical protein-;-default-;-hypothetical	-;-default-;-hypothetical	-;-default-;-hypothetical	GO:0008150,,GO:0003674,,GO:0005575-;-default-;-hypothetical	856-;-default-;-hypothetical
MRSA100_22_15	helix-turn-helix family protein-;-PF01381.17-;-HMM::pfam	-;--;-	-;--;-	-;--;-	261-;-PF01381.17-;-HMM::pfam
MRSA222_1_105	ureF family protein-;-PF01730.11-;-HMM::pfam	-;--;-	-;--;-	-;--;-	160-;-PF01730.11-;-HMM::pfam
MRSA102_1_621	reverse transcriptase-like family protein-;-PF13456.1-;-HMM::pfam	-;--;-	-;--;-	-;--;-	185-;-by_keyword-;-by_keyword
MRSA132_15_13	helix-turn-helix domain protein-;-PF13730.1-;-HMM::pfam	-;--;-	-;--;-	-;--;-	157-;-by_keyword-;-by_keyword
MRSA93_4_96	nitrite and sulphite reductase 4Fe-4S domain protein-;-PF01077.17-;-HMM::pfam	-;--;-	-;--;-	-;--;-	703-;-by_keyword-;-by_keyword
MRSA738_1_153	terminase small subunit-;-PF03592.11-;-HMM::pfam	-;--;-	-;--;-	-;--;-	152-;-PF03592.11-;-HMM::pfam
MRSA303_13_60	C4-dicarboxylate anaerobic carrier family protein-;-PF03606.10-;-HMM::pfam	-;--;-	-;--;-	-;--;-	141-;-by_keyword-;-by_keyword
MRSA100_7_10	polysaccharide biosynthesis family protein-;-PF13440.1-;-HMM::pfam	-;--;-	-;--;-	-;--;-	105-;-by_keyword-;-by_keyword
MRSA100_6_55	conserved hypothetical protein-;-PF11151.3-;-HMM::pfam	-;--;-	-;--;-	GO:0008150,,GO:0003674,,GO:0005575-;--;-	156-;-by_keyword-;-by_keyword
MRSA100_1_315	gamma-hemolysin component C-;-UniRef100_Q99RL1-;-BER::characterized::full::full	hlgC-;-UniRef100_Q99RL1-;-BER::characterized::full::full	-;--;-	GO:0005576,,GO:0044179,,GO:0009405-;-UniRef100_Q99RL1-;-BER::characterized::full::full	92,,187,,222-;-UniRef100_Q99RL1-;-BER::characterized::full::full
MRSA297_22_3	ahpC/TSA family protein-;-PF00578.16-;-HMM::pfam	-;--;-	-;--;-	-;--;-	96,,149-;-PF00578.16-;-HMM::pfam
MRSA15_1_187	phage major capsid protein, HK97 family-;-TIGR01554-;-HMM::equivalog	-;--;-	-;--;-	GO:0005198,,GO:0019012,,GO:0019068-;-TIGR01554-;-HMM::equivalog	152-;-TIGR01554-;-HMM::equivalog
MRSA102_15_18	enterotoxin type C-2-;-UniRef100_P34071-;-BER::characterized::full::full	entC2-;-UniRef100_P34071-;-BER::characterized::full::full	-;--;-	GO:0046872,,GO:0005576,,GO:0009405-;-UniRef100_P34071-;-BER::characterized::full::full	141,,187,,222-;-UniRef100_P34071-;-BER::characterized::full::full
MRSA52_7_4	membrane-associated TcaA domain protein-;-UniRef100_Q5HDJ9-;-BER::characterized::full::partial	tcaA-;-UniRef100_Q5HDJ9-;-BER::characterized::full::partial	-;--;-	GO:0046677,,GO:0046872,,GO:0016021,,GO:0005886-;-UniRef100_Q5HDJ9-;-BER::characterized::full::partial	205,,141-;-UniRef100_Q5HDJ9-;-BER::characterized::full::partial
MRSA3_14_21	putative staphylococcus phage PVL proviral DNA, complete sequence-;-UniRef100_O80073-;-BER::uncharacterized::full::full	-;--;-	-;--;-	-;--;-	185-;-by_keyword-;-by_keyword
MRSA79_4_1	conserved hypothetical protein-;-PF08349.6-;-HMM::pfam	-;--;-	-;--;-	GO:0008150,,GO:0003674,,GO:0005575-;--;-	156-;-by_keyword-;-by_keyword
MRSA100_2_32	divIVA domain protein-;-TIGR03544-;-HMM::domain	-;--;-	-;--;-	-;--;-	157-;-by_keyword-;-by_keyword
MRSA102_6_53	ABC transporter family protein-;-PF00005.22-;-HMM::pfam	-;--;-	-;--;-	-;--;-	141-;-PF00005.22-;-HMM::pfam
MRSA258_5_41	malic enzyme, N-terminal domain protein-;-PF00390.14-;-HMM::pfam	-;--;-	-;--;-	-;--;-	157-;-by_keyword-;-by_keyword
MRSA520_1_351	integrase core domain protein-;-PF00665.21-;-HMM::pfam	-;--;-	-;--;-	-;--;-	157-;-PF00665.21-;-HMM::pfam
MRSA100_16_39	conserved hypothetical protein-;-UniRef100_Q6GAB7-;-BER::characterized::full::full	-;--;-	-;--;-	GO:0008150,,GO:0003674,,GO:0005575-;--;-	156-;-by_keyword-;-by_keyword
MRSA100_10_21	conserved hypothetical protein-;-UniRef100_A0ZS55-;-BER::uncharacterized::full::full	-;--;-	-;--;-	GO:0008150,,GO:0003674,,GO:0005575-;--;-	156-;-by_keyword-;-by_keyword
MRSA213_4_52	diapolycopene oxygenase-;-UniRef100_Q99R73-;-BER::characterized::full::full	crtP-;-UniRef100_Q99R73-;-BER::characterized::full::full	1.14.99.44-;-UniRef100_Q99R73-;-BER::characterized::full::full	GO:0016117,,GO:0016491-;-UniRef100_Q99R73-;-BER::characterized::full::full	92,,703-;-UniRef100_Q99R73-;-BER::characterized::full::full
MRSA102_2_229	conserved hypothetical protein-;-PF13273.1-;-HMM::pfam	-;--;-	-;--;-	GO:0008150,,GO:0003674,,GO:0005575-;--;-	156-;-by_keyword-;-by_keyword
MRSA508_46_1	conserved hypothetical protein-;-PF04394.9-;-HMM::pfam	-;--;-	-;--;-	GO:0008150,,GO:0003674,,GO:0005575-;--;-	156-;-by_keyword-;-by_keyword
MRSA509_31_1	putative membrane protein-;-TMHMM-;-TMHMM	-;-TMHMM-;-TMHMM	-;-TMHMM-;-TMHMM	GO:0008150,,GO:0003674,,GO:0016020-;-TMHMM-;-TMHMM	88-;-TMHMM-;-TMHMM
MRSA108_8_35	FGGY family of carbohydrate kinase, N-terminal domain protein-;-PF00370.16-;-HMM::pfam	-;--;-	-;--;-	-;--;-	703-;-by_keyword-;-by_keyword
MRSA102_4_98	zinc metalloproteinase aureolysin-;-UniRef100_P81177-;-BER::characterized::full::full	aur-;-UniRef100_P81177-;-BER::characterized::full::full	3.4.24.29-;-UniRef100_P81177-;-BER::characterized::full::full	GO:0046872,,GO:0006508,,GO:0004222-;-UniRef100_P81177-;-BER::characterized::full::full	189,,141,,703-;-UniRef100_P81177-;-BER::characterized::full::full
MRSA261_4_44	conserved hypothetical protein-;-UniRef100_F7Z612-;-BER::uncharacterized::full::partial	-;--;-	-;--;-	GO:0008150,,GO:0003674,,GO:0005575-;--;-	156-;-by_keyword-;-by_keyword
MRSA100_14_28	heme ABC transporter, heme-binding protein isdE-;-TIGR03659-;-HMM::equivalog	isdE-;-TIGR03659-;-HMM::equivalog	-;--;-	-;--;-	141-;-by_keyword-;-by_keyword
MRSA100_1_270	nickel ABC transporter, nickel/metallophore periplasmic binding protein-;-TIGR02294-;-HMM::equivalog	nikA-;-TIGR02294-;-HMM::equivalog	-;--;-	GO:0015413,,GO:0015675,,GO:0016151,,GO:0030288,,GO:0031362,,GO:0055052-;-TIGR02294-;-HMM::equivalog	145-;-TIGR02294-;-HMM::equivalog
MRSA714_8_41	hypothetical protein-;-default-;-hypothetical	-;-default-;-hypothetical	-;-default-;-hypothetical	GO:0008150,,GO:0003674,,GO:0005575-;-default-;-hypothetical	856-;-default-;-hypothetical
MRSA45_5_108	accessory Sec system translocase SecA2-;-TIGR03714-;-HMM::equivalog	secA2-;-TIGR03714-;-HMM::equivalog	-;--;-	GO:0015031,,GO:0015450-;-TIGR03714-;-HMM::equivalog	97-;-TIGR03714-;-HMM::equivalog
MRSA67_10_47	hypothetical protein-;-default-;-hypothetical	-;-default-;-hypothetical	-;-default-;-hypothetical	GO:0008150,,GO:0003674,,GO:0005575-;-default-;-hypothetical	856-;-default-;-hypothetical
MRSA3_2_269	conserved virulence factor C domain protein-;-UniRef100_Q931R7-;-BER::characterized::full::partial	cvfC-;-UniRef100_Q931R7-;-BER::characterized::full::partial	-;--;-	GO:0005506,,GO:0009405-;-UniRef100_Q931R7-;-BER::characterized::full::partial	141,,187-;-UniRef100_Q931R7-;-BER::characterized::full::partial
MRSA100_1_76	acetyltransferase family protein-;-PF00583.19-;-HMM::pfam	-;--;-	-;--;-	-;--;-	703-;-PF00583.19-;-HMM::pfam
MRSA293_7_55	staphylococcal/Streptococcal toxin, beta-grasp domain protein-;-PF02876.12-;-HMM::pfam	-;--;-	-;--;-	-;--;-	157-;-by_keyword-;-by_keyword
MRSA515_20_43	replication initiation factor family protein-;-PF02486.14-;-HMM::pfam	-;--;-	-;--;-	-;--;-	132-;-PF02486.14-;-HMM::pfam
MRSA102_2_227	hypothetical protein-;-default-;-hypothetical	-;-default-;-hypothetical	-;-default-;-hypothetical	GO:0008150,,GO:0003674,,GO:0005575-;-default-;-hypothetical	856-;-default-;-hypothetical
MRSA17_17_1	phage major capsid protein, HK97 family-;-TIGR01554-;-HMM::equivalog	-;--;-	-;--;-	GO:0005198,,GO:0019012,,GO:0019068-;-TIGR01554-;-HMM::equivalog	152-;-TIGR01554-;-HMM::equivalog
MRSA193_1_2	hypothetical protein-;-default-;-hypothetical	-;-default-;-hypothetical	-;-default-;-hypothetical	GO:0008150,,GO:0003674,,GO:0005575-;-default-;-hypothetical	856-;-default-;-hypothetical
MRSA17_10_75	sasC/Mrp/FmtB intercellular aggregation domain protein-;-TIGR04263-;-HMM::subfamily_domain	-;--;-	-;--;-	GO:0016337-;-TIGR04263-;-HMM::subfamily_domain	157-;-by_keyword-;-by_keyword
MRSA107_15_9	putative membrane protein-;-TMHMM-;-TMHMM	-;-TMHMM-;-TMHMM	-;-TMHMM-;-TMHMM	GO:0008150,,GO:0003674,,GO:0016020-;-TMHMM-;-TMHMM	88-;-TMHMM-;-TMHMM
MRSA720_19_4	plasmid replication family protein-;-PF01719.12-;-HMM::pfam	-;--;-	-;--;-	-;--;-	186-;-PF01719.12-;-HMM::pfam
MRSA153_7_65	DNA methyltransferase domain protein-;-UniRef100_E6YRE3-;-BER::uncharacterized::full::partial	dam-;-UniRef100_E6YRE3-;-BER::uncharacterized::full::partial	2.1.1.72-;-UniRef100_E6YRE3-;-BER::uncharacterized::full::partial	GO:0032775,,GO:0008168,,GO:0016740,,GO:0032259,,GO:0009007-;-UniRef100_E6YRE3-;-BER::uncharacterized::full::partial	92,,703-;-UniRef100_E6YRE3-;-BER::uncharacterized::full::partial
MRSA100_1_454	molybdate ABC transporter, permease protein-;-TIGR02141-;-HMM::equivalog	modB-;-TIGR02141-;-HMM::equivalog	-;--;-	GO:0005887,,GO:0015412,,GO:0015689,,GO:0055052-;-TIGR02141-;-HMM::equivalog	143-;-TIGR02141-;-HMM::equivalog
MRSA727_2_27	HTH-type transcriptional regulator SarZ-;-UniRef100_Q2FEB2-;-BER::characterized::full::full	sarZ-;-UniRef100_Q2FEB2-;-BER::characterized::full::full	-;--;-	GO:0003677,,GO:0006351,,GO:0009405,,GO:0003700,,GO:0005737-;-UniRef100_Q2FEB2-;-BER::characterized::full::full	92,,165,,206,,141,,187-;-UniRef100_Q2FEB2-;-BER::characterized::full::full
MRSA129_21_15	conserved hypothetical protein-;-PF06125.6-;-HMM::pfam	-;--;-	-;--;-	GO:0008150,,GO:0003674,,GO:0005575-;--;-	156-;-by_keyword-;-by_keyword
MRSA251_10_102	transposase DDE domain protein-;-PF01609.16-;-HMM::pfam	-;--;-	-;--;-	-;--;-	154-;-PF01609.16-;-HMM::pfam
MRSA120_4_38	putative site-specific recombinase for integration and excision domain protein-;-UniRef100_Q4L3S2-;-BER::uncharacterized::full::partial	-;-UniRef100_Q4L3S2-;-BER::uncharacterized::full::partial	-;--;-	GO:0000150,,GO:0003677,,GO:0006310-;-UniRef100_Q4L3S2-;-BER::uncharacterized::full::partial	92,,141,,703-;-UniRef100_Q4L3S2-;-BER::uncharacterized::full::partial
MRSA114_20_19	staphylococcal/Streptococcal toxin, OB-fold domain protein-;-PF01123.15-;-HMM::pfam	-;--;-	-;--;-	-;--;-	157-;-by_keyword-;-by_keyword
MRSA141_13_10	hypothetical protein-;-default-;-hypothetical	-;-default-;-hypothetical	-;-default-;-hypothetical	GO:0008150,,GO:0003674,,GO:0005575-;-default-;-hypothetical	856-;-default-;-hypothetical
MRSA190_21_8	penicillin binding transpeptidase domain protein-;-PF00905.17-;-HMM::pfam	-;--;-	-;--;-	-;--;-	89-;-PF00905.17-;-HMM::pfam
MRSA21_18_26	binding-protein-dependent transport system inner membrane component family protein-;-PF00528.17-;-HMM::pfam	-;--;-	-;--;-	-;--;-	141-;-by_keyword-;-by_keyword
MRSA212_2_80	capsular exopolysaccharide family domain protein-;-TIGR01007-;-HMM::subfamily_domain	-;--;-	-;--;-	-;--;-	144-;-TIGR01007-;-HMM::subfamily_domain
MRSA88_5_131	cyclic pyranopterin monophosphate synthase domain protein-;-UniRef100_A6U3Z2-;-BER::characterized::full::partial	moaA-;-UniRef100_A6U3Z2-;-BER::characterized::full::partial	-;-UniRef100_A6U3Z2-;-BER::characterized::full::partial	GO:0006777,,GO:0046872,,GO:0016829,,GO:0051539,,GO:0005525,,GO:0019008-;-UniRef100_A6U3Z2-;-BER::characterized::full::partial	92,,141,,703-;-UniRef100_A6U3Z2-;-BER::characterized::full::partial
MRSA276_1_110	hypothetical protein-;-default-;-hypothetical	-;-default-;-hypothetical	-;-default-;-hypothetical	GO:0008150,,GO:0003674,,GO:0005575-;-default-;-hypothetical	856-;-default-;-hypothetical
MRSA131_26_2	conserved hypothetical protein-;-PF02588.10-;-HMM::pfam	-;--;-	-;--;-	GO:0008150,,GO:0003674,,GO:0005575-;--;-	156-;-PF02588.10-;-HMM::pfam
MRSA193_22_1	putative replication initiation protein Rep-;-UniRef100_Q4L422-;-BER::uncharacterized::full::full	-;--;-	-;--;-	GO:0005727,,GO:0003677,,GO:0006260-;-UniRef100_Q4L422-;-BER::uncharacterized::full::full	92,,141-;-UniRef100_Q4L422-;-BER::uncharacterized::full::full
MRSA711_6_6	cassette chromosome recombinase B domain protein-;-UniRef100_Q15JE5-;-BER::uncharacterized::full::partial	ccrB2-;-UniRef100_Q15JE5-;-BER::uncharacterized::full::partial	-;--;-	GO:0000150,,GO:0003677,,GO:0006310-;-UniRef100_Q15JE5-;-BER::uncharacterized::full::partial	92,,141,,703-;-UniRef100_Q15JE5-;-BER::uncharacterized::full::partial
MRSA100_4_25	transcriptional regulator NrdR-;-TIGR00244-;-HMM::equivalog	nrdR-;-TIGR00244-;-HMM::equivalog	-;--;-	GO:0030528,,GO:0045449-;-TIGR00244-;-HMM::equivalog	261-;-TIGR00244-;-HMM::equivalog
MRSA100_2_24	POTRA domain, FtsQ-type family protein-;-PF08478.5-;-HMM::pfam	-;--;-	-;--;-	-;--;-	157-;-by_keyword-;-by_keyword
MRSA74_7_87	conserved hypothetical protein-;-UniRef100_K8DVZ2-;-BER::uncharacterized::full::partial	-;--;-	-;--;-	GO:0008150,,GO:0003674,,GO:0005575-;-UniRef100_K8DVZ2-;-BER::uncharacterized::full::partial	141,,703-;-UniRef100_K8DVZ2-;-BER::uncharacterized::full::partial
MRSA523_38_1	HAD ATPase, P-type, IC family protein-;-TIGR01494-;-HMM::subfamily	-;--;-	3.6.3.--;-TIGR01494-;-HMM::subfamily	-;--;-	185-;-by_keyword-;-by_keyword
MRSA8_6_37	cation transport family protein-;-PF02386.11-;-HMM::pfam	-;--;-	-;--;-	-;--;-	141-;-by_keyword-;-by_keyword
MRSA100_1_535	tagatose-6-phosphate kinase-;-TIGR01231-;-HMM::equivalog	lacC-;-TIGR01231-;-HMM::equivalog	2.7.1.144-;-TIGR01231-;-HMM::equivalog	GO:0005990,,GO:0009024-;-TIGR01231-;-HMM::equivalog	105-;-TIGR01231-;-HMM::equivalog
MRSA100_2_83	ribosome biogenesis GTP-binding protein YlqF-;-TIGR03596-;-HMM::equivalog	ylqF-;-TIGR03596-;-HMM::equivalog	-;--;-	GO:0003924,,GO:0005525,,GO:0005737,,GO:0042254-;-TIGR03596-;-HMM::equivalog	136-;-TIGR03596-;-HMM::equivalog
MRSA188_2_34	hypothetical protein-;-default-;-hypothetical	-;-default-;-hypothetical	-;-default-;-hypothetical	GO:0008150,,GO:0003674,,GO:0005575-;-default-;-hypothetical	856-;-default-;-hypothetical
MRSA100_1_528	merR regulatory family protein-;-PF00376.18-;-HMM::pfam	-;--;-	-;--;-	-;--;-	261-;-PF00376.18-;-HMM::pfam
MRSA752_10_20	conserved hypothetical protein-;-UniRef100_G5JJ59-;-BER::uncharacterized::full::partial	-;--;-	-;--;-	GO:0008150,,GO:0003674,,GO:0005575-;--;-	156-;-by_keyword-;-by_keyword
MRSA173_12_34	tandem five-TM family protein-;-TIGR01218-;-HMM::subfamily	-;--;-	-;--;-	-;--;-	185-;-by_keyword-;-by_keyword
MRSA515_20_45	conserved hypothetical protein-;-UniRef100_N1JWF6-;-BER::uncharacterized::full::full	-;--;-	-;--;-	GO:0008150,,GO:0003674,,GO:0005575-;--;-	156-;-by_keyword-;-by_keyword
MRSA100_1_97	PRD domain protein-;-PF00874.15-;-HMM::pfam	-;--;-	-;--;-	-;--;-	262-;-PF00874.15-;-HMM::pfam
MRSA100_16_31	divalent metal cation transporter MntH-;-UniRef100_A6U0S3-;-BER::characterized::full::full	mntH-;-UniRef100_A6U0S3-;-BER::characterized::full::full	-;--;-	GO:0055085,,GO:0046872,,GO:0016021,,GO:0030001,,GO:0015293,,GO:0005886-;-UniRef100_A6U0S3-;-BER::characterized::full::full	92,,205,,141-;-UniRef100_A6U0S3-;-BER::characterized::full::full
MRSA100_1_352	sodium:dicarboxylate symporter family protein-;-PF00375.13-;-HMM::pfam	-;--;-	-;--;-	-;--;-	144,,145-;-PF00375.13-;-HMM::pfam
MRSA57_46_2	FMN-dependent oxidoreductase, nitrilotriacetate monooxygenase family protein-;-TIGR03860-;-HMM::subfamily	-;--;-	1.-.-.--;-TIGR03860-;-HMM::subfamily	GO:0008152,,GO:0010181,,GO:0016491-;-TIGR03860-;-HMM::subfamily	703-;-TIGR03860-;-HMM::subfamily
MRSA281_1_677	dak1 domain protein-;-PF02733.12-;-HMM::pfam	-;--;-	-;--;-	-;--;-	157-;-by_keyword-;-by_keyword
MRSA103_15_21	conserved hypothetical protein-;-PF14265.1-;-HMM::pfam	-;--;-	-;--;-	GO:0008150,,GO:0003674,,GO:0005575-;--;-	156-;-by_keyword-;-by_keyword
MRSA109_3_332	conserved hypothetical protein-;-UniRef100_V5YRN9-;-BER::uncharacterized::full::full	-;--;-	-;--;-	GO:0008150,,GO:0003674,,GO:0005575-;--;-	156-;-by_keyword-;-by_keyword
MRSA100_3_145	ftsX-like permease family protein-;-PF02687.16-;-HMM::pfam	-;--;-	-;--;-	-;--;-	141-;-PF02687.16-;-HMM::pfam
MRSA101_3_11	staphylococcus tandem lipo family protein-;-TIGR01742-;-HMM::subfamily	-;--;-	-;--;-	-;--;-	185-;-by_keyword-;-by_keyword
MRSA101_1_108	conserved hypothetical protein-;-UniRef100_C5QS45-;-BER::uncharacterized::full::full	-;--;-	-;--;-	GO:0008150,,GO:0003674,,GO:0005575-;--;-	156-;-by_keyword-;-by_keyword
MRSA100_14_47	TMP repeat family protein-;-PF05017.9-;-HMM::pfam	-;--;-	-;--;-	-;--;-	185-;-by_keyword-;-by_keyword
MRSA74_22_18	conserved hypothetical protein-;-PF05598.6-;-HMM::pfam	-;--;-	-;--;-	GO:0008150,,GO:0003674,,GO:0005575-;--;-	156-;-by_keyword-;-by_keyword
MRSA100_3_220	enoyl-CoA hydratase/isomerase family protein-;-PF00378.15-;-HMM::pfam	-;--;-	-;--;-	-;--;-	703-;-PF00378.15-;-HMM::pfam
MRSA100_10_83	response regulator-;-UniRef100_P0C0Z1-;-BER::characterized::full::full	vraR-;-UniRef100_P0C0Z1-;-BER::characterized::full::full	-;--;-	GO:0046677,,GO:0003677,,GO:0006351,,GO:0035556,,GO:0003700,,GO:0000156,,GO:0005737-;-UniRef100_P0C0Z1-;-BER::characterized::full::full	92,,165,,206,,141-;-UniRef100_P0C0Z1-;-BER::characterized::full::full
MRSA100_2_267	thymidylate synthase-;-TIGR03284-;-HMM::equivalog	thyA-;-TIGR03284-;-HMM::equivalog	2.1.1.45-;-TIGR03284-;-HMM::equivalog	GO:0004799,,GO:0009265-;-TIGR03284-;-HMM::equivalog	123-;-TIGR03284-;-HMM::equivalog
MRSA251_1_209	conserved hypothetical protein-;-UniRef100_C5QQL4-;-BER::uncharacterized::full::full	-;--;-	-;--;-	GO:0008150,,GO:0003674,,GO:0005575-;--;-	156-;-by_keyword-;-by_keyword
MRSA15_58_3	primase C terminal 1 family protein-;-PF08708.6-;-HMM::pfam	-;--;-	-;--;-	-;--;-	185-;-by_keyword-;-by_keyword
MRSA157_33_2	replication family protein-;-PF01446.12-;-HMM::pfam	-;--;-	-;--;-	-;--;-	186-;-PF01446.12-;-HMM::pfam
MRSA271_11_20	alpha/beta hydrolase fold family protein-;-PF00561.15-;-HMM::pfam	-;--;-	-;--;-	-;--;-	703-;-PF00561.15-;-HMM::pfam
MRSA100_7_78	rhodanese-like domain protein-;-PF00581.15-;-HMM::pfam	-;--;-	-;--;-	-;--;-	157-;-by_keyword-;-by_keyword
MRSA752_1_639	PTS system, fructose subfamily, IIA component domain protein-;-TIGR00848-;-HMM::subfamily_domain	fruA-;-TIGR00848-;-HMM::subfamily_domain	-;-TIGR00848-;-HMM::subfamily_domain	-;--;-	144,,700-;-TIGR00848-;-HMM::subfamily_domain
MRSA67_1_150	FPRL1 inhibitory protein-;-UniRef100_A6QG57-;-BER::characterized::full::full	flr-;-UniRef100_A6QG57-;-BER::characterized::full::full	-;--;-	GO:0005576,,GO:0009405-;-UniRef100_A6QG57-;-BER::characterized::full::full	187,,222-;-UniRef100_A6QG57-;-BER::characterized::full::full
MRSA14_1_478	accessory Sec system protein Asp2-;-TIGR03712-;-HMM::equivalog	asp2-;-TIGR03712-;-HMM::equivalog	-;--;-	GO:0006886,,GO:0008565-;-TIGR03712-;-HMM::equivalog	97,,187-;-TIGR03712-;-HMM::equivalog
MRSA754_121_2	RNB domain protein-;-PF00773.14-;-HMM::pfam	-;--;-	-;--;-	-;--;-	157-;-PF00773.14-;-HMM::pfam
MRSA213_7_69	staphylococcus hemolyticus JCSC1435 DNA, complete genome domain protein-;-UniRef100_Q4L3U9-;-BER::uncharacterized::full::partial	-;--;-	-;--;-	-;--;-	157-;-by_keyword-;-by_keyword
MRSA95_1_227	conserved hypothetical protein-;-UniRef100_G5JI08-;-BER::uncharacterized::full::partial	-;--;-	-;--;-	GO:0008150,,GO:0003674,,GO:0005575-;--;-	156-;-by_keyword-;-by_keyword
MRSA743_10_15	hypothetical protein-;-default-;-hypothetical	-;-default-;-hypothetical	-;-default-;-hypothetical	GO:0008150,,GO:0003674,,GO:0005575-;-default-;-hypothetical	856-;-default-;-hypothetical
MRSA744_5_85	hypothetical protein-;-default-;-hypothetical	-;-default-;-hypothetical	-;-default-;-hypothetical	GO:0008150,,GO:0003674,,GO:0005575-;-default-;-hypothetical	856-;-default-;-hypothetical
MRSA145_1_8	conserved hypothetical protein-;-UniRef100_Q6I7E2-;-BER::uncharacterized::full::full	-;--;-	-;--;-	GO:0008150,,GO:0003674,,GO:0005575-;--;-	156-;-by_keyword-;-by_keyword
MRSA118_1_17_25	conserved hypothetical protein-;-PF11310.3-;-HMM::pfam	-;--;-	-;--;-	GO:0008150,,GO:0003674,,GO:0005575-;--;-	156-;-by_keyword-;-by_keyword
MRSA104_2_85	HTH-like domain protein-;-PF13276.1-;-HMM::pfam	-;--;-	-;--;-	-;--;-	157-;-by_keyword-;-by_keyword
MRSA140_19_17	phage portal protein, SPP1 family-;-TIGR01538-;-HMM::equivalog	-;--;-	-;--;-	GO:0005198,,GO:0046798,,GO:0051027-;-TIGR01538-;-HMM::equivalog	152-;-TIGR01538-;-HMM::equivalog
MRSA101_1_105	hypothetical protein-;-default-;-hypothetical	-;-default-;-hypothetical	-;-default-;-hypothetical	GO:0008150,,GO:0003674,,GO:0005575-;-default-;-hypothetical	856-;-default-;-hypothetical
MRSA511_7_71	dethiobiotin synthase-;-TIGR00347-;-HMM::equivalog	bioD-;-TIGR00347-;-HMM::equivalog	6.3.3.3-;-TIGR00347-;-HMM::equivalog	GO:0004141,,GO:0009102-;-TIGR00347-;-HMM::equivalog	77-;-TIGR00347-;-HMM::equivalog
MRSA537_39_1	peptidase S24-like family protein-;-PF00717.18-;-HMM::pfam	-;--;-	-;--;-	-;--;-	138-;-by_keyword-;-by_keyword
MRSA167_2_44	hypothetical protein-;-default-;-hypothetical	-;-default-;-hypothetical	-;-default-;-hypothetical	GO:0008150,,GO:0003674,,GO:0005575-;-default-;-hypothetical	856-;-default-;-hypothetical
MRSA100_16_56	putative membrane protein-;-TMHMM-;-TMHMM	-;-TMHMM-;-TMHMM	-;-TMHMM-;-TMHMM	GO:0008150,,GO:0003674,,GO:0016020-;-TMHMM-;-TMHMM	88-;-TMHMM-;-TMHMM
MRSA66_1_2_3	gram-positive signal peptide, YSIRK family domain protein-;-TIGR01168-;-HMM::domain	-;--;-	-;--;-	-;--;-	157-;-by_keyword-;-by_keyword
MRSA525_27_4	conserved hypothetical protein-;-PF10651.4-;-HMM::pfam	-;--;-	-;--;-	GO:0008150,,GO:0003674,,GO:0005575-;--;-	156-;-by_keyword-;-by_keyword
MRSA153_1_347	phage head morphogenesis , SPP1 gp7 family domain protein-;-TIGR01641-;-HMM::domain	-;--;-	-;--;-	GO:0016032,,GO:0019012,,GO:0019068-;-TIGR01641-;-HMM::domain	152-;-TIGR01641-;-HMM::domain
MRSA115_8_66	gram-positive signal peptide, YSIRK family domain protein-;-TIGR01168-;-HMM::domain	-;--;-	-;--;-	-;--;-	157-;-by_keyword-;-by_keyword
MRSA258_8_97	bacteriophage domain protein-;-UniRef100_D2J8A1-;-BER::uncharacterized::full::partial	-;--;-	-;--;-	-;--;-	157-;-by_keyword-;-by_keyword
MRSA120_32_1	GDSL-like Lipase/Acylhydrolase family protein-;-PF13472.1-;-HMM::pfam	-;--;-	-;--;-	-;--;-	703-;-by_keyword-;-by_keyword
MRSA300_29_5	phage integrase family protein-;-PF00589.17-;-HMM::pfam	-;--;-	-;--;-	-;--;-	132,,152-;-PF00589.17-;-HMM::pfam
MRSA100_2_6	staphylococcal/Streptococcal toxin, beta-grasp domain protein-;-PF02876.12-;-HMM::pfam	-;--;-	-;--;-	-;--;-	157-;-by_keyword-;-by_keyword
MRSA754_114_1	staphylococcus tandem lipo family protein-;-TIGR01742-;-HMM::subfamily	-;--;-	-;--;-	-;--;-	185-;-by_keyword-;-by_keyword
MRSA40_32_2	putative aminoglycoside 3'-phosphotransferase-;-UniRef100_P0A3Y5-;-BER::uncharacterized::full::full	-;-UniRef100_P0A3Y5-;-BER::uncharacterized::full::full	-;-UniRef100_P0A3Y5-;-BER::uncharacterized::full::full	GO:0016310,,GO:0005524,,GO:0008152,,GO:0016301,,GO:0016773,,GO:0016798,,GO:0046677,,GO:0000166,,GO:0008910,,GO:0016772-;-UniRef100_P0A3Y5-;-BER::uncharacterized::full::full	92,,141,,703-;-UniRef100_P0A3Y5-;-BER::uncharacterized::full::full
MRSA172_11_7	transposase DDE domain protein-;-PF01609.16-;-HMM::pfam	-;--;-	-;--;-	-;--;-	154-;-PF01609.16-;-HMM::pfam
MRSA100_17_30	sirA-like family protein-;-PF01206.12-;-HMM::pfam	-;--;-	-;--;-	-;--;-	185-;-by_keyword-;-by_keyword
MRSA15_42_8	metallo-beta-lactamase superfamily protein-;-PF00753.22-;-HMM::pfam	-;--;-	-;--;-	-;--;-	157-;-PF00753.22-;-HMM::pfam
MRSA67_6_118	lanthionine synthetase C-like family protein-;-PF05147.8-;-HMM::pfam	-;--;-	-;--;-	-;--;-	703-;-by_keyword-;-by_keyword
MRSA100_6_50	HMGL-like family protein-;-PF00682.14-;-HMM::pfam	-;--;-	-;--;-	-;--;-	185-;-by_keyword-;-by_keyword
MRSA518_11_16	putative membrane protein-;-TMHMM-;-TMHMM	-;-TMHMM-;-TMHMM	-;-TMHMM-;-TMHMM	GO:0008150,,GO:0003674,,GO:0016020-;-TMHMM-;-TMHMM	88-;-TMHMM-;-TMHMM
MRSA100_8_50	conserved hypothetical protein-;-PF07901.6-;-HMM::pfam	-;--;-	-;--;-	GO:0008150,,GO:0003674,,GO:0005575-;--;-	156-;-by_keyword-;-by_keyword
MRSA182_2_85	holin, SPP1 family-;-TIGR01592-;-HMM::equivalog	xhlB-;-TIGR01592-;-HMM::equivalog	-;--;-	-;--;-	152-;-TIGR01592-;-HMM::equivalog
MRSA100_3_95	aluminium resistance family protein-;-PF06838.6-;-HMM::pfam	-;--;-	-;--;-	-;--;-	96,,145-;-PF06838.6-;-HMM::pfam
MRSA100_1_432	NAD/NADP octopine/nopaline dehydrogenase, alpha-helical domain protein-;-PF02317.12-;-HMM::pfam	-;--;-	-;--;-	-;--;-	703-;-by_keyword-;-by_keyword
MRSA3_4_40	staphylococcus tandem lipo family protein-;-TIGR01742-;-HMM::subfamily	-;--;-	-;--;-	-;--;-	185-;-by_keyword-;-by_keyword
MRSA272_30_29	putative cytosolic domain protein-;-UniRef100_T1YC25-;-BER::uncharacterized::full::partial	-;--;-	-;--;-	-;--;-	157-;-by_keyword-;-by_keyword
MRSA102_2_25	conserved hypothetical protein-;-UniRef100_E0IE59-;-BER::uncharacterized::full::full	-;--;-	-;--;-	GO:0008150,,GO:0003674,,GO:0005575-;--;-	156-;-by_keyword-;-by_keyword
MRSA30_2_165	amidohydrolase family protein-;-TIGR01891-;-HMM::subfamily	-;--;-	-;--;-	GO:0004180-;-TIGR01891-;-HMM::subfamily	138-;-TIGR01891-;-HMM::subfamily
MRSA15_19_51	staphylococcal/Streptococcal toxin, beta-grasp domain protein-;-PF02876.12-;-HMM::pfam	-;--;-	-;--;-	-;--;-	157-;-by_keyword-;-by_keyword
MRSA254_5_90	hypothetical protein-;-default-;-hypothetical	-;-default-;-hypothetical	-;-default-;-hypothetical	GO:0008150,,GO:0003674,,GO:0005575-;-default-;-hypothetical	856-;-default-;-hypothetical
MRSA100_16_54	conserved hypothetical protein-;-PF05128.7-;-HMM::pfam	-;--;-	-;--;-	GO:0008150,,GO:0003674,,GO:0005575-;--;-	156-;-by_keyword-;-by_keyword
MRSA713_1_263	peptidase_C39 like family protein-;-PF13529.1-;-HMM::pfam	-;--;-	-;--;-	-;--;-	138-;-by_keyword-;-by_keyword
MRSA100_1_427	mannosyl-glycoendo-beta-N-acetylglucosaminidase family protein-;-PF01832.15-;-HMM::pfam	-;--;-	-;--;-	-;--;-	90-;-PF01832.15-;-HMM::pfam
MRSA300_25_4	sugar (and other) transporter family protein-;-PF00083.19-;-HMM::pfam	-;--;-	-;--;-	-;--;-	141-;-PF00083.19-;-HMM::pfam
MRSA733_26_14	maoC like domain protein-;-PF01575.14-;-HMM::pfam	-;--;-	-;--;-	-;--;-	157-;-by_keyword-;-by_keyword
MRSA501_18_2	aminotransferase class-V family protein-;-PF00266.14-;-HMM::pfam	-;--;-	-;--;-	-;--;-	703-;-PF00266.14-;-HMM::pfam
MRSA508_4_57	type I site-specific deoxyribonuclease, HsdR family protein-;-TIGR00348-;-HMM::subfamily	hsdR-;-TIGR00348-;-HMM::subfamily	3.1.21.3-;-TIGR00348-;-HMM::subfamily	GO:0009035,,GO:0009307,,GO:0019812-;-TIGR00348-;-HMM::subfamily	183-;-TIGR00348-;-HMM::subfamily
MRSA15_1_199	hypothetical protein-;-default-;-hypothetical	-;-default-;-hypothetical	-;-default-;-hypothetical	GO:0008150,,GO:0003674,,GO:0005575-;-default-;-hypothetical	856-;-default-;-hypothetical
MRSA100_1_397	ribose 5-phosphate isomerase A-;-TIGR00021-;-HMM::equivalog	rpiA-;-TIGR00021-;-HMM::equivalog	5.3.1.6-;-TIGR00021-;-HMM::equivalog	GO:0004751,,GO:0006098-;-TIGR00021-;-HMM::equivalog	117-;-TIGR00021-;-HMM::equivalog
MRSA97_7_160	conserved hypothetical family protein-;-TIGR01741-;-HMM::subfamily	-;--;-	-;--;-	-;--;-	185-;-by_keyword-;-by_keyword
MRSA100_5_116	radical SAM methylthiotransferase, MiaB/RimO family protein-;-TIGR00089-;-HMM::subfamily	-;--;-	-;-TIGR00089-;-HMM::subfamily	GO:0008172,,GO:0016782,,GO:0051539-;-TIGR00089-;-HMM::subfamily	703-;-by_keyword-;-by_keyword
MRSA206_1_133	putative membrane protein-;-TMHMM-;-TMHMM	-;-TMHMM-;-TMHMM	-;-TMHMM-;-TMHMM	GO:0008150,,GO:0003674,,GO:0016020-;-TMHMM-;-TMHMM	88-;-TMHMM-;-TMHMM
MRSA100_5_141	staphylococcal/Streptococcal toxin, OB-fold domain protein-;-PF01123.15-;-HMM::pfam	-;--;-	-;--;-	-;--;-	157-;-by_keyword-;-by_keyword
MRSA754_150_1	hypothetical protein-;-default-;-hypothetical	-;-default-;-hypothetical	-;-default-;-hypothetical	GO:0008150,,GO:0003674,,GO:0005575-;-default-;-hypothetical	856-;-default-;-hypothetical
MRSA100_6_96	5'-nucleotidase, C-terminal domain protein-;-PF02872.13-;-HMM::pfam	-;--;-	-;--;-	-;--;-	157-;-by_keyword-;-by_keyword
MRSA1_7_140	drug resistance transporter, Bcr/CflA subfamily protein-;-TIGR00710-;-HMM::subfamily	-;--;-	-;--;-	GO:0015238,,GO:0015893-;-TIGR00710-;-HMM::subfamily	141-;-by_keyword-;-by_keyword
MRSA26_2_60	putative membrane protein-;-TMHMM-;-TMHMM	-;-TMHMM-;-TMHMM	-;-TMHMM-;-TMHMM	GO:0008150,,GO:0003674,,GO:0016020-;-TMHMM-;-TMHMM	88-;-TMHMM-;-TMHMM
MRSA100_13_6	histidine kinase-, DNA gyrase B-, and HSP90-like ATPase family protein-;-PF02518.21-;-HMM::pfam	-;--;-	-;--;-	-;--;-	703-;-PF02518.21-;-HMM::pfam
MRSA530_2_21	conserved hypothetical protein-;-UniRef100_F5WYU3-;-BER::uncharacterized::full::partial	-;--;-	-;--;-	GO:0008150,,GO:0003674,,GO:0005575-;--;-	156-;-by_keyword-;-by_keyword
MRSA180_2_1_388	hypothetical protein-;-default-;-hypothetical	-;-default-;-hypothetical	-;-default-;-hypothetical	GO:0008150,,GO:0003674,,GO:0005575-;-default-;-hypothetical	856-;-default-;-hypothetical
MRSA100_14_71	dUTPase family protein-;-PF08761.6-;-HMM::pfam	-;--;-	-;--;-	-;--;-	185-;-by_keyword-;-by_keyword
MRSA100_6_143	phosphoribosylamine--glycine ligase-;-UniRef100_P65895-;-BER::characterized::full::full	purD-;-UniRef100_P65895-;-BER::characterized::full::full	6.3.4.13-;-UniRef100_P65895-;-BER::characterized::full::full	GO:0000287,,GO:0005524,,GO:0009113,,GO:0004637,,GO:0006189,,GO:0030145-;-UniRef100_P65895-;-BER::characterized::full::full	92,,141,,703-;-UniRef100_P65895-;-BER::characterized::full::full
MRSA100_8_32	chorismate synthase-;-TIGR00033-;-HMM::equivalog	aroC-;-TIGR00033-;-HMM::equivalog	4.2.3.5-;-TIGR00033-;-HMM::equivalog	GO:0004107,,GO:0009423-;-TIGR00033-;-HMM::equivalog	70-;-TIGR00033-;-HMM::equivalog
MRSA512_7_90	bacteriocin-protection, YdeI/OmpD-Associated family protein-;-PF13376.1-;-HMM::pfam	-;--;-	-;--;-	-;--;-	185-;-by_keyword-;-by_keyword
MRSA100_4_24	replication initiation and membrane attachment family protein-;-PF07261.6-;-HMM::pfam	-;--;-	-;--;-	-;--;-	132-;-PF07261.6-;-HMM::pfam
MRSA100_12_68	conserved hypothetical protein-;-PF09234.5-;-HMM::pfam	-;--;-	-;--;-	GO:0008150,,GO:0003674,,GO:0005575-;--;-	156-;-by_keyword-;-by_keyword
MRSA720_19_5	plasmid recombination enzyme family protein-;-PF01076.14-;-HMM::pfam	-;--;-	-;--;-	-;--;-	186-;-PF01076.14-;-HMM::pfam
MRSA750_4_221	ABC transporter family protein-;-PF00005.22-;-HMM::pfam	-;--;-	-;--;-	-;--;-	141-;-PF00005.22-;-HMM::pfam
MRSA144_10_59	helix-turn-helix family protein-;-PF01381.17-;-HMM::pfam	-;--;-	-;--;-	-;--;-	261-;-PF01381.17-;-HMM::pfam
MRSA235_2_7	PTS system, trehalose-specific IIBC component-;-TIGR01992-;-HMM::equivalog_domain	treP-;-TIGR01992-;-HMM::equivalog_domain	-;-TIGR01992-;-HMM::equivalog_domain	-;--;-	185-;-by_keyword-;-by_keyword
MRSA146_3_112	putative membrane protein-;-TMHMM-;-TMHMM	-;-TMHMM-;-TMHMM	-;-TMHMM-;-TMHMM	GO:0008150,,GO:0003674,,GO:0016020-;-TMHMM-;-TMHMM	88-;-TMHMM-;-TMHMM
MRSA510_1_247	extracellular matrix-binding ebh domain protein-;-UniRef100_Q8NWQ6-;-BER::characterized::full::partial	ebh-;-UniRef100_Q8NWQ6-;-BER::characterized::full::partial	-;--;-	GO:0016021,,GO:0009405,,GO:0005886-;-UniRef100_Q8NWQ6-;-BER::characterized::full::partial	205,,187-;-UniRef100_Q8NWQ6-;-BER::characterized::full::partial
MRSA225_2_481	putative membrane protein-;-TMHMM-;-TMHMM	-;-TMHMM-;-TMHMM	-;-TMHMM-;-TMHMM	GO:0008150,,GO:0003674,,GO:0016020-;-TMHMM-;-TMHMM	88-;-TMHMM-;-TMHMM
MRSA278_7_200	ureD urease accessory family protein-;-PF01774.12-;-HMM::pfam	-;--;-	-;--;-	-;--;-	160-;-PF01774.12-;-HMM::pfam
MRSA115_56_1	transposase IS66 family protein-;-PF03050.9-;-HMM::pfam	-;--;-	-;--;-	-;--;-	154-;-PF03050.9-;-HMM::pfam
MRSA100_11_34	molecular chaperone Hsp31 and glyoxalase 3-;-UniRef100_A7WYY0-;-BER::characterized::full::full	hchA-;-UniRef100_A7WYY0-;-BER::characterized::full::full	4.2.1.130-;-UniRef100_A7WYY0-;-BER::characterized::full::full	GO:0016829,,GO:0042026,,GO:0005737-;-UniRef100_A7WYY0-;-BER::characterized::full::full	92,,206,,703-;-UniRef100_A7WYY0-;-BER::characterized::full::full
MRSA100_24_2	maoC like domain protein-;-PF01575.14-;-HMM::pfam	-;--;-	-;--;-	-;--;-	157-;-by_keyword-;-by_keyword
MRSA738_5_87	NAD binding domain of 6-phosphogluconate dehydrogenase family protein-;-PF03446.10-;-HMM::pfam	-;--;-	-;--;-	-;--;-	157-;-PF03446.10-;-HMM::pfam
MRSA100_14_86	AAA domain protein-;-PF13479.1-;-HMM::pfam	-;--;-	-;--;-	-;--;-	157-;-by_keyword-;-by_keyword
MRSA531_7_14	conserved hypothetical protein-;-PF07342.6-;-HMM::pfam	-;--;-	-;--;-	GO:0008150,,GO:0003674,,GO:0005575-;--;-	156-;-by_keyword-;-by_keyword
MRSA251_1_325	conserved hypothetical protein-;-PF04507.7-;-HMM::pfam	-;--;-	-;--;-	GO:0008150,,GO:0003674,,GO:0005575-;--;-	156-;-by_keyword-;-by_keyword
MRSA192_6_58	ATP-dependent DNA helicase RecQ-;-TIGR01389-;-HMM::equivalog	recQ-;-TIGR01389-;-HMM::equivalog	3.6.4.12-;-TIGR01389-;-HMM::equivalog	GO:0004003,,GO:0006310-;-TIGR01389-;-HMM::equivalog	132-;-TIGR01389-;-HMM::equivalog
MRSA100_5_114	conserved hypothetical protein-;-UniRef100_G5JLT3-;-BER::uncharacterized::full::full	-;--;-	-;--;-	GO:0008150,,GO:0003674,,GO:0005575-;--;-	156-;-by_keyword-;-by_keyword
MRSA102_4_169	CHAP domain protein-;-PF05257.11-;-HMM::pfam	-;--;-	-;--;-	-;--;-	157-;-by_keyword-;-by_keyword
MRSA100_4_41	DNA polymerase III subunit alpha-;-UniRef100_P63979-;-BER::characterized::full::full	dnaE-;-UniRef100_P63979-;-BER::characterized::full::full	2.7.7.7-;-UniRef100_P63979-;-BER::characterized::full::full	GO:0003887,,GO:0003677,,GO:0008408,,GO:0090305,,GO:0006261,,GO:0005737-;-UniRef100_P63979-;-BER::characterized::full::full	92,,206,,141,,703-;-UniRef100_P63979-;-BER::characterized::full::full
MRSA97_3_99	hypothetical protein-;-default-;-hypothetical	-;-default-;-hypothetical	-;-default-;-hypothetical	GO:0008150,,GO:0003674,,GO:0005575-;-default-;-hypothetical	856-;-default-;-hypothetical
MRSA511_3_69	phage tail tape measure protein, TP901 family, core region-;-TIGR01760-;-HMM::equivalog_domain	-;--;-	-;--;-	GO:0005198,,GO:0016032-;-TIGR01760-;-HMM::equivalog_domain	152-;-TIGR01760-;-HMM::equivalog_domain
MRSA147_1_167	helix-turn-helix family protein-;-PF01381.17-;-HMM::pfam	-;--;-	-;--;-	-;--;-	261-;-PF01381.17-;-HMM::pfam
MRSA6_6_123	NADH-ubiquinone oxidoreductase-G iron-sulfur binding region family protein-;-PF10588.4-;-HMM::pfam	-;--;-	-;--;-	-;--;-	703-;-by_keyword-;-by_keyword
MRSA261_4_47	eco57I restriction-modification methylase family protein-;-PF07669.6-;-HMM::pfam	-;--;-	-;--;-	-;--;-	183-;-PF07669.6-;-HMM::pfam
MRSA726_3_233	peptidase M20/M25/M40 family protein-;-PF01546.23-;-HMM::pfam	-;--;-	-;--;-	-;--;-	138-;-PF01546.23-;-HMM::pfam
MRSA57_44_9	bacterial extracellular solute-binding, 5 Middle family protein-;-PF00496.17-;-HMM::pfam	-;--;-	-;--;-	-;--;-	141-;-PF00496.17-;-HMM::pfam
MRSA120_35_1	conserved hypothetical protein-;-UniRef100_Q4ZDD5-;-BER::uncharacterized::full::partial	-;--;-	-;--;-	GO:0008150,,GO:0003674,,GO:0005575-;--;-	156-;-by_keyword-;-by_keyword
MRSA100_8_34	nucleoside diphosphate kinase family protein-;-PF00334.14-;-HMM::pfam	-;--;-	-;--;-	-;--;-	124-;-PF00334.14-;-HMM::pfam
MRSA73_1_140	major Facilitator Superfamily protein-;-PF07690.11-;-HMM::pfam	-;--;-	-;--;-	-;--;-	141-;-PF07690.11-;-HMM::pfam
MRSA209_31_3	acetyltransferase family protein-;-UniRef100_Q8SDL5-;-BER::uncharacterized::full::full	-;--;-	-;--;-	GO:0008152,,GO:0016740-;-UniRef100_Q8SDL5-;-BER::uncharacterized::full::full	703-;-UniRef100_Q8SDL5-;-BER::uncharacterized::full::full
MRSA522_1_513	ATP-binding cassette cobalt transporter family protein-;-PF12558.3-;-HMM::pfam	-;--;-	-;--;-	-;--;-	141-;-by_keyword-;-by_keyword
MRSA100_9_110	conserved hypothetical protein-;-PF11009.3-;-HMM::pfam	-;--;-	-;--;-	GO:0008150,,GO:0003674,,GO:0005575-;--;-	156-;-by_keyword-;-by_keyword
MRSA298_31_1	phage tail tape measure protein, TP901 family, core region-;-TIGR01760-;-HMM::equivalog_domain	-;--;-	-;--;-	GO:0005198,,GO:0016032-;-TIGR01760-;-HMM::equivalog_domain	152-;-TIGR01760-;-HMM::equivalog_domain
MRSA173_6_9	hypothetical protein-;-default-;-hypothetical	-;-default-;-hypothetical	-;-default-;-hypothetical	GO:0008150,,GO:0003674,,GO:0005575-;-default-;-hypothetical	856-;-default-;-hypothetical
MRSA170_8_45	conserved hypothetical protein-;-UniRef100_Q7A531-;-BER::characterized::full::full	-;--;-	-;--;-	GO:0008150,,GO:0003674,,GO:0005575-;-UniRef100_Q7A531-;-BER::characterized::full::full	205-;-UniRef100_Q7A531-;-BER::characterized::full::full
MRSA268_63_1	staphylococcus tandem lipo family protein-;-TIGR01742-;-HMM::subfamily	-;--;-	-;--;-	-;--;-	185-;-by_keyword-;-by_keyword
MRSA251_10_97	helix-turn-helix domain protein-;-PF13936.1-;-HMM::pfam	-;--;-	-;--;-	-;--;-	157-;-by_keyword-;-by_keyword
MRSA145_1_2	conserved hypothetical protein-;-PF06124.6-;-HMM::pfam	-;--;-	-;--;-	GO:0008150,,GO:0003674,,GO:0005575-;--;-	156-;-by_keyword-;-by_keyword
MRSA283_2_164	hypothetical protein-;-default-;-hypothetical	-;-default-;-hypothetical	-;-default-;-hypothetical	GO:0008150,,GO:0003674,,GO:0005575-;-default-;-hypothetical	856-;-default-;-hypothetical
MRSA132_6_164	dUTPase family protein-;-PF08761.6-;-HMM::pfam	-;--;-	-;--;-	-;--;-	185-;-by_keyword-;-by_keyword
MRSA11_2_348	araC family transcriptional regulator domain protein-;-UniRef100_Q7A882-;-BER::uncharacterized::full::partial	-;--;-	-;--;-	GO:0006355,,GO:0005975,,GO:0043565,,GO:0006351,,GO:0003700-;-UniRef100_Q7A882-;-BER::uncharacterized::full::partial	92,,119,,165,,141-;-UniRef100_Q7A882-;-BER::uncharacterized::full::partial
MRSA121_1_320	hypothetical protein-;-default-;-hypothetical	-;-default-;-hypothetical	-;-default-;-hypothetical	GO:0008150,,GO:0003674,,GO:0005575-;-default-;-hypothetical	856-;-default-;-hypothetical
MRSA122_48_1	conserved hypothetical protein-;-UniRef100_D3W9V7-;-BER::uncharacterized::full::partial	-;--;-	-;--;-	GO:0008150,,GO:0003674,,GO:0005575-;--;-	156-;-by_keyword-;-by_keyword
MRSA100_4_157	enterotoxin type G-;-UniRef100_P0A0L6-;-BER::characterized::full::full	entG-;-UniRef100_P0A0L6-;-BER::characterized::full::full	-;--;-	GO:0005576,,GO:0009405-;-UniRef100_P0A0L6-;-BER::characterized::full::full	187,,222-;-UniRef100_P0A0L6-;-BER::characterized::full::full
MRSA103_10_54	conserved hypothetical protein-;-UniRef100_Q4ZB07-;-BER::uncharacterized::partial::full	-;--;-	-;--;-	GO:0008150,,GO:0003674,,GO:0005575-;--;-	156-;-by_keyword-;-by_keyword
MRSA104_4_98	conserved hypothetical protein-;-UniRef100_Q2FXY4-;-BER::conserved_hypothetical	-;-UniRef100_Q2FXY4-;-BER::conserved_hypothetical	-;-UniRef100_Q2FXY4-;-BER::conserved_hypothetical	GO:0008150,,GO:0003674,,GO:0005575-;-UniRef100_Q2FXY4-;-BER::conserved_hypothetical	156-;-UniRef100_Q2FXY4-;-BER::conserved_hypothetical
MRSA104_2_82	SCCmec staphylococcal cassette region, isolate CMFT246 domain protein-;-UniRef100_M1XGP6-;-BER::uncharacterized::full::partial	-;--;-	-;--;-	-;--;-	157-;-by_keyword-;-by_keyword
MRSA103_14_22	replication initiator A family protein-;-PF06970.6-;-HMM::pfam	-;--;-	-;--;-	-;--;-	145-;-by_keyword-;-by_keyword
MRSA149_4_209	conserved hypothetical protein-;-PF10655.4-;-HMM::pfam	-;--;-	-;--;-	GO:0008150,,GO:0003674,,GO:0005575-;--;-	156-;-by_keyword-;-by_keyword
MRSA100_15_10	glutamine-fructose-6-phosphate transaminase-;-TIGR01135-;-HMM::equivalog	glmS-;-TIGR01135-;-HMM::equivalog	2.6.1.16-;-TIGR01135-;-HMM::equivalog	GO:0004360,,GO:0006040,,GO:0009252-;-TIGR01135-;-HMM::equivalog	89,,100-;-TIGR01135-;-HMM::equivalog
MRSA100_3_66	xanthine permease family protein-;-TIGR03173-;-HMM::subfamily	pbuX-;-TIGR03173-;-HMM::subfamily	-;--;-	GO:0016021,,GO:0042906,,GO:0042907-;-TIGR03173-;-HMM::subfamily	141-;-by_keyword-;-by_keyword
MRSA226_2_38	streptococcal 67 kDa myosin-cross-reactive antigen like family protein-;-PF06100.6-;-HMM::pfam	-;--;-	-;--;-	-;--;-	185-;-by_keyword-;-by_keyword
MRSA754_15_49	fecCD transport family protein-;-PF01032.13-;-HMM::pfam	-;--;-	-;--;-	-;--;-	145-;-PF01032.13-;-HMM::pfam
MRSA100_3_209	inosine-uridine preferring nucleoside hydrolase family protein-;-PF01156.14-;-HMM::pfam	-;--;-	-;--;-	-;--;-	127-;-PF01156.14-;-HMM::pfam
MRSA100_6_91	yueH-like family protein-;-PF14166.1-;-HMM::pfam	-;--;-	-;--;-	-;--;-	185-;-by_keyword-;-by_keyword
MRSA147_19_8	plasmid recombination enzyme family protein-;-PF01076.14-;-HMM::pfam	-;--;-	-;--;-	-;--;-	186-;-PF01076.14-;-HMM::pfam
MRSA100_2_112	tRNA pseudouridine(55) synthase-;-TIGR00431-;-HMM::equivalog	truB-;-TIGR00431-;-HMM::equivalog	5.4.99.25-;-TIGR00431-;-HMM::equivalog	GO:0004730,,GO:0006400,,GO:0016870-;-TIGR00431-;-HMM::equivalog	168-;-TIGR00431-;-HMM::equivalog
MRSA276_13_53	hypothetical protein-;-default-;-hypothetical	-;-default-;-hypothetical	-;-default-;-hypothetical	GO:0008150,,GO:0003674,,GO:0005575-;-default-;-hypothetical	856-;-default-;-hypothetical
MRSA153_1_357	phage tail family protein-;-PF05709.6-;-HMM::pfam	-;--;-	-;--;-	-;--;-	185-;-by_keyword-;-by_keyword
MRSA43_60_1	conserved hypothetical protein-;-UniRef100_I1W639-;-BER::uncharacterized::full::full	-;--;-	-;--;-	GO:0008150,,GO:0003674,,GO:0005575-;--;-	156-;-by_keyword-;-by_keyword
MRSA257_8_46	gram-positive signal peptide, YSIRK family domain protein-;-TIGR01168-;-HMM::domain	-;--;-	-;--;-	-;--;-	157-;-by_keyword-;-by_keyword
MRSA100_10_33	bacterial regulatory, gntR family protein-;-PF00392.16-;-HMM::pfam	-;--;-	-;--;-	-;--;-	261-;-PF00392.16-;-HMM::pfam
MRSA100_17_16	10 kDa chaperonin-;-UniRef100_A7X4J3-;-BER::characterized::full::full	groS-;-UniRef100_A7X4J3-;-BER::characterized::full::full	-;--;-	GO:0006457,,GO:0005524,,GO:0006950,,GO:0005737-;-UniRef100_A7X4J3-;-BER::characterized::full::full	149,,92,,206,,141-;-UniRef100_A7X4J3-;-BER::characterized::full::full
MRSA100_1_226	ABC transporter family protein-;-PF00005.22-;-HMM::pfam	-;--;-	-;--;-	-;--;-	141-;-PF00005.22-;-HMM::pfam
MRSA115_54_1	replication family protein-;-PF01446.12-;-HMM::pfam	-;--;-	-;--;-	-;--;-	186-;-PF01446.12-;-HMM::pfam
MRSA102_1_50	AAA domain protein-;-PF13479.1-;-HMM::pfam	-;--;-	-;--;-	-;--;-	157-;-by_keyword-;-by_keyword
MRSA44_3_76	immunoglobulin-binding sbi domain protein-;-UniRef100_Q2FE79-;-BER::characterized::full::partial	sbi-;-UniRef100_Q2FE79-;-BER::characterized::full::partial	-;--;-	GO:0005576,,GO:0009405-;-UniRef100_Q2FE79-;-BER::characterized::full::partial	187,,222-;-UniRef100_Q2FE79-;-BER::characterized::full::partial
MRSA100_5_113	conserved hypothetical protein-;-UniRef100_Q7A5C5-;-BER::characterized::full::full	-;--;-	-;--;-	GO:0008150,,GO:0003674,,GO:0005575-;-UniRef100_Q7A5C5-;-BER::characterized::full::full	92,,205,,206,,141,,703-;-UniRef100_Q7A5C5-;-BER::characterized::full::full
MRSA74_39_20	conserved hypothetical protein-;-PF07252.6-;-HMM::pfam	-;--;-	-;--;-	GO:0008150,,GO:0003674,,GO:0005575-;--;-	156-;-by_keyword-;-by_keyword
MRSA100_2_208	chorismate binding enzyme family protein-;-PF00425.13-;-HMM::pfam	-;--;-	-;--;-	-;--;-	185-;-by_keyword-;-by_keyword
MRSA101_5_178	tandem five-TM family protein-;-TIGR01218-;-HMM::subfamily	-;--;-	-;--;-	-;--;-	185-;-by_keyword-;-by_keyword
MRSA100_6_62	ABC transporter family protein-;-PF00005.22-;-HMM::pfam	-;--;-	-;--;-	-;--;-	141-;-PF00005.22-;-HMM::pfam
MRSA153_3_34	hypothetical protein-;-default-;-hypothetical	-;-default-;-hypothetical	-;-default-;-hypothetical	GO:0008150,,GO:0003674,,GO:0005575-;-default-;-hypothetical	856-;-default-;-hypothetical
MRSA251_4_66	staphylococcal/Streptococcal toxin, beta-grasp domain protein-;-PF02876.12-;-HMM::pfam	-;--;-	-;--;-	-;--;-	157-;-by_keyword-;-by_keyword
MRSA1_3_247	ABC-2 transporter family protein-;-PF12679.2-;-HMM::pfam	-;--;-	-;--;-	-;--;-	141-;-by_keyword-;-by_keyword
MRSA509_26_3	conserved hypothetical protein-;-UniRef100_C3H9Z5-;-BER::uncharacterized::full::partial	-;--;-	-;--;-	GO:0008150,,GO:0003674,,GO:0005575-;-UniRef100_C3H9Z5-;-BER::uncharacterized::full::partial	92-;-UniRef100_C3H9Z5-;-BER::uncharacterized::full::partial
MRSA102_2_267	phosphoenolpyruvate-dependent sugar phosphotransferase system, EIIA 2 family protein-;-PF00359.17-;-HMM::pfam	-;--;-	-;--;-	-;--;-	703-;-by_keyword-;-by_keyword
MRSA180_2_1_534	hypothetical protein-;-default-;-hypothetical	-;-default-;-hypothetical	-;-default-;-hypothetical	GO:0008150,,GO:0003674,,GO:0005575-;-default-;-hypothetical	856-;-default-;-hypothetical
MRSA110_9_17	conjugative transposon TcpC family protein-;-PF12642.2-;-HMM::pfam	-;--;-	-;--;-	-;--;-	185-;-by_keyword-;-by_keyword
MRSA100_3_110	imelysin family protein-;-PF09375.5-;-HMM::pfam	-;--;-	-;--;-	-;--;-	185-;-by_keyword-;-by_keyword
MRSA100_4_23	istB-like ATP binding family protein-;-PF01695.12-;-HMM::pfam	-;--;-	-;--;-	-;--;-	154-;-PF01695.12-;-HMM::pfam
MRSA102_2_32	bacterial regulatory, tetR family protein-;-PF00440.18-;-HMM::pfam	-;--;-	-;--;-	-;--;-	261-;-PF00440.18-;-HMM::pfam
MRSA100_3_154	conserved hypothetical family protein-;-TIGR01741-;-HMM::subfamily	-;--;-	-;--;-	-;--;-	185-;-by_keyword-;-by_keyword
MRSA2_6_91	integrase domain protein-;-UniRef100_R4WAK8-;-BER::uncharacterized::full::partial	int-;-UniRef100_R4WAK8-;-BER::uncharacterized::full::partial	-;--;-	GO:0003677-;-UniRef100_R4WAK8-;-BER::uncharacterized::full::partial	141-;-UniRef100_R4WAK8-;-BER::uncharacterized::full::partial
MRSA47_24_1	hypothetical protein-;-default-;-hypothetical	-;-default-;-hypothetical	-;-default-;-hypothetical	GO:0008150,,GO:0003674,,GO:0005575-;-default-;-hypothetical	856-;-default-;-hypothetical
MRSA100_10_75	conserved hypothetical protein-;-PF08353.5-;-HMM::pfam	-;--;-	-;--;-	GO:0008150,,GO:0003674,,GO:0005575-;--;-	156-;-by_keyword-;-by_keyword
MRSA100_1_267	diaminopimelate epimerase family protein-;-PF01678.14-;-HMM::pfam	-;--;-	-;--;-	-;--;-	703-;-by_keyword-;-by_keyword
MRSA118_2_15_2	bacterial extracellular solute-binding, 3 family protein-;-PF00497.15-;-HMM::pfam	-;--;-	-;--;-	-;--;-	185-;-by_keyword-;-by_keyword
MRSA100_4_11	cytochrome C assembly family protein-;-PF01578.15-;-HMM::pfam	-;--;-	-;--;-	-;--;-	112-;-by_keyword-;-by_keyword
MRSA100_2_152	conserved hypothetical protein-;-UniRef100_A9CRE0-;-BER::uncharacterized::full::full	-;-UniRef100_A9CRE0-;-BER::uncharacterized::full::full	-;--;-	GO:0008150,,GO:0003674,,GO:0005575-;--;-	156-;-by_keyword-;-by_keyword
MRSA726_22_4	conserved hypothetical protein-;-PF07901.6-;-HMM::pfam	-;--;-	-;--;-	GO:0008150,,GO:0003674,,GO:0005575-;--;-	156-;-by_keyword-;-by_keyword
MRSA261_12_40	serine protease SplB-;-UniRef100_Q2FFT0-;-BER::characterized::full::full	splB-;-UniRef100_Q2FFT0-;-BER::characterized::full::full	3.4.21.--;-UniRef100_Q2FFT0-;-BER::characterized::full::full	GO:0004252,,GO:0006508,,GO:0005576-;-UniRef100_Q2FFT0-;-BER::characterized::full::full	189,,703,,222-;-UniRef100_Q2FFT0-;-BER::characterized::full::full
MRSA542_4_151	aldo/keto reductase family protein-;-PF00248.16-;-HMM::pfam	-;--;-	-;--;-	-;--;-	703-;-PF00248.16-;-HMM::pfam
MRSA306_1_523	conserved hypothetical protein-;-UniRef100_M9NRI5-;-BER::uncharacterized::full::partial	-;--;-	-;--;-	GO:0008150,,GO:0003674,,GO:0005575-;--;-	156-;-by_keyword-;-by_keyword
MRSA100_5_38	ferric uptake regulation protein-;-UniRef100_P54574-;-BER::characterized::full::full	fur-;-UniRef100_P54574-;-BER::characterized::full::full	-;--;-	GO:0045892,,GO:0046872,,GO:0003677,,GO:0006351,,GO:0003700,,GO:0005737-;-UniRef100_P54574-;-BER::characterized::full::full	92,,165,,206,,141-;-UniRef100_P54574-;-BER::characterized::full::full
MRSA144_5_154	conserved hypothetical protein-;-PF08862.5-;-HMM::pfam	-;--;-	-;--;-	GO:0008150,,GO:0003674,,GO:0005575-;--;-	156-;-by_keyword-;-by_keyword
MRSA701_2_381	conserved hypothetical protein-;-PF06048.6-;-HMM::pfam	-;--;-	-;--;-	GO:0008150,,GO:0003674,,GO:0005575-;--;-	156-;-by_keyword-;-by_keyword
MRSA100_5_142	fic/DOC family protein-;-PF02661.13-;-HMM::pfam	-;--;-	-;--;-	-;--;-	185-;-by_keyword-;-by_keyword
MRSA201_2_181	LPXTG cell wall anchor domain protein-;-TIGR01167-;-HMM::domain	-;--;-	-;--;-	GO:0009986-;-TIGR01167-;-HMM::domain	88-;-TIGR01167-;-HMM::domain
MRSA132_6_182	single-stranded DNA-binding family protein-;-TIGR00621-;-HMM::subfamily	ssb-;-TIGR00621-;-HMM::subfamily	-;--;-	GO:0003697,,GO:0006260,,GO:0006281,,GO:0006310,,GO:0006350-;-TIGR00621-;-HMM::subfamily	132-;-TIGR00621-;-HMM::subfamily
MRSA100_3_212	oxidoreductase NAD-binding domain protein-;-PF00175.16-;-HMM::pfam	-;--;-	-;--;-	-;--;-	703-;-PF00175.16-;-HMM::pfam
MRSA727_4_282	queuine tRNA-ribosyltransferase-;-TIGR00430-;-HMM::equivalog	tgt-;-TIGR00430-;-HMM::equivalog	2.4.2.29-;-TIGR00430-;-HMM::equivalog	GO:0005737,,GO:0006400,,GO:0008479-;-TIGR00430-;-HMM::equivalog	168-;-TIGR00430-;-HMM::equivalog
MRSA100_11_81	tandem five-TM family protein-;-TIGR01218-;-HMM::subfamily	-;--;-	-;--;-	-;--;-	185-;-by_keyword-;-by_keyword
MRSA104_3_57	hypothetical protein-;-default-;-hypothetical	-;-default-;-hypothetical	-;-default-;-hypothetical	GO:0008150,,GO:0003674,,GO:0005575-;-default-;-hypothetical	856-;-default-;-hypothetical
MRSA106_14_45	prophage endopeptidase tail family protein-;-PF06605.6-;-HMM::pfam	-;--;-	-;--;-	-;--;-	138-;-by_keyword-;-by_keyword
MRSA16_2_52	cyclase family protein-;-PF04199.8-;-HMM::pfam	-;--;-	-;--;-	-;--;-	185-;-by_keyword-;-by_keyword
MRSA289_1_33	phoU domain protein-;-PF01895.14-;-HMM::pfam	-;--;-	-;--;-	-;--;-	157-;-by_keyword-;-by_keyword
MRSA89_3_124	molybdenum cofactor synthesis domain protein-;-TIGR00177-;-HMM::domain	-;--;-	-;--;-	GO:0003824,,GO:0006777-;-TIGR00177-;-HMM::domain	76-;-by_keyword-;-by_keyword
MRSA100_1_284	major Facilitator Superfamily protein-;-PF07690.11-;-HMM::pfam	-;--;-	-;--;-	-;--;-	141-;-PF07690.11-;-HMM::pfam
MRSA57_56_3	bacterial mobilization family protein-;-PF05713.6-;-HMM::pfam	-;--;-	-;--;-	-;--;-	185-;-by_keyword-;-by_keyword
MRSA101_5_92	hypothetical protein-;-default-;-hypothetical	-;-default-;-hypothetical	-;-default-;-hypothetical	GO:0008150,,GO:0003674,,GO:0005575-;-default-;-hypothetical	856-;-default-;-hypothetical
MRSA515_33_9	cobalamin biosynthesis CobT VWA domain protein-;-PF11775.3-;-HMM::pfam	-;--;-	-;--;-	-;--;-	157-;-by_keyword-;-by_keyword
MRSA108_2_319	hypothetical protein-;-default-;-hypothetical	-;-default-;-hypothetical	-;-default-;-hypothetical	GO:0008150,,GO:0003674,,GO:0005575-;-default-;-hypothetical	856-;-default-;-hypothetical
MRSA104_2_156	rhodanese-like domain protein-;-PF00581.15-;-HMM::pfam	-;--;-	-;--;-	-;--;-	157-;-by_keyword-;-by_keyword
MRSA754_8_1	molybdopterin oxidoreductase family protein-;-PF00384.17-;-HMM::pfam	-;--;-	-;--;-	-;--;-	703-;-by_keyword-;-by_keyword
MRSA173_26_21	bacterial regulatory, tetR family protein-;-PF00440.18-;-HMM::pfam	-;--;-	-;--;-	-;--;-	261-;-PF00440.18-;-HMM::pfam
MRSA211_2_90	polysaccharide biosynthesis C-terminal family protein-;-PF08485.5-;-HMM::pfam	-;--;-	-;--;-	-;--;-	105-;-by_keyword-;-by_keyword
MRSA508_33_1	putative replication initiator protein A-;-UniRef100_D2J9T4-;-BER::uncharacterized::full::full	-;-UniRef100_D2J9T4-;-BER::uncharacterized::full::full	-;--;-	-;--;-	145-;-by_keyword-;-by_keyword
MRSA57_14_19	conserved hypothetical protein-;-UniRef100_D3JD06-;-BER::uncharacterized::full::full	-;--;-	-;--;-	GO:0008150,,GO:0003674,,GO:0005575-;-UniRef100_D3JD06-;-BER::uncharacterized::full::full	92,,141,,703-;-UniRef100_D3JD06-;-BER::uncharacterized::full::full
MRSA100_14_38	conserved hypothetical protein-;-PF10651.4-;-HMM::pfam	-;--;-	-;--;-	GO:0008150,,GO:0003674,,GO:0005575-;--;-	156-;-by_keyword-;-by_keyword
MRSA15_19_31	polysaccharide lyase family 8, N terminal alpha-helical domain protein-;-PF08124.6-;-HMM::pfam	-;--;-	-;--;-	-;--;-	105-;-by_keyword-;-by_keyword
MRSA272_30_30	conserved hypothetical protein-;-UniRef100_C5QP35-;-BER::uncharacterized::full::partial	-;--;-	-;--;-	GO:0008150,,GO:0003674,,GO:0005575-;--;-	156-;-by_keyword-;-by_keyword
MRSA537_21_9	DNA polymerase A family protein-;-PF00476.15-;-HMM::pfam	-;--;-	-;--;-	-;--;-	132-;-PF00476.15-;-HMM::pfam
MRSA104_1_231	diguanylate cyclase domain protein-;-TIGR00254-;-HMM::domain	-;--;-	-;--;-	GO:0009966,,GO:0009975-;-TIGR00254-;-HMM::domain	264,,710-;-TIGR00254-;-HMM::domain
MRSA524_8_25	PTS system, lactose/cellobiose family IIB component domain protein-;-TIGR00853-;-HMM::subfamily_domain	-;--;-	-;--;-	-;--;-	144,,700-;-TIGR00853-;-HMM::subfamily_domain
MRSA74_22_6	aminotransferase class I and II family protein-;-PF00155.16-;-HMM::pfam	-;--;-	-;--;-	-;--;-	703-;-by_keyword-;-by_keyword
MRSA101_11_39	lantibiotic protection ABC transporter, ATP-binding subunit-;-TIGR03740-;-HMM::subfamily	-;--;-	-;--;-	-;--;-	141-;-by_keyword-;-by_keyword
MRSA518_24_10	putative membrane protein-;-TMHMM-;-TMHMM	-;-TMHMM-;-TMHMM	-;-TMHMM-;-TMHMM	GO:0008150,,GO:0003674,,GO:0016020-;-TMHMM-;-TMHMM	88-;-TMHMM-;-TMHMM
MRSA508_6_37	viral (Super1) RNA helicase family protein-;-PF01443.13-;-HMM::pfam	-;--;-	-;--;-	-;--;-	185-;-by_keyword-;-by_keyword
MRSA100_1_231	region found in RelA / SpoT family protein-;-PF04607.12-;-HMM::pfam	-;--;-	-;--;-	-;--;-	185-;-by_keyword-;-by_keyword
MRSA101_1_513	conserved hypothetical protein-;-UniRef100_I2FJE8-;-BER::uncharacterized::full::full	-;--;-	-;--;-	GO:0008150,,GO:0003674,,GO:0005575-;--;-	156-;-by_keyword-;-by_keyword
MRSA173_6_14	hypothetical protein-;-default-;-hypothetical	-;-default-;-hypothetical	-;-default-;-hypothetical	GO:0008150,,GO:0003674,,GO:0005575-;-default-;-hypothetical	856-;-default-;-hypothetical
MRSA74_15_49	serine protease SplF domain protein-;-UniRef100_Q2FXC8-;-BER::characterized::full::partial	splF-;-UniRef100_Q2FXC8-;-BER::characterized::full::partial	3.4.21.--;-UniRef100_Q2FXC8-;-BER::characterized::full::partial	GO:0004252,,GO:0006508,,GO:0005576-;-UniRef100_Q2FXC8-;-BER::characterized::full::partial	189,,703,,222-;-UniRef100_Q2FXC8-;-BER::characterized::full::partial
MRSA184_28_3	putative 77ORF046-;-UniRef100_Q6R855-;-BER::uncharacterized::full::full	-;--;-	-;--;-	-;--;-	185-;-by_keyword-;-by_keyword
MRSA300_24_5	transposase family protein-;-PF01527.15-;-HMM::pfam	-;--;-	-;--;-	-;--;-	154-;-PF01527.15-;-HMM::pfam
MRSA188_6_60	conserved hypothetical protein-;-UniRef100_G5JFW3-;-BER::uncharacterized::full::full	-;--;-	-;--;-	GO:0008150,,GO:0003674,,GO:0005575-;--;-	156-;-by_keyword-;-by_keyword
MRSA732_20_6	hypothetical protein-;-default-;-hypothetical	-;-default-;-hypothetical	-;-default-;-hypothetical	GO:0008150,,GO:0003674,,GO:0005575-;-default-;-hypothetical	856-;-default-;-hypothetical
MRSA717_3_328	rhodanese-like domain protein-;-PF00581.15-;-HMM::pfam	-;--;-	-;--;-	-;--;-	157-;-by_keyword-;-by_keyword
MRSA100_10_74	ferritin-;-UniRef100_Q2FFK2-;-BER::characterized::full::full	ftnA-;-UniRef100_Q2FFK2-;-BER::characterized::full::full	1.16.3.1-;-UniRef100_Q2FFK2-;-BER::characterized::full::full	GO:0006879,,GO:0006826,,GO:0004322,,GO:0008199,,GO:0005737-;-UniRef100_Q2FFK2-;-BER::characterized::full::full	92,,145,,206,,141,,703-;-UniRef100_Q2FFK2-;-BER::characterized::full::full
MRSA102_7_16	K+-transporting ATPase, A subunit-;-TIGR00680-;-HMM::equivalog	kdpA-;-TIGR00680-;-HMM::equivalog	7.2.2.6-;-TIGR00680-;-HMM::equivalog	GO:0006813,,GO:0008556,,GO:0031004-;-TIGR00680-;-HMM::equivalog	145-;-TIGR00680-;-HMM::equivalog
MRSA15_6_102	type II secretion system (T2SS), F family protein-;-PF00482.18-;-HMM::pfam	-;--;-	-;--;-	-;--;-	97-;-PF00482.18-;-HMM::pfam
MRSA88_8_81	chemotaxis inhibitory domain protein-;-UniRef100_Q2FFF7-;-BER::characterized::full::partial	chp-;-UniRef100_Q2FFF7-;-BER::characterized::full::partial	-;--;-	GO:0005576,,GO:0009405-;-UniRef100_Q2FFF7-;-BER::characterized::full::partial	187,,222-;-UniRef100_Q2FFF7-;-BER::characterized::full::partial
MRSA114_22_10	putative phage protein-;-UniRef100_N4WRD6-;-BER::uncharacterized::full::full	-;--;-	-;--;-	-;--;-	185-;-by_keyword-;-by_keyword
MRSA520_29_2	relaxase/Mobilisation nuclease domain protein-;-PF03432.9-;-HMM::pfam	-;--;-	-;--;-	-;--;-	186-;-PF03432.9-;-HMM::pfam
MRSA101_1_101	conserved hypothetical protein-;-UniRef100_G5JM10-;-BER::uncharacterized::full::full	-;--;-	-;--;-	GO:0008150,,GO:0003674,,GO:0005575-;--;-	156-;-by_keyword-;-by_keyword
MRSA261_1_496	hypothetical protein-;-default-;-hypothetical	-;-default-;-hypothetical	-;-default-;-hypothetical	GO:0008150,,GO:0003674,,GO:0005575-;-default-;-hypothetical	856-;-default-;-hypothetical
MRSA514_11_40	hypothetical protein-;-default-;-hypothetical	-;-default-;-hypothetical	-;-default-;-hypothetical	GO:0008150,,GO:0003674,,GO:0005575-;-default-;-hypothetical	856-;-default-;-hypothetical
MRSA300_40_1	integrase core domain protein-;-PF13683.1-;-HMM::pfam	-;--;-	-;--;-	-;--;-	157-;-by_keyword-;-by_keyword
MRSA100_20_6	stage II sporulation E family protein-;-PF07228.7-;-HMM::pfam	-;--;-	-;--;-	-;--;-	185-;-by_keyword-;-by_keyword
MRSA518_10_1	bacteriocin-associated integral membrane family protein-;-TIGR01654-;-HMM::subfamily	-;--;-	-;--;-	-;--;-	94-;-TIGR01654-;-HMM::subfamily
MRSA100_17_43	2-isopropylmalate synthase-;-TIGR00973-;-HMM::equivalog	leuA-;-TIGR00973-;-HMM::equivalog	2.3.3.13-;-TIGR00973-;-HMM::equivalog	GO:0003852,,GO:0009098-;-TIGR00973-;-HMM::equivalog	74-;-TIGR00973-;-HMM::equivalog
MRSA207_16_32	helix-turn-helix domain protein-;-PF12645.2-;-HMM::pfam	-;--;-	-;--;-	-;--;-	157-;-by_keyword-;-by_keyword
MRSA226_1_450	hypothetical protein-;-default-;-hypothetical	-;-default-;-hypothetical	-;-default-;-hypothetical	GO:0008150,,GO:0003674,,GO:0005575-;-default-;-hypothetical	856-;-default-;-hypothetical
MRSA254_3_291	conserved hypothetical protein-;-PF07129.6-;-HMM::pfam	-;--;-	-;--;-	GO:0008150,,GO:0003674,,GO:0005575-;--;-	156-;-by_keyword-;-by_keyword
MRSA502_1_614	putative lipoprotein-;-lipoP-;-lipoP	-;-lipoP-;-lipoP	-;-lipoP-;-lipoP	GO:0008150,,GO:0003674,,GO:0016020-;-lipoP-;-lipoP	88-;-lipoP-;-lipoP
MRSA100_13_17	peptidase M23 family protein-;-PF01551.17-;-HMM::pfam	-;--;-	-;--;-	-;--;-	138-;-by_keyword-;-by_keyword
MRSA171_1_174	hypothetical protein-;-default-;-hypothetical	-;-default-;-hypothetical	-;-default-;-hypothetical	GO:0008150,,GO:0003674,,GO:0005575-;-default-;-hypothetical	856-;-default-;-hypothetical
MRSA515_20_40	abortive infection family protein-;-PF14355.1-;-HMM::pfam	-;--;-	-;--;-	-;--;-	185-;-by_keyword-;-by_keyword
MRSA298_35_12	conserved hypothetical protein-;-UniRef100_I1W611-;-BER::uncharacterized::full::full	-;--;-	-;--;-	GO:0008150,,GO:0003674,,GO:0005575-;--;-	156-;-by_keyword-;-by_keyword
MRSA153_1_363	conserved hypothetical protein-;-PF04883.7-;-HMM::pfam	-;--;-	-;--;-	GO:0008150,,GO:0003674,,GO:0005575-;--;-	152-;-PF04883.7-;-HMM::pfam
MRSA100_2_1	alpha-hemolysin-;-UniRef100_Q2G1X0-;-BER::characterized::full::full	hly-;-UniRef100_Q2G1X0-;-BER::characterized::full::full	-;--;-	GO:0005576,,GO:0044179,,GO:0009405-;-UniRef100_Q2G1X0-;-BER::characterized::full::full	92,,187,,222-;-UniRef100_Q2G1X0-;-BER::characterized::full::full
MRSA17_40_1	phage tail repeat like family protein-;-PF12789.2-;-HMM::pfam	-;--;-	-;--;-	-;--;-	185-;-by_keyword-;-by_keyword
MRSA100_2_100	ribosome recycling factor-;-TIGR00496-;-HMM::equivalog	frr-;-TIGR00496-;-HMM::equivalog	-;--;-	GO:0005737,,GO:0006412,,GO:0008135-;-TIGR00496-;-HMM::equivalog	169-;-TIGR00496-;-HMM::equivalog
MRSA100_1_92	isochorismatase family protein-;-PF00857.15-;-HMM::pfam	-;--;-	-;--;-	-;--;-	703-;-PF00857.15-;-HMM::pfam
MRSA518_3_158	extracellular fibrinogen binding C terminal family protein-;-PF12199.3-;-HMM::pfam	-;--;-	-;--;-	-;--;-	185-;-by_keyword-;-by_keyword
MRSA511_14_5	putative lipoprotein-;-lipoP-;-lipoP	-;-lipoP-;-lipoP	-;-lipoP-;-lipoP	GO:0008150,,GO:0003674,,GO:0016020-;-lipoP-;-lipoP	88-;-lipoP-;-lipoP
MRSA511_4_210	phage terminase, large subunit, PBSX family-;-TIGR01547-;-HMM::equivalog	-;--;-	-;--;-	-;--;-	152-;-TIGR01547-;-HMM::equivalog
MRSA100_7_98	putative dNA, staphylococcal cassette chromosome : strain GIFU12263-;-UniRef100_Q8VUX5-;-BER::uncharacterized::full::full	-;--;-	-;--;-	-;--;-	185-;-by_keyword-;-by_keyword
MRSA155_6_119	conserved hypothetical protein-;-UniRef100_S2XJI2-;-BER::uncharacterized::full::full	-;--;-	-;--;-	GO:0008150,,GO:0003674,,GO:0005575-;--;-	156-;-by_keyword-;-by_keyword
MRSA173_21_33	conserved hypothetical protein-;-UniRef100_Q7A7F8-;-BER::characterized::full::full	-;-UniRef100_Q7A7F8-;-BER::characterized::full::full	-;--;-	GO:0008150,,GO:0003674,,GO:0005575-;-UniRef100_Q7A7F8-;-BER::characterized::full::full	205-;-UniRef100_Q7A7F8-;-BER::characterized::full::full
MRSA86_7_165	bacterial regulatory, lacI family protein-;-PF00356.16-;-HMM::pfam	-;--;-	-;--;-	-;--;-	261-;-PF00356.16-;-HMM::pfam
MRSA291_1_343	HTH-type transcriptional regulator SarU-;-UniRef100_Q2G1T7-;-BER::characterized::full::full	sarU-;-UniRef100_Q2G1T7-;-BER::characterized::full::full	-;--;-	GO:0003677,,GO:0006355,,GO:0006351,,GO:0009405,,GO:0005737-;-UniRef100_Q2G1T7-;-BER::characterized::full::full	92,,206,,141,,187-;-UniRef100_Q2G1T7-;-BER::characterized::full::full
MRSA86_7_4	conserved hypothetical protein-;-UniRef100_Q4ZDQ9-;-BER::uncharacterized::full::partial	-;--;-	-;--;-	GO:0008150,,GO:0003674,,GO:0005575-;--;-	156-;-by_keyword-;-by_keyword
MRSA67_1_164	conserved hypothetical protein-;-UniRef100_G5JIQ1-;-BER::uncharacterized::full::full	-;--;-	-;--;-	GO:0008150,,GO:0003674,,GO:0005575-;--;-	156-;-by_keyword-;-by_keyword
MRSA109_1_166	hypothetical protein-;-default-;-hypothetical	-;-default-;-hypothetical	-;-default-;-hypothetical	GO:0008150,,GO:0003674,,GO:0005575-;-default-;-hypothetical	856-;-default-;-hypothetical
MRSA67_3_113	natural resistance-associated macrophage family protein-;-PF01566.13-;-HMM::pfam	-;--;-	-;--;-	-;--;-	94-;-by_keyword-;-by_keyword
MRSA67_8_83	amidohydrolase family protein-;-PF04909.9-;-HMM::pfam	-;--;-	-;--;-	-;--;-	703-;-PF04909.9-;-HMM::pfam
MRSA204_2_339	gram-positive signal peptide, YSIRK family domain protein-;-TIGR01168-;-HMM::domain	-;--;-	-;--;-	-;--;-	157-;-by_keyword-;-by_keyword
MRSA137_12_7	type IV secretory system Conjugative DNA transfer family protein-;-PF02534.9-;-HMM::pfam	-;--;-	-;--;-	-;--;-	702-;-PF02534.9-;-HMM::pfam
MRSA526_24_7	putative membrane protein-;-TMHMM-;-TMHMM	-;-TMHMM-;-TMHMM	-;-TMHMM-;-TMHMM	GO:0008150,,GO:0003674,,GO:0016020-;-TMHMM-;-TMHMM	88-;-TMHMM-;-TMHMM
MRSA129_24_1	ribbon-helix-helix , copG family protein-;-PF01402.16-;-HMM::pfam	-;--;-	-;--;-	-;--;-	261-;-PF01402.16-;-HMM::pfam
MRSA100_1_336	nitrite reductase [NAD(P)H], large subunit-;-TIGR02374-;-HMM::equivalog_domain	nirB-;-TIGR02374-;-HMM::equivalog_domain	1.7.1.4-;-TIGR02374-;-HMM::equivalog_domain	-;--;-	160-;-TIGR02374-;-HMM::equivalog_domain
MRSA729_5_154	CAAX protease self-immunity family protein-;-PF02517.11-;-HMM::pfam	-;--;-	-;--;-	-;--;-	157-;-PF02517.11-;-HMM::pfam
MRSA67_20_45	LPXTG cell wall anchor domain protein-;-TIGR01167-;-HMM::domain	-;--;-	-;--;-	GO:0009986-;-TIGR01167-;-HMM::domain	88-;-TIGR01167-;-HMM::domain
MRSA115_59_1	helix-turn-helix family protein-;-PF01381.17-;-HMM::pfam	-;--;-	-;--;-	-;--;-	261-;-PF01381.17-;-HMM::pfam
MRSA15_42_2	hypothetical protein-;-default-;-hypothetical	-;-default-;-hypothetical	-;-default-;-hypothetical	GO:0008150,,GO:0003674,,GO:0005575-;-default-;-hypothetical	856-;-default-;-hypothetical
MRSA520_29_5	putative membrane protein-;-TMHMM-;-TMHMM	-;-TMHMM-;-TMHMM	-;-TMHMM-;-TMHMM	GO:0008150,,GO:0003674,,GO:0016020-;-TMHMM-;-TMHMM	88-;-TMHMM-;-TMHMM
MRSA103_3_251	macB-like periplasmic core domain protein-;-PF12704.2-;-HMM::pfam	-;--;-	-;--;-	-;--;-	157-;-by_keyword-;-by_keyword
MRSA239_6_97	inosine-uridine preferring nucleoside hydrolase family protein-;-PF01156.14-;-HMM::pfam	-;--;-	-;--;-	-;--;-	127-;-PF01156.14-;-HMM::pfam
MRSA266_23_2	putative membrane protein-;-TMHMM-;-TMHMM	-;-TMHMM-;-TMHMM	-;-TMHMM-;-TMHMM	GO:0008150,,GO:0003674,,GO:0016020-;-TMHMM-;-TMHMM	88-;-TMHMM-;-TMHMM
MRSA102_6_63	putative 5'(3')-deoxyribonucleotidase-;-UniRef100_P66840-;-BER::characterized::full::full	-;--;-	-;-UniRef100_P66840-;-BER::characterized::full::full	GO:0016311,,GO:0016791-;-UniRef100_P66840-;-BER::characterized::full::full	92,,703-;-UniRef100_P66840-;-BER::characterized::full::full
MRSA115_52_2	hypothetical protein-;-default-;-hypothetical	-;-default-;-hypothetical	-;-default-;-hypothetical	GO:0008150,,GO:0003674,,GO:0005575-;-default-;-hypothetical	856-;-default-;-hypothetical
MRSA299_1_61	nusB family protein-;-PF01029.13-;-HMM::pfam	-;--;-	-;--;-	-;--;-	185-;-by_keyword-;-by_keyword
MRSA193_29_10	hypothetical protein-;-default-;-hypothetical	-;-default-;-hypothetical	-;-default-;-hypothetical	GO:0008150,,GO:0003674,,GO:0005575-;-default-;-hypothetical	856-;-default-;-hypothetical
MRSA251_12_16	putative membrane protein-;-TMHMM-;-TMHMM	-;-TMHMM-;-TMHMM	-;-TMHMM-;-TMHMM	GO:0008150,,GO:0003674,,GO:0016020-;-TMHMM-;-TMHMM	88-;-TMHMM-;-TMHMM
MRSA724_8_111	conserved hypothetical protein-;-UniRef100_Q6I7E2-;-BER::uncharacterized::full::full	-;--;-	-;--;-	GO:0008150,,GO:0003674,,GO:0005575-;--;-	156-;-by_keyword-;-by_keyword
MRSA261_5_116	gntP permease family protein-;-PF02447.11-;-HMM::pfam	-;--;-	-;--;-	-;--;-	141-;-by_keyword-;-by_keyword
MRSA211_2_89	NAD dependent epimerase/dehydratase family protein-;-PF01370.16-;-HMM::pfam	-;--;-	-;--;-	-;--;-	119-;-PF01370.16-;-HMM::pfam
MRSA543_9_21	conserved hypothetical protein-;-UniRef100_Q2FGY5-;-BER::characterized::full::full	-;-UniRef100_Q2FGY5-;-BER::characterized::full::full	-;-UniRef100_Q2FGY5-;-BER::characterized::full::full	GO:0008150,,GO:0003674,,GO:0005575-;-UniRef100_Q2FGY5-;-BER::characterized::full::full	92,,141,,703-;-UniRef100_Q2FGY5-;-BER::characterized::full::full
MRSA262_5_120	peptidase M16 inactive domain protein-;-PF05193.16-;-HMM::pfam	-;--;-	-;--;-	-;--;-	140-;-PF05193.16-;-HMM::pfam
MRSA169_4_30	putative membrane protein-;-TMHMM-;-TMHMM	-;-TMHMM-;-TMHMM	-;-TMHMM-;-TMHMM	GO:0008150,,GO:0003674,,GO:0016020-;-TMHMM-;-TMHMM	88-;-TMHMM-;-TMHMM
MRSA100_10_62	ATP-dependent DNA helicase PcrA-;-TIGR01073-;-HMM::equivalog	pcrA-;-TIGR01073-;-HMM::equivalog	3.6.4.12-;-TIGR01073-;-HMM::equivalog	GO:0004003,,GO:0006268,,GO:0006281-;-TIGR01073-;-HMM::equivalog	132-;-TIGR01073-;-HMM::equivalog
MRSA15_7_1	putative lipoprotein-;-lipoP-;-lipoP	-;-lipoP-;-lipoP	-;-lipoP-;-lipoP	GO:0008150,,GO:0003674,,GO:0016020-;-lipoP-;-lipoP	88-;-lipoP-;-lipoP
MRSA300_25_10	conserved hypothetical protein-;-UniRef100_C2CSM5-;-BER::uncharacterized::full::full	-;--;-	-;--;-	GO:0008150,,GO:0003674,,GO:0005575-;--;-	156-;-by_keyword-;-by_keyword
MRSA263_16_18	hypothetical protein-;-default-;-hypothetical	-;-default-;-hypothetical	-;-default-;-hypothetical	GO:0008150,,GO:0003674,,GO:0005575-;-default-;-hypothetical	856-;-default-;-hypothetical
MRSA297_1_139	conserved hypothetical family protein-;-TIGR01741-;-HMM::subfamily	-;--;-	-;--;-	-;--;-	185-;-by_keyword-;-by_keyword
MRSA246_5_25	conserved hypothetical protein-;-PF11166.3-;-HMM::pfam	-;--;-	-;--;-	GO:0008150,,GO:0003674,,GO:0005575-;--;-	156-;-by_keyword-;-by_keyword
MRSA738_6_111	hypothetical protein-;-default-;-hypothetical	-;-default-;-hypothetical	-;-default-;-hypothetical	GO:0008150,,GO:0003674,,GO:0005575-;-default-;-hypothetical	856-;-default-;-hypothetical
MRSA100_1_539	6-phospho-beta-galactosidase-;-TIGR01233-;-HMM::equivalog	lacG-;-TIGR01233-;-HMM::equivalog	3.2.1.85-;-TIGR01233-;-HMM::equivalog	GO:0004565,,GO:0006012,,GO:0009341-;-TIGR01233-;-HMM::equivalog	105-;-TIGR01233-;-HMM::equivalog
MRSA508_4_52	type-2 restriction enzyme HphI domain protein-;-UniRef100_E3E5B2-;-BER::uncharacterized::full::partial	hphI-;-UniRef100_E3E5B2-;-BER::uncharacterized::full::partial	3.1.21.4-;-UniRef100_E3E5B2-;-BER::uncharacterized::full::partial	GO:0016787,,GO:0008152,,GO:0009036,,GO:0000737-;-UniRef100_E3E5B2-;-BER::uncharacterized::full::partial	92,,703-;-UniRef100_E3E5B2-;-BER::uncharacterized::full::partial
MRSA101_2_215	PVL ORF-50-like family protein-;-PF07768.6-;-HMM::pfam	-;--;-	-;--;-	-;--;-	185-;-by_keyword-;-by_keyword
MRSA299_1_62	NOL1/NOP2/sun family protein-;-PF01189.12-;-HMM::pfam	-;--;-	-;--;-	-;--;-	185-;-by_keyword-;-by_keyword
MRSA74_19_49	anthranilate phosphoribosyltransferase-;-TIGR01245-;-HMM::equivalog_domain	trpD-;-TIGR01245-;-HMM::equivalog_domain	2.4.2.18-;-TIGR01245-;-HMM::equivalog_domain	GO:0000162,,GO:0004048-;-TIGR01245-;-HMM::equivalog_domain	70-;-TIGR01245-;-HMM::equivalog_domain
MRSA102_1_622	GA module family protein-;-PF01468.12-;-HMM::pfam	-;--;-	-;--;-	-;--;-	185-;-by_keyword-;-by_keyword
MRSA104_6_29	phage tail family protein-;-PF05709.6-;-HMM::pfam	-;--;-	-;--;-	-;--;-	185-;-by_keyword-;-by_keyword
MRSA721_1_317	glycosyl transferases group 1 family protein-;-PF00534.15-;-HMM::pfam	-;--;-	-;--;-	-;--;-	90-;-PF00534.15-;-HMM::pfam
MRSA67_3_11	hypothetical protein-;-default-;-hypothetical	-;-default-;-hypothetical	-;-default-;-hypothetical	GO:0008150,,GO:0003674,,GO:0005575-;-default-;-hypothetical	856-;-default-;-hypothetical
MRSA131_21_11	hypothetical protein-;-default-;-hypothetical	-;-default-;-hypothetical	-;-default-;-hypothetical	GO:0008150,,GO:0003674,,GO:0005575-;-default-;-hypothetical	856-;-default-;-hypothetical
MRSA67_13_41	lipase family protein-;-PF01764.20-;-HMM::pfam	-;--;-	-;--;-	-;--;-	185-;-by_keyword-;-by_keyword
MRSA110_18_18	hypothetical protein-;-default-;-hypothetical	-;-default-;-hypothetical	-;-default-;-hypothetical	GO:0008150,,GO:0003674,,GO:0005575-;-default-;-hypothetical	856-;-default-;-hypothetical
MRSA728_1_428	conserved hypothetical protein-;-UniRef100_Q5HH80-;-BER::uncharacterized::full::partial	-;--;-	-;--;-	GO:0008150,,GO:0003674,,GO:0005575-;--;-	156-;-by_keyword-;-by_keyword
MRSA532_5_206	conserved hypothetical protein-;-PF06106.6-;-HMM::pfam	-;--;-	-;--;-	GO:0008150,,GO:0003674,,GO:0005575-;--;-	156-;-by_keyword-;-by_keyword
MRSA118_2_9_48	DNA repair RadC family protein-;-TIGR00608-;-HMM::superfamily	-;--;-	-;--;-	GO:0006281-;-TIGR00608-;-HMM::superfamily	132-;-TIGR00608-;-HMM::superfamily
MRSA100_5_4	PVL ORF-50-like family protein-;-PF07768.6-;-HMM::pfam	-;--;-	-;--;-	-;--;-	185-;-by_keyword-;-by_keyword
MRSA100_10_15	putative oRF028-;-UniRef100_Q4ZD67-;-BER::uncharacterized::full::full	-;--;-	-;--;-	-;--;-	185-;-by_keyword-;-by_keyword
MRSA102_4_77	hypothetical protein-;-default-;-hypothetical	-;-default-;-hypothetical	-;-default-;-hypothetical	GO:0008150,,GO:0003674,,GO:0005575-;-default-;-hypothetical	856-;-default-;-hypothetical
MRSA518_5_67	staphylocoagulase-;-UniRef100_P07767-;-BER::characterized::full::full	-;--;-	-;--;-	GO:0016504-;-UniRef100_P07767-;-BER::characterized::full::full	185-;-by_keyword-;-by_keyword
MRSA65_3_59	thiF family protein-;-PF00899.16-;-HMM::pfam	-;--;-	-;--;-	-;--;-	185-;-by_keyword-;-by_keyword
MRSA100_11_5	transcriptional regulator CtsR-;-UniRef100_Q2FJB8-;-BER::characterized::full::full	ctsR-;-UniRef100_Q2FJB8-;-BER::characterized::full::full	-;--;-	GO:0003677,,GO:0006355,,GO:0006950,,GO:0006351-;-UniRef100_Q2FJB8-;-BER::characterized::full::full	92,,149,,141-;-UniRef100_Q2FJB8-;-BER::characterized::full::full
MRSA726_2_1	cytochrome oxidase assembly family protein-;-PF02628.10-;-HMM::pfam	-;--;-	-;--;-	-;--;-	95,,112-;-PF02628.10-;-HMM::pfam
MRSA11_3_240	hypothetical protein-;-default-;-hypothetical	-;-default-;-hypothetical	-;-default-;-hypothetical	GO:0008150,,GO:0003674,,GO:0005575-;-default-;-hypothetical	856-;-default-;-hypothetical
MRSA114_1_487	putative membrane protein-;-TMHMM-;-TMHMM	-;-TMHMM-;-TMHMM	-;-TMHMM-;-TMHMM	GO:0008150,,GO:0003674,,GO:0016020-;-TMHMM-;-TMHMM	88-;-TMHMM-;-TMHMM
MRSA132_15_44	phage tail family protein-;-PF05709.6-;-HMM::pfam	-;--;-	-;--;-	-;--;-	185-;-by_keyword-;-by_keyword
MRSA100_4_141	serine protease SplF-;-UniRef100_Q2FXC8-;-BER::characterized::full::full	splF-;-UniRef100_Q2FXC8-;-BER::characterized::full::full	3.4.21.--;-UniRef100_Q2FXC8-;-BER::characterized::full::full	GO:0004252,,GO:0006508,,GO:0005576-;-UniRef100_Q2FXC8-;-BER::characterized::full::full	189,,703,,222-;-UniRef100_Q2FXC8-;-BER::characterized::full::full
MRSA202_49_7	transketolase, pyrimidine binding domain protein-;-PF02779.19-;-HMM::pfam	-;--;-	-;--;-	-;--;-	157-;-by_keyword-;-by_keyword
MRSA100_3_206	PTS system, Lactose/Cellobiose specific IIB subunit-;-PF02302.12-;-HMM::pfam	-;--;-	-;--;-	-;--;-	144-;-PF02302.12-;-HMM::pfam
MRSA100_5_77	aminotransferase class-V family protein-;-PF00266.14-;-HMM::pfam	-;--;-	-;--;-	-;--;-	703-;-PF00266.14-;-HMM::pfam
MRSA100_1_234	gluconate kinase-;-TIGR01314-;-HMM::equivalog	gntK-;-TIGR01314-;-HMM::equivalog	2.7.1.12-;-TIGR01314-;-HMM::equivalog	GO:0009255,,GO:0019200-;-TIGR01314-;-HMM::equivalog	119-;-TIGR01314-;-HMM::equivalog
MRSA74_15_43	hypothetical protein-;-default-;-hypothetical	-;-default-;-hypothetical	-;-default-;-hypothetical	GO:0008150,,GO:0003674,,GO:0005575-;-default-;-hypothetical	856-;-default-;-hypothetical
MRSA58_16_34	conserved hypothetical protein-;-PF11310.3-;-HMM::pfam	-;--;-	-;--;-	GO:0008150,,GO:0003674,,GO:0005575-;--;-	156-;-by_keyword-;-by_keyword
MRSA100_1_358	corA-like Mg2+ transporter family protein-;-PF01544.13-;-HMM::pfam	-;--;-	-;--;-	-;--;-	141-;-by_keyword-;-by_keyword
MRSA100_6_84	conserved hypothetical protein-;-PF01594.11-;-HMM::pfam	-;--;-	-;--;-	GO:0008150,,GO:0003674,,GO:0005575-;--;-	156-;-by_keyword-;-by_keyword
MRSA502_1_833	hypothetical protein-;-default-;-hypothetical	-;-default-;-hypothetical	-;-default-;-hypothetical	GO:0008150,,GO:0003674,,GO:0005575-;-default-;-hypothetical	856-;-default-;-hypothetical
MRSA530_15_4	LPXTG cell wall anchor domain protein-;-TIGR01167-;-HMM::domain	-;--;-	-;--;-	GO:0009986-;-TIGR01167-;-HMM::domain	88-;-TIGR01167-;-HMM::domain
MRSA100_8_49	riboflavin transporter RibU-;-UniRef100_E5QVT2-;-BER::characterized::full::full	ribU-;-UniRef100_E5QVT2-;-BER::characterized::full::full	-;--;-	GO:0016021,,GO:0032217,,GO:0005886-;-UniRef100_E5QVT2-;-BER::characterized::full::full	205,,141-;-UniRef100_E5QVT2-;-BER::characterized::full::full
MRSA91_10_98	phage gp6-like head-tail connector family protein-;-PF05135.8-;-HMM::pfam	-;--;-	-;--;-	-;--;-	152-;-PF05135.8-;-HMM::pfam
MRSA182_5_25	conserved hypothetical protein-;-UniRef100_E2FZS3-;-BER::uncharacterized::full::full	-;--;-	-;--;-	GO:0008150,,GO:0003674,,GO:0005575-;--;-	156-;-by_keyword-;-by_keyword
MRSA67_1_306	hypothetical protein-;-default-;-hypothetical	-;-default-;-hypothetical	-;-default-;-hypothetical	GO:0008150,,GO:0003674,,GO:0005575-;-default-;-hypothetical	856-;-default-;-hypothetical
MRSA47_4_9	putative exported domain protein-;-UniRef100_T1Y7K0-;-BER::uncharacterized::full::partial	-;-UniRef100_T1Y7K0-;-BER::uncharacterized::full::partial	-;--;-	GO:0001848,,GO:0005615-;-UniRef100_T1Y7K0-;-BER::uncharacterized::full::partial	141-;-UniRef100_T1Y7K0-;-BER::uncharacterized::full::partial
MRSA193_24_1	methyltransferase domain protein-;-UniRef100_P41369-;-BER::uncharacterized::full::partial	-;-UniRef100_P41369-;-BER::uncharacterized::full::partial	-;--;-	GO:0008168,,GO:0016740,,GO:0032259-;-UniRef100_P41369-;-BER::uncharacterized::full::partial	703-;-UniRef100_P41369-;-BER::uncharacterized::full::partial
MRSA101_11_42	hypothetical protein-;-default-;-hypothetical	-;-default-;-hypothetical	-;-default-;-hypothetical	GO:0008150,,GO:0003674,,GO:0005575-;-default-;-hypothetical	856-;-default-;-hypothetical
MRSA106_5_125	NIF3 family protein-;-PF01784.13-;-HMM::pfam	-;--;-	-;--;-	-;--;-	185-;-by_keyword-;-by_keyword
MRSA105_30_1	transposase IS116/IS110/IS902 family protein-;-PF02371.11-;-HMM::pfam	-;--;-	-;--;-	-;--;-	154-;-PF02371.11-;-HMM::pfam
MRSA100_9_107	UDP-N-acetylenolpyruvoylglucosamine reductase-;-TIGR00179-;-HMM::equivalog	murB-;-TIGR00179-;-HMM::equivalog	1.3.1.98-;-TIGR00179-;-HMM::equivalog	GO:0008762,,GO:0009252-;-TIGR00179-;-HMM::equivalog	89-;-TIGR00179-;-HMM::equivalog
MRSA102_4_63	hypothetical protein-;-default-;-hypothetical	-;-default-;-hypothetical	-;-default-;-hypothetical	GO:0008150,,GO:0003674,,GO:0005575-;-default-;-hypothetical	856-;-default-;-hypothetical
MRSA115_20_14	putative traA-;-UniRef100_D2JA36-;-BER::uncharacterized::full::full	-;-UniRef100_D2JA36-;-BER::uncharacterized::full::full	-;--;-	-;--;-	185-;-by_keyword-;-by_keyword
MRSA502_7_103	D-isomer specific 2-hydroxyacid dehydrogenase, NAD binding domain protein-;-PF02826.14-;-HMM::pfam	-;--;-	-;--;-	-;--;-	703-;-by_keyword-;-by_keyword
MRSA15_53_1	hypothetical protein-;-default-;-hypothetical	-;-default-;-hypothetical	-;-default-;-hypothetical	GO:0008150,,GO:0003674,,GO:0005575-;-default-;-hypothetical	856-;-default-;-hypothetical
MRSA100_2_107	transcription termination factor NusA-;-TIGR01953-;-HMM::equivalog_domain	nusA-;-TIGR01953-;-HMM::equivalog_domain	-;--;-	GO:0003715,,GO:0006353-;-TIGR01953-;-HMM::equivalog_domain	165-;-TIGR01953-;-HMM::equivalog_domain
MRSA55_18_18	hypothetical protein-;-default-;-hypothetical	-;-default-;-hypothetical	-;-default-;-hypothetical	GO:0008150,,GO:0003674,,GO:0005575-;-default-;-hypothetical	856-;-default-;-hypothetical
MRSA502_9_26	ribonuclease M5-;-TIGR00334-;-HMM::equivalog	rnmV-;-TIGR00334-;-HMM::equivalog	3.1.26.8-;-TIGR00334-;-HMM::equivalog	GO:0006364,,GO:0043822-;-TIGR00334-;-HMM::equivalog	166-;-TIGR00334-;-HMM::equivalog
MRSA223_3_18	hyperosmolarity resistance protein Ebh-;-TIGR04264-;-HMM::equivalog_domain	ebh-;-TIGR04264-;-HMM::equivalog_domain	-;--;-	GO:0006972-;-TIGR04264-;-HMM::equivalog_domain	94-;-by_keyword-;-by_keyword
MRSA3_1_161	bacterial regulatory helix-turn-helix , lysR family protein-;-PF00126.22-;-HMM::pfam	-;--;-	-;--;-	-;--;-	261-;-PF00126.22-;-HMM::pfam
MRSA104_2_71	dsrE/DsrF/DrsH-like family protein-;-PF13686.1-;-HMM::pfam	-;--;-	-;--;-	-;--;-	185-;-by_keyword-;-by_keyword
MRSA523_48_1	replication initiator domain protein-;-UniRef100_K7ZQ76-;-BER::uncharacterized::full::partial	rep-;-UniRef100_K7ZQ76-;-BER::uncharacterized::full::partial	-;--;-	-;--;-	157-;-by_keyword-;-by_keyword
MRSA100_6_20	monovalent cation/proton antiporter, MnhG/PhaG subunit-;-TIGR01300-;-HMM::subfamily	-;--;-	-;--;-	GO:0005451,,GO:0015672,,GO:0015992-;-TIGR01300-;-HMM::subfamily	145-;-TIGR01300-;-HMM::subfamily
MRSA711_4_246	staphylococcal/Streptococcal toxin, beta-grasp domain protein-;-PF02876.12-;-HMM::pfam	-;--;-	-;--;-	-;--;-	157-;-by_keyword-;-by_keyword
MRSA201_20_28	staphylococcus tandem lipo family protein-;-TIGR01742-;-HMM::subfamily	-;--;-	-;--;-	-;--;-	185-;-by_keyword-;-by_keyword
MRSA100_1_404	amidohydrolase family protein-;-TIGR01891-;-HMM::subfamily	-;--;-	-;--;-	GO:0004180-;-TIGR01891-;-HMM::subfamily	138-;-TIGR01891-;-HMM::subfamily
MRSA115_18_7	nicking enzyme-;-UniRef100_Q53632-;-BER::characterized::full::full	nes-;-UniRef100_Q53632-;-BER::characterized::full::full	-;--;-	GO:0046872,,GO:0009291-;-UniRef100_Q53632-;-BER::characterized::full::full	92,,141-;-UniRef100_Q53632-;-BER::characterized::full::full
MRSA100_10_78	conserved hypothetical protein-;-PF06081.6-;-HMM::pfam	-;--;-	-;--;-	GO:0008150,,GO:0003674,,GO:0005575-;--;-	156-;-by_keyword-;-by_keyword
MRSA264_1_27	tagatose 1,6-diphosphate aldolase-;-TIGR01232-;-HMM::equivalog	lacD-;-TIGR01232-;-HMM::equivalog	4.1.2.40-;-TIGR01232-;-HMM::equivalog	GO:0009025,,GO:0019512-;-TIGR01232-;-HMM::equivalog	105-;-TIGR01232-;-HMM::equivalog
MRSA104_6_24	conserved hypothetical protein-;-PF04883.7-;-HMM::pfam	-;--;-	-;--;-	GO:0008150,,GO:0003674,,GO:0005575-;--;-	152-;-PF04883.7-;-HMM::pfam
MRSA104_6_18	phage portal protein, HK97 family-;-TIGR01537-;-HMM::equivalog	-;--;-	-;--;-	GO:0005198,,GO:0019012,,GO:0019068-;-TIGR01537-;-HMM::equivalog	152-;-TIGR01537-;-HMM::equivalog
MRSA116_2_2	transposase family protein-;-PF01548.12-;-HMM::pfam	-;--;-	-;--;-	-;--;-	154-;-by_keyword-;-by_keyword
MRSA129_1_356	abortive infection family protein-;-PF14355.1-;-HMM::pfam	-;--;-	-;--;-	-;--;-	185-;-by_keyword-;-by_keyword
MRSA116_2_3	transposase IS116/IS110/IS902 family protein-;-PF02371.11-;-HMM::pfam	-;--;-	-;--;-	-;--;-	154-;-PF02371.11-;-HMM::pfam
MRSA10_4_134	nitrogen regulation NIFR3 domain protein-;-UniRef100_T1Y760-;-BER::uncharacterized::full::partial	-;--;-	-;--;-	-;--;-	129-;-by_keyword-;-by_keyword
MRSA103_8_30	phage major capsid protein, HK97 family-;-TIGR01554-;-HMM::equivalog	-;--;-	-;--;-	GO:0005198,,GO:0019012,,GO:0019068-;-TIGR01554-;-HMM::equivalog	152-;-TIGR01554-;-HMM::equivalog
MRSA102_1_479	host cell surface-exposed lipofamily protein-;-PF07553.6-;-HMM::pfam	-;--;-	-;--;-	-;--;-	91-;-by_keyword-;-by_keyword
MRSA251_6_134	excalibur calcium-binding domain protein-;-PF05901.6-;-HMM::pfam	-;--;-	-;--;-	-;--;-	157-;-by_keyword-;-by_keyword
MRSA100_1_375	ABC transporter family protein-;-PF00005.22-;-HMM::pfam	-;--;-	-;--;-	-;--;-	141-;-PF00005.22-;-HMM::pfam
MRSA100_1_376	conserved hypothetical protein-;-PF02698.12-;-HMM::pfam	-;--;-	-;--;-	GO:0008150,,GO:0003674,,GO:0005575-;--;-	156-;-by_keyword-;-by_keyword
MRSA100_2_150	hypothetical protein-;-default-;-hypothetical	-;-default-;-hypothetical	-;-default-;-hypothetical	GO:0008150,,GO:0003674,,GO:0005575-;-default-;-hypothetical	856-;-default-;-hypothetical
MRSA100_5_125	ribosomal protein S20-;-TIGR00029-;-HMM::equivalog	rpsT-;-TIGR00029-;-HMM::equivalog	-;--;-	GO:0000312,,GO:0003735,,GO:0006412,,GO:0022627-;-TIGR00029-;-HMM::equivalog	158-;-TIGR00029-;-HMM::equivalog
MRSA101_19_2	phosphotransferase enzyme family protein-;-PF01636.18-;-HMM::pfam	-;--;-	-;--;-	-;--;-	703-;-PF01636.18-;-HMM::pfam
MRSA129_8_114	putative penicillin binding protein-;-UniRef100_K7ZLQ9-;-BER::uncharacterized::full::full	-;-UniRef100_K7ZLQ9-;-BER::uncharacterized::full::full	-;--;-	-;--;-	185-;-by_keyword-;-by_keyword
MRSA272_26_26	hypothetical protein-;-default-;-hypothetical	-;-default-;-hypothetical	-;-default-;-hypothetical	GO:0008150,,GO:0003674,,GO:0005575-;-default-;-hypothetical	856-;-default-;-hypothetical
MRSA100_12_83	nitronate monooxygenase family protein-;-PF03060.10-;-HMM::pfam	-;--;-	-;--;-	-;--;-	703-;-PF03060.10-;-HMM::pfam
MRSA734_1_1	hypothetical protein-;-default-;-hypothetical	-;-default-;-hypothetical	-;-default-;-hypothetical	GO:0008150,,GO:0003674,,GO:0005575-;-default-;-hypothetical	856-;-default-;-hypothetical
MRSA305_10_89	hypothetical protein-;-default-;-hypothetical	-;-default-;-hypothetical	-;-default-;-hypothetical	GO:0008150,,GO:0003674,,GO:0005575-;-default-;-hypothetical	856-;-default-;-hypothetical
MRSA100_9_10	putative glycosyltransferase TagX-;-UniRef100_Q99VX6-;-BER::characterized::full::full	-;-UniRef100_Q99VX6-;-BER::characterized::full::full	-;-UniRef100_Q99VX6-;-BER::characterized::full::full	GO:0019350,,GO:0016757,,GO:0008360-;-UniRef100_Q99VX6-;-BER::characterized::full::full	92,,703-;-UniRef100_Q99VX6-;-BER::characterized::full::full
MRSA101_5_153	putative lipoprotein-;-lipoP-;-lipoP	-;-lipoP-;-lipoP	-;-lipoP-;-lipoP	GO:0008150,,GO:0003674,,GO:0016020-;-lipoP-;-lipoP	88-;-lipoP-;-lipoP
MRSA140_4_95	PTS system, alpha-glucoside-specific IIBC component domain protein-;-TIGR02005-;-HMM::subfamily_domain	-;--;-	-;-TIGR02005-;-HMM::subfamily_domain	GO:0015144-;-TIGR02005-;-HMM::subfamily_domain	144-;-TIGR02005-;-HMM::subfamily_domain
MRSA74_72_1	protein map-;-UniRef100_Q53599-;-BER::characterized::full::full	map-;-UniRef100_Q53599-;-BER::characterized::full::full	-;--;-	-;--;-	185-;-by_keyword-;-by_keyword
MRSA144_10_58	marR family protein-;-PF01047.17-;-HMM::pfam	-;--;-	-;--;-	-;--;-	261-;-PF01047.17-;-HMM::pfam
MRSA100_5_182	obg family GTPase CgtA-;-TIGR02729-;-HMM::equivalog	cgtA-;-TIGR02729-;-HMM::equivalog	-;--;-	GO:0005525,,GO:0042254-;-TIGR02729-;-HMM::equivalog	136-;-TIGR02729-;-HMM::equivalog
MRSA100_1_16	serine--tRNA ligase-;-TIGR00414-;-HMM::equivalog	serS-;-TIGR00414-;-HMM::equivalog	6.1.1.11-;-TIGR00414-;-HMM::equivalog	GO:0004828,,GO:0005737,,GO:0006434-;-TIGR00414-;-HMM::equivalog	137-;-TIGR00414-;-HMM::equivalog
MRSA100_4_177	calcineurin-like phosphoesterase superfamily domain protein-;-PF12850.2-;-HMM::pfam	-;--;-	-;--;-	-;--;-	157-;-by_keyword-;-by_keyword
MRSA107_15_14	conserved hypothetical protein-;-UniRef100_D2J7D8-;-BER::uncharacterized::full::full	-;--;-	-;--;-	GO:0008150,,GO:0003674,,GO:0005575-;--;-	156-;-by_keyword-;-by_keyword
MRSA100_2_41	dihydroorotase-;-UniRef100_Q5HGN1-;-BER::characterized::full::full	pyrC-;-UniRef100_Q5HGN1-;-BER::characterized::full::full	3.5.2.3-;-UniRef100_Q5HGN1-;-BER::characterized::full::full	GO:0044205,,GO:0008270,,GO:0004151-;-UniRef100_Q5HGN1-;-BER::characterized::full::full	92,,141,,703-;-UniRef100_Q5HGN1-;-BER::characterized::full::full
MRSA710_1_422	hydrolase CocE/NonD family protein-;-TIGR00976-;-HMM::subfamily	-;--;-	-;--;-	GO:0008152,,GO:0016787-;-TIGR00976-;-HMM::subfamily	703-;-TIGR00976-;-HMM::subfamily
MRSA515_33_1	putative membrane protein-;-TMHMM-;-TMHMM	-;-TMHMM-;-TMHMM	-;-TMHMM-;-TMHMM	GO:0008150,,GO:0003674,,GO:0016020-;-TMHMM-;-TMHMM	88-;-TMHMM-;-TMHMM
MRSA732_20_7	hypothetical protein-;-default-;-hypothetical	-;-default-;-hypothetical	-;-default-;-hypothetical	GO:0008150,,GO:0003674,,GO:0005575-;-default-;-hypothetical	856-;-default-;-hypothetical
MRSA738_7_158	parB-like nuclease domain protein-;-PF02195.13-;-HMM::pfam	-;--;-	-;--;-	-;--;-	157-;-by_keyword-;-by_keyword
MRSA100_2_18	mraZ family protein-;-PF02381.13-;-HMM::pfam	-;--;-	-;--;-	-;--;-	185-;-by_keyword-;-by_keyword
MRSA100_1_22	S4 domain protein-;-PF13275.1-;-HMM::pfam	-;--;-	-;--;-	-;--;-	157-;-by_keyword-;-by_keyword
MRSA153_1_358	putative membrane protein-;-TMHMM-;-TMHMM	-;-TMHMM-;-TMHMM	-;-TMHMM-;-TMHMM	GO:0008150,,GO:0003674,,GO:0016020-;-TMHMM-;-TMHMM	88-;-TMHMM-;-TMHMM
MRSA754_45_23	conserved hypothetical protein-;-UniRef100_G5JK38-;-BER::uncharacterized::full::partial	-;--;-	-;--;-	GO:0008150,,GO:0003674,,GO:0005575-;--;-	156-;-by_keyword-;-by_keyword
MRSA83_7_17	RNA polymerase sigma factor, sigma-70 family protein-;-TIGR02937-;-HMM::superfamily	-;--;-	-;--;-	-;--;-	135-;-by_keyword-;-by_keyword
MRSA173_4_44	putative membrane protein-;-TMHMM-;-TMHMM	-;-TMHMM-;-TMHMM	-;-TMHMM-;-TMHMM	GO:0008150,,GO:0003674,,GO:0016020-;-TMHMM-;-TMHMM	88-;-TMHMM-;-TMHMM
MRSA109_5_51	dUTP diphosphatase family protein-;-TIGR00576-;-HMM::superfamily	dut-;-TIGR00576-;-HMM::superfamily	3.6.1.23-;-TIGR00576-;-HMM::superfamily	GO:0004170,,GO:0009394-;-TIGR00576-;-HMM::superfamily	123-;-TIGR00576-;-HMM::superfamily
MRSA173_4_71	N-acetyltransferase family protein-;-PF00797.12-;-HMM::pfam	-;--;-	-;--;-	-;--;-	703-;-by_keyword-;-by_keyword
MRSA251_8_110	putative membrane protein-;-TMHMM-;-TMHMM	-;-TMHMM-;-TMHMM	-;-TMHMM-;-TMHMM	GO:0008150,,GO:0003674,,GO:0016020-;-TMHMM-;-TMHMM	88-;-TMHMM-;-TMHMM
MRSA232_16_3	resolvase, N terminal domain protein-;-PF00239.16-;-HMM::pfam	-;--;-	-;--;-	-;--;-	132-;-PF00239.16-;-HMM::pfam
MRSA100_1_406	putative membrane protein-;-TMHMM-;-TMHMM	-;-TMHMM-;-TMHMM	-;-TMHMM-;-TMHMM	GO:0008150,,GO:0003674,,GO:0016020-;-TMHMM-;-TMHMM	88-;-TMHMM-;-TMHMM
MRSA129_21_3	helix-turn-helix domain protein-;-PF12645.2-;-HMM::pfam	-;--;-	-;--;-	-;--;-	157-;-by_keyword-;-by_keyword
MRSA127_14_21	holin, phage phi LC3 family-;-TIGR01598-;-HMM::equivalog	-;--;-	-;--;-	-;--;-	152-;-TIGR01598-;-HMM::equivalog
MRSA100_14_67	hypothetical protein-;-default-;-hypothetical	-;-default-;-hypothetical	-;-default-;-hypothetical	GO:0008150,,GO:0003674,,GO:0005575-;-default-;-hypothetical	856-;-default-;-hypothetical
MRSA100_12_71	methionine import ATP-binding protein MetN 2-;-UniRef100_Q99VG8-;-BER::characterized::full::full	metN2-;-UniRef100_Q99VG8-;-BER::characterized::full::full	3.6.3.--;-UniRef100_Q99VG8-;-BER::characterized::full::full	GO:0043865,,GO:0005524,,GO:0006200,,GO:0003333,,GO:0005886,,GO:0016887-;-UniRef100_Q99VG8-;-BER::characterized::full::full	92,,205,,141,,703-;-UniRef100_Q99VG8-;-BER::characterized::full::full
MRSA101_1_102	conserved hypothetical protein-;-UniRef100_G5JM09-;-BER::uncharacterized::full::full	-;--;-	-;--;-	GO:0008150,,GO:0003674,,GO:0005575-;--;-	156-;-by_keyword-;-by_keyword
MRSA100_9_4	iron dependent repressor, metal binding and dimerization domain protein-;-PF02742.10-;-HMM::pfam	-;--;-	-;--;-	-;--;-	261-;-PF02742.10-;-HMM::pfam
MRSA102_2_166	alpha/beta hydrolase family protein-;-PF12695.2-;-HMM::pfam	-;--;-	-;--;-	-;--;-	703-;-by_keyword-;-by_keyword
MRSA701_2_380	conserved hypothetical protein-;-PF06048.6-;-HMM::pfam	-;--;-	-;--;-	GO:0008150,,GO:0003674,,GO:0005575-;--;-	156-;-by_keyword-;-by_keyword
MRSA100_9_36	hypothetical protein-;-default-;-hypothetical	-;-default-;-hypothetical	-;-default-;-hypothetical	GO:0008150,,GO:0003674,,GO:0005575-;-default-;-hypothetical	856-;-default-;-hypothetical
MRSA100_4_38	acetyl-CoA carboxylase, carboxyl transferase, alpha subunit-;-TIGR00513-;-HMM::equivalog	accA-;-TIGR00513-;-HMM::equivalog	6.4.1.2-;-TIGR00513-;-HMM::equivalog	GO:0003989,,GO:0006633,,GO:0009317-;-TIGR00513-;-HMM::equivalog	176-;-TIGR00513-;-HMM::equivalog
MRSA502_1_668	hypothetical protein-;-default-;-hypothetical	-;-default-;-hypothetical	-;-default-;-hypothetical	GO:0008150,,GO:0003674,,GO:0005575-;-default-;-hypothetical	856-;-default-;-hypothetical
MRSA268_45_4	CDP-Glycerol:Poly(glycerophosphate) glycerophosphotransferase family protein-;-PF04464.9-;-HMM::pfam	-;--;-	-;--;-	-;--;-	703-;-by_keyword-;-by_keyword
MRSA74_30_3	leukocidin/Hemolysin toxin family protein-;-PF07968.7-;-HMM::pfam	-;--;-	-;--;-	-;--;-	185-;-by_keyword-;-by_keyword
MRSA102_2_321	conserved hypothetical protein-;-UniRef100_Q99WJ2-;-BER::characterized::full::full	-;--;-	-;--;-	GO:0008150,,GO:0003674,,GO:0005575-;--;-	156-;-by_keyword-;-by_keyword
MRSA101_4_6	conserved hypothetical protein-;-PF06106.6-;-HMM::pfam	-;--;-	-;--;-	GO:0008150,,GO:0003674,,GO:0005575-;--;-	156-;-by_keyword-;-by_keyword
MRSA3_10_78	MAP domain protein-;-PF03642.8-;-HMM::pfam	-;--;-	-;--;-	-;--;-	157-;-by_keyword-;-by_keyword
MRSA102_2_248	na+ dependent nucleoside transporter family protein-;-PF01773.15-;-HMM::pfam	-;--;-	-;--;-	-;--;-	141-;-by_keyword-;-by_keyword
MRSA300_26_3	hypothetical protein-;-default-;-hypothetical	-;-default-;-hypothetical	-;-default-;-hypothetical	GO:0008150,,GO:0003674,,GO:0005575-;-default-;-hypothetical	856-;-default-;-hypothetical
MRSA131_27_2	fatty acid desaturase family protein-;-PF00487.19-;-HMM::pfam	-;--;-	-;--;-	-;--;-	121-;-PF00487.19-;-HMM::pfam
MRSA74_48_1	multicopper oxidase mco-;-UniRef100_Q69HT9-;-BER::characterized::full::full	mco-;-UniRef100_Q69HT9-;-BER::characterized::full::full	1.-.-.--;-UniRef100_Q69HT9-;-BER::characterized::full::full	GO:0005507,,GO:0005737,,GO:0016491-;-UniRef100_Q69HT9-;-BER::characterized::full::full	206,,141,,703-;-UniRef100_Q69HT9-;-BER::characterized::full::full
MRSA124_15_2	NACHT domain protein-;-PF05729.7-;-HMM::pfam	-;--;-	-;--;-	-;--;-	157-;-by_keyword-;-by_keyword
MRSA204_28_2	hypothetical protein-;-default-;-hypothetical	-;-default-;-hypothetical	-;-default-;-hypothetical	GO:0008150,,GO:0003674,,GO:0005575-;-default-;-hypothetical	856-;-default-;-hypothetical
MRSA184_28_4	conserved hypothetical protein-;-PF05339.6-;-HMM::pfam	-;--;-	-;--;-	GO:0008150,,GO:0003674,,GO:0005575-;--;-	156-;-by_keyword-;-by_keyword
MRSA100_8_69	phage major tail , phi13 family protein-;-TIGR01603-;-HMM::subfamily	-;--;-	-;--;-	GO:0005198,,GO:0019038,,GO:0019068-;-TIGR01603-;-HMM::subfamily	152-;-TIGR01603-;-HMM::subfamily
MRSA74_1_9	hypothetical protein-;-default-;-hypothetical	-;-default-;-hypothetical	-;-default-;-hypothetical	GO:0008150,,GO:0003674,,GO:0005575-;-default-;-hypothetical	856-;-default-;-hypothetical
MRSA100_2_195	acyl-phosphate glycerol 3-phosphate acyltransferase-;-TIGR00023-;-HMM::equivalog	plsY-;-TIGR00023-;-HMM::equivalog	2.3.1.--;-TIGR00023-;-HMM::equivalog	GO:0005886,,GO:0006654,,GO:0008374-;-TIGR00023-;-HMM::equivalog	176-;-TIGR00023-;-HMM::equivalog
MRSA101_2_214	conserved hypothetical protein-;-PF11310.3-;-HMM::pfam	-;--;-	-;--;-	GO:0008150,,GO:0003674,,GO:0005575-;--;-	156-;-by_keyword-;-by_keyword
MRSA192_11_36	conserved hypothetical protein-;-PF10651.4-;-HMM::pfam	-;--;-	-;--;-	GO:0008150,,GO:0003674,,GO:0005575-;--;-	156-;-by_keyword-;-by_keyword
MRSA173_18_14	hypothetical protein-;-default-;-hypothetical	-;-default-;-hypothetical	-;-default-;-hypothetical	GO:0008150,,GO:0003674,,GO:0005575-;-default-;-hypothetical	856-;-default-;-hypothetical
MRSA518_10_6	periplasmic binding family protein-;-PF01497.13-;-HMM::pfam	-;--;-	-;--;-	-;--;-	185-;-by_keyword-;-by_keyword
MRSA100_1_384	alpha/beta hydrolase fold family protein-;-PF07859.8-;-HMM::pfam	-;--;-	-;--;-	-;--;-	703-;-PF07859.8-;-HMM::pfam
MRSA221_3_118	gram-positive signal peptide, YSIRK family domain protein-;-TIGR01168-;-HMM::domain	-;--;-	-;--;-	-;--;-	157-;-by_keyword-;-by_keyword
MRSA100_15_31	acetyltransferase family protein-;-PF00583.19-;-HMM::pfam	-;--;-	-;--;-	-;--;-	703-;-PF00583.19-;-HMM::pfam
MRSA74_9_87	conserved hypothetical protein-;-UniRef100_C5QQL7-;-BER::uncharacterized::full::full	-;--;-	-;--;-	GO:0008150,,GO:0003674,,GO:0005575-;--;-	156-;-by_keyword-;-by_keyword
MRSA221_4_221	conserved hypothetical protein-;-UniRef100_T1YBM5-;-BER::uncharacterized::full::partial	-;--;-	-;--;-	GO:0008150,,GO:0003674,,GO:0005575-;--;-	156-;-by_keyword-;-by_keyword
MRSA182_14_1	type I restriction modification DNA specificity domain protein-;-PF01420.14-;-HMM::pfam	-;--;-	-;--;-	-;--;-	183-;-PF01420.14-;-HMM::pfam
MRSA100_6_44	coA-disulfide reductase-;-TIGR03385-;-HMM::equivalog	cdr-;-TIGR03385-;-HMM::equivalog	1.8.1.14-;-TIGR03385-;-HMM::equivalog	GO:0006800,,GO:0050451-;-TIGR03385-;-HMM::equivalog	96-;-TIGR03385-;-HMM::equivalog
MRSA271_5_4	putative lipoprotein-;-UniRef100_R4WCT8-;-BER::uncharacterized::full::full	-;--;-	-;--;-	-;--;-	185-;-by_keyword-;-by_keyword
MRSA543_1_231	hypothetical protein-;-default-;-hypothetical	-;-default-;-hypothetical	-;-default-;-hypothetical	GO:0008150,,GO:0003674,,GO:0005575-;-default-;-hypothetical	856-;-default-;-hypothetical
MRSA100_25_14	hypothetical protein-;-default-;-hypothetical	-;-default-;-hypothetical	-;-default-;-hypothetical	GO:0008150,,GO:0003674,,GO:0005575-;-default-;-hypothetical	856-;-default-;-hypothetical
MRSA527_19_2	mobilization domain protein-;-UniRef100_D9CJB4-;-BER::uncharacterized::full::partial	mobC-;-UniRef100_D9CJB4-;-BER::uncharacterized::full::partial	-;--;-	-;--;-	157-;-by_keyword-;-by_keyword
MRSA100_10_66	aspartyl/glutamyl-tRNA(Asn/Gln) amidotransferase, C subunit-;-TIGR00135-;-HMM::equivalog	gatC-;-TIGR00135-;-HMM::equivalog	6.3.5.--;-TIGR00135-;-HMM::equivalog	GO:0006424,,GO:0030956,,GO:0050567-;-TIGR00135-;-HMM::equivalog	137-;-TIGR00135-;-HMM::equivalog
MRSA102_3_187	ABC transporter family protein-;-PF00005.22-;-HMM::pfam	-;--;-	-;--;-	-;--;-	141-;-PF00005.22-;-HMM::pfam
MRSA101_11_38	subtilase family protein-;-PF00082.17-;-HMM::pfam	-;--;-	-;--;-	-;--;-	138-;-PF00082.17-;-HMM::pfam
MRSA129_8_99	putative membrane protein-;-TMHMM-;-TMHMM	-;-TMHMM-;-TMHMM	-;-TMHMM-;-TMHMM	GO:0008150,,GO:0003674,,GO:0016020-;-TMHMM-;-TMHMM	88-;-TMHMM-;-TMHMM
MRSA100_1_340	nitrate reductase, beta subunit-;-TIGR01660-;-HMM::equivalog	narH-;-TIGR01660-;-HMM::equivalog	1.7.99.4-;-TIGR01660-;-HMM::equivalog	GO:0008940,,GO:0009061,,GO:0009325-;-TIGR01660-;-HMM::equivalog	110-;-TIGR01660-;-HMM::equivalog
MRSA100_3_2	DNA-binding protein, YbaB/EbfC family-;-TIGR00103-;-HMM::equivalog	-;--;-	-;--;-	GO:0003677,,GO:0005737,,GO:0008150-;-TIGR00103-;-HMM::equivalog	157-;-TIGR00103-;-HMM::equivalog
MRSA34_7_25	hypothetical protein-;-default-;-hypothetical	-;-default-;-hypothetical	-;-default-;-hypothetical	GO:0008150,,GO:0003674,,GO:0005575-;-default-;-hypothetical	856-;-default-;-hypothetical
MRSA97_6_11	conserved hypothetical protein-;-UniRef100_K9ATH5-;-BER::uncharacterized::full::full	-;--;-	-;--;-	GO:0008150,,GO:0003674,,GO:0005575-;--;-	156-;-by_keyword-;-by_keyword
MRSA100_2_160	conserved hypothetical protein-;-UniRef100_G5JMD9-;-BER::uncharacterized::full::full	-;--;-	-;--;-	GO:0008150,,GO:0003674,,GO:0005575-;--;-	156-;-by_keyword-;-by_keyword
MRSA184_4_231	putative membrane protein-;-TMHMM-;-TMHMM	-;-TMHMM-;-TMHMM	-;-TMHMM-;-TMHMM	GO:0008150,,GO:0003674,,GO:0016020-;-TMHMM-;-TMHMM	88-;-TMHMM-;-TMHMM
MRSA37_4_50	CHAP domain protein-;-PF05257.11-;-HMM::pfam	-;--;-	-;--;-	-;--;-	157-;-by_keyword-;-by_keyword
MRSA754_62_11	type I restriction modification DNA specificity domain protein-;-PF01420.14-;-HMM::pfam	-;--;-	-;--;-	-;--;-	183-;-PF01420.14-;-HMM::pfam
MRSA100_13_28	conserved hypothetical protein-;-PF01944.12-;-HMM::pfam	-;--;-	-;--;-	GO:0008150,,GO:0003674,,GO:0005575-;--;-	156-;-by_keyword-;-by_keyword
MRSA300_24_4	integrase core domain protein-;-PF00665.21-;-HMM::pfam	-;--;-	-;--;-	-;--;-	157-;-PF00665.21-;-HMM::pfam
MRSA123_10_87	hypothetical protein-;-default-;-hypothetical	-;-default-;-hypothetical	-;-default-;-hypothetical	GO:0008150,,GO:0003674,,GO:0005575-;-default-;-hypothetical	856-;-default-;-hypothetical
MRSA725_9_84	ftsX-like permease family protein-;-PF02687.16-;-HMM::pfam	-;--;-	-;--;-	-;--;-	141-;-PF02687.16-;-HMM::pfam
MRSA754_19_37	staphylocoagulase repeat family protein-;-PF04022.7-;-HMM::pfam	-;--;-	-;--;-	-;--;-	185-;-by_keyword-;-by_keyword
MRSA100_2_265	EDD, DegV family domain protein-;-TIGR00762-;-HMM::domain	-;--;-	-;--;-	GO:0005575,,GO:0008150,,GO:0016740-;-TIGR00762-;-HMM::domain	157-;-TIGR00762-;-HMM::domain
MRSA104_10_6	helix-turn-helix domain protein-;-PF13730.1-;-HMM::pfam	-;--;-	-;--;-	-;--;-	157-;-by_keyword-;-by_keyword
MRSA100_4_16	hypothetical protein-;-default-;-hypothetical	-;-default-;-hypothetical	-;-default-;-hypothetical	GO:0008150,,GO:0003674,,GO:0005575-;-default-;-hypothetical	856-;-default-;-hypothetical
MRSA100_2_148	merR HTH regulatory family protein-;-PF13411.1-;-HMM::pfam	-;--;-	-;--;-	-;--;-	129-;-by_keyword-;-by_keyword
MRSA100_5_181	putative uPF0735 ACT domain-containing protein-;-UniRef100_P67641-;-BER::uncharacterized::full::full	-;-UniRef100_P67641-;-BER::uncharacterized::full::full	-;--;-	GO:0009094,,GO:0003677,,GO:0016597,,GO:0008152,,GO:0016853-;-UniRef100_P67641-;-BER::uncharacterized::full::full	92,,141,,703-;-UniRef100_P67641-;-BER::uncharacterized::full::full
MRSA67_5_120	NAD dependent epimerase/dehydratase family protein-;-PF01370.16-;-HMM::pfam	-;--;-	-;--;-	-;--;-	119-;-PF01370.16-;-HMM::pfam
MRSA100_6_34	argininosuccinate lyase-;-TIGR00838-;-HMM::equivalog	argH-;-TIGR00838-;-HMM::equivalog	4.3.2.1-;-TIGR00838-;-HMM::equivalog	GO:0004056,,GO:0042450-;-TIGR00838-;-HMM::equivalog	73-;-TIGR00838-;-HMM::equivalog
MRSA123_20_44	hypothetical protein-;-default-;-hypothetical	-;-default-;-hypothetical	-;-default-;-hypothetical	GO:0008150,,GO:0003674,,GO:0005575-;-default-;-hypothetical	856-;-default-;-hypothetical
MRSA516_1_208	bacterial regulatory helix-turn-helix, AraC family protein-;-PF00165.18-;-HMM::pfam	-;--;-	-;--;-	-;--;-	261-;-PF00165.18-;-HMM::pfam
MRSA100_6_9	D-alanyl-lipoteichoic acid biosynthesis protein DltD-;-TIGR04092-;-HMM::equivalog	dltD-;-TIGR04092-;-HMM::equivalog	-;--;-	GO:0070394-;-TIGR04092-;-HMM::equivalog	185-;-by_keyword-;-by_keyword
MRSA100_17_28	periplasmic binding and sugar binding domain of LacI family protein-;-PF00532.16-;-HMM::pfam	-;--;-	-;--;-	-;--;-	144-;-PF00532.16-;-HMM::pfam
MRSA205_4_173	ftsX-like permease family protein-;-PF02687.16-;-HMM::pfam	-;--;-	-;--;-	-;--;-	141-;-PF02687.16-;-HMM::pfam
MRSA100_1_145	transcriptional regulator C-terminal region family protein-;-PF14278.1-;-HMM::pfam	-;--;-	-;--;-	-;--;-	165-;-by_keyword-;-by_keyword
MRSA743_1_27	hypothetical protein-;-default-;-hypothetical	-;-default-;-hypothetical	-;-default-;-hypothetical	GO:0008150,,GO:0003674,,GO:0005575-;-default-;-hypothetical	856-;-default-;-hypothetical
MRSA100_1_131	malate dehydrogenase-;-TIGR01320-;-HMM::equivalog	mqo-;-TIGR01320-;-HMM::equivalog	1.1.5.4-;-TIGR01320-;-HMM::equivalog	GO:0006099,,GO:0008924-;-TIGR01320-;-HMM::equivalog	120-;-TIGR01320-;-HMM::equivalog
MRSA733_5_93	binding-protein-dependent transport system inner membrane component family protein-;-PF00528.17-;-HMM::pfam	-;--;-	-;--;-	-;--;-	141-;-by_keyword-;-by_keyword
MRSA738_3_40	phage minor structural , N-terminal region domain protein-;-TIGR01665-;-HMM::subfamily_domain	-;--;-	-;--;-	GO:0005198,,GO:0016032-;-TIGR01665-;-HMM::subfamily_domain	152-;-TIGR01665-;-HMM::subfamily_domain
MRSA102_1_75	phage major capsid protein, HK97 family-;-TIGR01554-;-HMM::equivalog	-;--;-	-;--;-	GO:0005198,,GO:0019012,,GO:0019068-;-TIGR01554-;-HMM::equivalog	152-;-TIGR01554-;-HMM::equivalog
MRSA724_7_51	putative thiol peroxidase-;-UniRef100_P66954-;-BER::characterized::full::full	-;-UniRef100_P66954-;-BER::characterized::full::full	-;-UniRef100_P66954-;-BER::characterized::full::full	GO:0008379,,GO:0045454-;-UniRef100_P66954-;-BER::characterized::full::full	92,,703-;-UniRef100_P66954-;-BER::characterized::full::full
MRSA107_15_42	AAA-like domain protein-;-PF12846.2-;-HMM::pfam	-;--;-	-;--;-	-;--;-	157-;-by_keyword-;-by_keyword
MRSA510_1_576	bacterial regulatory, gntR family protein-;-PF00392.16-;-HMM::pfam	-;--;-	-;--;-	-;--;-	261-;-PF00392.16-;-HMM::pfam
MRSA300_26_6	ATPase associated with various cellular activities family protein-;-PF00004.24-;-HMM::pfam	-;--;-	-;--;-	-;--;-	157-;-PF00004.24-;-HMM::pfam
MRSA539_8_23	conserved hypothetical protein-;-UniRef100_V5YRN9-;-BER::uncharacterized::full::partial	-;--;-	-;--;-	GO:0008150,,GO:0003674,,GO:0005575-;--;-	156-;-by_keyword-;-by_keyword
MRSA193_23_6	ribokinase-;-TIGR02152-;-HMM::equivalog	rbsK-;-TIGR02152-;-HMM::equivalog	2.7.1.15-;-TIGR02152-;-HMM::equivalog	GO:0004747,,GO:0019303-;-TIGR02152-;-HMM::equivalog	119-;-TIGR02152-;-HMM::equivalog
MRSA81_27_16	K+-transporting ATPase, B subunit-;-TIGR01497-;-HMM::equivalog	kdpB-;-TIGR01497-;-HMM::equivalog	7.2.2.6-;-TIGR01497-;-HMM::equivalog	GO:0006813,,GO:0008556,,GO:0031004-;-TIGR01497-;-HMM::equivalog	145-;-TIGR01497-;-HMM::equivalog
MRSA221_1_191	conserved hypothetical protein-;-PF04507.7-;-HMM::pfam	-;--;-	-;--;-	GO:0008150,,GO:0003674,,GO:0005575-;--;-	156-;-by_keyword-;-by_keyword
MRSA527_13_35	conserved hypothetical protein-;-PF04507.7-;-HMM::pfam	-;--;-	-;--;-	GO:0008150,,GO:0003674,,GO:0005575-;--;-	156-;-by_keyword-;-by_keyword
MRSA288_2_299	LPXTG cell wall anchor domain protein-;-TIGR01167-;-HMM::domain	-;--;-	-;--;-	GO:0009986-;-TIGR01167-;-HMM::domain	88-;-TIGR01167-;-HMM::domain
MRSA100_11_21	ribosomal protein L1-;-TIGR01169-;-HMM::equivalog	rplA-;-TIGR01169-;-HMM::equivalog	-;--;-	GO:0000311,,GO:0003735,,GO:0006412,,GO:0022625-;-TIGR01169-;-HMM::equivalog	158-;-TIGR01169-;-HMM::equivalog
MRSA502_3_130	bacterial regulatory helix-turn-helix, AraC family protein-;-PF00165.18-;-HMM::pfam	-;--;-	-;--;-	-;--;-	261-;-PF00165.18-;-HMM::pfam
MRSA303_9_71	hypothetical protein-;-default-;-hypothetical	-;-default-;-hypothetical	-;-default-;-hypothetical	GO:0008150,,GO:0003674,,GO:0005575-;-default-;-hypothetical	856-;-default-;-hypothetical
MRSA221_2_275	putative exported domain protein-;-UniRef100_T1Y6N5-;-BER::uncharacterized::full::partial	-;--;-	-;--;-	-;--;-	141-;-by_keyword-;-by_keyword
MRSA100_5_105	glycine--tRNA ligase-;-TIGR00389-;-HMM::equivalog	glyS-;-TIGR00389-;-HMM::equivalog	6.1.1.14-;-TIGR00389-;-HMM::equivalog	GO:0004820,,GO:0006426,,GO:0009345-;-TIGR00389-;-HMM::equivalog	137-;-TIGR00389-;-HMM::equivalog
MRSA538_10_35	lantibiotic dehydratase, N terminus family protein-;-PF04737.8-;-HMM::pfam	-;--;-	-;--;-	-;--;-	703-;-by_keyword-;-by_keyword
MRSA100_3_50	conserved hypothetical protein-;-PF09199.5-;-HMM::pfam	-;--;-	-;--;-	GO:0008150,,GO:0003674,,GO:0005575-;--;-	156-;-by_keyword-;-by_keyword
MRSA132_18_5	phage integrase family protein-;-PF00589.17-;-HMM::pfam	-;--;-	-;--;-	-;--;-	132,,152-;-PF00589.17-;-HMM::pfam
MRSA102_3_169	pyridoxamine 5'-phosphate oxidase family protein-;-PF01243.15-;-HMM::pfam	-;--;-	-;--;-	-;--;-	703-;-PF01243.15-;-HMM::pfam
MRSA107_15_16	conserved hypothetical protein-;-UniRef100_D2J7D6-;-BER::uncharacterized::full::full	-;--;-	-;--;-	GO:0008150,,GO:0003674,,GO:0005575-;--;-	156-;-by_keyword-;-by_keyword
MRSA15_1_182	HNH endonuclease family protein-;-PF01844.18-;-HMM::pfam	-;--;-	-;--;-	-;--;-	157-;-PF01844.18-;-HMM::pfam
MRSA276_19_1	conserved hypothetical protein-;-PF03235.9-;-HMM::pfam	-;--;-	-;--;-	GO:0008150,,GO:0003674,,GO:0005575-;--;-	156-;-by_keyword-;-by_keyword
MRSA17_2_186	type VII secretion protein EssC-;-TIGR03928-;-HMM::equivalog	essC-;-TIGR03928-;-HMM::equivalog	-;--;-	GO:0003674,,GO:0009306-;-TIGR03928-;-HMM::equivalog	97-;-TIGR03928-;-HMM::equivalog
MRSA282_2_119	5-methyltetrahydropteroyltriglutamate--homocysteine methyltransferase domain protein-;-UniRef100_A6TYK8-;-BER::uncharacterized::full::partial	metE-;-UniRef100_A6TYK8-;-BER::uncharacterized::full::partial	2.1.1.14-;-UniRef100_A6TYK8-;-BER::uncharacterized::full::partial	GO:0008652,,GO:0008168,,GO:0046872,,GO:0008270,,GO:0016740,,GO:0032259,,GO:0009086,,GO:0003871-;-UniRef100_A6TYK8-;-BER::uncharacterized::full::partial	92,,141,,703-;-UniRef100_A6TYK8-;-BER::uncharacterized::full::partial
MRSA107_15_21	yolD-like family protein-;-PF08863.5-;-HMM::pfam	-;--;-	-;--;-	-;--;-	185-;-by_keyword-;-by_keyword
MRSA224_18_3	conserved hypothetical protein-;-PF06153.6-;-HMM::pfam	-;--;-	-;--;-	GO:0008150,,GO:0003674,,GO:0005575-;--;-	156-;-by_keyword-;-by_keyword
MRSA702_1_13	arginine repressor, C-terminal domain protein-;-PF02863.13-;-HMM::pfam	-;--;-	-;--;-	-;--;-	157-;-by_keyword-;-by_keyword
MRSA102_1_72	phage head morphogenesis , SPP1 gp7 family domain protein-;-TIGR01641-;-HMM::domain	-;--;-	-;--;-	GO:0016032,,GO:0019012,,GO:0019068-;-TIGR01641-;-HMM::domain	152-;-TIGR01641-;-HMM::domain
MRSA100_6_46	conserved hypothetical protein-;-PF01883.14-;-HMM::pfam	-;--;-	-;--;-	GO:0008150,,GO:0003674,,GO:0005575-;--;-	156-;-by_keyword-;-by_keyword
MRSA107_15_19	AP2 domain protein-;-PF00847.15-;-HMM::pfam	-;--;-	-;--;-	-;--;-	157-;-by_keyword-;-by_keyword
MRSA109_20_2	plasmid recombination enzyme family protein-;-PF01076.14-;-HMM::pfam	-;--;-	-;--;-	-;--;-	186-;-PF01076.14-;-HMM::pfam
MRSA719_35_1	conserved hypothetical protein-;-UniRef100_Q4ZBA2-;-BER::uncharacterized::full::partial	-;--;-	-;--;-	GO:0008150,,GO:0003674,,GO:0005575-;--;-	156-;-by_keyword-;-by_keyword
MRSA103_16_4	putative oRF021-;-UniRef100_Q4ZB11-;-BER::uncharacterized::full::full	-;--;-	-;--;-	-;--;-	185-;-by_keyword-;-by_keyword
MRSA116_25_1	firmicute plasmid replication family protein-;-PF05732.6-;-HMM::pfam	-;--;-	-;--;-	-;--;-	145-;-by_keyword-;-by_keyword
MRSA101_3_194	na+/H+ antiporter NhaC-;-TIGR00931-;-HMM::equivalog	nhaC-;-TIGR00931-;-HMM::equivalog	-;--;-	GO:0006814,,GO:0006818,,GO:0015385-;-TIGR00931-;-HMM::equivalog	145-;-TIGR00931-;-HMM::equivalog
MRSA182_7_139	type I restriction modification DNA specificity domain protein-;-PF01420.14-;-HMM::pfam	-;--;-	-;--;-	-;--;-	183-;-PF01420.14-;-HMM::pfam
MRSA303_30_23	conserved hypothetical protein-;-UniRef100_D2J7E6-;-BER::uncharacterized::full::partial	-;--;-	-;--;-	GO:0008150,,GO:0003674,,GO:0005575-;--;-	156-;-by_keyword-;-by_keyword
MRSA101_3_12	putative cytosolic protein-;-UniRef100_T1YC25-;-BER::uncharacterized::full::full	-;--;-	-;--;-	-;--;-	185-;-by_keyword-;-by_keyword
MRSA122_9_109	conserved hypothetical protein-;-PF04657.8-;-HMM::pfam	-;--;-	-;--;-	GO:0008150,,GO:0003674,,GO:0005575-;--;-	156-;-by_keyword-;-by_keyword
MRSA100_1_493	50S ribosomal protein L5-;-UniRef100_A7X5E5-;-BER::characterized::full::full	rplE-;-UniRef100_A7X5E5-;-BER::characterized::full::full	-;--;-	GO:0005840,,GO:0006412,,GO:0000049,,GO:0003735,,GO:0019843-;-UniRef100_A7X5E5-;-BER::characterized::full::full	92,,141-;-UniRef100_A7X5E5-;-BER::characterized::full::full
MRSA533_2_174	6-carboxyhexanoate--CoA ligase family protein-;-PF03744.8-;-HMM::pfam	-;--;-	-;--;-	-;--;-	77-;-PF03744.8-;-HMM::pfam
MRSA21_56_3	HD containing hydrolase-like enzyme family protein-;-PF12917.2-;-HMM::pfam	-;--;-	-;--;-	-;--;-	703-;-by_keyword-;-by_keyword
MRSA101_10_22	hypothetical protein-;-default-;-hypothetical	-;-default-;-hypothetical	-;-default-;-hypothetical	GO:0008150,,GO:0003674,,GO:0005575-;-default-;-hypothetical	856-;-default-;-hypothetical
MRSA122_32_3	replication initiation factor family protein-;-PF02486.14-;-HMM::pfam	-;--;-	-;--;-	-;--;-	132-;-PF02486.14-;-HMM::pfam
MRSA100_6_12	pyridine nucleotide-disulfide oxidoreductase family protein-;-PF07992.9-;-HMM::pfam	-;--;-	-;--;-	-;--;-	157-;-PF07992.9-;-HMM::pfam
MRSA100_15_29	conserved hypothetical protein-;-PF11042.3-;-HMM::pfam	-;--;-	-;--;-	GO:0008150,,GO:0003674,,GO:0005575-;--;-	156-;-by_keyword-;-by_keyword
MRSA101_15_3	conserved hypothetical protein-;-PF07252.6-;-HMM::pfam	-;--;-	-;--;-	GO:0008150,,GO:0003674,,GO:0005575-;--;-	156-;-by_keyword-;-by_keyword
MRSA129_7_85	bacterial extracellular solute-binding, 5 Middle family protein-;-PF00496.17-;-HMM::pfam	-;--;-	-;--;-	-;--;-	141-;-PF00496.17-;-HMM::pfam
MRSA4_41_7	hypothetical protein-;-default-;-hypothetical	-;-default-;-hypothetical	-;-default-;-hypothetical	GO:0008150,,GO:0003674,,GO:0005575-;-default-;-hypothetical	856-;-default-;-hypothetical
MRSA171_3_101	DNA polymerase A family protein-;-PF00476.15-;-HMM::pfam	-;--;-	-;--;-	-;--;-	132-;-PF00476.15-;-HMM::pfam
MRSA276_4_86	LPXTG cell wall anchor domain protein-;-TIGR01167-;-HMM::domain	-;--;-	-;--;-	GO:0009986-;-TIGR01167-;-HMM::domain	88-;-TIGR01167-;-HMM::domain
MRSA15_1_191	conserved hypothetical protein-;-PF04883.7-;-HMM::pfam	-;--;-	-;--;-	GO:0008150,,GO:0003674,,GO:0005575-;--;-	152-;-PF04883.7-;-HMM::pfam
MRSA102_2_194	UTRA domain protein-;-PF07702.8-;-HMM::pfam	-;--;-	-;--;-	-;--;-	157-;-by_keyword-;-by_keyword
MRSA711_7_73	ribD C-terminal domain protein-;-PF01872.12-;-HMM::pfam	-;--;-	-;--;-	-;--;-	85-;-PF01872.12-;-HMM::pfam
MRSA101_1_107	phage head morphogenesis , SPP1 gp7 family domain protein-;-TIGR01641-;-HMM::domain	-;--;-	-;--;-	GO:0016032,,GO:0019012,,GO:0019068-;-TIGR01641-;-HMM::domain	152-;-TIGR01641-;-HMM::domain
MRSA100_3_60	conserved hypothetical protein-;-UniRef100_T1Y641-;-BER::uncharacterized::full::full	-;--;-	-;--;-	GO:0008150,,GO:0003674,,GO:0005575-;--;-	156-;-by_keyword-;-by_keyword
MRSA153_2_274	staphylococcal/Streptococcal toxin, beta-grasp domain protein-;-PF02876.12-;-HMM::pfam	-;--;-	-;--;-	-;--;-	157-;-by_keyword-;-by_keyword
MRSA21_46_15	conserved hypothetical protein-;-UniRef100_Q9MBP5-;-BER::uncharacterized::full::full	-;--;-	-;--;-	GO:0008150,,GO:0003674,,GO:0005575-;--;-	156-;-by_keyword-;-by_keyword
MRSA100_6_24	H+ antiporter, MnhC subunit-;-TIGR00941-;-HMM::subfamily	mnhC-;-TIGR00941-;-HMM::subfamily	-;--;-	GO:0005451,,GO:0015672,,GO:0015992-;-TIGR00941-;-HMM::subfamily	145-;-TIGR00941-;-HMM::subfamily
MRSA15_48_1	replication family protein-;-PF01446.12-;-HMM::pfam	-;--;-	-;--;-	-;--;-	186-;-PF01446.12-;-HMM::pfam
MRSA102_2_131	conserved hypothetical protein-;-UniRef100_G7VXL2-;-BER::uncharacterized::full::full	-;--;-	-;--;-	GO:0008150,,GO:0003674,,GO:0005575-;--;-	156-;-by_keyword-;-by_keyword
MRSA132_6_185	conserved hypothetical protein-;-UniRef100_H9A0L1-;-BER::uncharacterized::full::full	-;--;-	-;--;-	GO:0008150,,GO:0003674,,GO:0005575-;--;-	156-;-by_keyword-;-by_keyword
MRSA201_13_18	conserved hypothetical protein-;-PF06900.6-;-HMM::pfam	-;--;-	-;--;-	GO:0008150,,GO:0003674,,GO:0005575-;--;-	156-;-by_keyword-;-by_keyword
MRSA207_16_7	single-stranded DNA-binding family protein-;-TIGR00621-;-HMM::subfamily	ssb-;-TIGR00621-;-HMM::subfamily	-;--;-	GO:0003697,,GO:0006260,,GO:0006281,,GO:0006310,,GO:0006350-;-TIGR00621-;-HMM::subfamily	132-;-TIGR00621-;-HMM::subfamily
MRSA122_3_88	nucleoside recognition family protein-;-PF07670.9-;-HMM::pfam	-;--;-	-;--;-	-;--;-	141-;-PF07670.9-;-HMM::pfam
MRSA231_2_47	cys/Met metabolism PLP-dependent enzyme family protein-;-PF01053.15-;-HMM::pfam	-;--;-	-;--;-	-;--;-	185-;-by_keyword-;-by_keyword
MRSA63_23_2	transposase DDE domain protein-;-PF01609.16-;-HMM::pfam	-;--;-	-;--;-	-;--;-	154-;-PF01609.16-;-HMM::pfam
MRSA123_6_10	hypothetical protein-;-default-;-hypothetical	-;-default-;-hypothetical	-;-default-;-hypothetical	GO:0008150,,GO:0003674,,GO:0005575-;-default-;-hypothetical	856-;-default-;-hypothetical
MRSA63_23_11	conserved hypothetical protein-;-UniRef100_F9DU31-;-BER::uncharacterized::full::full	-;--;-	-;--;-	GO:0008150,,GO:0003674,,GO:0005575-;--;-	156-;-by_keyword-;-by_keyword
MRSA61_2_158	alpha/beta hydrolase family protein-;-PF12695.2-;-HMM::pfam	-;--;-	-;--;-	-;--;-	703-;-by_keyword-;-by_keyword
MRSA100_12_24	P-loop ATPase family protein-;-PF03668.10-;-HMM::pfam	-;--;-	-;--;-	-;--;-	157-;-PF03668.10-;-HMM::pfam
MRSA514_11_53	conserved hypothetical protein-;-PF13274.1-;-HMM::pfam	-;--;-	-;--;-	GO:0008150,,GO:0003674,,GO:0005575-;--;-	156-;-by_keyword-;-by_keyword
MRSA100_5_167	thiF family protein-;-PF00899.16-;-HMM::pfam	-;--;-	-;--;-	-;--;-	185-;-by_keyword-;-by_keyword
MRSA100_6_10	nifU-like domain protein-;-PF01106.12-;-HMM::pfam	-;--;-	-;--;-	-;--;-	157-;-by_keyword-;-by_keyword
MRSA149_9_25	hypothetical protein-;-default-;-hypothetical	-;-default-;-hypothetical	-;-default-;-hypothetical	GO:0008150,,GO:0003674,,GO:0005575-;-default-;-hypothetical	856-;-default-;-hypothetical
MRSA100_1_333	formate/nitrite transporter family protein-;-PF01226.12-;-HMM::pfam	-;--;-	-;--;-	-;--;-	143-;-PF01226.12-;-HMM::pfam
MRSA123_6_75	kinase/pyrophosphorylase family protein-;-PF03618.9-;-HMM::pfam	-;--;-	-;--;-	-;--;-	703-;-by_keyword-;-by_keyword
MRSA51_1_298	beta-lactamase superfamily domain protein-;-PF12706.2-;-HMM::pfam	-;--;-	-;--;-	-;--;-	157-;-by_keyword-;-by_keyword
MRSA65_5_1	putative tyrosine-phosphatase CapC domain protein-;-UniRef100_P39852-;-BER::uncharacterized::full::partial	-;-UniRef100_P39852-;-BER::uncharacterized::full::partial	-;-UniRef100_P39852-;-BER::uncharacterized::full::partial	GO:0045227,,GO:0035335,,GO:0000271,,GO:0003824,,GO:0004725,,GO:0016787,,GO:0016311,,GO:0030145-;-UniRef100_P39852-;-BER::uncharacterized::full::partial	119,,92,,141,,703-;-UniRef100_P39852-;-BER::uncharacterized::full::partial
MRSA100_1_532	lactose phosphotransferase system repressor-;-UniRef100_P67743-;-BER::characterized::full::full	lacR-;-UniRef100_P67743-;-BER::characterized::full::full	-;--;-	GO:0003677,,GO:0005988,,GO:0005622,,GO:0006351,,GO:0003700-;-UniRef100_P67743-;-BER::characterized::full::full	92,,165,,141-;-UniRef100_P67743-;-BER::characterized::full::full
MRSA300_31_3	integrase core domain protein-;-PF00665.21-;-HMM::pfam	-;--;-	-;--;-	-;--;-	157-;-PF00665.21-;-HMM::pfam
MRSA153_1_367	conserved hypothetical protein-;-UniRef100_D0R3P2-;-BER::uncharacterized::full::full	-;-UniRef100_D0R3P2-;-BER::uncharacterized::full::full	-;--;-	GO:0008150,,GO:0003674,,GO:0005575-;--;-	156-;-by_keyword-;-by_keyword
MRSA101_1_450	helicase-exonuclease AddAB, AddB subunit-;-TIGR02773-;-HMM::equivalog	addB-;-TIGR02773-;-HMM::equivalog	-;-TIGR02773-;-HMM::equivalog	GO:0000724,,GO:0004003-;-TIGR02773-;-HMM::equivalog	132-;-TIGR02773-;-HMM::equivalog
MRSA101_7_89	phage minor structural , N-terminal region domain protein-;-TIGR01665-;-HMM::subfamily_domain	-;--;-	-;--;-	GO:0005198,,GO:0016032-;-TIGR01665-;-HMM::subfamily_domain	152-;-TIGR01665-;-HMM::subfamily_domain
MRSA100_1_279	prevent-host-death family protein-;-TIGR01552-;-HMM::subfamily	-;--;-	-;--;-	GO:0008219-;-TIGR01552-;-HMM::subfamily	94,,708-;-TIGR01552-;-HMM::subfamily
MRSA133_11_22	binding-protein-dependent transport system inner membrane component family protein-;-PF00528.17-;-HMM::pfam	-;--;-	-;--;-	-;--;-	141-;-by_keyword-;-by_keyword
MRSA514_14_24	AAA domain protein-;-PF13401.1-;-HMM::pfam	-;--;-	-;--;-	-;--;-	157-;-by_keyword-;-by_keyword
MRSA100_2_242	putative membrane protein-;-TMHMM-;-TMHMM	-;-TMHMM-;-TMHMM	-;-TMHMM-;-TMHMM	GO:0008150,,GO:0003674,,GO:0016020-;-TMHMM-;-TMHMM	88-;-TMHMM-;-TMHMM
MRSA100_1_172	O-acetyltransferase OatA-;-UniRef100_Q2FV54-;-BER::characterized::full::full	oatA-;-UniRef100_Q2FV54-;-BER::characterized::full::full	2.3.1.--;-UniRef100_Q2FV54-;-BER::characterized::full::full	GO:0008152,,GO:0016787,,GO:0016021,,GO:0016747,,GO:0005886-;-UniRef100_Q2FV54-;-BER::characterized::full::full	205,,703-;-UniRef100_Q2FV54-;-BER::characterized::full::full
MRSA153_11_74	conserved hypothetical protein-;-PF10655.4-;-HMM::pfam	-;--;-	-;--;-	GO:0008150,,GO:0003674,,GO:0005575-;--;-	156-;-by_keyword-;-by_keyword
MRSA515_16_57	hypothetical protein-;-default-;-hypothetical	-;-default-;-hypothetical	-;-default-;-hypothetical	GO:0008150,,GO:0003674,,GO:0005575-;-default-;-hypothetical	856-;-default-;-hypothetical
MRSA746_5_101	rRNA methylase family protein-;-PF06962.7-;-HMM::pfam	-;--;-	-;--;-	-;--;-	703-;-by_keyword-;-by_keyword
MRSA100_8_47	conserved hypothetical protein-;-UniRef100_T1Y8Z7-;-BER::uncharacterized::full::full	-;--;-	-;--;-	GO:0008150,,GO:0003674,,GO:0005575-;--;-	156-;-by_keyword-;-by_keyword
MRSA15_1_180	hypothetical protein-;-default-;-hypothetical	-;-default-;-hypothetical	-;-default-;-hypothetical	GO:0008150,,GO:0003674,,GO:0005575-;-default-;-hypothetical	856-;-default-;-hypothetical
MRSA57_44_2	helix-turn-helix domain protein-;-PF13518.1-;-HMM::pfam	-;--;-	-;--;-	-;--;-	157-;-by_keyword-;-by_keyword
MRSA100_1_114	histidine kinase-, DNA gyrase B-, and HSP90-like ATPase family protein-;-PF02518.21-;-HMM::pfam	-;--;-	-;--;-	-;--;-	703-;-PF02518.21-;-HMM::pfam
MRSA100_10_4	conserved hypothetical protein-;-UniRef100_K9AW81-;-BER::uncharacterized::full::full	-;--;-	-;--;-	GO:0008150,,GO:0003674,,GO:0005575-;--;-	156-;-by_keyword-;-by_keyword
MRSA100_15_32	putative DNA-directed RNA polymerase subunit delta-;-UniRef100_A7X4Y0-;-BER::characterized::full::full	-;-UniRef100_A7X4Y0-;-BER::characterized::full::full	-;--;-	GO:0003899,,GO:0006355,,GO:0006351-;-UniRef100_A7X4Y0-;-BER::characterized::full::full	92,,703-;-UniRef100_A7X4Y0-;-BER::characterized::full::full
MRSA100_2_121	NAD dependent epimerase/dehydratase family protein-;-PF01370.16-;-HMM::pfam	-;--;-	-;--;-	-;--;-	119-;-PF01370.16-;-HMM::pfam
MRSA720_6_121	conserved hypothetical protein-;-UniRef100_D2J8J5-;-BER::uncharacterized::full::partial	-;--;-	-;--;-	GO:0008150,,GO:0003674,,GO:0005575-;--;-	156-;-by_keyword-;-by_keyword
MRSA3_7_36	hypothetical protein-;-default-;-hypothetical	-;-default-;-hypothetical	-;-default-;-hypothetical	GO:0008150,,GO:0003674,,GO:0005575-;-default-;-hypothetical	856-;-default-;-hypothetical
MRSA15_5_92	sasC/Mrp/FmtB intercellular aggregation domain protein-;-TIGR04263-;-HMM::subfamily_domain	-;--;-	-;--;-	GO:0016337-;-TIGR04263-;-HMM::subfamily_domain	157-;-by_keyword-;-by_keyword
MRSA15_2_246	RAMP superfamily protein-;-PF03787.10-;-HMM::pfam	-;--;-	-;--;-	-;--;-	708-;-PF03787.10-;-HMM::pfam
MRSA105_19_6	arginine-ornithine antiporter-;-TIGR03810-;-HMM::equivalog	arcD-;-TIGR03810-;-HMM::equivalog	-;--;-	GO:0005887,,GO:0006527,,GO:0043858-;-TIGR03810-;-HMM::equivalog	142-;-TIGR03810-;-HMM::equivalog
MRSA100_11_64	conserved hypothetical protein-;-UniRef100_U1FW97-;-BER::uncharacterized::full::full	-;--;-	-;--;-	GO:0008150,,GO:0003674,,GO:0005575-;--;-	156-;-by_keyword-;-by_keyword
MRSA10_6_99	PTS system sugar-specific permease component family protein-;-PF03611.9-;-HMM::pfam	-;--;-	-;--;-	-;--;-	141-;-by_keyword-;-by_keyword
MRSA276_14_77	conserved hypothetical protein-;-UniRef100_T1Y6W1-;-BER::uncharacterized::full::full	-;--;-	-;--;-	GO:0008150,,GO:0003674,,GO:0005575-;--;-	156-;-by_keyword-;-by_keyword
MRSA530_8_81	hypothetical protein-;-default-;-hypothetical	-;-default-;-hypothetical	-;-default-;-hypothetical	GO:0008150,,GO:0003674,,GO:0005575-;-default-;-hypothetical	856-;-default-;-hypothetical
MRSA122_32_2	plasmid recombination enzyme family protein-;-PF01076.14-;-HMM::pfam	-;--;-	-;--;-	-;--;-	186-;-PF01076.14-;-HMM::pfam
MRSA100_24_3	penicillin binding protein 2'-;-UniRef100_Q2PF50-;-BER::characterized::full::full	mecA-;-UniRef100_Q2PF50-;-BER::characterized::full::full	-;--;-	GO:0046677,,GO:0008658-;-UniRef100_Q2PF50-;-BER::characterized::full::full	141-;-UniRef100_Q2PF50-;-BER::characterized::full::full
MRSA8_2_277	LXG domain of WXG superfamily protein-;-PF04740.7-;-HMM::pfam	-;--;-	-;--;-	-;--;-	157-;-by_keyword-;-by_keyword
MRSA63_23_19	hypothetical protein-;-default-;-hypothetical	-;-default-;-hypothetical	-;-default-;-hypothetical	GO:0008150,,GO:0003674,,GO:0005575-;-default-;-hypothetical	856-;-default-;-hypothetical
MRSA168_3_206	phage/plasmid primase, P4 family, C-terminal domain protein-;-TIGR01613-;-HMM::subfamily_domain	-;--;-	-;--;-	GO:0003896,,GO:0006260-;-TIGR01613-;-HMM::subfamily_domain	132,,152-;-TIGR01613-;-HMM::subfamily_domain
MRSA100_1_536	tagatose 1,6-diphosphate aldolase-;-TIGR01232-;-HMM::equivalog	lacD-;-TIGR01232-;-HMM::equivalog	4.1.2.40-;-TIGR01232-;-HMM::equivalog	GO:0009025,,GO:0019512-;-TIGR01232-;-HMM::equivalog	105-;-TIGR01232-;-HMM::equivalog
MRSA102_3_65	staphylococcus tandem lipo family protein-;-TIGR01742-;-HMM::subfamily	-;--;-	-;--;-	-;--;-	185-;-by_keyword-;-by_keyword
MRSA66_2_4_70	DNA topoisomerase III family protein-;-TIGR01056-;-HMM::subfamily	topB-;-TIGR01056-;-HMM::subfamily	5.6.2.2-;-TIGR01056-;-HMM::subfamily	GO:0003677,,GO:0003917,,GO:0006265-;-TIGR01056-;-HMM::subfamily	132-;-TIGR01056-;-HMM::subfamily
MRSA145_1_245	acetyltransferase family protein-;-PF00583.19-;-HMM::pfam	-;--;-	-;--;-	-;--;-	703-;-PF00583.19-;-HMM::pfam
MRSA275_2_85	kxYKxGKxW signal peptide domain protein-;-TIGR03715-;-HMM::domain	-;--;-	-;--;-	-;--;-	157-;-by_keyword-;-by_keyword
MRSA261_5_106	conserved hypothetical protein-;-UniRef100_V8BGR8-;-BER::uncharacterized::full::full	-;--;-	-;--;-	GO:0008150,,GO:0003674,,GO:0005575-;--;-	156-;-by_keyword-;-by_keyword
MRSA100_2_214	tryptophan synthase, alpha subunit-;-TIGR00262-;-HMM::equivalog	trpA-;-TIGR00262-;-HMM::equivalog	4.2.1.20-;-TIGR00262-;-HMM::equivalog	GO:0000162,,GO:0004834-;-TIGR00262-;-HMM::equivalog	70-;-TIGR00262-;-HMM::equivalog
MRSA100_5_18	conserved hypothetical protein-;-UniRef100_D2JGJ2-;-BER::uncharacterized::full::full	-;--;-	-;--;-	GO:0008150,,GO:0003674,,GO:0005575-;--;-	156-;-by_keyword-;-by_keyword
MRSA514_5_178	peptide methionine sulfoxide reductase family protein-;-PF01625.16-;-HMM::pfam	-;--;-	-;--;-	-;--;-	703-;-by_keyword-;-by_keyword
MRSA293_15_30	nitronate monooxygenase family protein-;-PF03060.10-;-HMM::pfam	-;--;-	-;--;-	-;--;-	703-;-PF03060.10-;-HMM::pfam
MRSA246_5_27	conserved hypothetical protein-;-PF11192.3-;-HMM::pfam	-;--;-	-;--;-	GO:0008150,,GO:0003674,,GO:0005575-;--;-	156-;-by_keyword-;-by_keyword
MRSA100_6_105	putative membrane protein-;-TMHMM-;-TMHMM	-;-TMHMM-;-TMHMM	-;-TMHMM-;-TMHMM	GO:0008150,,GO:0003674,,GO:0016020-;-TMHMM-;-TMHMM	88-;-TMHMM-;-TMHMM
MRSA103_3_259	N-acetylmuramic acid 6-phosphate etherase-;-TIGR00274-;-HMM::equivalog	murQ-;-TIGR00274-;-HMM::equivalog	4.2.1.126-;-TIGR00274-;-HMM::equivalog	GO:0006040,,GO:0009254,,GO:0016835-;-TIGR00274-;-HMM::equivalog	89-;-TIGR00274-;-HMM::equivalog
MRSA100_14_90	putative oRF138-;-UniRef100_Q4ZA61-;-BER::uncharacterized::full::full	-;--;-	-;--;-	-;--;-	185-;-by_keyword-;-by_keyword
MRSA266_27_1	WYL domain protein-;-PF13280.1-;-HMM::pfam	-;--;-	-;--;-	-;--;-	157-;-by_keyword-;-by_keyword
MRSA100_5_16	conserved hypothetical protein-;-PF11195.3-;-HMM::pfam	-;--;-	-;--;-	GO:0008150,,GO:0003674,,GO:0005575-;--;-	156-;-by_keyword-;-by_keyword
MRSA100_1_555	conserved hypothetical protein-;-UniRef100_Q99S93-;-BER::characterized::full::full	-;--;-	-;--;-	GO:0008150,,GO:0003674,,GO:0005575-;--;-	156-;-by_keyword-;-by_keyword
MRSA101_6_126	type VII secretion protein EsaA-;-TIGR03929-;-HMM::equivalog_domain	esaA-;-TIGR03929-;-HMM::equivalog_domain	-;--;-	-;--;-	185-;-by_keyword-;-by_keyword
MRSA749_16_32	conserved hypothetical protein-;-PF06114.8-;-HMM::pfam	-;--;-	-;--;-	GO:0008150,,GO:0003674,,GO:0005575-;--;-	156-;-by_keyword-;-by_keyword
MRSA143_16_17	putative transposase for IS-like element-;-UniRef100_D2JDL2-;-BER::uncharacterized::full::full	-;--;-	-;--;-	-;--;-	154-;-by_keyword-;-by_keyword
MRSA518_4_108	leukocidin/Hemolysin toxin family protein-;-PF07968.7-;-HMM::pfam	-;--;-	-;--;-	-;--;-	185-;-by_keyword-;-by_keyword
MRSA118_1_31_1	conserved hypothetical protein-;-UniRef100_J9DHB9-;-BER::uncharacterized::full::full	-;--;-	-;--;-	GO:0008150,,GO:0003674,,GO:0005575-;--;-	156-;-by_keyword-;-by_keyword
MRSA710_1_505	aminotransferase class I and II family protein-;-PF00155.16-;-HMM::pfam	-;--;-	-;--;-	-;--;-	703-;-by_keyword-;-by_keyword
MRSA518_1_288	putative restriction-modification enzyme type I S subunit domain protein-;-UniRef100_B1MYY0-;-BER::uncharacterized::full::partial	-;--;-	-;-UniRef100_B1MYY0-;-BER::uncharacterized::full::partial	GO:0009035,,GO:0003677,,GO:0016787,,GO:0006304,,GO:0000737-;-UniRef100_B1MYY0-;-BER::uncharacterized::full::partial	92,,141,,703-;-UniRef100_B1MYY0-;-BER::uncharacterized::full::partial
MRSA233_1_258	ABC transporter family protein-;-PF00005.22-;-HMM::pfam	-;--;-	-;--;-	-;--;-	141-;-PF00005.22-;-HMM::pfam
MRSA133_5_134	antA/AntB antirepressor family protein-;-PF08346.7-;-HMM::pfam	-;--;-	-;--;-	-;--;-	185-;-by_keyword-;-by_keyword
MRSA15_2_243	CRISPR-associated family protein-;-PF09659.5-;-HMM::pfam	-;--;-	-;--;-	-;--;-	185-;-by_keyword-;-by_keyword
MRSA196_23_1	glycerophosphoryl diester phosphodiesterase family protein-;-PF03009.12-;-HMM::pfam	-;--;-	-;--;-	-;--;-	177-;-PF03009.12-;-HMM::pfam
MRSA741_2_246	transporter, major facilitator family domain protein-;-UniRef100_T1YD63-;-BER::uncharacterized::full::partial	-;--;-	-;--;-	-;--;-	141-;-by_keyword-;-by_keyword
MRSA518_18_28	NAD dependent epimerase/dehydratase family protein-;-PF01370.16-;-HMM::pfam	-;--;-	-;--;-	-;--;-	119-;-PF01370.16-;-HMM::pfam
MRSA722_5_112	marR family protein-;-PF12802.2-;-HMM::pfam	-;--;-	-;--;-	-;--;-	185-;-by_keyword-;-by_keyword
MRSA196_41_18	phage terminase, large subunit, PBSX family-;-TIGR01547-;-HMM::equivalog	-;--;-	-;--;-	-;--;-	152-;-TIGR01547-;-HMM::equivalog
MRSA115_2_287	short chain dehydrogenase family protein-;-PF00106.20-;-HMM::pfam	-;--;-	-;--;-	-;--;-	703-;-PF00106.20-;-HMM::pfam
MRSA102_15_10	hypothetical protein-;-default-;-hypothetical	-;-default-;-hypothetical	-;-default-;-hypothetical	GO:0008150,,GO:0003674,,GO:0005575-;-default-;-hypothetical	856-;-default-;-hypothetical
MRSA261_1_189	aminotransferase class-V family protein-;-PF00266.14-;-HMM::pfam	-;--;-	-;--;-	-;--;-	703-;-PF00266.14-;-HMM::pfam
MRSA502_3_42	epidermal cell differentiation inhibitor-;-UniRef100_P24121-;-BER::characterized::full::full	-;--;-	2.4.2.--;-UniRef100_P24121-;-BER::characterized::full::full	GO:0016763,,GO:0005576,,GO:0009405,,GO:0006471-;-UniRef100_P24121-;-BER::characterized::full::full	92,,703,,187,,222-;-UniRef100_P24121-;-BER::characterized::full::full
MRSA514_6_10	conserved hypothetical protein-;-UniRef100_Q7A3W5-;-BER::characterized::full::full	-;--;-	-;--;-	GO:0008150,,GO:0003674,,GO:0005575-;-UniRef100_Q7A3W5-;-BER::characterized::full::full	205-;-UniRef100_Q7A3W5-;-BER::characterized::full::full
MRSA131_26_1	gamma-glutamyltranspeptidase family protein-;-PF01019.16-;-HMM::pfam	-;--;-	-;--;-	-;--;-	138-;-by_keyword-;-by_keyword
MRSA173_25_4	divergent AAA domain protein-;-PF04326.9-;-HMM::pfam	-;--;-	-;--;-	-;--;-	157-;-PF04326.9-;-HMM::pfam
MRSA173_4_30	hypothetical protein-;-default-;-hypothetical	-;-default-;-hypothetical	-;-default-;-hypothetical	GO:0008150,,GO:0003674,,GO:0005575-;-default-;-hypothetical	856-;-default-;-hypothetical
MRSA131_9_60	phage tail tape measure protein, TP901 family, core region-;-TIGR01760-;-HMM::equivalog_domain	-;--;-	-;--;-	GO:0005198,,GO:0016032-;-TIGR01760-;-HMM::equivalog_domain	152-;-TIGR01760-;-HMM::equivalog_domain
MRSA506_1_325	HTH-type transcriptional regulator SarU-;-UniRef100_Q2G1T7-;-BER::characterized::full::full	sarU-;-UniRef100_Q2G1T7-;-BER::characterized::full::full	-;--;-	GO:0003677,,GO:0006355,,GO:0006351,,GO:0009405,,GO:0005737-;-UniRef100_Q2G1T7-;-BER::characterized::full::full	92,,206,,141,,187-;-UniRef100_Q2G1T7-;-BER::characterized::full::full
MRSA524_7_137	bacterial regulatory, gntR family protein-;-PF00392.16-;-HMM::pfam	-;--;-	-;--;-	-;--;-	261-;-PF00392.16-;-HMM::pfam
MRSA275_2_248	major Facilitator Superfamily protein-;-PF07690.11-;-HMM::pfam	-;--;-	-;--;-	-;--;-	141-;-PF07690.11-;-HMM::pfam
MRSA303_9_72	putative lipoprotein-;-lipoP-;-lipoP	-;-lipoP-;-lipoP	-;-lipoP-;-lipoP	GO:0008150,,GO:0003674,,GO:0016020-;-lipoP-;-lipoP	88-;-lipoP-;-lipoP
MRSA717_10_28	hypothetical protein-;-default-;-hypothetical	-;-default-;-hypothetical	-;-default-;-hypothetical	GO:0008150,,GO:0003674,,GO:0005575-;-default-;-hypothetical	856-;-default-;-hypothetical
MRSA100_3_176	ABC transporter family protein-;-PF00005.22-;-HMM::pfam	-;--;-	-;--;-	-;--;-	141-;-PF00005.22-;-HMM::pfam
MRSA100_3_150	conserved hypothetical protein-;-UniRef100_C5QQL7-;-BER::uncharacterized::full::full	-;--;-	-;--;-	GO:0008150,,GO:0003674,,GO:0005575-;--;-	156-;-by_keyword-;-by_keyword
MRSA153_1_381	dnaD domain protein-;-TIGR01446-;-HMM::domain	-;--;-	-;--;-	GO:0006269-;-TIGR01446-;-HMM::domain	132,,152-;-TIGR01446-;-HMM::domain
MRSA132_6_161	putative oRF027-;-UniRef100_Q4ZBC7-;-BER::uncharacterized::full::full	-;--;-	-;--;-	-;--;-	185-;-by_keyword-;-by_keyword
MRSA153_4_11	conserved hypothetical protein-;-PF04507.7-;-HMM::pfam	-;--;-	-;--;-	GO:0008150,,GO:0003674,,GO:0005575-;--;-	156-;-by_keyword-;-by_keyword
MRSA146_18_22	cadmium resistance transporter family protein-;-TIGR00779-;-HMM::subfamily	-;--;-	-;--;-	-;--;-	142-;-TIGR00779-;-HMM::subfamily
MRSA101_2_204	hypothetical protein-;-default-;-hypothetical	-;-default-;-hypothetical	-;-default-;-hypothetical	GO:0008150,,GO:0003674,,GO:0005575-;-default-;-hypothetical	856-;-default-;-hypothetical
MRSA102_1_35	phage integrase family protein-;-PF00589.17-;-HMM::pfam	-;--;-	-;--;-	-;--;-	132,,152-;-PF00589.17-;-HMM::pfam
MRSA261_2_392	transposase domain protein-;-UniRef100_Q6Y0Q6-;-BER::uncharacterized::full::partial	-;--;-	-;--;-	GO:0003677,,GO:0004803,,GO:0006313-;-UniRef100_Q6Y0Q6-;-BER::uncharacterized::full::partial	92,,141,,703-;-UniRef100_Q6Y0Q6-;-BER::uncharacterized::full::partial
MRSA100_14_33	hypothetical protein-;-default-;-hypothetical	-;-default-;-hypothetical	-;-default-;-hypothetical	GO:0008150,,GO:0003674,,GO:0005575-;-default-;-hypothetical	856-;-default-;-hypothetical
MRSA192_25_4	phage transcriptional regulator, RinA family protein-;-TIGR01636-;-HMM::subfamily	-;--;-	-;--;-	GO:0003700,,GO:0045449-;-TIGR01636-;-HMM::subfamily	152,,261-;-TIGR01636-;-HMM::subfamily
MRSA502_2_7	restriction endonuclease FokI, C terminal family protein-;-PF09254.6-;-HMM::pfam	-;--;-	-;--;-	-;--;-	183-;-by_keyword-;-by_keyword
MRSA104_2_65	resolvase, N terminal domain protein-;-PF00239.16-;-HMM::pfam	-;--;-	-;--;-	-;--;-	132-;-PF00239.16-;-HMM::pfam
MRSA730_17_58	staphylococcus tandem lipo family protein-;-TIGR01742-;-HMM::subfamily	-;--;-	-;--;-	-;--;-	185-;-by_keyword-;-by_keyword
MRSA100_9_27	NADH(P)-binding family protein-;-PF13460.1-;-HMM::pfam	-;--;-	-;--;-	-;--;-	185-;-by_keyword-;-by_keyword
MRSA101_3_21	conserved hypothetical protein-;-PF07252.6-;-HMM::pfam	-;--;-	-;--;-	GO:0008150,,GO:0003674,,GO:0005575-;--;-	156-;-by_keyword-;-by_keyword
MRSA273_4_92	glycosyl transferases group 1 family protein-;-PF00534.15-;-HMM::pfam	-;--;-	-;--;-	-;--;-	90-;-PF00534.15-;-HMM::pfam
MRSA100_5_58	transketolase, pyrimidine binding domain protein-;-PF02779.19-;-HMM::pfam	-;--;-	-;--;-	-;--;-	157-;-by_keyword-;-by_keyword
MRSA86_1_307	enterotoxin-like toxin X domain protein-;-UniRef100_G0Z025-;-BER::uncharacterized::full::partial	selX-;-UniRef100_G0Z025-;-BER::uncharacterized::full::partial	-;--;-	GO:0005576,,GO:0009405-;-UniRef100_G0Z025-;-BER::uncharacterized::full::partial	187,,222-;-UniRef100_G0Z025-;-BER::uncharacterized::full::partial
MRSA100_18_4	dihydropteroate synthase-;-TIGR01496-;-HMM::equivalog	folP-;-TIGR01496-;-HMM::equivalog	2.5.1.15-;-TIGR01496-;-HMM::equivalog	GO:0004156,,GO:0009396-;-TIGR01496-;-HMM::equivalog	78-;-TIGR01496-;-HMM::equivalog
MRSA711_3_33	polysaccharide biosynthesis family protein-;-PF01943.12-;-HMM::pfam	-;--;-	-;--;-	-;--;-	105-;-by_keyword-;-by_keyword
MRSA100_6_110	acetyltransferase family protein-;-PF00583.19-;-HMM::pfam	-;--;-	-;--;-	-;--;-	703-;-PF00583.19-;-HMM::pfam
MRSA101_8_115	HNH endonuclease family protein-;-PF13391.1-;-HMM::pfam	-;--;-	-;--;-	-;--;-	185-;-by_keyword-;-by_keyword
MRSA102_2_62	putative membrane protein-;-TMHMM-;-TMHMM	-;-TMHMM-;-TMHMM	-;-TMHMM-;-TMHMM	GO:0008150,,GO:0003674,,GO:0016020-;-TMHMM-;-TMHMM	88-;-TMHMM-;-TMHMM
MRSA100_3_131	alpha/beta hydrolase fold family protein-;-PF07859.8-;-HMM::pfam	-;--;-	-;--;-	-;--;-	703-;-PF07859.8-;-HMM::pfam
MRSA173_6_94	putative FMN-binding domain protein-;-PF04299.7-;-HMM::pfam	-;--;-	-;--;-	-;--;-	157-;-by_keyword-;-by_keyword
MRSA164_1_51	chorismate binding enzyme family protein-;-PF00425.13-;-HMM::pfam	-;--;-	-;--;-	-;--;-	185-;-by_keyword-;-by_keyword
MRSA100_14_58	conserved hypothetical protein-;-UniRef100_I6SMK4-;-BER::uncharacterized::full::full	-;--;-	-;--;-	GO:0008150,,GO:0003674,,GO:0005575-;--;-	156-;-by_keyword-;-by_keyword
MRSA505_13_59	phage integrase family protein-;-PF00589.17-;-HMM::pfam	-;--;-	-;--;-	-;--;-	132,,152-;-PF00589.17-;-HMM::pfam
MRSA154_11_36	lantibiotic dehydratase, C terminus family protein-;-PF04738.8-;-HMM::pfam	-;--;-	-;--;-	-;--;-	703-;-by_keyword-;-by_keyword
MRSA100_1_359	bacterial regulatory, tetR family protein-;-PF00440.18-;-HMM::pfam	-;--;-	-;--;-	-;--;-	261-;-PF00440.18-;-HMM::pfam
MRSA300_11_23	phage integrase family protein-;-PF00589.17-;-HMM::pfam	-;--;-	-;--;-	-;--;-	132,,152-;-PF00589.17-;-HMM::pfam
MRSA514_5_155	immunodominant staphylococcal antigen B domain protein-;-UniRef100_Q2FDM1-;-BER::characterized::full::partial	isaB-;-UniRef100_Q2FDM1-;-BER::characterized::full::partial	-;--;-	GO:0005576-;-UniRef100_Q2FDM1-;-BER::characterized::full::partial	222-;-UniRef100_Q2FDM1-;-BER::characterized::full::partial
MRSA185_5_84	conserved hypothetical protein-;-UniRef100_Q9MBP5-;-BER::uncharacterized::full::full	-;--;-	-;--;-	GO:0008150,,GO:0003674,,GO:0005575-;--;-	156-;-by_keyword-;-by_keyword
MRSA118_2_10_1	peroxide-responsive repressor PerR-;-UniRef100_Q2FFN4-;-BER::characterized::full::full	perR-;-UniRef100_Q2FFN4-;-BER::characterized::full::full	-;--;-	GO:0046872,,GO:0003677,,GO:0006351,,GO:0003700,,GO:0005737-;-UniRef100_Q2FFN4-;-BER::characterized::full::full	92,,165,,206,,141-;-UniRef100_Q2FFN4-;-BER::characterized::full::full
MRSA21_20_1	hypothetical protein-;-default-;-hypothetical	-;-default-;-hypothetical	-;-default-;-hypothetical	GO:0008150,,GO:0003674,,GO:0005575-;-default-;-hypothetical	856-;-default-;-hypothetical
MRSA102_1_324	FPRL1 inhibitory protein-;-UniRef100_A6QG57-;-BER::characterized::full::full	flr-;-UniRef100_A6QG57-;-BER::characterized::full::full	-;--;-	GO:0005576,,GO:0009405-;-UniRef100_A6QG57-;-BER::characterized::full::full	187,,222-;-UniRef100_A6QG57-;-BER::characterized::full::full
MRSA100_9_30	ABC transporter family protein-;-PF00005.22-;-HMM::pfam	-;--;-	-;--;-	-;--;-	141-;-PF00005.22-;-HMM::pfam
MRSA114_16_2	putative oRF102-;-UniRef100_Q4ZA65-;-BER::uncharacterized::full::full	-;--;-	-;--;-	-;--;-	185-;-by_keyword-;-by_keyword
MRSA47_7_92	acetyltransferase domain protein-;-UniRef100_G5JIS6-;-BER::uncharacterized::full::partial	-;--;-	-;--;-	GO:0008152,,GO:0008080,,GO:0016740-;-UniRef100_G5JIS6-;-BER::uncharacterized::full::partial	703-;-UniRef100_G5JIS6-;-BER::uncharacterized::full::partial
MRSA144_20_2	conserved hypothetical protein-;-UniRef100_I1W619-;-BER::uncharacterized::full::partial	-;--;-	-;--;-	GO:0008150,,GO:0003674,,GO:0005575-;--;-	156-;-by_keyword-;-by_keyword
MRSA103_31_1	ATPase associated with various cellular activities family protein-;-PF00004.24-;-HMM::pfam	-;--;-	-;--;-	-;--;-	157-;-PF00004.24-;-HMM::pfam
MRSA280_10_5	sasC/Mrp/FmtB intercellular aggregation domain protein-;-TIGR04263-;-HMM::subfamily_domain	-;--;-	-;--;-	GO:0016337-;-TIGR04263-;-HMM::subfamily_domain	157-;-by_keyword-;-by_keyword
MRSA268_10_66	hypothetical protein-;-default-;-hypothetical	-;-default-;-hypothetical	-;-default-;-hypothetical	GO:0008150,,GO:0003674,,GO:0005575-;-default-;-hypothetical	856-;-default-;-hypothetical
MRSA100_1_176	4,4'-diaponeurosporenoate glycosyltransferase-;-UniRef100_Q99R74-;-BER::characterized::full::full	crtQ-;-UniRef100_Q99R74-;-BER::characterized::full::full	2.4.1.--;-UniRef100_Q99R74-;-BER::characterized::full::full	GO:0016757,,GO:0016021,,GO:0016117,,GO:0005886-;-UniRef100_Q99R74-;-BER::characterized::full::full	92,,205,,703-;-UniRef100_Q99R74-;-BER::characterized::full::full
MRSA140_10_111	PVL ORF-50-like family protein-;-PF07768.6-;-HMM::pfam	-;--;-	-;--;-	-;--;-	185-;-by_keyword-;-by_keyword
MRSA100_1_526	peptidase M23 family protein-;-PF01551.17-;-HMM::pfam	-;--;-	-;--;-	-;--;-	138-;-by_keyword-;-by_keyword
MRSA100_10_88	thermophilic metalloprotease family protein-;-PF02073.10-;-HMM::pfam	-;--;-	-;--;-	-;--;-	138-;-by_keyword-;-by_keyword
MRSA276_13_42	conserved hypothetical protein-;-PF07252.6-;-HMM::pfam	-;--;-	-;--;-	GO:0008150,,GO:0003674,,GO:0005575-;--;-	156-;-by_keyword-;-by_keyword
MRSA145_32_1	putative membrane protein-;-TMHMM-;-TMHMM	-;-TMHMM-;-TMHMM	-;-TMHMM-;-TMHMM	GO:0008150,,GO:0003674,,GO:0016020-;-TMHMM-;-TMHMM	88-;-TMHMM-;-TMHMM
MRSA100_3_77	hypothetical protein-;-default-;-hypothetical	-;-default-;-hypothetical	-;-default-;-hypothetical	GO:0008150,,GO:0003674,,GO:0005575-;-default-;-hypothetical	856-;-default-;-hypothetical
MRSA102_2_26	helix-turn-helix family protein-;-PF01381.17-;-HMM::pfam	-;--;-	-;--;-	-;--;-	261-;-PF01381.17-;-HMM::pfam
MRSA751_23_2	putative membrane protein-;-TMHMM-;-TMHMM	-;-TMHMM-;-TMHMM	-;-TMHMM-;-TMHMM	GO:0008150,,GO:0003674,,GO:0016020-;-TMHMM-;-TMHMM	88-;-TMHMM-;-TMHMM
MRSA100_10_5	phage Terminase family protein-;-PF03354.10-;-HMM::pfam	-;--;-	-;--;-	-;--;-	152-;-PF03354.10-;-HMM::pfam
MRSA132_21_4	DDE domain protein-;-PF13610.1-;-HMM::pfam	-;--;-	-;--;-	-;--;-	157-;-by_keyword-;-by_keyword
MRSA100_10_87	conserved hypothetical protein-;-UniRef100_Q7A4S2-;-BER::characterized::full::full	-;--;-	-;--;-	GO:0008150,,GO:0003674,,GO:0005575-;--;-	156-;-by_keyword-;-by_keyword
MRSA738_3_15	PD-(D/E)XK nuclease superfamily protein-;-PF12705.2-;-HMM::pfam	-;--;-	-;--;-	-;--;-	185-;-by_keyword-;-by_keyword
MRSA249_20_9	putative alcohol dehydrogenase-;-UniRef100_E4PXJ8-;-BER::uncharacterized::full::full	-;--;-	-;-UniRef100_E4PXJ8-;-BER::uncharacterized::full::full	GO:0004022,,GO:0008270,,GO:0055114,,GO:0016491-;-UniRef100_E4PXJ8-;-BER::uncharacterized::full::full	141,,703-;-UniRef100_E4PXJ8-;-BER::uncharacterized::full::full
MRSA744_13_50	ABC transporter transmembrane region family protein-;-PF00664.18-;-HMM::pfam	-;--;-	-;--;-	-;--;-	141-;-PF00664.18-;-HMM::pfam
MRSA251_3_54	hypothetical protein-;-default-;-hypothetical	-;-default-;-hypothetical	-;-default-;-hypothetical	GO:0008150,,GO:0003674,,GO:0005575-;-default-;-hypothetical	856-;-default-;-hypothetical
MRSA723_9_95	sasC/Mrp/FmtB intercellular aggregation domain protein-;-TIGR04263-;-HMM::subfamily_domain	-;--;-	-;--;-	GO:0016337-;-TIGR04263-;-HMM::subfamily_domain	157-;-by_keyword-;-by_keyword
MRSA102_1_566	ABC transporter family protein-;-PF00005.22-;-HMM::pfam	-;--;-	-;--;-	-;--;-	141-;-PF00005.22-;-HMM::pfam
MRSA26_11_91	phage tail tape measure protein, TP901 family, core region-;-TIGR01760-;-HMM::equivalog_domain	-;--;-	-;--;-	GO:0005198,,GO:0016032-;-TIGR01760-;-HMM::equivalog_domain	152-;-TIGR01760-;-HMM::equivalog_domain
MRSA212_9_25	purine nucleoside phosphorylase DeoD-type domain protein-;-UniRef100_G5JMF1-;-BER::uncharacterized::full::partial	deoD-;-UniRef100_G5JMF1-;-BER::uncharacterized::full::partial	2.4.2.1-;-UniRef100_G5JMF1-;-BER::uncharacterized::full::partial	GO:0004731,,GO:0016757,,GO:0042278,,GO:0016740,,GO:0006139,,GO:0003824-;-UniRef100_G5JMF1-;-BER::uncharacterized::full::partial	92,,703-;-UniRef100_G5JMF1-;-BER::uncharacterized::full::partial
MRSA131_9_61	transglycosylase SLT domain protein-;-PF01464.15-;-HMM::pfam	-;--;-	-;--;-	-;--;-	703-;-by_keyword-;-by_keyword
MRSA106_3_119	peptidase M16 inactive domain protein-;-PF05193.16-;-HMM::pfam	-;--;-	-;--;-	-;--;-	140-;-PF05193.16-;-HMM::pfam
MRSA100_5_107	GTP-binding protein Era-;-TIGR00436-;-HMM::equivalog	era-;-TIGR00436-;-HMM::equivalog	-;--;-	GO:0003924,,GO:0005525,,GO:0019843,,GO:0042254,,GO:0043022-;-TIGR00436-;-HMM::equivalog	136-;-TIGR00436-;-HMM::equivalog
MRSA251_10_91	SIR2-like domain protein-;-PF13289.1-;-HMM::pfam	-;--;-	-;--;-	-;--;-	157-;-by_keyword-;-by_keyword
MRSA101_8_5	branched-chain amino acid transport system II carrier protein-;-TIGR00796-;-HMM::equivalog	brnQ-;-TIGR00796-;-HMM::equivalog	-;--;-	GO:0015658,,GO:0015803-;-TIGR00796-;-HMM::equivalog	142-;-TIGR00796-;-HMM::equivalog
MRSA153_2_265	FPRL1 inhibitory protein-;-UniRef100_A6QG57-;-BER::characterized::full::full	flr-;-UniRef100_A6QG57-;-BER::characterized::full::full	-;--;-	GO:0005576,,GO:0009405-;-UniRef100_A6QG57-;-BER::characterized::full::full	187,,222-;-UniRef100_A6QG57-;-BER::characterized::full::full
MRSA104_2_74	dihydrouridine synthase family protein-;-PF01207.12-;-HMM::pfam	-;--;-	-;--;-	-;--;-	168-;-PF01207.12-;-HMM::pfam
MRSA515_67_1	putative saPI1 ORF7-like protein-;-UniRef100_A1JUE9-;-BER::uncharacterized::full::full	-;-UniRef100_A1JUE9-;-BER::uncharacterized::full::full	-;--;-	-;--;-	185-;-by_keyword-;-by_keyword
MRSA107_15_3	conserved hypothetical protein-;-UniRef100_D2J7E9-;-BER::uncharacterized::full::full	-;--;-	-;--;-	GO:0008150,,GO:0003674,,GO:0005575-;--;-	156-;-by_keyword-;-by_keyword
MRSA67_6_44	polysaccharide lyase family 8, super-sandwich domain protein-;-PF02278.13-;-HMM::pfam	-;--;-	-;--;-	-;--;-	187-;-PF02278.13-;-HMM::pfam
MRSA251_1_290	conserved hypothetical protein-;-UniRef100_G5JL35-;-BER::uncharacterized::full::partial	-;--;-	-;--;-	GO:0008150,,GO:0003674,,GO:0005575-;--;-	156-;-by_keyword-;-by_keyword
MRSA539_2_264	carboxylesterase family protein-;-PF00135.23-;-HMM::pfam	-;--;-	-;--;-	-;--;-	185-;-by_keyword-;-by_keyword
MRSA251_7_1	integrase core domain protein-;-PF00665.21-;-HMM::pfam	-;--;-	-;--;-	-;--;-	157-;-PF00665.21-;-HMM::pfam
MRSA100_2_34	glyoxalase/Bleomycin resistance /Dioxygenase superfamily protein-;-PF00903.20-;-HMM::pfam	-;--;-	-;--;-	-;--;-	703-;-PF00903.20-;-HMM::pfam
MRSA100_16_18	conserved hypothetical protein-;-PF06133.6-;-HMM::pfam	-;--;-	-;--;-	GO:0008150,,GO:0003674,,GO:0005575-;--;-	156-;-by_keyword-;-by_keyword
MRSA100_5_91	ribosomal protein L33-;-TIGR01023-;-HMM::equivalog	rpmG-;-TIGR01023-;-HMM::equivalog	-;--;-	GO:0000315,,GO:0003735,,GO:0006412,,GO:0022625-;-TIGR01023-;-HMM::equivalog	158-;-TIGR01023-;-HMM::equivalog
MRSA100_4_49	acetate kinase-;-TIGR00016-;-HMM::equivalog	ackA-;-TIGR00016-;-HMM::equivalog	2.7.2.1-;-TIGR00016-;-HMM::equivalog	GO:0005737,,GO:0006083,,GO:0006113,,GO:0008776-;-TIGR00016-;-HMM::equivalog	114-;-TIGR00016-;-HMM::equivalog
MRSA100_1_280	addiction module toxin, Txe/YoeB family-;-TIGR02116-;-HMM::equivalog	-;--;-	-;--;-	GO:0008219-;-TIGR02116-;-HMM::equivalog	94,,708-;-TIGR02116-;-HMM::equivalog
MRSA37_9_108	major Facilitator Superfamily protein-;-PF07690.11-;-HMM::pfam	-;--;-	-;--;-	-;--;-	141-;-PF07690.11-;-HMM::pfam
MRSA100_5_33	pseudouridine synthase family protein-;-TIGR00093-;-HMM::subfamily	-;--;-	5.4.99.--;-TIGR00093-;-HMM::subfamily	GO:0001522,,GO:0009982-;-TIGR00093-;-HMM::subfamily	168-;-TIGR00093-;-HMM::subfamily
MRSA261_8_11	phage domain protein-;-UniRef100_T1Y6Q7-;-BER::uncharacterized::full::partial	-;--;-	-;--;-	-;--;-	157-;-by_keyword-;-by_keyword
MRSA61_4_24	histidine kinase-, DNA gyrase B-, and HSP90-like ATPase family protein-;-PF02518.21-;-HMM::pfam	-;--;-	-;--;-	-;--;-	703-;-PF02518.21-;-HMM::pfam
MRSA225_3_21	putative membrane protein-;-TMHMM-;-TMHMM	-;-TMHMM-;-TMHMM	-;-TMHMM-;-TMHMM	GO:0008150,,GO:0003674,,GO:0016020-;-TMHMM-;-TMHMM	88-;-TMHMM-;-TMHMM
MRSA16_4_120	ABC-2 transporter family protein-;-PF12698.2-;-HMM::pfam	-;--;-	-;--;-	-;--;-	141-;-by_keyword-;-by_keyword
MRSA213_6_10	helicase C-terminal domain protein-;-PF13307.1-;-HMM::pfam	-;--;-	-;--;-	-;--;-	157-;-by_keyword-;-by_keyword
MRSA100_5_78	glycine cleavage system T protein-;-TIGR00528-;-HMM::equivalog	gcvT-;-TIGR00528-;-HMM::equivalog	2.1.2.10-;-TIGR00528-;-HMM::equivalog	GO:0004047,,GO:0005737,,GO:0019464-;-TIGR00528-;-HMM::equivalog	109-;-TIGR00528-;-HMM::equivalog
MRSA100_2_254	oxoglutarate dehydrogenase (succinyl-transferring), E1 component-;-TIGR00239-;-HMM::equivalog	sucA-;-TIGR00239-;-HMM::equivalog	1.2.4.2-;-TIGR00239-;-HMM::equivalog	GO:0004591,,GO:0006099,,GO:0006554,,GO:0006568,,GO:0045252-;-TIGR00239-;-HMM::equivalog	120-;-TIGR00239-;-HMM::equivalog
MRSA117_5_104	fungalysin/Thermolysin Propeptide Motif family protein-;-PF07504.8-;-HMM::pfam	-;--;-	-;--;-	-;--;-	185-;-by_keyword-;-by_keyword
MRSA100_7_101	resolvase, N terminal domain protein-;-PF00239.16-;-HMM::pfam	-;--;-	-;--;-	-;--;-	132-;-PF00239.16-;-HMM::pfam
MRSA502_8_26	phospholipase_D-nuclease N-terminal family protein-;-PF13396.1-;-HMM::pfam	-;--;-	-;--;-	-;--;-	185-;-by_keyword-;-by_keyword
MRSA743_20_14	conserved hypothetical protein-;-UniRef100_F8WKF7-;-BER::uncharacterized::full::full	-;--;-	-;--;-	GO:0008150,,GO:0003674,,GO:0005575-;--;-	156-;-by_keyword-;-by_keyword
MRSA100_6_136	phosphoribosylformylglycinamidine synthase, purS protein-;-TIGR00302-;-HMM::equivalog	purS-;-TIGR00302-;-HMM::equivalog	-;--;-	GO:0004642,,GO:0009152-;-TIGR00302-;-HMM::equivalog	125-;-TIGR00302-;-HMM::equivalog
MRSA101_2_201	helix-turn-helix family protein-;-PF01381.17-;-HMM::pfam	-;--;-	-;--;-	-;--;-	261-;-PF01381.17-;-HMM::pfam
MRSA100_1_347	conserved hypothetical protein-;-PF10026.4-;-HMM::pfam	-;--;-	-;--;-	GO:0008150,,GO:0003674,,GO:0005575-;--;-	156-;-by_keyword-;-by_keyword
MRSA173_26_1	hypothetical protein-;-default-;-hypothetical	-;-default-;-hypothetical	-;-default-;-hypothetical	GO:0008150,,GO:0003674,,GO:0005575-;-default-;-hypothetical	856-;-default-;-hypothetical
MRSA101_3_276	type III restriction endonuclease domain protein-;-UniRef100_K6PZN5-;-BER::uncharacterized::full::partial	-;--;-	3.-.-.--;-UniRef100_K6PZN5-;-BER::uncharacterized::full::partial	GO:0003677,,GO:0005524,,GO:0008168,,GO:0004386,,GO:0016787,,GO:0000166,,GO:0090305,,GO:0016740,,GO:0004519,,GO:0032259-;-UniRef100_K6PZN5-;-BER::uncharacterized::full::partial	92,,141,,703-;-UniRef100_K6PZN5-;-BER::uncharacterized::full::partial
MRSA160_7_54	hypothetical protein-;-default-;-hypothetical	-;-default-;-hypothetical	-;-default-;-hypothetical	GO:0008150,,GO:0003674,,GO:0005575-;-default-;-hypothetical	856-;-default-;-hypothetical
MRSA101_7_78	65 kDa membrane protein-;-UniRef100_A6QIG2-;-BER::characterized::full::full	-;--;-	-;--;-	GO:0005886-;-UniRef100_A6QIG2-;-BER::characterized::full::full	205-;-UniRef100_A6QIG2-;-BER::characterized::full::full
MRSA502_7_10	histidine kinase-, DNA gyrase B-, and HSP90-like ATPase family protein-;-PF02518.21-;-HMM::pfam	-;--;-	-;--;-	-;--;-	703-;-PF02518.21-;-HMM::pfam
MRSA290_2_317	6-carboxyhexanoate--CoA ligase family protein-;-PF03744.8-;-HMM::pfam	-;--;-	-;--;-	-;--;-	77-;-PF03744.8-;-HMM::pfam
MRSA143_13_5	HMGL-like family protein-;-PF00682.14-;-HMM::pfam	-;--;-	-;--;-	-;--;-	185-;-by_keyword-;-by_keyword
MRSA749_3_117	putative membrane protein-;-TMHMM-;-TMHMM	-;-TMHMM-;-TMHMM	-;-TMHMM-;-TMHMM	GO:0008150,,GO:0003674,,GO:0016020-;-TMHMM-;-TMHMM	88-;-TMHMM-;-TMHMM
MRSA752_4_194	hypothetical protein-;-default-;-hypothetical	-;-default-;-hypothetical	-;-default-;-hypothetical	GO:0008150,,GO:0003674,,GO:0005575-;-default-;-hypothetical	856-;-default-;-hypothetical
MRSA5_4_84	conserved hypothetical protein-;-UniRef100_Q4ZCV1-;-BER::uncharacterized::full::partial	-;--;-	-;--;-	GO:0008150,,GO:0003674,,GO:0005575-;--;-	156-;-by_keyword-;-by_keyword
MRSA705_11_20	glucose-6-phosphate dehydrogenase, C-terminal domain protein-;-PF02781.11-;-HMM::pfam	-;--;-	-;--;-	-;--;-	117-;-PF02781.11-;-HMM::pfam
MRSA108_20_6	helix-turn-helix domain of resolvase family protein-;-PF02796.10-;-HMM::pfam	-;--;-	-;--;-	-;--;-	157-;-by_keyword-;-by_keyword
MRSA173_14_81	type I restriction modification DNA specificity domain protein-;-PF01420.14-;-HMM::pfam	-;--;-	-;--;-	-;--;-	183-;-PF01420.14-;-HMM::pfam
MRSA182_1_495	glycosyl transferase 2 family protein-;-PF00535.21-;-HMM::pfam	-;--;-	-;--;-	-;--;-	90-;-PF00535.21-;-HMM::pfam
MRSA142_4_192	conserved hypothetical protein-;-PF07901.6-;-HMM::pfam	-;--;-	-;--;-	GO:0008150,,GO:0003674,,GO:0005575-;--;-	156-;-by_keyword-;-by_keyword
MRSA7_22_1	AAA-like domain protein-;-PF12846.2-;-HMM::pfam	-;--;-	-;--;-	-;--;-	157-;-by_keyword-;-by_keyword
MRSA251_13_29	hypothetical protein-;-default-;-hypothetical	-;-default-;-hypothetical	-;-default-;-hypothetical	GO:0008150,,GO:0003674,,GO:0005575-;-default-;-hypothetical	856-;-default-;-hypothetical
MRSA102_2_5	N-6 DNA Methylase family protein-;-PF02384.11-;-HMM::pfam	-;--;-	-;--;-	-;--;-	703-;-by_keyword-;-by_keyword
MRSA715_2_78	NAD dependent epimerase/dehydratase family protein-;-PF01370.16-;-HMM::pfam	-;--;-	-;--;-	-;--;-	119-;-PF01370.16-;-HMM::pfam
MRSA102_15_9	conserved hypothetical protein-;-UniRef100_K7ZQ62-;-BER::uncharacterized::partial::full	-;--;-	-;--;-	GO:0008150,,GO:0003674,,GO:0005575-;--;-	156-;-by_keyword-;-by_keyword
MRSA102_1_82	phage family protein-;-PF12363.3-;-HMM::pfam	-;--;-	-;--;-	-;--;-	185-;-by_keyword-;-by_keyword
MRSA67_3_27	thiamine pyrophosphate enzyme, C-terminal TPP binding domain protein-;-PF02775.16-;-HMM::pfam	-;--;-	-;--;-	-;--;-	157-;-PF02775.16-;-HMM::pfam
MRSA527_19_3	mobilization domain protein-;-UniRef100_Q9ZI04-;-BER::uncharacterized::full::partial	mobB2-;-UniRef100_Q9ZI04-;-BER::uncharacterized::full::partial	-;--;-	-;--;-	157-;-by_keyword-;-by_keyword
MRSA153_2_22	conserved hypothetical protein-;-UniRef100_M9NUJ4-;-BER::uncharacterized::full::full	-;--;-	-;--;-	GO:0008150,,GO:0003674,,GO:0005575-;--;-	156-;-by_keyword-;-by_keyword
MRSA743_17_49	type I restriction modification DNA specificity domain protein-;-PF01420.14-;-HMM::pfam	-;--;-	-;--;-	-;--;-	183-;-PF01420.14-;-HMM::pfam
MRSA100_1_370	conserved hypothetical protein-;-PF11457.3-;-HMM::pfam	-;--;-	-;--;-	GO:0008150,,GO:0003674,,GO:0005575-;--;-	156-;-by_keyword-;-by_keyword
MRSA124_2_92	AP2 domain protein-;-PF00847.15-;-HMM::pfam	-;--;-	-;--;-	-;--;-	157-;-by_keyword-;-by_keyword
MRSA196_19_45	hypothetical protein-;-default-;-hypothetical	-;-default-;-hypothetical	-;-default-;-hypothetical	GO:0008150,,GO:0003674,,GO:0005575-;-default-;-hypothetical	856-;-default-;-hypothetical
[truncated: 6,768 more rows]
